# Supplementary material for: An ancient metalloenzyme evolves through metal preference modulation
Source: Nat Ecol Evol. 2023 Apr 10;7(5):732–44. doi: 10.1038/s41559-023-02012-0 (PMC10172142; doi:10.1038/s41559-023-02012-0)
Supplement: Supplementary file 3 — Primer sequences used in this study. Spreadsheet containing sequences of oligonucleotides used for generation and verification of BL21 ΔsodAΔsodB mutant (sodAB KO BL21), and for site-directed mutagenesis of SodFMs (SodFM mutagenesis primers). [file 41559_2023_2012_MOESM3_ESM.xlsx]

## Sheet: sodAB KO BL21 primers
Primer name	Sequence (pKD4 complemetary regions in bold)
sodA_pKD4_F	cttacgcggcattaacaatcggccgcccgacaatactggagatgaatATGgtgtaggctggagctgcttc
sodA_pKD4_R	cctatacgcctcattgcagcaggcggcaaatgaTTAttttttcgccgcgaaacgcatatgaatatcctccttag
sodB_pKD4_F	aataaggctattgtacgtatgcaaattaataataaaggagagtagcaATGgtgtaggctggagctgcttc
sodB_pKD4_R	tcaggcaatgctgcatttgccatcagttaTTAtgcagcgagatttttcgccatatgaatatcctccttag
sodA_screen_F	cttacgaaaagtacggcattgataatc
sodA_screen_R	Gatggttcattttttaagctgatatgc
sodB_screen_F	gctaccctatccatacgcacaataaggc
sodB_screen_R	gttaggcgtcgtatcatgcagcgcttg
pKD4_screen_F	CGTTGGCTACCCGTGATATT
pKD4_screen_R	GCCCAGTCATAGCCGAATAG

## Sheet: SodFM mutagenesis primers
	mutant ID	SodFM	Mutation (159 is laboratory shorthand for the residue Xd-2)	primer name (159 is laboratory shorthand for the residue Xd-2)	primer seq
1	52	Naomurabacteria SodFM4 Mn	Q/H	C04_qh_hh_F	GGTCGATGAAcaccacTTGGGCCAG
				C04_qh_hd_R	C04_qh_hd_R
2	10	Mycobacterium Mn SodFM3	Q/H	B11_qq_hq_F	ACTTTACGATcatCAGGCAAATG
				B11_qq_hq_R	TGGAAAGTAAGTAATTTCTGAC
3	12	Agrobacterium Mn SodFM2	159 G->T	B02_159_g_t_F	CGCTCTGCTTaccTGCGATGTGTG
				B02_159_g_t_R	TTTTGCCCGAAGCAGAGC
4	31	Neisseria gonnorhoeae SodFM2	159 T -> G	NgB_159G_F	GCCCCTTTTGggcTGCGATGTATG
				NgB_159G_R	GTATTCTCCGTGGTAAGAG
5	19	CPR Fe-specific SodFM1	159 V/G	A04_159_v_g_F	ACCGCTCATGgggATTGACATTTGG
				A04_159_v_g_R	GCGTCCCCGGTCATTAAT
6	53	CPR Fe-specific SodFM1	H/Q	A04_ghd_gqd_F	CTCTACAACTggtcaaGACAACCC
				A04_ghd_nqd_R	A04_ghd_nqd_R
7	64	CPR Fe-specific SodFM1	V159G, H/Q	A04_ghd_gqd_F
				A04_ghd_nqd_R
8	77	E. coli SodFM1 SodA	G159V	EcA_G159V_F	CCCGATTCTGgtcCTGGATGTGTG
					EcA_159_160_gl_tv_R
9	78	H. sapiens SodFM5 mito	G159V	Hsap_G159V_F	TCCACTGCTGgtgATTGATGTGT
				Hsap_G159V_R	ATAAGGCCTGTTGTTCCTTG
10	79	Bacillus anthracis SodFM1 SodA2	V159G	BaA2_V159G_F	CCCCCTTCTGggcATCGACGTCT
				BaA2_V159G_R	ATTTTGCCTTCTTGCAGGGGG
11	80	Bacillus anthracis SodFM1 SodA1	G159V	BaA1_G159V_F	GCCAGTGATCgtgTTAGATGTATG
				BaA1_G159V_R	GTCTTACCCTCCGTCAAC
12	81	Listeria monocytogenes SodFM1	G159V	Lmono_G159V_F	GCCGGTCTTGgtgTTAGATGTCT
					LmA_159160_VI_R
13	82	S. aureus SodFM1 SodM	L159M	SaM_L159M_F	ACCAATCTTAatgTTTGATGTTTGG
				SaM_159_R	GTTTTGCCTTCTGTTAATG
14	83	S. aureus SodFM1 SodM	L159A	SaM_L159A_F	ACCAATCTTAgcaTTTGATGTTTGGGAG
					SaM_159_R
15	84	S. aureus SodFM1 SodM	L159V	SaM_L159V_F	ACCAATCTTAgtaTTTGATGTTTG
					SaM_159_R
16	85	S. aureus SodFM1 SodM	L159C	SaM_L159C_F	ACCAATCTTAtgcTTTGATGTTTGGGAGCATG
					SaM_159_R
17	86	S. aureus SodFM1 SodM	L159P	SaM_L159P_F	ACCAATCTTAccaTTTGATGTTTGG
					SaM_159_R
18	87	S. aureus SodFM1 SodM	L159N	SaM_L159N_F	ACCAATCTTAaatTTTGATGTTTGGGAGCATG
					SaM_159_R
19	88	S. aureus SodFM1 SodM	L159D	SaM_L159D_F	ACCAATCTTAgacTTTGATGTTTGGGAGCATG
					SaM_159_R
20	89	S. aureus SodFM1 SodM	L159I	SaM_L159I_F	ACCAATCTTAataTTTGATGTTTG
					SaM_159_R
21	90	Chlamydomonas_reinhardtii_SodFM2	T159G	Cre_T159G_F	ACCAATTTTGggtGTCGACGTGTGG
				Cre_T159G_R	GTCTTACCTTCGACCACTG
22	16	Bacteroides fragilis camb SodFM2	159/160 GF->TC	B04_159160_gf_tc_F	GCCGTTGTTAacttgcGATGTGTGGGAGCATGCTTATTAC
				B04_159160_gf_tc_R	TTCAAGCCCGCACGCACA
23	91	Bacteroides fragilis camb SodFM2	G159M	Bfr_G159M_F	GCCGTTGTTAatgTTTGATGTGTGGGAGCATGCTTATTAC
					B04_159160_gf_tc_R
24	92	Bacteroides fragilis camb SodFM2	G159A	Bfr_G159A_F	GCCGTTGTTAgcaTTTGATGTGTGGGAGCATGCTTATTAC
					B04_159160_gf_tc_R
25	93	Bacteroides fragilis camb SodFM2	G159V	Bfr_G159V_F	GCCGTTGTTAgtaTTTGATGTGTGGGAGCATGCTTATTAC
					B04_159160_gf_tc_R
26	94	Bacteroides fragilis camb SodFM2	G159C	Bfr_G159C_F	GCCGTTGTTAtgcTTTGATGTGTGGGAGCATGCTTATTAC
					B04_159160_gf_tc_R
27	95	Bacteroides fragilis camb SodFM2	G159P	Bfr_G159P_F	GCCGTTGTTAccaTTTGATGTGTGGGAGCATGCTTATTAC
					B04_159160_gf_tc_R
28	96	Bacteroides fragilis camb SodFM2	G159N	Bfr_G159N_F	GCCGTTGTTAaatTTTGATGTGTGGGAGCATGCTTATTAC
					B04_159160_gf_tc_R
29	97	Bacteroides fragilis camb SodFM2	G159D	Bfr_G159D_F	GCCGTTGTTAgacTTTGATGTGTGGGAGCATGCTTATTAC
					B04_159160_gf_tc_R
30	98	Bacteroides fragilis camb SodFM2	G159I	Bfr_G159I_F	GCCGTTGTTAataTTTGATGTGTGGGAGCATGCTTATTAC
					B04_159160_gf_tc_R
31	99	Bacteroides fragilis camb SodFM2	G159T	Bfr_G159T_F	GCCGTTGTTAaccTTTGATGTGTGGGAGCATGCTTATTAC
					B04_159160_gf_tc_R
32	100	Anaplasma_marginale SodFM2	T159G	Amarg_T159G_F	CCCTCTTCTTgggATGGATGTGTG
				Amarg_T159G_R	TAGTAGCCACTAGTTAAC
33	101	Bacteroides_plebeius_SodFM2	V159G	Bpleb_V159G_F	ACCATTGTTGggaATTGATGTATG
				Bpleb_V159G_R	TTGAGACCTTTTTTCAAAGG
34	102	id__1386648__id_Bacteroidales_Rikenella_microfusus_SodFM2	T159G	Rmicro648_T159G_F	TCCACTTCTTggaGCTGACGTTTG
				Rmicro648_T159G_R	ACTGCACCGTTTTTCAGC
35	103	id__1388093__id_Bacteroidales_Rikenella_microfusus_SodFM2	G159T	Rmicro093_G159T_F	CCCGTTGCTCactCTCGATGTGTGG
				Rmicro093_G159T_R	GTTAAGCCGTACCGCAAT
36	104	id__4440688__id_Alphaproteobacteria_Rhizobiales_Starkeya_novella_SodFM2	G159T	Snov_G159T_F	GCCACTGCTGactATTGACGTTTG
				Snov_G159T_R	CGTTTTTTCTCAGCGATAG
37	105	id__4726197__id_Alphaproteobacteria_Tistrella_mobilis_SodFM2	T159G	Tmob197_T159G_F	CCCGTTGCTTggtATTGACGTGTGGGAACACG
				Tmob197_T159G_R	GTTGCGCCGGTACCCACT
38	107	Escherichia coli SodB SodFM2	T159G	EcB_T159G_F	CGCTGCTGggcGTTGATGTCTGG
					EcB_159_160_tv_gl_R
39	109	id__902033__id_Actinobacteria_Nesterenkonia_alba_SodFM3	M159V	Nalba_M159V_F	TCCGTTGCTGgtgTTGGATATGT
				Nalba_M159V_R	GTTGTTGCCACAGGTACAC
40	110	id__902033__id_Actinobacteria_Nesterenkonia_alba_SodFM3	Q/H	Nalba_Q/H_F	ATTTTATGATcacCAGAACGGTG
				Nalba_Q/H_R	TGTTCGATAACGAGAGAAC
41	121	id__902033__id_Actinobacteria_Nesterenkonia_alba_SodFM3	M159V, Q/H	Nalba_Q/H_F	ATTTTATGATcacCAGAACGGTG
				Nalba_Q/H_R	TGTTCGATAACGAGAGAAC
42	111	Acidithiobacillus_ferrivorans_SodFM4	I159A	Afer_I159A_F	ACCGCTGGTGgccGTTGATGTATTTG
				Afer_I159A_R	ACAAAACCACCGACATTAC
43	113	id__504963__id_Woesearchaeota_37_12_CG10_big_fil_rev_8_21_14_0_10_SodFM4	V159A	Wose37_12_V159A_F	GGCCTTACTCgcaTTGGATGTGT
				Wose37_12_V159A_R	ACACTATTCCAAATCCCAC
44	114	id__504963__id_Woesearchaeota_37_12_CG10_big_fil_rev_8_21_14_0_10_SodFM4	H/Q	Wose37_12_H/Q_F	GTGTGATCTCcaaAATCAAGGTG
				Wose37_12_H/Q_R	ACGATATTATGCAATTTACCC
45	123	id__504963__id_Woesearchaeota_37_12_CG10_big_fil_rev_8_21_14_0_10_SodFM4	V159A, H/Q	Wose37_12_H/Q_F	GTGTGATCTCcaaAATCAAGGTG
				Wose37_12_H/Q_R	ACGATATTATGCAATTTACCC
46	115	id__541319__id_Nanoarchaeota_Nanopusillus_acidilobi_SodFM4	A159V	Nacidi_A159V_F	ACTCATCCTTgtgCTGGACGTAT
				Nacidi_A159V_R	TTAGAGTTCTGCACCATGTATG
47	116	id__541319__id_Nanoarchaeota_Nanopusillus_acidilobi_SodFM4	Q/H	Nacidi_Q/H_F	CTCTGACGAAcacAACACATACATG
				Nacidi_Q/H_R	ATTGAAATGACTAACCGATTC
48	124	id__541319__id_Nanoarchaeota_Nanopusillus_acidilobi_SodFM4	A159V, Q/H	Nacidi_Q/H_F	CTCTGACGAAcacAACACATACATG
				Nacidi_Q/H_R	ATTGAAATGACTAACCGATTC
49	117	id__6731057__id_Peregrinibacteria_43_11_CG_4_10_14_0_2_um_filter_SodFM4	H/Q	Peregr_43_11_H/Q_F	GATGTTTGAAcaaCATATTGGTTTTC
				Peregr_43_11_H/Q_R	ATGTAATTATGGAGCTTACC
50	8	Akkermansia_muciniphila_SodFM3	H/Q	B10_hq_qq_F	GGCAGAAAAAcagCAGAATTTAG
				B10_hq_qq_R	CCACAAATGACTAATGTTTTG
51	108	Akkermansia_muciniphila_SodFM3	V159G	Amu_V159A_F	GCCTATCTTAgccTGCGATGTGTG
				Amu_V159A_R	ACGAGGCCCGGAATTTCT
52	120	Akkermansia_muciniphila_SodFM3	V159G, H/Q	B10_hq_qq_F	GGCAGAAAAAcagCAGAATTTAG
				B10_hq_qq_R	CCACAAATGACTAATGTTTTG
