# Supplementary material for: An ancient metalloenzyme evolves through metal preference modulation
Source: Nat Ecol Evol. 2023 Apr 10;7(5):732–44. doi: 10.1038/s41559-023-02012-0 (PMC10172142; doi:10.1038/s41559-023-02012-0)
Supplement: Supplementary file 4 — SOD gBlocks synthetic constructs. Spreadsheet containing codon-optimized nucleotide sequences of synthesized sod genes with overhangs for Gibson Assembly cloning into pET-22b(+) vector. [file 41559_2023_2012_MOESM4_ESM.xlsx]

## Sheet: Plate Name
Well Position	Name	Sequence
A1	Parachlamydia_acanthamoebae_Sod1_1mito	tttaagaaggagatatacatATGACTCTTCAATACAAACTCCCAGATTTGCCTTATGATCTTGGGGACTTGGAACCTGTTATTTCTAAGGAAATCATGTCTCTGCACTATAACAAACATCACGCTACTTACGTCGCTAACCTTAACAAGGCCCTTGAGCAGTATGCGGAAGCAGAAGCCAAGAACGATCTCCCAGCTTTAATTACTCTTCAAAGTGCCATTAATTTTAATGGCGGGGGCCATATTAATCACTCTATTTTTTGGACTAACTTGGCTCCTCAGAAATCGGGTGGGGGCGCACCACCGGAAGGCGCTATCGCAGAGGCTATTCAGAAACAATTTGGGAGTCTCGAAAAATTTATCGAAACAATGAACACAAAGACGGCTGCGATTCAGGGCA…									Yes
A2	Encephalitozoon_cuniculi_Sod1_2	tttaagaaggagatatacatATGGTTCGTAACGTAGTACCGATGGAATTTAAGCTCCCTGAACTGGACTATCCTTACGACGCTTTAGAACCAATTATTGATGAAGAGACTATGCGGACGCACCATTCCAAGCATCACCAAGCATACATTAACTCGCTGGAGAAGACACTGCGTTCGAATTCCATCAAGGGCAAGTCGTTATACTACTATGTTACCAAGGGCCGCGGCATTCGCGGGGTAAAATCATCCGCCCGTCGCGATTTGTTAAACTTCAGCGGGGGTCACTATAATCACTCACTTTTTTGGAAGATGATGTGTCCACCGGGGACTTCTGGGCCAATGAGCCCTCGGTTACTTGAGTATATTGAACGCTCCTTTGGCTCGCAGGAAAAGATGGTTA…
A3	Clostridioides_difficile_Sod1_2	tttaagaaggagatatacatATGTTCACGCCGGAAAATAATAAATTCAAGGTCAAGCCGCTTCCGTATGCTTATGATGCACTCGAACCTTACATTGATAAAGAAACCATGAAGCTGCACCATGATAAGCACTATCAGGCATATGTTGATAAGCTCAACGCCGCCTTAGAGAAGTACCCGGAACTGTACAACTACTCACTGTGCGAACTTCTTCAGAACCTGGATTCCCTGCCAAAAGACATCGCCACCACAGTACGGAACAACGCAGGGGGTGCGTACAACCATAAATTCTTTTTCGACATTATGACGCCAGAAAAGACCATCCCGTCCGAATCGTTGAAAGAAGCTATCGACCGGGACTTTGGCTCTTTTGAAAAGTTTAAGCAAGAGTTTCAGAAGT…
A4	id__2138839_CPR_Parcubacteria_Wolfebacteria	tttaagaaggagatatacatATGAAACATGAGTTGCCTCCTTTACCATACGCATATAACGCTCTCGAACCTTTCATTGACGCCAAGACGCTCGAGATTCACCACACTAAACATCATCAATCTTACGTCGATAAGCTCAATGCCGCACTCGAGAAATATCCTGACTTGCAAGACAAGACCGTCGAGGAGCTTATTAAGTCACTGAATGAGTTGCCAGAAGAAATTCGTACCACTGTGCGCAATAATGCAGGCGGGCATTTCAGTCATACTCTTTATTGGAATATTATGAATCCAGCTACACAAGAATATATCCCAGAAGAGCTTGGGAATGCGCTGGTAGAGACATTTGGGTCTATTATCGCCTTTAAGGAACAATTCAGTAAAGCTGCGGCCAATATCT…
A5	id__6517900_Wolfebacteria	tttaagaaggagatatacatATGTACACTCTTCCGCAGTTAAAGTACTCTTACGATGCTTTAGAACCACACATTGACGCTAAGACTATGGAAATTCACCACACAAAACATCACCAGGCTTATATCGACAAGTTAAATGCAGCTTTGGAAAAACACCCTGAAGTAGACACTGGGAATCTTGAGGGCATGCTGGAAAACATTCACACTATCCCAGAAGATATTCACACAGCCGTCCAGAACAATGGGGGTGGTCATGCCAATCACTCCTTCTTCTGGACCAGTATGTCACCGCACCCGCGGAAAGAGCCAGAGGGTGATTTGAAGACTGCTTTAGAGGAGGCATTCGGGTCTATGGACGATTTCAAGAAGAAGTTCGAAGAAAAGGCCACTGGGCGTTTTG…
A6	Thermus_thermophilus_Sod1_4	tttaagaaggagatatacatATGCCGTACCCTTTTAAGCTTCCGGACTTGGGGTATCCTTACGAAGCACTCGAACCTCATATTGATGCGAAGACTATGGAGATTCATCACCAGAAACATCATGGGGCATACGTCACCAATTTAAATGCAGCCCTCGAAAAGTATCCATATTTACATGGTGTAGAGGTTGAGGTGCTGTTGCGGCATCTGGCCGCTCTCCCACAGGACATCCAAACAGCGGTCCGTAATAACGGGGGCGGCCACTTAAACCACAGCCTTTTCTGGCGGTTACTCACTCCAGGGGGCGCGAAGGAACCAGTAGGGGAATTAAAGAAAGCCATTGACGAACAGTTCGGGGGCTTCCAGGCCTTAAAAGAAAAGCTGACACAAGCCGCGATGG…
A7	Pseudomonas_aeruginosa_Sod1_4	tttaagaaggagatatacatATGCCGCACGCACTGCCACCATTGCCGTATGCCTATGATGCACTGGAGCCTCATATCGATGCTCTGACCATGGAGATCCACCATTCAAAACACCACCAGACTTACGTAAATAACCTCAACGCGGCGCTTGAAGGCACTCCGTACGCCGAACAGCCTGTCGAGTCGCTCCTGCGCCAATTGGCAGGTTTACCTGAGAAGTTGCGGACACCGGTTGTTAATAACGGCGGGGGCCACGCCAATCACAGCCTTTTCTGGACCGTGATGAGTCCTCAAGGTGGTGGCCGTCCTGACGGCGACTTAGGCCGTGCAATTGACGAACAGCTTGGTGGTTTTGAAGCATTCAAGGATGCCTTCACAAAAGCCGCATTGACCCGTTTTG…
A8	Caulobacter_vibrioides_Sod1_7	tttaagaaggagatatacatATGCTGGCTCCTTTACCATATGTGTACGAAGCCTTGAGCCCTGTGATTGATACAGAAACTATGCGTATTCACCATGGCCGGCATCATCAGGCGTATGTGAATGCGTTGAATGGGGCGGTTGCTGTTACGCCTGCATTGCAGGGTAAGTCGCTTGACGCCGTTTTGAGTGAGGTTTCTCGCCACCCGCCTGTCGTTCGCAATAACGCAGGGGGGCATTACAACCACACCCTGTTTTGGTCCTTGATGGCGCCTAGTGGTGCTGGGGGCGCTCCGTCGAGTAAGCTCCTTGCCCAAATTGACAAAGATTTCGGGTCGCTCGACGCCTTCAAAAAAGCATTTGAGACAGCGGGGCTGCAGCGGTTTGGCTCTGGGTGGGCTT…
A9	Rozella_allomycis_Sod1_7	tttaagaaggagatatacatATGGCGTCAATTTTCACTCTCCCAGAATTACCTTATGATTATACTGTTTTGGAGCCTTTTATTGATTCGCAGACCATGCACCTGCACCACAAAATGCACCACAACGCCTATGTGACCAAGTTAAATGATGCTAAGCCTGGGACCGATGACATTATCGCGATCCAGCGGTCAGCAGCGAAAGCTTCTCCTGTGGTGCGCAACAACGGGGGCGGCCATTACAACCACTCACTTTTTTGGACGTGGATGGCTAAACCAGGGAGTTCCAACCCTCATCCAACAGGGGCTCTTAAGGCCAAGATTGATGAAAGTTTCGGTTCGCTGGATGAAATGAAGAAAAAGTTCAACGAAGCTGCCGCCACGCGGTTCGGGTCAGGGTGGG…
A10	Acanthamoeba_castellanii	tttaagaaggagatatacatATGCTGAACGACCCACCATATTTAAAAACAGGGCTTACCCCAGCCATTTCTGCTAACACACTTAACTTCCATTTTAACGGGCATCACAAGGCCTATCTCAATAAGACAAATGACCTGATTAAGGGGACACCTCTGGAAAATAAATCTCTTGAAGACGTAATTCTGGTTGCCAAAACGACAAACAACGCAGCATTGTTCAATAACTCCGCACAACTTTGGAACCACAGCTTCTATTGGGATTGCATGGCTCCGGTAGGGGAAACTGGCGAAATTTCAGCCGAACTCGAACAGCTGATTAAGGAGAGTTTCGGGTCAGTGGCAGAATTTAAAAACAAATTTACCGACAGCGCGGTTGCTAATTTCGGTTCCGGTTGGACAT…
A11	Synechocystis_sp_PCC_6803_Sod2_2	tttaagaaggagatatacatATGGCCTACGCGCTTCCTAACCTGCCATACGACTATACCGCTTTAGAACCGTGCATTTCTAAAAGCACCCTGGAATTCCATCACGATAAACACCATGCTGCTTATGTTAATAATTTTAATAACGCTGTCGCGGGGACTGACTTAGATAACCAGTCTATCGAAGACGTAATTAAGGCAGTGGCCGGCGACGCGTCCAAAGCGGGCATTTTTAACAATGCAGCACAAGCATGGAACCATTCCTTTTACTGGAATTGTATGAAACCAGGCGGTGGCGGTCAGCCGAGCGGTGCTTTAGCCGACAAAATTAACGCCGACTTTGGCAGTTTCGATGCCTTTGTGGAGGCGTTCAAGCAAGCCGGTGCTACACAGTTCGGGAGTG…
A12	Chlamydomonas_reinhardtii_Sod2_3	tttaagaaggagatatacatATGCTTGAATTAAAGAGCCCTCCGTATGCGCTGGACGCATTGGAACCACATATGTCTAAACAGACATTGGAGTTCCACTGGGGGAAACATCATCGGGCGTATGTGGATAATATGAACAAACAGGTTGCAGGCACACCACTTGATGGCAAGTCTTTGGAGGAGATCGTCTTAGCCTCTTGGAATAATGGCCAACCTACGCCTGTGTTTAACAATGCAGCCCAGGTGTGGAATCATACCTTTTTCTGGGAGTCGATGAAACCTAATGGGGGTGGTGCGCCGACAGGCGCGTTGGCAGAAGCCATCACTCGGGATTTCGGCTCCCTCGACAAGTTTAAAGAAGAATTTAAGCAGGCTGGCATGACTCAGTTTGGTAGTGGCT…
B1	Agrobacterium_tumefaciens_Sod2_4	tttaagaaggagatatacatATGGCCTTCGAGTTGCCTGAGCTTCCATATGATTACGATGCACTTGCCCCATATATGAGCCGCGAGACTCTTGAGTTTCATCACGATAAACACCACAAAGCCTATGTGGACAACGGCAATAAACTCGCTGCTGAAGCGGGCCTTAGCGATCTCAGTTTGGAGGAGGTCGTAAAGAAATCGTTTGGCACTAATGCAGGCTTATTCAACAACGCAGCACAGCATTATAATCACGTACACTTCTGGAAATGGTTGAAGAAAGACGGCGGGGGCAATAAGTTACCTGGGAAGCTGGAGCAGGCGTTCGCCTCGGATTTAGGGGGCTATGACAAATTCAAAGCCGACTTTATTGCTGCCGGTACGACTCAGTTCGGTTCGGGGT…
B2	Agrobacterium_tumefaciens_2_Sod2_4	tttaagaaggagatatacatATGGCATTCCAGCTCCCTGACCTCCCGTATGCCCATGATGCGCTGGCACCGTCGGGCATGTCCGAAGAAACATTAAAGTTCCATCATGATTTACACCACAAGGCTTATGTAGATAATCTGAATAAGGCCATCACTGGCACAGAATGGGAGAAGTCCTCCCTTGAGGATATTGTACGTGGGACGTATGAAAAGGGCGCCGTCGCCCAGTCAGGGATTTTCAACAATGCGTCGCAACATTGGAACCATAACTTATTTTGGGAAATCATGGGTCCTCAGAAACATACAATTCCAGGCCCTCTGGAAGATGCCCTTACACAATCCTTCGGTTCCGTGGCTTTATTTAAACAGAACTTTGCATTGGCGGGGGCCTCTCAGTTCG…
B3	Cryptosporidium_parvum_Sod2_5	tttaagaaggagatatacatATGCCGCCGTTGCCATACGACAAAAAGGCGTTAGAACCAGTTATTTCTCCAGAGACTTTAGATTATCACTATGGCAAGCATCACGCTGGCTACGTTACCAAATTAAACTCCTTAATTAAAAGCACCGAGTTCGAGAATGAAACTGACCTTATGAAAGTTATTATGAAAAGTTCCGGCCCTATTTATAATAATGCCTCACAGATTTGGAATCACACCTTCTATTGGTCGTGTCTTCGTTCACCATCTGAGACAAATAAGCCGACATCTAAGGTCAGCAAATTGATCGAAGAGAGCTTTGGGTCGTTCGAGAGTTTTAAAGAATCATTCACTGCAAATGCCACCGGCCACTTTGGTAGTGGGTGGATTTGGGTTGTCATCG…
B4	Bacteroides_fragilis_Sod2_6	tttaagaaggagatatacatATGTATGAGATGCCAAAACTGCCATACGCGAACAACGCTCTTGAACCAGTAATCTCGCAGCAAACTATCGATTACCACTACGGCAAACACCTCCAAACGTACGTTAATAATCTTAATAGCTTAGTTCCTGGTACGGAGTACGAAGGTAAAACGGTAGAAGCCATCGTCGCGTCAGCGCCAGACGGGGCTATCTTTAATAATGCTGGTCAAGTTCTTAATCATACTTTGTACTTCCTTCAATTCGCCCCAAAACCAGCTAAAAACGAACCAGCCGGCAAGCTCGGTGAGGCAATTAAGCGCGATTTTGGGTCCTTCGAGAATTTCAAGAAGGAGTTCAATGCCGCATCGGTTGGTCTGTTCGGGAGTGGGTGGGCATGGC…
B5	Anaplasma_marginale	tttaagaaggagatatacatATGTTTGAACTTCCGAGTTTGCCGTACAGCTCACTCGAACCATATATTTCCGACAAGTTACTCGACCGTCATTACAACGGTCATCACAAAACATATGTCGATGTGTTAAATAAGCTCGTAGCCGGCACAGAATTCGACGGGATGAATAATAGTGATCTTGAAGGGATCATCGTGAAAACTCATGGGAGTTCTGCGACACGGGGCATTTTCAATAATGCGGCTCAAATTTGGAATCATGACTTCTACTGGCGTTCCATGAAAAAAGATGGCGGGGGCAACCCGCCTGCAAAGTTGGCGAAAATGTTAAAAGAATCATTTGGTGGCGTCCAAGAATTTGCTGATGCTTTTGCAGCATCAGGTACTGGGCACTTCGGCTCAG…
B6	Saccharolobus_solfataricus_Sod3_1	tttaagaaggagatatacatATGACCCTTCAAATCCAATTTAAAAAATATGAATTGCCTCCGTTGCCTTACAAGATCGACGCTCTCGAACCATATATTTCCAAGGATATTATTGACGTTCACTATAACGGTCATCATAAAGGTTACGTTAACGGCGCTAACTCCTTGCTTGAGCGGCTGGAAAAAGTGGTGAAAGGTGATTTGCAGACAGGTCAGTACGACATTCAGGGCATTATTCGCGGGCTGACGTTTAACATTAATGGTCATAAACTCCACGCACTCTATTGGGAAAACATGGCTCCGTCAGGGAAGGGTGGTGGGAAACCAGGTGGGGCCTTAGCAGATCTGATCAACAAGCAGTATGGGAGCTTCGATCGGTTCAAGCAAGTATTCACTGAGA…
B7	Aeropyrum_pernix_species_Sod3_1	tttaagaaggagatatacatATGGTAAGTTTTAAACGTTATGAGTTGCCGCCACTCCCATATAATTACAACGCATTGGAGCCTTATATTATCGAAGAGATTATGAAATTACACCACCAAAAACACCATAACACATACGTTAAAGGCGCAAACGCTGCCCTCGAGAAGATCGAAAAACATCTCAAGGGGGAGATCCAAATTGATGTCCGTGCAGTCATGCGCGATTTTTCCTTCAACTACGCTGGTCACATTATGCATACAATTTTTTGGCCAAATATGGCACCTCCGGGCAAGGGCGGCGGTACACCTGGTGGCCGCGTGGCCGATCTCATTGAGAAGCAGTTTGGCGGCTTTGAGAAGTTCAAGGCGCTCTTCTCTGCCGCGGCCAAAACCGTAGAGG…
B8	Haloferax_mediterranei_Sod3_2	tttaagaaggagatatacatATGTCCGACTACGAATTGGATCCACTTCCATATGAGTATGATGCTTTAGAACCACATATCTCCGAGCAAGTCCTCACATGGCACCATGATACACATCATCAGGGGTATGTAAATGGGTGGAACGCGGCGGAGGAAACATTGGAAGCTAATCGCGAAGCGGGTGAATTTGATTCATCAGCAGGTGCAATTCGTAACGTAACGCACAATGGTTGTGGCCATATCCTGCACGACCTTTTCTGGCAGAACATGTCCCCAGAGGGCGGGGATGAGCCGACAGGTGCCCTGGCTGACCGTATTGCGGAGGACTTTGGTTCTTACGAGGCCTGGAAGGGGGAATTTGAAGCGGCTGCTGGTGCGGCTGGGGGTTGGGCTCTGCTCG…
B9	Haloferax_mediterranei_2_Sod3_2	tttaagaaggagatatacatATGAGCGAGTTGAGCGAGGCCGAGCTTCCACCGCTGCCATATGATTATGATGCTCTTGAACCACACATTGACGAGCAAATCTTGGCCTGGCATCACGATACTCACCACCAAGGTTATGTCAACGGTCTTAATGCAGCAGAAGAAACCTTACGCGAGAACCGTAGTTCAGGGGATATGGACGGGAGCGCCGCAGCGATGCGGTCAGTAAGCCACAACGGTTGCGGTCACTACCTTCATCATTTATTTTGGCGGTGCATGACACCTAATGGTGGGGGTGGGGAGCCTACTGGGGATTTGCGGGACCGCATTGAATCAGATTTTGGTTCCTATGAAGGGTGGGAAGCGGAGTTCCGTGAAGCCGCATCGTGGCCGGCGGGCG…
B10	Akkermansia_muciniphila_Sod3_3	tttaagaaggagatatacatATGACGAAACAGCAGGCACCAAGCACTATCGGTTATGCAGATGGTAAGTATGTACTTCCACCACTCCCATACGCTTATGACGCGCTTGAGCCGATGCTCGATGAAAAGACTGTGCGTATCCATCACGATAAGCATCACGCGGCGTATGTCGCGGGGGCTAACGCCGCCGCTGAGAAGCTTCGCGAAATTGCTGACGGCAAGTTGGACGCTTCGGCGACGACGAATTGGGTCCGTAATCTGTCGTTTAACGCCTCCGGTCACGTACTGCACACTATCTACTGGACGAACATGACCCCGGATCCGAAGAAAGAACCACAAGGCCCACTCGTCGACGCCATTAAGGAGAAGTTTGGGAGCCTGGAAGCTATGATGAAAGAAT…
B11	Mycobacterium_abscessus_Sod3_4	tttaagaaggagatatacatATGGCTGAGTATACCTTACCGGATCTCGACTACGACTACGGTGCTCTGGAACCGCATATTAGTGGCCAGATCAACGAGTTACACCACAGCAAGCATCACGCAACATACGTTAAAGGTGTCAACGACGCAGTCGCAAAGTTAGAGGAAGCACGCGAGAAAGGCGATCATGCTGCTATCTTCCTGAATGAAAAGAATCTCGCATTTCACCTGGGGGGCCACGTCAACCACAGTATTTGGTGGAAAAACTTGAGTCCTAACGGGGGGGATAAGCCTACGGGTGACTTAGCCGCAGCTATTGACGATCAGTTTGGTTCTTTTGATAAGTTCCAAGCACAGTTCACCGCCGCAGCGAACGGGTTGCAGGGGTCGGGCTGGGCCG…
B12	Haladaptatus_paucihalophilus_Sod3_other	tttaagaaggagatatacatATGGCAACCTATGAATTGCCGGACCTCCCTTACAGTTATGACGCATTAGAACCGTCTATCGATGCTCATATCATGGAGCTTCATCACGATAAACACCACCAAGGTTACGTGAACGGTGCCAACGCGGCACTCGACAAACTTGAGGAAATGCGCGAGAACGACGAGTGGGGCGATGTTAAGGGCGTCGAGCGTAACTTAGCTTTTAATCTTAGTGGTCACGTTAACCATTCGGTATTTTGGGAGAATATGTCACCGGATGGCGGCGGGGAACCAGGGGGTGACCTTGCGGATGCGCTGGATGAACAATTCGGTTCGTTCGAGGAGTTCAAGACACATTTTTCAGAGGCGGCAAAGGGTGTGGAAGGGAGTGGTTGGGGGA…
C1	Beijerinckia_indica_Sod4_1	tttaagaaggagatatacatATGAAATACGAGATGAAGCCGCTTCCGTTCGACCCTCAACGCATTAAGGGTTTGTCCGAGAAGATTTTAGTCTCCCATTACGAGAACAACTACGGCGGTGCAGTTAAGCGGCTTAACGCAATTACAGAGCAGCTTGCGAACTTGGATTGGGACAAGGCTCCGACATTTGTAATTAATGGCCTGAAACGCGAAGAATTAATTGCCACAAACAGCATGATCTTGCACGAAGCCTATTTCGGTGGTTTAGGGGAGCCGAATCAGCCGGGTACAGCATTAGCTGCCGCAATCGAGCGTGATTTTGGGGGCGTTGATCGGTGGCGGTCCGAGTTCGTAGCTATGGGTAAGGCCGAAGGTGGCGGCAGTGGCTGGGTGATTTTAA…
C2	Clostridium_botulinum_Sod4_2	tttaagaaggagatatacatATGATCGTTGCGAAAAAATACCCATTTGACAACGTGAAGGGCATCTCATTAAAGCAGTTGACGGAGCACTACAAGCTTTATGACGGGTATGTTAACATGATTAATAAAATCTGGAGCATCCCAAATAATTCCAAGGATTTTAAAGACTCGAATGCGACATTCTCAAAACTGCGTTGCATTAAACTGGGTGAGAGTTATGCGTTAGACGGTGTAAAGTTACACGAGTTGTATTTCCAAAATATGACAAGCGGGCATATTCCTATCAACGGCCCAATTTTGGACAAAATTTTAGAGGATTTCAATTCCGTTGAAAATTTTACTGAATTATTCAAGGAAACAGGCAAGTCGATGCGGGGTTGGGTTGTTCTGGGGATTGACC…
C3	CPR_ParcubacteriaOD1_GWA2_OD1_47_64_Sod4_3	tttaagaaggagatatacatATGAAACGCTTTGAGGAGCAAAAATTTACGATTCCTAAATTGAAAGGCATCAGCGAGAAAAACATCGAGGAGCATCTCAAACTCTATGCGGGTTATGTAAAACATGCGAACCTTATCTTGGAGAAAATCGCCGAGCTTAAAAGCAACCCAGAGAAAAACGCTTATGCCTTGGGTGAAATTAATCGGCGGTTTGGGTTTGAGTTCAACGGCATGCGGAACCATGAAGTTTATTTCCGGAGTTTGGAAGGGGGGGTTAAGCCACTGCTCCAGGACGGCGCATTTGTAAAGGCCGTCGCCGAGCACTGGGGCTCTTTGGACGCATGGATTGCGGAATTCAAGGCTATCGCGCTGACACGCGGCATCGGGTGGGCTATGCTTT…
C4	Nomurabacteria_bacterium_RIFCSPHIGHO2_02_FULL_42_19_Sod4_3	tttaagaaggagatatacatATGAAAAAGTTTGAAGAGATGAAATTTAACATCCCTGAGCTTAAAGGCATTTCCAAGAAGAATATTGATGAGCACTTAAAGTTATATGCAGGGTATGTAAAGAACGCGAACCTGATCACCGATAAAATTGGTGAGTACATGGCAGACCCGGAAAAGAACATGTTTGTTTTGGGCGAGCTTCAACGTCGGTTTAGCTTCGAGTTTAATGGGATTCGCAACCACGAATATTATTTTGCGTCTTTAGAAGGTGGCGCAAAACCACTTAGCGCCAACTCTAAACTTAAAACAGCGATCGAAAACCAGACACCGAGCTTTGATGCATGGCTCGTTAGCTTCAAATTGTTGGCCATGACTCGGGGCGTAGGGTGGGCTGTACTCG…
C5	Acidithiobacillus_ferrivorans_Sod4_4	tttaagaaggagatatacatATGTCGGAGTACAGCGTCCGCGAGGAATTGAAACCATCGGGCTTGGATGGTATCTCCGACGCCCAAATTAATGACCATTGGGGTCTTTATGCCGGCTACGTAAATCAGTCAAATGCTCTTCGGAAAGAACTTGCAGAAATGCGGGCGGCGGGCAAGACGGGGTCTTTAACATACGCTGACCGGCGTCGGCGTTTCGGCTTTGAATACAATGGTATGGTACTTCACGAATACTATTTCGCCCAGCTGAAGCCTGGGTCCTCAATCGATCAAGCGCCGGGCTTCAAAGCCGCGGTAACCGAACAGTTTGGCTCAACTGAGGCTTGGCATGAAGACTTAATGTCTGCCGCAAAGTCGCGTAGCGTGGGTTGGGCTATCTCGT…
C6	Parachlamydia_acanthamoebae_Sod4_5	tttaagaaggagatatacatATGGGGGACGAAACTGCCTCGTCAACCAAGAAATATGAGGTTCGTGATTTCGATCATTTACTGGGGAAGGTGAAGGGTTTGAACGATGACCTGCTTAAAATGCATTTCAAATTATACCAAGGGTACGTGAATAACACCAACACCTTGTTGCAAAAAATCGGGGAGCTGGATCAAACGGGCAAAAGTCAATCGCCTGAATTTGCCGGTTTCAAGCATATGTTGGGGTGGGAGTTCGACGGTATGTTGTTACACGAATACTATTTTGAGAACCTCGGGGGCCAGACTCATCAACTTAAACAGGATGATCCATTGTTTCTGAAGATGGTGCAGGATTTCGGCGGGTATGACCAATGGAAGTCGGATTTCCAAGCAACGGGCG…
C7	Arabidopsis_thaliana_FSD2	tttaagaaggagatatacatATGTCTGGTGTTATCACTGCTGGGTTTGAACTCAAGCCTCCGCCTTACCCGCTCGATGCCTTAGAACCTCACATGAGCCGGGAAACTTTAGATTACCATTGGGGCAAACACCACAAAACCTACGTCGAAAATCTCAACAAGCAGATCCTCGGCACAGACTTGGACGCGCTTTCCTTAGAGGAGGTCGTGCTCTTGAGCTATAATAAAGGGAATATGCTCCCTGCATTCAATAATGCGGCTCAGGCGTGGAATCATGAATTCTTCTGGGAATCGATTCAGCCGGGCGGCGGTGGTAAACCAACTGGCGAACTTCTCCGGTTGATCGAGCGGGACTTCGGGAGTTTTGAGGAGTTTTTGGAACGCTTCAAGAGCGCAGCTG…
C8	Arabidopsis_thaliana_FSD3	tttaagaaggagatatacatATGGCTTATTACGGGCTCAAAACTCCACCTTACCCACTGGATGCGCTCGAACCATACATGTCACGTCGTACCCTCGAGGTTCACTGGGGGAAGCATCACCGCGGGTATGTTGACAATCTTAATAAACAACTCGGCAAGGATGATCGGCTCTACGGGTACACTATGGAGGAACTCATTAAAGCCACATACAATAATGGCAACCCTCTCCCTGAATTTAACAACGCGGCTCAAGTATACAACCACGACTTCTTTTGGGAGTCAATGCAACCTGGGGGTGGTGATACTCCGCAGAAAGGTGTGCTGGAACAAATCGATAAAGATTTCGGTTCTTTTACTAACTTTCGTGAAAAATTCACCAATGCGGCCCTGACACAGTTCG…
D1	id__1331380__id_Bacteroidales_Anaerophaga_thermohalophila_SodFM1	tttaagaaggagatatacatATGGCGTTCGAGTTACCGAAACTGGACTACGCGTACGACGCTTTGGAGCCTTATATTGACGCTCGTACTATGGAGATCCACCACACAAAACATCACGGGGGGTACACGTCCAAGTTGAATGCGGCTATTGAAGGGACGGACTTAGAAGGGAAGTCTATCGAAGAGTTATTATCCAATGTCTCGAAACATTCTACTGCCGTGCGGAATAACGGCGGCGGGTACTACAACCATAATTTGTTTTGGAAAGTAATGGCTCCAGATGCAGGCGGCAAGCCTGAAGGGGAGCTTTTAGCAGCAATCGAAAAGGATTTTGGTTCTTTCGACCAGTTCAAAGAGACTTTTAATAACGCCGCGGCAACACGCTTTGGGTCCGGCTGGG…
D2	id__1332240__id_Bacteroidales_Anaerophaga_thermohalophila_SodFM1	tttaagaaggagatatacatATGGGTTCTGTGGAAAAGCACAAATTCCCGCAGCTTGGGTATGCATACAACGCTCTCGAACCGTACATTGACGCGCAGACTATGGAGTTACACTATGATAAGCACCATCGGGGTTATTACGGCAAATTCATGGCGGCCATTAAGGGCACGGATATGGAGACCATTCCTATGCACCATATCTTTGCGAACATTAGTCAGCACTCGGAGAGCGTGCGTAACAACGGGGGCGGCTACTACAACCATCGGTTGTTTTGGGATAATATGTCGCCTGACGGGGGTGATCCAAGCGCACGCCTGTCAGATGCTCTGGTGAAAAATTTTGGCTCGTTTGACGAGTTTAAAAAGGAGTTCGGTAATGCCGCTAAATCACACTTTGGCT…
D3	id__1381234__id_Bacteroidales_Draconibacterium_orientale_SodFM1	tttaagaaggagatatacatATGTTCGAGGGCCATACTTTCCCAGAATTAGCCTACGCATACGATGCACTCGAGCCATACATTGATGCGGAAACTATGGAGTTACATTACAGTAAACACCACAAAGGTTATTTTACTAAATTTATGGCTGCGGCAAAAGGGACAGACCTGCTGAATACCCCTATGGAGAACATCTTTGCTGGCATTTCGAAACAGCCTGAGGGGGTTCGTAATAATGGGGGTGGGTACTATAATCATGCGCTCTTCTGGGAAAACATGACGCCGCAACAGGGCGAGATCCCTGCTGACCTCAAGGCGGCTATCGAGAAAGACTTCGGGTCGATCGACGCATTCAAAACCGAATTTGCGACGGCGGCCAAGACTCGTTTTGGGTCTGGGT…
D4	id__6177602__id_Bacteroidetes_RBG_13_43_22_SodFM1	tttaagaaggagatatacatATGAAAAAAATTGACACAAAGGAGTTTCCGGCGTTACCTTATGGGTATGACGCCTTAGAACCTTATATCGACGCCCGCACTATGGAGATCCATTATGACAAACACCACCGCGCGTATTTCAATAACTTTGTTAACGCCATTAAAGGGACTGCGTACGAAAATACAGCAGTCGAGGAAATCTTTGCCGAAGTTTCCAAGGCTGGTGATGCCGTACGGAACAATGGGGGTGGGTATTATAACCATGTGATCTTTTGGCAGAACTTGGGGAAAAACAGTTCAGGGCCAAGCGCCGAGTTAGCAGCAGCTATTACTAAGGCGTTTGGGTCTTTTGACAAATTCCGCGAAACCTTCTCAAATGCGGCCAAGACTCGCTTCGGTT…
D5	Bacteroides_plebeius_SodFM2	tttaagaaggagatatacatATGAAGCACCTTTTACCAGAACTCCCATACCAGCTCGAGGCGCTCGCCCCGAAAATGTCTAAAGAAACTTTAGAGTACCATTATGGTAAGCACTTGCAGACATACATCGACAATCTCAACAAATTGATCGTTGGGACGCCTTATGAGGAAAAGACACTCGAGCAGATCCTTCTGGAAGCTGAAGGGCCGATGTTCAATAACGCTGCCCAAACTTGGAACCACACCTTTTTCTTTGACACCCTCACACCTCAGCAACCGGAGATGCCTCAGCCTCTTGCTGACGCCTTAACCCGCGACTTCGGGAGCGTAGAGACTTTCAAAGAGAAGTTTACCCAAGCCGCCACCACCCTGTTCGGGTCCGGTTGGACCTGGCTTGTAT…
D6	id__1344805__id_Bacteroidales_Coprobacter_fastidiosus__SodFM2	tttaagaaggagatatacatATGAAGTACGAACTGCCTAAGCTCCCTTATGAATATGACGCCTTAGAGCCAGCAATCTCTAAGAAAACTATTGAGTTCCACTACGGTAAACACGAGCAAACCTATATTAATAATCTCAATAATTTGACTAAAGATACGCCGTACGAGGACACTCCGATTGAGACAATTATCAAAGAAGCAGACGGTGCGCTCTTTAACAATGCCTCGCAGGCATGGAACCATATTTTTTACTTCTTCTCTTTCACCCCGCATAAATCCGAAGGCCCGAAGGGCGCTCTCGCCAAAGCCATTGACGAGAAGTGGGGTAGTTTCGATGCGTTTAAGAAAGCCTTCGTTGACGCTGGCGTAGCACAGTTTGGTAGTGGCTGGGTTTGGCTCG…
D7	id__1346016__id_Bacteroidales_Coprobacter_fastidiosus_SodFM2	tttaagaaggagatatacatATGCGGGAAATTGTGCTGCCACCTCTGCCGTATGCTGAGAACGAATTGGAGCCTTATATCAGTGCCCAAACTGTTATGCTGCATTACGGGAAACACCTCAAAGGGTACATTGATAATGTTAATCGTCTCATTAAAGAGATCAGCAATCTGGAAGGTAAAGACTTAGAGACCATCGTAAAACAGAGTGAAGGCAGCTTATATAACAATGCCGCTCAGGCTTGGAATCACATCTTTTACTTCGATGCTTTCAGTCCTCACGCCCAGCATCTTCCTTCAGGGAACTTGGAAAAACAGATTAACAAGCAGTGGGGGAATTTCGAAAACTTTAAGACCGCATTCACCAATACCGCCAACAACTTGTTTGGCAGCGGCTGGGTAT…
D8	id__1386648__id_Bacteroidales_Rikenella_microfusus_SodFM2	tttaagaaggagatatacatATGAAATTTGAGCTGCCTGCACTCCCTTATCCTGTAAATGCATTGGAACCAACGATGTCGGCACGCACAATTGAATTTCACTGGGGGAAGCATGAGGCAGCCTACATTAACAACTTGAACGGTTTAATCGAGGGTACTCCTTTAGAGAATGACACGCTGGAGGAAATTGTTCGCAAGTCAGACGGGCCTATTTACAACAATGCAGCGCAGGCATGGAATCACATCTTTTTTTTCTTCCAATTGGCCCCAAACGGCAAGAAGGAGCCGGGCGGTGCATTGGCCGAAGCAATCGACCGCCACTTTGGCAGTTTTGCAGCGTTTAAAGAAGCCTTTGCAAAAGCGGGGGCCACGCTGTTCGGCTCCGGTTGGGCTTGGCTGT…
D9	id__1388093__id_Bacteroidales_Rikenella_microfusus_SodFM2	tttaagaaggagatatacatATGGTCCGCAAACATGAAATGACGCCGCTTCCTTACGCTCTTGATGCGCTTGCTCCGGCGATGAGTGAGGAGACCCTTGAGTACCACTATGGTAAGCATTACAAAGCCTACATTGATAACTTGAATGCGTTGTTACCTGGCTCCCCTTATGCGGCGCTCTCGCTGGAAGAGATTGTGACGAAAGCGCCAGATGGTCCGATCTTTAACAACGCCGGTCAAGCGCTCAATCATCGTTTGTTTTTCCTGGGGATGTCACCAGCGCCTCAGAGCCGTCCAGATGGGGCTTTGGCTCAAGCTATTGATAAGGCGTTTGGCTCTTTCGAACAATTCCAAGCCCAGTTCGCCAAGGCCGCTGCCGGGCTGTTCGGGTCTGGCTGGG…
D10	id__4250584__id_Alphaproteobacteria_Rhizobiales_Methylocapsa_acidiphila__SodFM2	tttaagaaggagatatacatATGAAGCTTAGTGCCGCTTACCCGCCGCTGCCTTATGCTGATGACGCTTTAGCCCCTGTGATCTCGTCTGAGACAATTGGTTACCACTACGGGAAGCACCATAAGGGGTATTATGACGCCGTATTAAAAGCGGTCGCAGGCACCGAGTGGGCGGATGCCAGTCTCGAAGAAATTGTCCGGAAAACAGCAGGCGATCCGATTCGTGCCGCATTATTCAACCCAGCGGGTCAGTTATGGAATCATAACTTTTATTGGGCAAGTATGCGGCCAAACGGCGGCGGTAAACCTACAGGGCCTGCCGCGGGGCTCATCGAGGCATCGTTCGGCGGCTATGACGGGTTCCGTAAGGAGTTTTCTGGTGCAGCTACTAAGTTCTTTG…
D11	id__4251812__id_Alphaproteobacteria_Rhizobiales_Methylocapsa_acidiphila_SodFM2	tttaagaaggagatatacatATGAGTTTTACCTTACCGGAGTTACCTTACGGTTATGAATCTCTTCAGCCTTACTTATCTAAGGAAACTCTGGAGTACCATCACGATAAACATCATGCGACGTATGTAACTAACGCGAATAATTTGCTGAAGGACTCGGGCTTGGAGGGTAAATCACTCGAAGAAATTGTCAAAGATAGTTACGGGAAGAATGTCCCACTGTTTAATAATGCCGCGCAACATTATAACCATTCAGAATACTGGAAGTCGATTAAGCCGAATGGGGGTGGGGCCATCCCTGGGGCATTGGAAAAGGCCCTGATTGACTCATTCGGCTCGGTGGCTAAAGCCAAGGAGGACTTAGTCCAAGCAGGGGTCACGCAATTTGGGTCTGGGTGGG…
D12	id__4398461__id_Alphaproteobacteria_Rhizobiales_Liberibacter_americanus_SodFM2	tttaagaaggagatatacatATGAACTTCAAATTACCTAATCTTCCGTATGGCTACGACGATCTCAGCCCTTATATGTCTCGGGAAACTTTAGAGTACCATCACGATGTCCACCATAAGTCTTACGCAGAGAACACCAGTAAGCTGGCATCTGACGCTGATATGTCCGATCTTTCTATTGAAGAGATCATTCTGAAGTCCTATGGTAGTAATGTTTCACTGTTTAACAATGCGGCGCAGTATTATAACCATAATCTTCTCTGGCTCTGCATGAAGAAAAACGGTGGGGGCGAGAAGCTGCCACAGGCTCTCTCGAATGTCATCAACGACAACTTTGGGTCTTATGAAAAGTTTAAGTCGGACTTTATCGAAGCCGCATCAAAGCAATTTGGGTCTGGCT…
E1	id__4440688__id_Alphaproteobacteria_Rhizobiales_Starkeya_novella_SodFM2	tttaagaaggagatatacatATGGCGGCGCCGTTTCAACAACCGCCTTTACCATACGATCAAAATGCGCTTGCGCCAACTATCTCTGCACGCACAGTGGGGTTGCATTACGGGAAGCATCATAAGGGTTACTTTGACAAACTTAATACACTTACTGCTGGGAAGCCTTATGCAGAATTAGATTTAGAGGAAGTGATTGTGCGGGCGAAGGAACAAGGGGATACTGCCATTTTTAACAACGCCGGGCAAGCATGGAACCACAACTTTTATTGGCAACAATTTGCCGGGGGGCCTGCTGAAGCCCCAGCAGCCCTCGTTCAAGCAGCTGAGCGGGACTTTGGGGGCATGGACGGTCTCAAAAAGAAGATGGTAGAGACGGGGGACGGCGTATTCGGCACGG…
E2	id__4666952__id_Alphaproteobacteria_Azospirillum_amazonense_SodFM2	tttaagaaggagatatacatATGGCTTTCGAGTTAGCGCCTTTGCCTTACGCGAAGGATGCACTGCAACCATATATGTCATCTGAAACGCTCGATTTTCACCATGGGAAACACCATAATGCTTATGTAACTAAACTTAACGAACTGATCGCTGGTACAGCTTTTGAAGGTCAGTCATTAGAAGATATCGTTAAAGCCACGGCCGGTAAAGCTGAAAGCCAGGCCATTTTTAACAATGCCGGTCAACATTGGAACCATACCTTTTTTTGGAATAGCCTCACTCCTAAGGCAAGTGCAATCCCAGGTGAGCTCGAGAAGCGTATCATTAGCGACTTCGGGTCCGTGGAGGCTTTTAAGAAGGCCTTCGTAGACGCTGGGATTGGTCAGTTCGGTTCCGGCT…
E3	id__4726197__id_Alphaproteobacteria_Tistrella_mobilis_SodFM2	tttaagaaggagatatacatATGGCCTTTGAATTACCAGCCTTACCTTATGATAAAACTGCACTTGAACCGCATATCTCCGCACAGACTTTTGAGTTTCATCATGGCAAGCATCACAACACTTATGTGGTAAATTTGAATAAACTCGTGGAGGGGACAGATTTAGCTGACGCCTCCTTGGAGGATATTATCGTAAAGAGTCGTGGCGATGCGGCTAAAGCCGGCGTCTTCAATAACGCTGCCCAGGTATGGAACCATACATTCTTCTGGAATTCGATGAAGCCGAATGGGGGCGGGGCACCTTCCGGCGATCTGGCGAAGCGCATTGACGCGGACTTCGGCGGGTTGGATAAATTTAAGGAAGCATTCAAGAATGCTGCCACTACCCAATTCGGTTCGG…
E4	id__4728720__id_Alphaproteobacteria_Tistrella_mobilis__SodFM2	tttaagaaggagatatacatATGGCGTTTGAATTACCTAGCTTACCGTATTCGACGACTGCCCTCGCGGCACGGGGGATGTCTCAAGAAACTTTAGAGCTGCACCACGGTAAACATCACCAGGCGTACGTTACAGCTCTTAATGGGTTTGTTGCAAAGGATGAGAGTCTTCAAGGGAAATCGCTCGAGGAAATCATTCACCTCAGTGCAGGTCGGGCGGACATGGCGCCTGTCTTCAATAATGCTGGTCAACACTGGAACCACATCATTTTTTGGCAGTCATTGGCACCAGCTGGGGGCCGGATGCCTGATCGTTTAGGTGCTAAGATTACTGAAGACTTCGGCTCGCTTGACGCCTTCAAGGAAGCGTTTCGTGCAGCAGCCATCTCTCAATTCGGGT…
E5	Streptomyces_coelicolor_SodFM3	tttaagaaggagatatacatATGGCCCTTTACACGTTGCCTGAGCTCCCGTACGATTACTCGGCACTGGCACCGGTCATCTCCCCAGAGATTATTGAGCTTCATCATGATAAACATCATGCGGCTTATGTCAAGGGGGCCAATGACACTTTGGAGCAATTAGCGGAAGCGCGTGAAAAAGAATCCTGGGGTAGTATTAACGGTTTAGAAAAAAACTTAGCGTTCCATTTGAGTGGGCATATTTTACATTCAATCTACTGGCAGAACATGACCGGTCCTAAAGATGGTGGCGGGGAACCGTTGGCTCAAGATGGCGTTGGTGACCTCGCTGACGCTATCACAGAATCCTTTGGGTCATTCGCTGGCTTCAAAGCGCAACTGACCAAGGCGGCGGCCACCA…
E6	id__352295__id_Euryarchaeota_Methanosarcina_barkeri_SodFM3	tttaagaaggagatatacatATGGCTAAAGAGTTATACAAATTGCCTCCGCTCAAATTCGGTTATGGGGACCTTGCGCCATACATCTCCGAAGAGCAGCTCAAACTCCATCACGATAAGCATCACCAAGCATACGTTACCAATGCTAATGCCGCTATTGAGATGATGGACAAAGCTCGTAAGGAAGGGACCGATTTTGATTATAAAGCAACTGCGAAAGCATTCTCTTTCAATCTTGCCGGGCATGTGTTGCATGATTATTTTTGGTGGGAGATGACACCTGCGTCAAATTCTAGTAAGGAACCTGTGGGCGAGCTGTCCGAGGTTATTAAAGAGGATTTCGGTAGCTTTGACCGTTTTAAGAAGGAATTCTCCCAAGTTGCGAGTTCCGTCGAAGGGT…
E7	id__902033__id_Actinobacteria_Nesterenkonia_alba_SodFM3	tttaagaaggagatatacatATGGCTGAGTACACTCTTCCAGAATTAGATTATGACTACGGTGCCCTTGAGCCACATATCAGTGGCCGTATCATGGAACTGCATCACTCCAAACATCATGCAACATACGTAAAAGGCCTTAACACCGCGCTGGAACAATTAGCCGAAGCGCGTGAAAAGGGCGATTACTCTACAACGCCAAAGTTACTCAAGGACCTGCAATTTAACCTCGGGGGTCATATTAACCATAGCATTTTCTGGAAGAACCTGTCACCGGAGGGGCAAGAACGCCCGGAAGGCGAGCTGGCAGCCGCCATTGATGAATATTTCGGTAGCTTTGATAATTTTCAGGCACAGTTTACTCAAGCCGCCCTCACTATCCAGGGGAGCGGTTGGGCAA…
E8	id__1015937__id_Actinobacteria_Microlunatus_phosphovorus_SodFM3	tttaagaaggagatatacatATGGCAGATTATGTCCTGCCTGACCTTCCATACGATTATTCAGCGTTGGCTCCACACATTAGCGGTGAGATCATGGAACTGCACCACGATAAGCACCATGCCACGTATGTTAAAGGGCTGAATACAGCACTCGAACAGTTAGCCGAGGCACGCGAGAACAACGCCTATGGGTCTGTGGGCGGCCTTGAAAAGACTCTGGCGTTCAATCTCGGCGGGCACATCAACCATAGCGTGTTTTGGCCTAACATGAGCCCGGATGGGGGTGATAAACCAACTGGCGACCTGGCAGCAGCGCTGGATGAATACTTTGGCAGTTTTGACAAATTCCGCGCGCACTTTGAGAATGTCGCAAATACTATCCAGGGGTCTGGCTGGTCGA…
E9	id__1064242__id_Actinobacteria_Kutzneria_albida_SodFM3	tttaagaaggagatatacatATGGCCCCATACGTTCTTCCTGATCTTGACTATGATTATGGCGCTTTAGAGCCAGCTATTATCGGGGAAATTAACGAGCTTCACCATTCAAAACATCATGCAGCTTATGTCAAGGGCGCCAACGATACACTTGAGCAGATCGACGAAGCTCGTGATAAGGGGTCTTTCGGCTCAATCGTCGGCCTGGAGACCACGCTTGCCTTCCATTTGGCTGGCCATGCCTTACATCAAGTTTGGTGGAAGAATCTCTCCCCAAATGGGGGCGATAAACCAGTCGGGGAATTAGCAAGTGCAGTCGATGAGTTCTTTGGGTCCTTTGACGGCTTACGCGCACAATTGAATGCTGCTGCCAGCACTATCCAAGGCTCTGGCTGGGGCA…
E10	id__1407242__id_Bacteroidetes_Cytophagia_Echinicola_vietnamensis_SodFM3	tttaagaaggagatatacatATGGGCAACTTCATTCAAAAACCTCTCCCTTACAATAAGACCTTCCTCGAACCGCATATGGATGAAGAGACATTACATCTTCACTATGAGTTTCATCATGGCGGCGCAGTCAAGGGGGCCAATAAGGATCTGGAATCTATTAAGAAGCACCTTCAATCCGGCGAGATGGATCAAGTTGATCTTTGGACACGCAAACTCGCATACCACTTCAGCTCCCATGTACTTCACAGTATTTTTTGGACCAATCTTACGAACAAAAAGACGCAGCCTAAAGCTGAATTATTAAAGCAAATCGAGAAGGACTTCGGGTCCTTCGATCACCTTAAAACATATATCAGTAAGATTTCTAAGAGTGTTGAGGGCAGTGGCTGGGGTATTC…
E11	id__2964378__id_Bacillales_Desmospora_activa_SodFM3	tttaagaaggagatatacatATGGGGAAACACACTCTGCCTCCGTTGCCGTATCCGTATGATGCGTTGGAACCGTATATCGATACTAAGACTATGCATTTGCACCACGACGAACACCACAAATCATATGTCGATGGTCTTAACAAGGCGGAGAAGATGATGGCTAAGGCACGCCAAACGGGCGACTTTGATTTAATCAAGCACTGGGAACGTGAGGCAAGCTTCAATGGCGCAGGGCACTATCTGCACACTCTTTTCTGGGAAATCATGAGCCCAAACGGTGGGGGTAAGCCTACCGGTAAGTTGGCCCAGCAAATTCAGCAAGACTTCGGTTCACTGGACGCCTTCAAAAAGCATTTTAGTAGCGCGGCGAATAAGGTAGAAGGTGGCGGTTGGGCAT…
E12	id__3435421__id_Clostridiales_Desulfitobacterium_dichloroeliminans_SodFM3	tttaagaaggagatatacatATGAGCCATCAGTTACCAGAGTTACCATATGCATACAATGCCCTGGAACCAGTTTACGACGAGGCGACTGTACGTTTGCACCATGATGCACACCACAAAACATACGTCGACGGCCTCAATAACGCGGAAGCAAAATTGGCAGAAGCTCGGGAAAAAGGCGATTTCTCATTAGTTAAGCATTGGGAACGCGAGCTTGCTTTCCACGGTAGTGGTCATCTCCTCCATACGCTTTTTTGGATGAACATGAGTCCACAGGGCGGTCGGACACCTTCGGATGCCTTAGCGGCCCGCATTAACCAGGATTTTAACTCGTTTGAAGGTTTCAAAAACCAATTTAGCGCAGCAGCTGTGGCAGTCGAAGGTTCAGGGTGGGCGGTTC…
F1	PDB__1ids_Mycobacterium_tuberculosis_Mycobacterium_tuberculosis_SodFM3	tttaagaaggagatatacatATGGCCGAATACACCTTGCCTGATCTTGACTGGGACTATGGTGCATTGGAGCCACATATTAGTGGCCAAATCAACGAGCTTCATCATTCAAAGCACCACGCAACGTACGTGAAGGGGGCGAATGATGCTGTAGCCAAACTCGAAGAAGCGCGCGCCAAGGAAGATCATAGTGCAATTTTGTTAAACGAAAAAAACTTAGCCTTTAATCTCGCGGGTCACGTTAATCACACTATTTGGTGGAAAAATCTCAGCCCTAATGGGGGCGATAAGCCAACTGGGGAGTTAGCCGCCGCTATCGCTGACGCCTTTGGTTCATTTGACAAGTTTCGTGCTCAGTTTCACGCTGCGGCGACAACCGTCCAAGGCAGCGGCTGGGCCG…
F2	id__382166__id_Euryarchaeota_Thermoplasma_acidophilum_SodFM4	tttaagaaggagatatacatATGGCTGAAACTTGGGAAATTAAGGAGAAGCTGAAACCACGGGGGTTGGAAGGGATTAGTGACGTACAAATCGACAACCATTTTGATGTGCATTATAAAGGTTATGTAAATAAGTTGAATGAGATCTGGTCTCGGCTGCCGGACGTTGATCGTTCCAAAGCGAACCAAAATTATAGCGAATTCCGGGCACTCAAACTTGAAGAAACTTTCAACTACGGTGGGTCACTTCTCCACGAGTTATACTTCGAGGGCTTAACTCCTAAGCACAGTGAGGTACCTAAAGAGTTCAAAGATGCGGTAGCTAAAGATTTCGGCTCCTATGAGAAATGGCTGGAAGATTTCAAGGCTACAGGCACCGCTTTTCGTGGTTGGGCGATCC…
F3	id__504963__id_Woesearchaeota_37_12_CG10_big_fil_rev_8_21_14_0_10_SodFM4	tttaagaaggagatatacatATGGAACTTACAAAGAAAGATTTAAAATATAAGGAATTGCCGGGCTTTCTGTCAGAGAAGCAACTCTTTGAACATGAAAGCCTGTATGCCGGGTATGTAAAGAAGACTAACACTATTCGCTCGGCGCTGAAGAATGTAGATCGCTCAGCTGCAAACGCTACGTTTTCGGATATTCGGGAACTTAAAGTGGAGGAAACCTTTGCCGTCAACGGTGTTAAGTTGCACGAGGGGTACTTTTGGAACATGATTGCAGACGGGAAGGAGGCCTCGGGTACGATCGCTGATTGGATTGCCGTGGACTTCGGGTCCGTTGATGCGTGGAAGGAGGACTTATTAGCGTGTGCCCTGTCCGCACGGGGTTGGGTCGTATTGAGCTTTG…
F4	id__541319__id_Nanoarchaeota_Nanopusillus_acidilobi_SodFM4	tttaagaaggagatatacatATGGATTTCAAGAAAGAGCGTCCGCAATTGTTCGAAATGAAAGGCATCTCCGCAAAAACCATCGAGGAGCACCTCAAGATTTATGAAGGTTACGTGAAAAAGTTTAACGAGATCACTCAACGCTTGAACAACTTGACCGACGAAGACTACAATGCGGCCAACGTTACTTATTCACTTATCCGCGAACTTAAAGTTGAATGGACTCGGGCGTTTGGCGGCATGATTAATCACGAGATCTACTTCTCACACTTAGGTGGGGAGGGCGGTAAGCCAGGGTCTTCACTGGGCAGTCAAATCGACAAAGATTTCGGGTCCTTCGAAAAGTTCGTGAAGGAGATGAAAGCTACGGCCATGGGGGCACGGGGGTGGGCTTGGCTGT…
F5	id__2140040__id_CPR_Yanofskybacteria_GWC2_OD1_41_9_SodFM4	tttaagaaggagatatacatATGAGCAAAAAGGAAATTAAGTCGTTGCCGTTCGCCGCAGATTCGCTTAAGGGTATTTCTCAAAAAACTATTGAAATCCATCATGGTAAACTTTACGCTGGGTACGTGAACAAGTCTAATGAGATCAAAGATAAACTTCAAGTCATTATTGAGAGTGGCAAGGCCGAAGGTAATCAGGCCTATAGTGAGTTGCGTGCTTTGAAAAACGGCGAAGGGTTCACGAACAACGGGGTTTACTTGCATGAAGATTATTTTGCCATTTTGGGCGGTGACGGCATGCCGAAGGGTGAAATTGCTGGTAAATTAGCTGAAAAGTATGGTTCATTCGAGAATTTCAAGACCTATTTCTCGGCATGCGGGATGGCGGCTCGCGGTTGGA…
F6	id__6522694__id_bacterium_RIFCSPHIGHO2_01_FULL_39_8b_SodFM4	tttaagaaggagatatacatATGAAGACATTAAAGAGTCTCAAGGTAAATGCTGACATTTTGCGGGGGATTAGTCGCAAGACTGTCGAAATTCATCATGGTAAATTATACGCCGGTTATGTGAATAAGAGTAACGAAATTTCCGAAAAGCTTGGTGCCTTGCGGAAAAGCGGGAAAGTGGAAGGGAATCAGATTTATTCGGAGTTGCGCGGGCTTAAATTGGGTGAGACCTTTGCAGTGAACGGGGTGTACTTACATGAGAACTACTTTGCCATTTTGGGTGGGGATGGCGTCCCTCGGGGCGAAGTTGTTCGGGCTATTGAAGAGAAGTGGCGGTCGATGGATGAATTCAAGTCCTATTTTTCGGCGTGCGGTATGGCAGCTCGTGGCTGGGCCATTC…
F7	id__6614056__id_Harrisonbacteria_OD1_40_38CG10_big_fil_rev_8_21_14_0_10_SodFM4	tttaagaaggagatatacatATGTACACCCCGAAAAAGTTCGACTCTTTATTAGGCCTCGAAGGCTTCTCGGATAATGCGTTGAAAACACATTTTGGCTTATATGAGGGGTATGTTACTAATACTAATAAAGTACAAGAGCTGCTCGATAAACTCCGCACCGAAGAAAAGACCGCGACGCCAGAGTACGCGGAATTAAAACGTCGTTTCGCTTGGGAATGGAATGGGATGCGGTTGCATGAAATTTACTTTGAGTCGTTGAGCAAAAACCCTACGCCTCTGGATGACAGCAGCAGCTTAGGGTCTCAAATTAAACAAGACTTCGGGTCGTTTGAAGAGTGGCAAAAAGACTTTACGGCTACCGCGGCTATGCGGGGTATTGGCTGGGCCATCCTTTACT…
F8	id__6731057__id_Peregrinibacteria_43_11_CG_4_10_14_0_2_um_filter_SodFM4	tttaagaaggagatatacatATGGAACATCCGATTAAGGATTTCTCGCACCTCATTGGGAAGCTCGATGGTATGTCCGTCAACCAAATCGAAGCCCATTTAGGTCTTTACGCTGGCTATGTAAAAAAGTTGAACGAGATCGAAACGAAGCTCCAAAATGCAGACCGGGCGCTCACAAATTACTCATACGGGGAATACAGTGAACTGAAACGTCGGGAGGCTGTGGCATTCAACGGGGCCTATTTACATCAATACTACTTTGAGAACTTAACAGCGGAGACAACTACCCGTAGCGCGGAGTTAGAAGGCGCCTTGGTGGATTCGTTTGGCTCGATTGACGCATATTTGACTGACCTTAAAGCCTCAGCAACGGCGACTCCTGGGTGGGTAGTGACTACAA…
F9	id__3954149__id_Kazan_RIFCSPLOWO2_01_FULL_KAZAN_48_13_SodFM4	tttaagaaggagatatacatATGTACCAGGCGCAGAACTTTGACCACCTTCTGGGTTTACCGGGTTTCTCCGATGATGCCCTGAGTACTCACTTCGCTTTGTATCAAGGGTACATTACTAACACTAACAAATTATCTGACCTGCTGGCTGCTATGCGGAACGAGGGTAAAACAGCAACTCCTGAGTATGCGGAGTTGAAGCGTCGGTTTGGGTGGGAGTTTAATGGTATGCGGTTGCACGAACATTACTTCGGGGCCATGGCTAAGGCTGTCACCCCTTTATCTTCCGAAACACCATTGTACCAGCAGATTGTGAAGGATTTCGGGAGCTTTGAAGTCTGGCAGCAAGACTTCGTTGCCACGGCAGCTATTCGTGGGATTGGCTGGGCCATTCTCTATT…
