# Supplementary material for: An ancient metalloenzyme evolves through metal preference modulation
Source: Nat Ecol Evol. 2023 Apr 10;7(5):732–44. doi: 10.1038/s41559-023-02012-0 (PMC10172142; doi:10.1038/s41559-023-02012-0)
Supplement: Supplementary file 6 — Species sampling across tree of life. Spreadsheet containing list of bacteria, archaea and eukaryota genomes sampled across the tree of life. [file 41559_2023_2012_MOESM6_ESM.xlsx]

## Sheet: Bacteria
species_CG08_land_8_20_14_0_20_Elusimicrobia_44_26_curated_species
species_Bacteria_CPR_BerkelbacteriaACD58_GWA2_Berkelbacteria_38_9_species
species_Candidatus_Berkelbacteria_bacterium_RIFOXYA2_FULL_43_10_species
species_CG1_02_FULL_Berkelbacteria_42_45_curated_species
species_Bacteria_CPR_BerkelbacteriaACD58_GWB1_Berkelbacteria_38_5_species
species_CG10_big_fil_rev_8_21_14_0_10_Berkelbacteria_41_12_curated_species
species_Bacteria_CPR_SaccharibacteriaTM7_GWC2_TM7_48_9_species
species_Candidatus_Berkelbacteria_bacterium_RIFCSPLOWO2_01_FULL_50_28_species
species_Bacteria_CPR_ParcubacteriaOD1_Falkowbacteria_GWF2_OD1_43_32_species
species_CG1_02_FULL_Falkowbacteria_OD1_41_21_curated_species
species_CG11_big_fil_rev_8_21_14_0_20_Falkowbacteria_OD1_39_10_curated_species
species_Candidatus_Falkowbacteria_bacterium_RIFOXYD2_FULL_34_120_species
species_CG10_big_fil_rev_8_21_14_0_10_Falkowbacteria_OD1_37_14_curated_species
species_Candidatus_Falkowbacteria_bacterium_RIFCSPHIGHO2_02_FULL_42_9_species
species_CG2_30_FULL_Falkowbacteria_OD1_45_37_curated_species
species_CG23_combo_of_CG0609_8_20_14_all_150_Falkowbacteria_OD1_49_15_curated_species
species_CG10_big_fil_rev_8_21_14_0_10_Falkowbacteria_OD1_37_6_curated_species
species_CG10_big_fil_rev_8_21_14_0_10_Falkowbacteria_OD1_43_11_curated_species
species_CG10_big_fil_rev_8_21_14_0_10_Falkowbacteria_OD1_44_15_curated_species
species_Candidatus_Buchananbacteria_bacterium_RBG_13_36_9_species
species_Candidatus_Falkowbacteria_bacterium_RBG_13_39_14_species
species_CG2_30_FULL_novel_Parcubacteria_OD1_48_51_curated_species
species_CG10_big_fil_rev_8_21_14_0_10_Buchananbacteria_OD1_33_19_curated_species
species_Bacteria_CPR_ParcubacteriaOD1_GWA2_OD1_38_13_species
species_Candidatus_Buchananbacteria_bacterium_RIFCSPHIGHO2_01_FULL_39_8_species
species_Candidatus_Buchananbacteria_bacterium_RIFCSPHIGHO2_02_FULL_56_16_species
species_Candidatus_Buchananbacteria_bacterium_RIFCSPLOWO2_02_FULL_46_11b_species
species_Bacteria_CPR_ParcubacteriaOD1_GWA2_OD1_40_23_species
species_CG10_big_fil_rev_8_21_14_0_10_Falkowbacteria_OD1_39_11_curated_species
species_Bacteria_CPR_ParcubacteriaOD1_Magasanikbacteria_GWA2_OD1_40_10_partial_species
species_Candidatus_Magasanikbacteria_bacterium_RIFCSPLOWO2_02_FULL_44_11_species
species_Candidatus_Magasanikbacteria_bacterium_RIFCSPHIGHO2_01_FULL_47_8_species
species_Candidatus_Magasanikbacteria_bacterium_RIFOXYD2_FULL_36_9_species
species_Candidatus_Magasanikbacteria_bacterium_RIFOXYC2_FULL_42_28_species
species_Bacteria_CPR_ParcubacteriaOD1_Magasanikbacteria_GWA2_OD1_56_11_species
species_Candidatus_Magasanikbacteria_bacterium_RIFOXYC2_FULL_39_8_species
species_CG1_02_FULL_Magasanikbacteria_OD1_32_51_curated_species
species_Candidatus_Magasanikbacteria_bacterium_RIFOXYC12_FULL_33_11_species
species_Bacteria_CPR_ParcubacteriaOD1_Magasanikbacteria_GWD2_OD1_43_18_species
species_CG_4_9_14_0_2_um_filter_Magasanikbacteria_OD1_42_11_curated_species
species_CG11_big_fil_rev_8_21_14_0_20_Magasanikbacteria_OD1_43_7_curated_species
species_CG10_big_fil_rev_8_21_14_0_10_Magasanikbacteria_OD1_38_6_curated_species
species_Candidatus_Magasanikbacteria_bacterium_RIFCSPLOWO2_02_FULL_47_16_species
species_Candidatus_Magasanikbacteria_bacterium_RIFCSPHIGHO2_02_FULL_33_17_species
species_CG10_big_fil_rev_8_21_14_0_10_Magasanikbacteria_OD1_43_6_curated_species
species_CG_4_9_14_3_um_filter_150_Magasanikbacteria_OD1_32_9_curated_species
species_Candidatus_Magasanikbacteria_bacterium_RIFCSPLOWO2_12_FULL_43_12_species
species_Candidatus_Magasanikbacteria_bacterium_RIFCSPHIGHO2_02_FULL_50_9b_species
species_Bacteria_Parcubacteria_OD1_Uhrbacteria_RIFCSPLOWO2_02_FULL_OD1_Uhrbacteria_51_9_species
species_Candidatus_Magasanikbacteria_bacterium_RIFOXYB2_FULL_38_10_species
species_Bacteria_CPR_ParcubacteriaOD1_Uhrbacteria_GWA2_OD1_52_8d_species
species_CG10_big_fil_rev_8_21_14_0_10_Uhrbacteria_OD1_48_16_curated_species
species_Candidatus_Uhrbacteria_bacterium_RIFOXYB2_FULL_45_11_species
species_Bacteria_CPR_ParcubacteriaOD1_Uhrbacteria_GWF2_OD1_46_218_species
species_Bacteria_CPR_ParcubacteriaOD1_Uhrbacteria_GWA2_OD1_53_10_species
species_Candidatus_Uhrbacteria_bacterium_RIFOXYB2_FULL_57_15_species
species_Bacteria_CPR_ParcubacteriaOD1_Uhrbacteria_GWE2_OD1_45_35_species
species_Bacteria_CPR_ParcubacteriaOD1_GWA2_OD1_56_7_partial_species
species_Bacteria_Parcubacteria_OD1_Uhrbacteria_RIFCSPHIGHO2_02_FULL_OD1_Uhrbacteria_53_13_species
species_CG10_big_fil_rev_8_21_14_0_10_Uhrbacteria_OD1_50_16_curated_species
species_Candidatus_Uhrbacteria_bacterium_RIFOXYB2_FULL_41_10_species
species_CG_4_9_14_3_um_filter_150_Uhrbacteria_OD1_41_35_curated_species
species_Bacteria_OD1_uncultured_SG8_24_species
species_CG_4_10_14_0_8_um_filter_cor_Uhrbacteria_OD1_58_22_curated_species
species_Candidatus_Uhrbacteria_bacterium_RIFCSPHIGHO2_02_FULL_57_19_species
species_CG22_combo_CG1013_8_21_14_all_Uhrbacteria_OD1_47_17_curated_species
species_Candidatus_Uhrbacteria_bacterium_RIFCSPLOWO2_02_FULL_46_25_species
species_Candidatus_Uhrbacteria_bacterium_RIFCSPLOWO2_02_FULL_48_12_species
species_Candidatus_Jacksonbacteria_bacterium_RIFOXYD2_FULL_43_21_species
species_Bacteria_CPR_ParcubacteriaOD1_GWA2_OD1_44_12_species
species_Candidatus_Komeilibacteria_bacterium_RIFCSPLOWO2_02_FULL_48_11_species
species_Candidatus_Kuenenbacteria_bacterium_RIFCSPLOWO2_12_FULL_42_13_species
species_CG22_combo_CG1013_8_21_14_all_Kuenenbacteria_OD1_39_9_curated_species
species_Candidatus_Uhrbacteria_bacterium_RIFCSPLOWO2_02_FULL_49_11_species
species_CG10_big_fil_rev_8_21_14_0_10_Kuenenbacteria_OD1_36_11_curated_species
species_Candidatus_Komeilibacteria_bacterium_RIFOXYC1_FULL_37_11_species
species_Bacteria_CPR_ParcubacteriaOD1_GWA2_OD1_36_10_species
species_Candidatus_Komeilibacteria_bacterium_RIFCSPLOWO2_01_FULL_52_15_species
species_CG_4_10_14_0_2_um_filter_Komeilibateria_OD1_37_10_curated_species
species_CG10_big_fil_rev_8_21_14_0_10_Komeilibateria_OD1_41_13_curated_species
species_Candidatus_Kerfeldbacteria_bacterium_RIFCSPHIGHO2_12_FULL_48_17_species
species_CG_4_9_14_3_um_filter_150_Kerfelbacteria_OD1_45_8_curated_species
species_CG_4_10_14_0_8_um_filter_cor_Kerfelbacteria_OD1_42_10_curated_species
species_Candidatus_Kerfeldbacteria_bacterium_RIFCSPLOWO2_01_FULL_48_11_species
species_Candidatus_Veblenbacteria_bacterium_RIFOXYC2_FULL_42_11_species
species_Candidatus_Doudnabacteria_bacterium_RIFCSPHIGHO2_01_FULL_45_18_species
species_Candidatus_Doudnabacteria_bacterium_RIFCSPHIGHO2_02_FULL_43_13b_species
species_Candidatus_Doudnabacteria_bacterium_RIFCSPHIGHO2_01_FULL_46_24_species
species_Candidatus_Doudnabacteria_bacterium_RIFCSPHIGHO2_01_FULL_50_11_species
species_Candidatus_Doudnabacteria_bacterium_RIFCSPHIGHO2_01_FULL_43_23_species
species_Candidatus_Doudnabacteria_bacterium_RIFCSPLOWO2_02_FULL_48_13_species
species_Bacteria_Chlamydiae_Chlamydiia_RIFCSPHIGHO2_12_FULL_Chlamydiae_49_9_species
species_CG10_big_fil_rev_8_21_14_0_10_Doudnabacteria_OD1_42_18_curated_species
species_Bacteria_CPR_ParcubacteriaOD1_Giovannonibacteria_GWA1_OD1_44_29_species
species_Candidatus_Giovannonibacteria_bacterium_RIFCSPLOWO2_12_FULL_44_15_species
species_Candidatus_Giovannonibacteria_bacterium_RIFCSPLOWO2_12_FULL_43_11c_species
species_Candidatus_Giovannonibacteria_bacterium_RIFOXYD1_FULL_48_21_species
species_Candidatus_Giovannonibacteria_bacterium_RIFCSPHIGHO2_02_42_15_species
species_Candidatus_Doudnabacteria_bacterium_RIFCSPHIGHO2_01_52_17_species
species_Candidatus_Giovannonibacteria_bacterium_RIFCSPHIGHO2_01_FULL_45_23_species
species_Candidatus_Giovannonibacteria_bacterium_RIFCSPLOWO2_01_FULL_46_32_species
species_Candidatus_Giovannonibacteria_bacterium_RIFCSPHIGHO2_12_FULL_44_22_species
species_Candidatus_Giovannonibacteria_bacterium_RIFCSPHIGHO2_02_FULL_44_11_species
species_CG03_land_8_20_14_0_80_cor_Tagabacteria_OD1_41_22_curated_species
species_Candidatus_Tagabacteria_bacterium_RIFCSPLOWO2_01_FULL_39_11_species
species_Candidatus_Niyogibacteria_bacterium_RIFCSPLOWO2_01_FULL_45_48_species
species_Candidatus_Niyogibacteria_bacterium_RIFCSPLOWO2_12_FULL_41_13_species
species_CG10_big_fil_rev_8_21_14_0_10_Niyogibacteria_OD1_46_36_curated_species
species_Bacteria_CPR_ParcubacteriaOD1_GWA1_OD1_40_21_species
species_Candidatus_Taylorbacteria_bacterium_RIFOXYD2_FULL_36_9_species
species_Candidatus_Taylorbacteria_bacterium_RIFCSPHIGHO2_02_FULL_44_12_species
species_Candidatus_Taylorbacteria_bacterium_RIFCSPLOWO2_12_FULL_43_20_species
species_Bacteria_CPR_ParcubacteriaOD1_GWA2_OD1_47_12_species
species_Candidatus_Taylorbacteria_bacterium_RIFCSPHIGHO2_02_FULL_47_18_species
species_Candidatus_Taylorbacteria_bacterium_RIFCSPHIGHO2_02_FULL_43_32b_species
species_Bacteria_CPR_ParcubacteriaOD1_GWA2_OD1_47_64_species
species_Candidatus_Taylorbacteria_bacterium_RIFCSPHIGHO2_01_FULL_51_15_species
species_CG11_big_fil_rev_8_21_14_0_20_Taylorbacteria_OD1_46_11_curated_species
species_CG11_big_fil_rev_8_21_14_0_20_novel_Parcubacteria_OD1_39_22_curated_species
species_Candidatus_Taylorbacteria_bacterium_RIFCSPLOWO2_02_FULL_44_35_species
species_Bacteria_CPR_ParcubacteriaOD1_GWB1_OD1_44_7_species
species_Candidatus_Taylorbacteria_bacterium_RIFCSPLOWO2_12_FULL_47_20_species
species_Candidatus_Taylorbacteria_bacterium_RIFCSPHIGHO2_02_FULL_46_13_species
species_Bacteria_CPR_ParcubacteriaOD1_GWA2_OD1_47_21_part_species
species_Bacteria_CPR_ParcubacteriaOD1_GWA1_OD1_49_11_partial_species
species_Bacteria_CPR_ParcubacteriaOD1_GWD1_OD1_44_9_partial_species
species_Candidatus_Zambryskibacteria_bacterium_RIFCSPLOWO2_01_FULL_47_33_species
species_Candidatus_Zambryskibacteria_bacterium_RIFOXYD2_FULL_43_10_species
species_CG22_combo_CG1013_8_21_14_all_Zambryskibacteria_OD1_42_17_curated_species
species_CG11_big_fil_rev_8_21_14_0_20_Zambryskibacteria_OD1_42_18_curated_species
species_Candidatus_Zambryskibacteria_bacterium_RIFCSPHIGHO2_01_FULL_43_60_species
species_Candidatus_Zambryskibacteria_bacterium_RIFCSPHIGHO2_01_FULL_44_22b_species
species_Candidatus_Zambryskibacteria_bacterium_RIFCSPHIGHO2_01_FULL_46_25_species
species_Candidatus_Zambryskibacteria_bacterium_RIFCSPHIGHO2_01_FULL_49_18_species
species_Candidatus_Zambryskibacteria_bacterium_RIFCSPLOWO2_01_FULL_35_19_species
species_CG10_big_fil_rev_8_21_14_0_10_Zambryskibacteria_OD1_34_34_curated_species
species_Candidatus_Zambryskibacteria_bacterium_RIFCSPLOWO2_12_FULL_39_16_species
species_Candidatus_Zambryskibacteria_bacterium_RIFCSPLOWO2_02_39_10_species
species_Candidatus_Zambryskibacteria_bacterium_RIFCSPLOWO2_02_FULL_39_26_species
species_CG11_big_fil_rev_8_21_14_0_20_Zambryskibacteria_OD1_40_24_curated_species
species_Candidatus_Zambryskibacteria_bacterium_RIFCSPHIGHO2_12_FULL_43_12b_species
species_Bacteria_CPR_ParcubacteriaOD1_Kaiserbacteria_GWA2_OD1_52_12_species
species_Candidatus_Kaiserbacteria_bacterium_RIFCSPLOWO2_01_FULL_55_25_species
species_Candidatus_Kaiserbacteria_bacterium_RIFCSPHIGHO2_01_FULL_53_29_species
species_Candidatus_Kaiserbacteria_bacterium_RIFCSPHIGHO2_02_FULL_54_11b_species
species_Candidatus_Kaiserbacteria_bacterium_RIFCSPHIGHO2_02_FULL_54_22_species
species_Candidatus_Kaiserbacteria_bacterium_RIFCSPHIGHO2_01_FULL_55_17_species
species_Candidatus_Kaiserbacteria_bacterium_RIFCSPLOWO2_01_FULL_54_13_species
species_Candidatus_Kaiserbacteria_bacterium_RIFCSPHIGHO2_02_FULL_59_21_species
species_Candidatus_Kaiserbacteria_bacterium_RIFCSPLOWO2_01_FULL_54_20_species
species_CG10_big_fil_rev_8_21_14_0_10_Kaiserbacteria_OD1_51_14_curated_species
species_Candidatus_Kaiserbacteria_bacterium_RIFCSPHIGHO2_12_FULL_53_13_species
species_Candidatus_Kaiserbacteria_bacterium_RIFCSPLOWO2_02_FULL_51_13_species
species_Candidatus_Kaiserbacteria_bacterium_RIFCSPLOWO2_12_FULL_50_28_species
species_Candidatus_Kaiserbacteria_bacterium_RIFCSPHIGHO2_01_FULL_56_24_species
species_Candidatus_Kaiserbacteria_bacterium_RIFCSPLOWO2_01_FULL_53_17_species
species_CG10_big_fil_rev_8_21_14_0_10_Kaiserbacteria_OD1_59_10_curated_species
species_Candidatus_Kaiserbacteria_bacterium_GWA2_50_9_species
species_Candidatus_Kaiserbacteria_bacterium_RIFCSPHIGHO2_02_FULL_55_17_species
species_Candidatus_Kaiserbacteria_bacterium_RIFCSPLOWO2_01_FULL_52_12b_species
species_Candidatus_Kaiserbacteria_bacterium_RIFCSPLOWO2_01_FULL_55_19_species
species_Candidatus_Kaiserbacteria_bacterium_RIFCSPLOWO2_01_FULL_54_22_species
species_Candidatus_Kaiserbacteria_bacterium_RIFOXYD1_FULL_47_14_species
species_Candidatus_Kaiserbacteria_bacterium_RIFCSPHIGHO2_01_FULL_53_31_species
species_CG10_big_fil_rev_8_21_14_0_10_Kaiserbacteria_OD1_56_12_curated_species
species_Candidatus_Kaiserbacteria_bacterium_RIFCSPHIGHO2_12_FULL_56_13_species
species_CG10_big_fil_rev_8_21_14_0_10_Kaiserbacteria_OD1_45_20_curated_species
species_Candidatus_Kaiserbacteria_bacterium_RIFCSPHIGHO2_01_FULL_48_10_species
species_Candidatus_Kaiserbacteria_bacterium_RIFCSPHIGHO2_02_FULL_49_34_species
species_Candidatus_Kaiserbacteria_bacterium_RIFCSPLOWO2_12_FULL_50_10_species
species_Candidatus_Kaiserbacteria_bacterium_RIFCSPLOWO2_12_FULL_45_26_species
species_CG_4_8_14_3_um_filter_Kaiserbacteria_OD1_38_9_curated_species
species_CG_4_9_14_0_2_um_filter_Kaiserbacteria_OD1_41_32_curated_species
species_Bacteria_Parcubacteria_OD1_Kaiserbacteria_RIFOXYD1_FULL_OD1_Kaiserbacteria_42_15_species
species_Candidatus_Kaiserbacteria_bacterium_RIFOXYB1_FULL_46_14_species
species_CG10_big_fil_rev_8_21_14_0_10_Kaiserbacteria_OD1_44_10_curated_species
species_CG10_big_fil_rev_8_21_14_0_10_Kaiserbacteria_OD1_47_16_curated_species
species_Candidatus_Campbellbacteria_bacterium_RIFCSPLOWO2_02_35_12_species
species_CG10_big_fil_rev_8_21_14_0_10_Campbellbacteria_OD1_35_52_curated_species
species_CG10_big_fil_rev_8_21_14_0_10_Kaiserbacteria_OD1_49_17_curated_species
species_Bacteria_Parcubacteria_OD1_Kaiserbacteria_RIFCSPHIGHO2_02_FULL_OD1_Kaiserbacteria_49_11_species
species_Candidatus_Campbellbacteria_bacterium_RIFCSPLOWO2_01_FULL_34_15_species
species_Candidatus_Campbellbacteria_bacterium_RIFOXYC2_FULL_35_25_species
species_CG11_big_fil_rev_8_21_14_0_20_Campbellbacteria_OD1_44_21_curated_species
species_CG22_combo_CG1013_8_21_14_all_Campbellbacteria_OD1_36_13_curated_species
species_Candidatus_Adlerbacteria_bacterium_RIFCSPHIGHO2_01_FULL_54_23_species
species_Candidatus_Adlerbacteria_bacterium_RIFCSPLOWO2_01_FULL_54_21b_species
species_Candidatus_Adlerbacteria_bacterium_RIFCSPHIGHO2_02_FULL_52_17_species
species_Candidatus_Adlerbacteria_bacterium_RIFCSPHIGHO2_12_FULL_53_18_species
species_Candidatus_Adlerbacteria_bacterium_RIFOXYC1_FULL_48_26_species
species_Candidatus_Adlerbacteria_bacterium_RIFCSPLOWO2_01_FULL_51_16_species
species_Candidatus_Kaiserbacteria_bacterium_RIFCSPHIGHO2_01_FULL_49_13_species
species_Candidatus_Kaiserbacteria_bacterium_RIFCSPLOWO2_01_FULL_51_21_species
species_Bacteria_CPR_ParcubacteriaOD1_GWB1_OD1_36_5_species
species_Candidatus_Nomurabacteria_bacterium_RIFCSPHIGHO2_02_FULL_36_29_species
species_Bacteria_CPR_ParcubacteriaOD1_Nomurabacteria_GWA1_OD1_37_20_partial_species
species_Candidatus_Nomurabacteria_bacterium_RIFCSPHIGHO2_01_FULL_39_10_species
species_Candidatus_Nomurabacteria_bacterium_RIFOXYC2_FULL_36_19_species
species_Candidatus_Nomurabacteria_bacterium_RIFCSPLOWO2_01_FULL_42_17_species
species_Candidatus_Nomurabacteria_bacterium_RIFCSPLOWO2_01_FULL_40_18_species
species_Candidatus_Nomurabacteria_bacterium_RIFCSPLOWO2_12_FULL_40_42_species
species_Candidatus_Nomurabacteria_bacterium_RIFCSPHIGHO2_01_FULL_40_12_species
species_Candidatus_Nomurabacteria_bacterium_RIFCSPLOWO2_01_FULL_41_12_species
species_Candidatus_Nomurabacteria_bacterium_RIFCSPLOWO2_12_FULL_37_8_species
species_Candidatus_Nomurabacteria_bacterium_RIFCSPLOWO2_01_FULL_37_25_species
species_Candidatus_Nomurabacteria_bacterium_RIFCSPLOWO2_01_FULL_39_18_species
species_Candidatus_Nomurabacteria_bacterium_RIFCSPLOWO2_12_40_14_species
species_Bacteria_CPR_ParcubacteriaOD1_Nomurabacteria_GWA2_OD1_43_15_species
species_Bacteria_CPR_ParcubacteriaOD1_Nomurabacteria_GWB1_OD1_47_6_part_species
species_Bacteria_CPR_ParcubacteriaOD1_Nomurabacteria_GWB1_OD1_40_7_species
species_Candidatus_Nomurabacteria_bacterium_RIFOXYA2_FULL_42_12_species
species_Candidatus_Nomurabacteria_bacterium_RIFOXYB1_FULL_39_16_species
species_Candidatus_Nomurabacteria_bacterium_RIFCSPLOWO2_12_FULL_41_10_species
species_Candidatus_Nomurabacteria_bacterium_RIFCSPHIGHO2_01_FULL_38_19_species
species_CG23_combo_of_CG0609_8_20_14_all_150_Nealsonbacteria_OD1_38_19_curated_species
species_Candidatus_Nomurabacteria_bacterium_RIFCSPLOWO2_01_FULL_41_18_species
species_Candidatus_Nomurabacteria_bacterium_RIFCSPLOWO2_01_FULL_41_52b_species
species_Candidatus_Nomurabacteria_bacterium_RIFCSPLOWO2_12_FULL_44_11_species
species_Candidatus_Nomurabacteria_bacterium_RIFCSPHIGHO2_02_FULL_42_19_species
species_CG10_big_fil_rev_8_21_14_0_10_Nomurabacteria_OD1_35_16_curated_species
species_Candidatus_Nomurabacteria_bacterium_RIFCSPHIGHO2_01_FULL_40_20_species
species_Candidatus_Nomurabacteria_bacterium_RIFCSPLOWO2_01_FULL_46_18_species
species_Candidatus_Nomurabacteria_bacterium_RIFCSPLOWO2_01_FULL_40_15_species
species_Candidatus_Nomurabacteria_bacterium_RIFCSPLOWO2_01_FULL_39_17_species
species_Candidatus_Nomurabacteria_bacterium_RIFCSPHIGHO2_02_FULL_35_13_species
species_CG_4_10_14_0_2_um_filter_Nomurabacteria_OD1_30_12_curated_species
species_CG22_combo_CG1013_8_21_14_all_Nomurabacteria_OD1_32_8_curated_species
species_Candidatus_Nomurabacteria_bacterium_RIFCSPHIGHO2_02_FULL_33_12_species
species_Candidatus_Nomurabacteria_bacterium_RIFOXYD1_FULL_36_19_species
species_Candidatus_Nomurabacteria_bacterium_RIFCSPLOWO2_02_FULL_42_17_species
species_Candidatus_Nomurabacteria_bacterium_RIFCSPLOWO2_01_FULL_33_24_species
species_Candidatus_Nomurabacteria_bacterium_RIFCSPLOWO2_01_FULL_36_10b_species
species_Candidatus_Lloydbacteria_bacterium_RIFCSPHIGHO2_01_FULL_41_20_species
species_Bacteria_CPR_ParcubacteriaOD1_Nomurabacteria_GWC2_OD1_42_20_species
species_Candidatus_Yonathbacteria_bacterium_RIFCSPHIGHO2_01_FULL_44_41_species
species_CG_4_9_14_0_2_um_filter_Yonathbacteria_OD1_43_16_curated_species
species_Candidatus_Yonathbacteria_bacterium_RIFCSPLOWO2_01_FULL_47_33b_species
species_Candidatus_Yonathbacteria_bacterium_RIFOXYC1_FULL_52_10_species
species_Candidatus_Lloydbacteria_bacterium_RIFCSPLOWO2_01_FULL_50_20_species
species_Candidatus_Lloydbacteria_bacterium_RIFCSPLOWO2_02_FULL_54_12_species
species_Candidatus_Lloydbacteria_bacterium_RIFOXYC12_FULL_46_25_species
species_Candidatus_Lloydbacteria_bacterium_RIFCSPLOWO2_02_FULL_51_11_species
species_Candidatus_Vogelbacteria_bacterium_RIFOXYB1_FULL_42_16_species
species_CG22_combo_CG1013_8_21_14_all_Vogelbacteria_OD1_37_9_curated_species
species_Candidatus_Vogelbacteria_bacterium_RIFOXYD1_FULL_44_32_species
species_Candidatus_Vogelbacteria_bacterium_GWA1_51_14_species
species_CG10_big_fil_rev_8_21_14_0_10_Vogelbacteria_OD1_50_13_curated_species
species_Candidatus_Vogelbacteria_bacterium_RIFOXYD1_FULL_51_18_species
species_Bacteria_Parcubacteria_OD1_RIFCSPHIGHO2_01_FULL_OD1_45_26_species
species_Candidatus_Terrybacteria_bacterium_RIFCSPHIGHO2_02_41_19_species
species_CG10_big_fil_rev_8_21_14_0_10_Terrybacteria_OD1_41_10_curated_species
species_CG10_big_fil_rev_8_21_14_0_10_Parcubacteria_OD1_38_31_curated_species
species_Bacteria_CPR_ParcubacteriaOD1_Magasanikbacteria_GWA2_OD1_46_17_plus_species
species_Bacteria_CPR_ParcubacteriaOD1_GWB1_OD1_41_6_partial_species
species_Candidatus_Ryanbacteria_bacterium_RIFCSPHIGHO2_02_FULL_45_13b_species
species_CG10_big_fil_rev_8_21_14_0_10_Ryanbacteria_OD1_43_42_curated_species
species_Candidatus_Ryanbacteria_bacterium_RIFCSPHIGHO2_02_FULL_48_12_species
species_Candidatus_Ryanbacteria_bacterium_RIFCSPLOWO2_02_FULL_47_14_species
species_Candidatus_Sungbacteria_bacterium_RIFCSPHIGHO2_02_FULL_52_23_species
species_Candidatus_Sungbacteria_bacterium_RIFCSPHIGHO2_02_FULL_53_17_species
species_Candidatus_Sungbacteria_bacterium_RIFCSPHIGHO2_02_FULL_47_11_species
species_Candidatus_Sungbacteria_bacterium_GWC2_49_10_species
species_Candidatus_Sungbacteria_bacterium_RIFCSPLOWO2_01_FULL_47_10_species
species_Candidatus_Sungbacteria_bacterium_RIFCSPLOWO2_02_FULL_51_17_species
species_Candidatus_Sungbacteria_bacterium_RIFCSPHIGHO2_02_FULL_49_20_species
species_Candidatus_Sungbacteria_bacterium_RIFCSPLOWO2_01_FULL_60_25_species
species_Bacteria_CPR_ParcubacteriaOD1_GWB1_OD1_rel_45_10_species
species_CG23_combo_of_CG0609_8_20_14_all_150_Brennerbacteria_OD1_44_41_curated_species
species_Bacteria_CPR_ParcubacteriaOD1_GWB1_OD1_rel_46_8_species
species_Bacteria_CPR_ParcubacteriaOD1_Jorgensenbacteria_GWA2_OD1_45_13_species
species_Candidatus_Jorgensenbacteria_bacterium_RIFCSPHIGHO2_02_FULL_45_20_species
species_Candidatus_Jorgensenbacteria_bacterium_GWA1_54_12_species
species_Candidatus_Jorgensenbacteria_bacterium_RIFCSPLOWO2_01_FULL_45_25b_species
species_Candidatus_Jorgensenbacteria_bacterium_GWA1_49_17_species
species_Candidatus_Colwellbacteria_bacterium_RBG_13_48_8_species
species_CG10_big_fil_rev_8_21_14_0_10_Colwellbacteria_OD1_42_22_curated_species
species_Candidatus_Colwellbacteria_bacterium_RIFCSPLOWO2_02_FULL_45_11_species
species_CG_4_9_14_0_2_um_filter_Colwellbacteria_OD1_50_12_curated_species
species_Candidatus_Colwellbacteria_bacterium_RIFCSPHIGHO2_12_FULL_44_17_species
species_Bacteria_CPR_ParcubacteriaOD1_Wolfebacteria_GWA2_OD1_ACD81_47_9b_species
species_Candidatus_Wolfebacteria_bacterium_RIFOXYD12_FULL_48_21_species
species_CG10_big_fil_rev_8_21_14_0_10_Wolfebacteria_OD1_31_9_curated_species
species_Candidatus_Wolfebacteria_bacterium_RIFCSPLOWO2_01_FULL_47_17b_species
species_Candidatus_Wolfebacteria_bacterium_RIFCSPLOWO2_01_FULL_38_11_species
species_CG03_land_8_20_14_0_80_cor_Wolfebacteria_OD1_36_15_curated_species
species_CG18_big_fil_WC_8_21_14_2_50_Wolfebacteria_OD1_39_7_curated_species
species_CG03_land_8_20_14_0_80_cor_Wolfebacteria_OD1_40_12_curated_species
species_CG_4_10_14_0_2_um_filter_Wolfebacteria_OD1_39_18_curated_species
species_Candidatus_Wolfebacteria_bacterium_RIFCSPLOWO2_01_FULL_45_19_species
species_Candidatus_Harrisonbacteria_bacterium_RIFCSPLOWO2_01_FULL_44_18_species
species_Candidatus_Harrisonbacteria_bacterium_RIFCSPHIGHO2_02_FULL_42_16_species
species_Candidatus_Harrisonbacteria_bacterium_RIFCSPLOWO2_02_FULL_41_13b_species
species_CG10_big_fil_rev_8_21_14_0_10_Harrisonbacteria_OD1_42_17_curated_species
species_CG10_big_fil_rev_8_21_14_0_10_Harrisonbacteria_OD1_45_28_curated_species
species_CG10_big_fil_rev_8_21_14_0_10_Harrisonbacteria_OD1_38_8_curated_species
species_CG10_big_fil_rev_8_21_14_0_10_Harrisonbacteria_OD1_40_38_curated_species
species_Candidatus_Liptonbacteria_bacterium_RIFCSPHIGHO2_01_FULL_57_28_species
species_Candidatus_Liptonbacteria_bacterium_RIFCSPLOWO2_01_FULL_53_13_species
species_Bacteria_CPR_ParcubacteriaOD1_GWA1_OD1_59_11_species
species_Candidatus_Liptonbacteria_bacterium_GWB1_49_6_species
species_Candidatus_Liptonbacteria_bacterium_RIFCSPLOWO2_12_FULL_60_15_species
species_CG11_big_fil_rev_8_21_14_0_20_Liptonbacteria_OD1_35_14_curated_species
species_Bacteria_Parcubacteria_OD1_RIFCSPLOWO2_01_FULL_OD1_48_18_species
species_Candidatus_Azambacteria_bacterium_RIFOXYB1_FULL_40_33_species
species_Candidatus_Azambacteria_bacterium_RIFOXYD1_FULL_42_11_species
species_Candidatus_Terrybacteria_bacterium_RIFCSPLOWO2_01_FULL_44_24_species
species_Candidatus_Terrybacteria_bacterium_RIFCSPLOWO2_01_FULL_48_14_species
species_Candidatus_Azambacteria_bacterium_RIFCSPLOWO2_01_FULL_37_9_species
species_Candidatus_Azambacteria_bacterium_RBG_16_47_10_species
species_CG10_big_fil_rev_8_21_14_0_10_Parcubacteria_OD1_46_32_curated_species
species_Bacteria_CPR_ParcubacteriaOD1_GWA2_OD1_50_10_part_species
species_Candidatus_Wildermuthbacteria_bacterium_RIFCSPLOWO2_01_FULL_50_46_species
species_Candidatus_Wildermuthbacteria_bacterium_RIFCSPHIGHO2_01_FULL_49_22b_species
species_Candidatus_Wildermuthbacteria_bacterium_RIFCSPHIGHO2_02_FULL_45_25_species
species_Candidatus_Wildermuthbacteria_bacterium_RIFCSPHIGHO2_02_FULL_48_16_species
species_Bacteria_OD1_uncultured_DG_74_1_species
species_CG_4_9_14_3_um_filter_150_Nealsonbacteria_OD1_37_13_curated_species
species_CG08_land_8_20_14_0_20_Nealsonbacteria_OD1_38_20_curated_species
species_CG_4_9_14_3_um_filter_150_Nealsonbacteria_OD1_37_29_curated_species
species_CG23_combo_of_CG0609_8_20_14_all_150_Nealsonbacteria_OD1_39_25_curated_species
species_Candidatus_Nealsonbacteria_bacterium_RBG_13_42_11_species
species_Candidatus_Wildermuthbacteria_bacterium_GWA2_46_15_species
species_CG10_big_fil_rev_8_21_14_0_10_Nealsonbacteria_OD1_36_24_curated_species
species_Candidatus_Nealsonbacteria_bacterium_RBG_13_37_56_species
species_CG23_combo_of_CG0609_8_20_14_all_150_Nealsonbacteria_OD1_39_17_curated_species
species_CG23_combo_of_CG0609_8_20_14_all_150_Nealsonbacteria_OD1_36_12_curated_species
species_Candidatus_Staskawiczbacteria_bacterium_RIFCSPHIGHO2_02_FULL_34_10_species
species_Candidatus_Staskawiczbacteria_bacterium_RIFCSPLOWO2_01_FULL_33_13_species
species_Candidatus_Staskawiczbacteria_bacterium_RIFCSPLOWO2_01_FULL_43_17b_species
species_Candidatus_Staskawiczbacteria_bacterium_RIFCSPLOWO2_01_FULL_38_12b_species
species_Candidatus_Staskawiczbacteria_bacterium_RIFCSPLOWO2_01_FULL_37_25b_species
species_Candidatus_Staskawiczbacteria_bacterium_RIFOXYC1_FULL_38_18_species
species_Candidatus_Staskawiczbacteria_bacterium_RIFCSPLOWO2_12_FULL_37_15_species
species_CG10_big_fil_rev_8_21_14_0_10_Staskawiczbacteria_OD1_38_10_curated_species
species_CG02_land_8_20_14_3_00_150_Nealsonbacteria_OD1_34_20_curated_species
species_CG03_land_8_20_14_0_80_cor_Nealsonbacteria_OD1_36_12_curated_species
species_CG08_land_8_20_14_0_20_Nealsonbacteria_OD1_43_11_curated_species
species_CG11_big_fil_rev_8_21_14_0_20_novel_Parcubacteria_39_14_curated_species
species_Candidatus_Spechtbacteria_bacterium_RIFCSPHIGHO2_02_FULL_43_15b_species
species_Candidatus_Spechtbacteria_bacterium_RIFCSPLOWO2_01_FULL_43_12_species
species_Candidatus_Spechtbacteria_bacterium_RIFCSPLOWO2_02_FULL_38_8_species
species_Bacteria_CPR_ParcubacteriaOD1_GWF2_OD1_rel_39_13b_partial_species
species_CG06_land_8_20_14_3_00_150_Portnoybacteria_OD1_39_12_curated_species
species_Bacteria_CPR_ParcubacteriaOD1_GWF2_OD1_rel_44_7_partial_species
species_Candidatus_Portnoybacteria_bacterium_RIFCSPLOWO2_02_FULL_39_11_species
species_CG_4_9_14_3_um_filter_150_Portnoybacteria_OD1_40_10_curated_species
species_Candidatus_Portnoybacteria_bacterium_RBG_13_41_18_species
species_CG_4_9_14_3_um_filter_150_Portnoybacteria_OD1_43_11_curated_species
species_Candidatus_Portnoybacteria_bacterium_RIFCSPLOWO2_01_FULL_43_11_species
species_Bacteria_Parcubacteria_OD1_RIFCSPHIGHO2_01_FULL_OD1_47_10b_species
species_Candidatus_Portnoybacteria_bacterium_RBG_13_40_8_species
species_Bacteria_CPR_ParcubacteriaOD1_GWA2_OD1_rel_39_18_species
species_Bacteria_CPR_ParcubacteriaOD1_Yanofskybacteria_GWC2_OD1_41_9_species
species_Candidatus_Yanofskybacteria_bacterium_RIFCSPHIGHO2_01_FULL_39_8b_species
species_Candidatus_Yanofskybacteria_bacterium_RIFCSPHIGHO2_02_FULL_39_10_species
species_Candidatus_Yanofskybacteria_bacterium_RIFCSPHIGHO2_01_FULL_44_24_species
species_Candidatus_Yanofskybacteria_bacterium_RIFCSPHIGHO2_01_FULL_41_21_species
species_Candidatus_Yanofskybacteria_bacterium_RIFCSPHIGHO2_02_FULL_50_12_species
species_Candidatus_Yanofskybacteria_bacterium_RIFCSPLOWO2_01_FULL_49_17_species
species_Candidatus_Yanofskybacteria_bacterium_RIFCSPLOWO2_02_FULL_45_18_species
species_Bacteria_CPR_ParcubacteriaOD1_Yanofskybacteria_GWD1_OD1_39_16_partial_species
species_Bacteria_CPR_ParcubacteriaOD1_Yanofskybacteria_GWA1_OD1_39_13_partial_species
species_CG10_big_fil_rev_8_21_14_0_10_Yanofskybacteria_OD1_37_15_curated_species
species_Candidatus_Yanofskybacteria_bacterium_RIFCSPHIGHO2_02_FULL_43_22_species
species_Candidatus_Yanofskybacteria_bacterium_RIFCSPLOWO2_01_FULL_42_49_species
species_Candidatus_Yanofskybacteria_bacterium_RIFCSPLOWO2_01_FULL_49_25_species
species_Candidatus_Yanofskybacteria_bacterium_RIFCSPLOWO2_02_FULL_43_10b_species
species_CG10_big_fil_rev_8_21_14_0_10_Yanofskybacteria_OD1_46_23_curated_species
species_CG23_combo_of_CG0609_8_20_14_all_150_Portnoybacteria_OD1_37_13_curated_species
species_Candidatus_Magasanikbacteria_bacterium_RIFCSPHIGHO2_02_FULL_41_13_species
species_CG06_land_8_20_14_3_00_150_Moranbacteria_OD1_40_12_curated_species
species_Candidatus_Moranbacteria_bacterium_RBG_19FT_COMBO_42_6_species
species_CG23_combo_of_CG0609_8_20_14_all_150_Moranbacteria_OD1_39_10_curated_species
species_Candidatus_Moranbacteria_bacterium_RIFOXYC1_FULL_44_13_species
species_CG_4_9_14_3_um_filter_150_Moranbacteria_OD1_44_28_curated_species
species_Candidatus_Andersenbacteria_bacterium_RIFCSPHIGHO2_01_FULL_46_36_species
species_Candidatus_Andersenbacteria_bacterium_RIFCSPHIGHO2_02_FULL_46_16_species
species_Bacteria_CPR_CPR2_GWD2_CPR2_39_7_species
species_Bacteria_CPR_SaccharibacteriaTM7_Candidatus_Saccharimonas_aalborgensis_complete_species
species_Bacteria_unclassified_Bacteria_Candidatus_Saccharibacteria_Candidatus_TM7x_species
species_Bacteria_unclassified_Bacteria_Candidatus_Saccharibacteria_Candidatus_TM7_GTL1_species
species_Bacteria_Saccharibacteria_TM7_RIFCSPHIGHO2_12_FULL_Saccharibacteria_42_8_species
species_Candidatus_Saccharibacteria_bacterium_RIFCSPHIGHO2_12_FULL_41_12_species
species_CG_4_10_14_0_2_um_filter_Saccharibacteria_52_9_curated_species
species_Candidatus_Saccharibacteria_bacterium_RIFCSPHIGHO2_12_FULL_48_21_species
species_Candidatus_Saccharibacteria_bacterium_RIFCSPHIGHO2_12_FULL_47_17_species
species_Bacteria_CPR_Kazan_GWA1_Kazan_50_15_complete_species
species_Bacteria_Kazan_RIFCSPLOWO2_01_FULL_KAZAN_48_13_species
species_Bacteria_CPR_Kazan_GWA1_Kazan_rel_44_22_partial_species
species_Bacteria_CPR_PeregrinibacteriaPER_PER_GWF2_39_17_species
species_Candidatus_Peregrinibacteria_bacterium_RIFCSPLOWO2_02_FULL_48_14_species
species_Candidatus_Peregrinibacteria_bacterium_RIFOXYC2_FULL_41_22_species
species_Candidatus_Peregrinibacteria_bacterium_RIFOXYA2_FULL_33_7_species
species_CG10_big_fil_rev_8_21_14_0_10_Peregrinibacteria_36_19_curated_species
species_Candidatus_Peregrinibacteria_bacterium_RIFCSPLOWO2_01_FULL_39_12_species
species_CG_4_9_14_0_2_um_filter_Peregrinibacteria_41_14_curated_species
species_CG_4_9_14_0_2_um_filter_Peregrinibacteria_53_11_curated_species
species_CG12_big_fil_rev_8_21_14_0_65_Gracilibacteria_GN02_38_15_curated_species
species_Candidatus_Peregrinibacteria_bacterium_RIFOXYB2_FULL_32_7_species
species_CG_4_10_14_0_2_um_filter_Peregrinibacteria_43_11_curated_species
species_Candidatus_Peribacteria_bacterium_RIFCSPHIGHO2_01_FULL_51_35_species
species_Candidatus_Peribacteria_bacterium_RIFCSPLOWO2_12_FULL_53_10_species
species_Candidatus_Peribacteria_bacterium_RIFOXYB2_FULL_54_17_species
species_CG11_big_fil_rev_8_21_14_0_20_Peregrinibacteria_49_14_curated_species
species_CG10_big_fil_rev_8_21_14_0_10_Peregrinibacteria_55_24_curated_species
species_CG22_combo_CG1013_8_21_14_all_Peregrinibacteria_49_11_curated_species
species_Candidatus_Peribacteria_bacterium_RIFCSPHIGHO2_01_FULL_51_9_species
species_Candidatus_Abawacabacteria_bacterium_RIFCSPHIGHO2_01_FULL_46_8_species
species_Bacteria_CPR_CPR1_GWA2_CPR1_42_17_species
species_Bacteria_WWE3_RIFOXYC1_FULL_WWE3_42_17_species
species_Bacteria_WWE3_RIFOXYD2_FULL_WWE3_43_10_species
species_Bacteria_WWE3_RIFOXYD1_FULL_WWE3_43_17_species
species_Bacteria_WWE3_RIFOXYA2_FULL_WWE3_46_9_species
species_Bacteria_WWE3_RBG_19FT_COMBO_WWE3_34_6_species
species_Bacteria_CPR_WWE3_GWB1_WWE3_41_6_species
species_Bacteria_WWE3_RBG_16_WWE3_37_10_species
species_CG08_land_8_20_14_0_20_WWE3_41_10_curated_species
species_Bacteria_CPR_WWE3_GWA2_WWE3_46_9_species
species_Bacteria_WWE3_RIFCSPHIGHO2_01_FULL_WWE3_40_23_species
species_CG08_land_8_20_14_0_20_WWE3_40_13_curated_species
species_CG08_land_8_20_14_0_20_WWE3_41_15_curated_species
species_Bacteria_WWE3_RIFCSPLOWO2_01_FULL_WWE3_39_13_species
species_CG10_big_fil_rev_8_21_14_0_10_WWE3_35_32_curated_species
species_Bacteria_WWE3_RIFCSPLOWO2_01_FULL_WWE3_42_11_species
species_Bacteria_WWE3_RIFCSPHIGHO2_01_FULL_WWE3_48_15_species
species_Bacteria_CPR_CPR3_GWF2_CPR3_35_18_species
species_Bacteria_CPR_MicrogenomatesOP11_Amesbacteria_GWA2_OP11_42_12_species
species_Candidatus_Amesbacteria_bacterium_RIFOXYB1_FULL_44_23_species
species_Bacteria_CPR_MicrogenomatesOP11_Woesebacteria_GWB1_OP11_43_14_species
species_Candidatus_Woesebacteria_bacterium_RIFCSPHIGHO2_01_FULL_41_10_species
species_Candidatus_Woesebacteria_bacterium_RIFCSPLOWO2_01_FULL_44_14_species
species_Candidatus_Woesebacteria_bacterium_RBG_16_41_13_species
species_Candidatus_Woesebacteria_bacterium_RIFCSPLOWO2_01_FULL_38_20_species
species_Bacteria_CPR_MicrogenomatesOP11_Woesebacteria_GWD2_OP11_40_19_species
species_Candidatus_Woesebacteria_bacterium_RIFOXYD1_FULL_43_18_species
species_Bacteria_CPR_MicrogenomatesOP11_Woesebacteria_GWB1_OP11_45_5_partial_species
species_Bacteria_CPR_MicrogenomatesOP11_Woesebacteria_GWA1_OP11_45_8_very_partial_species
species_Candidatus_Woesebacteria_bacterium_RBG_13_46_13_species
species_Candidatus_Woesebacteria_bacterium_RIFOXYB1_FULL_47_31_species
species_Candidatus_Woesebacteria_bacterium_RIFCSPHIGHO2_12_FULL_42_9_species
species_CG22_combo_CG1013_8_21_14_all_Woesebacteria_OP11_45_10_curated_species
species_Bacteria_Microgenomates_OP11_Woesebacteria_GWB1_OP11_Woesebacteria_43_5_species
species_Candidatus_Woesebacteria_bacterium_RIFCSPLOWO2_01_FULL_39_14_species
species_Candidatus_Woesebacteria_bacterium_RBG_13_34_9_species
species_Candidatus_Woesebacteria_bacterium_RIFOXYA1_FULL_43_9_species
species_Candidatus_Woesebacteria_bacterium_GWA1_41_8_species
species_Candidatus_Woesebacteria_bacterium_RIFCSPHIGHO2_02_FULL_39_13_species
species_Candidatus_Woesebacteria_bacterium_RIFCSPHIGHO2_01_FULL_37_10_species
species_Candidatus_Woesebacteria_bacterium_RBG_16_34_12_species
species_Candidatus_Blackburnbacteria_bacterium_RIFCSPHIGHO2_01_FULL_43_15b_species
species_Candidatus_Shapirobacteria_bacterium_RIFOXYA1_FULL_39_17_species
species_CG06_land_8_20_14_3_00_150_Shapirobacteria_OP11_40_12_curated_species
species_Bacteria_CPR_MicrogenomatesOP11_Collierbacteria_GWA2_OP11_42_17_species
species_Bacteria_Microgenomates_OP11_Collierbacteria_RIFOXYD1_FULL_OP11_Collierbacteria_40_9_species
species_CG22_combo_CG1013_8_21_14_all_Collierbacteria_OP11_43_12_curated_species
species_Bacteria_CPR_MicrogenomatesOP11_Collierbacteria_GWA2_OP11_44_99_species
species_Candidatus_Collierbacteria_bacterium_RIFOXYB1_FULL_49_13_species
species_CG09_land_8_20_14_0_10_Collierbacteria_OP11_46_12_curated_species
species_Bacteria_CPR_MicrogenomatesOP11_GWA2_OP11_46_16_partial_species
species_Bacteria_CPR_MicrogenomatesOP11_Pacebacteria_GWB1_OP11_rel_47_8_species
species_CG10_big_fil_rev_8_21_14_0_10_Pacebacteria_OP11_44_54_curated_species
species_CG_4_10_14_0_8_um_filter_cor_Pacebacteria_OP11_42_14_curated_species
species_Candidatus_Pacebacteria_bacterium_RIFOXYB1_FULL_44_10_species
species_Bacteria_Microgenomates_OP11_RBG_16_OP11_45_19_species
species_Candidatus_Chisholmbacteria_bacterium_RIFCSPLOWO2_01_FULL_49_14_species
species_Candidatus_Beckwithbacteria_bacterium_RBG_13_42_9_species
species_CG10_big_fil_rev_8_21_14_0_10_Beckwithbacteria_OP11_34_10_curated_species
species_CG22_combo_CG1013_8_21_14_all_Beckwithbacteria_OP11_01_47_9_curated_species
species_CG2_30_FULL_Beckwithbacteria_OP11_44_31_curated_species
species_Bacteria_Microgenomates_OP11_RBG_19FT_COMBO_OP11_39_10_species
species_CG10_big_fil_rev_8_21_14_0_10_Shapirobateria_OP11_38_14_curated_species
species_CG10_big_fil_rev_8_21_14_0_10_Shapirobacteria_OP11_40_9_curated_species
species_Bacteria_CPR_MicrogenomatesOP11_Gottesmanbacteria_GWA1_OP11_43_11_species
species_Bacteria_CPR_MicrogenomatesOP11_Gottesmanbacteria_GWA2_OP11_44_17_partial_species
species_Candidatus_Gottesmanbacteria_bacterium_RBG_16_52_11_species
species_Candidatus_Gottesmanbacteria_bacterium_RIFCSPHIGHO2_01_FULL_46_14_species
species_Candidatus_Gottesmanbacteria_bacterium_RIFCSPLOWO2_01_FULL_46_9_species
species_Candidatus_Gottesmanbacteria_bacterium_RIFCSPLOWO2_01_FULL_48_11_species
species_Candidatus_Gottesmanbacteria_bacterium_RIFOXYB1_FULL_47_11_species
species_Candidatus_Gottesmanbacteria_bacterium_RBG_13_37_7_species
species_Candidatus_Gottesmanbacteria_bacterium_RIFCSPHIGHO2_02_FULL_40_13_species
species_Candidatus_Gottesmanbacteria_bacterium_RBG_16_37_8_species
species_Candidatus_Gottesmanbacteria_bacterium_RIFCSPLOWO2_01_FULL_42_22_species
species_Bacteria_CPR_MicrogenomatesOP11_Gottesmanbacteria_GWA2_OP11_41_12_species
species_Bacteria_CPR_MicrogenomatesOP11_Levybacteria_GWA2_OP11_nov_40_8_species
species_Candidatus_Levybacteria_bacterium_RIFCSPLOWO2_01_FULL_39_10_species
species_Candidatus_Levybacteria_bacterium_RIFCSPLOWO2_01_FULL_36_13_species
species_CG10_big_fil_rev_8_21_14_0_10_Levybacteria_OP11_35_13_curated_species
species_Candidatus_Levybacteria_bacterium_RBG_16_35_11_species
species_Candidatus_Levybacteria_bacterium_RIFCSPHIGHO2_01_FULL_41_15_species
species_Candidatus_Levybacteria_bacterium_RIFCSPLOWO2_01_FULL_38_21_species
species_Candidatus_Levybacteria_bacterium_RIFCSPHIGHO2_01_FULL_40_10_species
species_Candidatus_Levybacteria_bacterium_RIFCSPHIGHO2_01_FULL_40_15b_species
species_CG10_big_fil_rev_8_21_14_0_10_Levybacteria_OP11_36_7_curated_species
species_Candidatus_Gottesmanbacteria_bacterium_RIFCSPHIGHO2_01_FULL_47_48_species
species_Candidatus_Roizmanbacteria_bacterium_RIFCSPHIGHO2_01_FULL_39_12b_species
species_Candidatus_Roizmanbacteria_bacterium_RIFCSPHIGHO2_02_FULL_38_11_species
species_Candidatus_Roizmanbacteria_bacterium_RIFCSPHIGHO2_12_FULL_44_10_species
species_Candidatus_Roizmanbacteria_bacterium_RIFCSPLOWO2_02_FULL_43_10_species
species_Candidatus_Roizmanbacteria_bacterium_RIFCSPHIGHO2_01_FULL_39_12c_species
species_Candidatus_Roizmanbacteria_bacterium_RIFCSPLOWO2_02_FULL_36_11_species
species_CG02_land_8_20_14_3_00_150_Roizmanbacteria_OP11_36_15_curated_species
species_CG06_land_8_20_14_3_00_150_Roizmanbacteria_OP11_34_14_curated_species
species_CG22_combo_CG1013_8_21_14_all_Roizmanbacteria_OP11_34_12_curated_species
species_CG_4_9_14_0_2_um_filter_Roizmanbacteria_OP11_35_15_curated_species
species_Candidatus_Roizmanbacteria_bacterium_RIFCSPHIGHO2_12_FULL_33_9_species
species_Candidatus_Roizmanbacteria_bacterium_RIFCSPLOWO2_01_FULL_37_12_species
species_CG_4_10_14_0_8_um_filter_cor_Roizmanbacteria_OP11_39_9_curated_species
species_CG_4_10_14_3_um_filter_Roizmanbacteria_OP11_39_13_curated_species
species_CG22_combo_CG1013_8_21_14_all_Roizmanbacteria_OP11_33_16_curated_species
species_Candidatus_Roizmanbacteria_bacterium_RIFCSPLOWO2_01_FULL_38_12_species
species_CG_4_9_14_0_2_um_filter_Roizmanbacteria_OP11_39_13_curated_species
species_CG09_land_8_20_14_0_10_Roizmanbacteria_OP11_41_9_curated_species
species_Candidatus_Roizmanbacteria_bacterium_RIFOXYA1_FULL_41_12_species
species_CG10_big_fil_rev_8_21_14_0_10_Roizmanbacteria_OP11_39_6_curated_species
species_Candidatus_Roizmanbacteria_bacterium_RIFCSPLOWO2_01_FULL_40_14_species
species_Bacteria_CPR_MicrogenomatesOP11_Daviesbacteria_GWB1_OP11_41_15_species
species_Candidatus_Daviesbacteria_bacterium_RIFOXYD1_FULL_41_10_species
species_Candidatus_Daviesbacteria_bacterium_RIFCSPHIGHO2_02_FULL_36_13_species
species_Candidatus_Daviesbacteria_bacterium_RIFCSPLOWO2_01_FULL_39_12_species
species_Candidatus_Daviesbacteria_bacterium_RIFCSPLOWO2_02_FULL_36_7_species
species_Candidatus_Daviesbacteria_bacterium_RIFCSPLOWO2_01_FULL_41_32_species
species_Candidatus_Daviesbacteria_bacterium_RIFCSPHIGHO2_12_FULL_37_11_species
species_Candidatus_Daviesbacteria_bacterium_RIFCSPHIGHO2_01_FULL_38_8_species
species_Bacteria_CPR_MicrogenomatesOP11_Curtissbacteria_GWA1_OP11_40_16_partial_species
species_Candidatus_Curtissbacteria_bacterium_RIFCSPLOWO2_02_FULL_40_11_species
species_Candidatus_Curtissbacteria_bacterium_RBG_13_35_7_species
species_Candidatus_Curtissbacteria_bacterium_RIFCSPLOWO2_01_FULL_42_26_species
species_Candidatus_Curtissbacteria_bacterium_RIFOXYC2_FULL_41_11_species
species_Candidatus_Curtissbacteria_bacterium_RIFCSPHIGHO2_12_FULL_41_17_species
species_Candidatus_Curtissbacteria_bacterium_RBG_13_40_7_species
species_Candidatus_Curtissbacteria_bacterium_RBG_16_39_7_species
species_Candidatus_Woykebacteria_bacterium_RBG_13_40_15_species
species_Candidatus_Woykebacteria_bacterium_RBG_19FT_COMBO_43_10_species
species_Candidatus_Woykebacteria_bacterium_RBG_16_44_10_species
species_Candidatus_Woykebacteria_bacterium_RBG_16_39_9b_species
species_Candidatus_Woykebacteria_bacterium_RBG_13_40_7b_species
species_Bacteria_CPR_DojkabacteriaWS6_GWA2_WS6_37_6_species
species_Bacteria_CPR_DojkabacteriaWS6_GWC2_WS6_36_7_species
species_Bacteria_CPR_DojkabacteriaWS6_GWE1_WS6_34_7_species
species_CG22_combo_CG1013_8_21_14_all_WWE3_39_12_curated_species
species_Bacteria_Deinococcus_Thermus_Deinococci_Deinococcales_Deinococcaceae_Deinococcus_deserti_VCD115_species
species_Bacteria_Deinococcus_Thermus_Deinococci_Deinococcales_Deinococcaceae_Deinococcus_ficus_DSM_1911_species
species_Bacteria_Deinococcus_Thermus_Deinococci_Deinococcales_Deinococcaceae_Deinococcus_radiodurans_R1_species
species_Bacteria_Deinococcus_Thermus_Deinococci_Deinococcales_Deinococcaceae_Deinococcus_wulumuqiensis_R13_species
species_Bacteria_Deinococcus_Thermus_Deinococci_Deinococcales_Deinococcaceae_Deinococcus_metallilatus_species
species_Bacteria_Deinococcus_Thermus_Deinococci_Deinococcales_Deinococcaceae_Deinococcus_geothermalis_DSM11300_species
species_Bacteria_Deinococcus_Thermus_Deinococci_Deinococcales_Trueperaceae_Truepera_radiovictrix_DSM_17093_species
species_Bacteria_Deinococcus_Thermus_Deinococci_Thermales_Thermaceae_Marinithermus_hydrothermalis_T1_DSM_14884_species
species_Bacteria_Deinococcus_Thermus_Deinococci_Thermales_Thermaceae_Oceanithermus_profundus_DSM_14977_species
species_Bacteria_Deinococcus_Thermus_Deinococci_Thermales_Thermaceae_Meiothermus_ruber_DSM_1279_species
species_Bacteria_Deinococcus_Thermus_Deinococci_Thermales_Thermaceae_Meiothermus_taiwanensis_DSM14542_species
species_Bacteria_Deinococcus_Thermus_Deinococci_Thermales_Thermaceae_Thermus_oshimai_JL_2_species
species_Bacteria_Deinococcus_Thermus_Deinococci_Thermales_Thermaceae_Thermus__scotoductus_SA01_species
species_Thermus_aquaticus_Y51MC23
species_Bacteria_Deinococcus_Thermus_Deinococci_Thermales_Thermaceae_Thermus_thermophilus_HB8_species
species_Candidatus_Riflebacteria_bacterium_RBG_13_59_9_species
species_Bacteria_Firmicutes_Erysipelotrichia_Erysipelotrichales_Erysipelotrichaceae_Faecalitalea_cylindroidesT287_species
species_Bacteria_Tenericutes_Mollicutes_Entomoplasmatales_Entomoplasmataceae_Entomoplasma_freundtii_species
species_Bacteria_Tenericutes_Mollicutes_Entomoplasmatales_Entomoplasmataceae_Mesoplasma_chauliocolaATCC49578_species
species_Bacteria_Tenericutes_Mollicutes_Entomoplasmatales_Spiroplasmataceae_Spiroplasma_floricola_species
species_Bacteria_Tenericutes_Mollicutes_Entomoplasmatales_Spiroplasmataceae_Spiroplasma_turonicum_species
species_Bacteria_Tenericutes_Mollicutes_Entomoplasmatales_Spiroplasmataceae_Spiroplasma_poulsonii_species
species_Bacteria_Tenericutes_Mollicutes_Mycoplasmatales_Mycoplasmataceae_Mycoplasma_conjunctivae_species
species_Bacteria_Tenericutes_Mollicutes_Mycoplasmatales_Mycoplasmataceae_Mycoplasma_hyopneumoniaeJ_species
species_Bacteria_Tenericutes_Mollicutes_Mycoplasmatales_Mycoplasmataceae_Mycoplasma_hominis_ATCC23114_species
species_Bacteria_Tenericutes_Mollicutes_Mycoplasmatales_Mycoplasmataceae_Mycoplasma_fermentansM64_species
species_Bacteria_Tenericutes_Mollicutes_Mycoplasmatales_Mycoplasmataceae_Mycoplasma_genitalium_G37_species
species_Bacteria_Tenericutes_Mollicutes_Mycoplasmatales_Mycoplasmataceae_Mycoplasma_parvum_Indiana_species
species_Bacteria_Tenericutes_Mollicutes_Mycoplasmatales_Mycoplasmataceae_Mycoplasma_penetrans_HF2_species
species_Bacteria_Tenericutes_Mollicutes_Mycoplasmatales_Mycoplasmataceae_Ureaplasma_canigenitalium_ATCC51252_species
species_Bacteria_Tenericutes_Mollicutes_Mycoplasmatales_Mycoplasmataceae_Ureaplasma_parvum_ATCC27815_species
species_Bacteria_Tenericutes_Mollicutes_Mycoplasmatales_Mycoplasmataceae_Ureaplasma_urealyticum_ATCC33699_species
species_Bacteria_Tenericutes_Mollicutes_Acholeplasmatales_Acholeplasmataceae_Acholeplasma_laidlawii_PG8A_species
species_Bacteria_Tenericutes_Mollicutes_Acholeplasmatales_Acholeplasmataceae_Aster_yellowsWB_phytoplasmaAYWB_species
species_Bacteria_Tenericutes_Mollicutes_Acholeplasmatales_Acholeplasmataceae_Candidatus_Phytoplasma_australiense_species
species_Bacteria_Tenericutes_Mollicutes_Acholeplasmatales_Acholeplasmataceae_Strawberry_lethal_yellows_phytoplasma_CPA_NZSb11_species
species_Bacteria_Tenericutes_Mollicutes_Acholeplasmatales_Acholeplasmataceae_Candidatus_Phytoplasma_mali_species
species_Bacteria_Tenericutes_Mollicutes_Acholeplasmatales_Acholeplasmataceae_Italian_clover_phyllody_phytoplasma_species
species_Bacteria_Tenericutes_Mollicutes_Acholeplasmatales_Acholeplasmataceae_VacciniumWB_phytoplasma_strVAC_species
species_Bacteria_Tenericutes_Mollicutes_Acholeplasmatales_Acholeplasmataceae_Phytoplasma_EchinaceaPurpureaWB_species
species_Bacteria_Tenericutes_Mollicutes_Acholeplasmatales_Acholeplasmataceae_Phytoplasma_NTU2011_PeanutWB_species
species_Bacteria_Tenericutes_Mollicutes_Acholeplasmatales_Acholeplasmataceae_Candidatus_Phytoplasma_oryzae_species
species_Bacteria_Fusobacteria_Fusobacteriia_Fusobacteriales_Fusobacteriaceae_Cetobacterium_ceti_species
species_Bacteria_Fusobacteria_Fusobacteriia_Fusobacteriales_Fusobacteriaceae_Cetobacterium_somerae_ATCC_BAA_474_species
species_Bacteria_Fusobacteria_Fusobacteriia_Fusobacteriales_Fusobacteriaceae_Fusobacterium_nucleatum_nucleatum_ATCC_25586_species
species_Bacteria_Fusobacteria_Fusobacteriia_Fusobacteriales_Fusobacteriaceae_Ilyobacter_polytropus_DSM_2926_species
species_Bacteria_Fusobacteria_Fusobacteriia_Fusobacteriales_Fusobacteriaceae_Psychrilyobacter_atlanticus_DSM_19335_species
species_Bacteria_Fusobacteria_Fusobacteriia_Fusobacteriales_Leptotrichiaceae_Leptotrichia_goodfellowii_DSM19756_species
species_Bacteria_Fusobacteria_Fusobacteriia_Fusobacteriales_Leptotrichiaceae_Streptobacillus_moniliformis_DSM_12112_species
species_Bacteria_Fusobacteria_Fusobacteriia_Fusobacteriales_Leptotrichiaceae_Sebaldella_termitidis_ATCC_33386_species
species_Archaea_Euryarchaeota_Halobacteria_Halobacteriales_Halobacteriaceae_Halostagnicola_larsenii_XH_48_DSM_176_species
species_Bacteria_Actinobacteria_Actinobacteria_Actinobacteridae_Actinomycetales_Actinomycineae_Actinomycetaceae_Actinomyces_naeslundii_ATCC27039_species
species_Bacteria_Actinobacteria_Actinobacteria_Actinobacteridae_Actinomycetales_Actinomycineae_Actinomycetaceae_Varibaculum_cambriense_DSM_15806_species
species_Bacteria_Firmicutes_Tissierellia_Urmitella_timonensis_species
species_Bacteria_Actinobacteria_Actinobacteria_Actinobacteridae_Actinomycetales_Actinomycineae_Actinomycetaceae_Actinobaculum_schaalii_CCUG_27420_species
species_Bacteria_Actinobacteria_Actinobacteria_Actinobacteridae_Actinomycetales_Actinomycineae_Actinomycetaceae_Trueperella_pyogenes_TP6375_species
species_Pathogen_Bacteria_Actinobacteria_Actinobacteria_Actinobacteridae_Actinomycetales_Actinomycineae_Actinomycetaceae_Arcanobacterium_haemolyticum_DSM_20595_species
species_Bacteria_Actinobacteria_Actinobacteria_Actinobacteridae_Actinomycetales_Actinomycineae_Actinomycetaceae_Mobiluncus_curtisii_ATCC_43063_species
species_Bacteria_Actinobacteria_Actinobacteria_Actinobacteridae_Bifidobacteriales_Bifidobacteriaceae_Alloscardovia_omnicolens_DSM_21503_species
species_Bacteria_Actinobacteria_Actinobacteria_Actinobacteridae_Bifidobacteriales_Bifidobacteriaceae_Bifidobacterium_animalis_animalis_ATCC_25527_species
species_Bacteria_Actinobacteria_Actinobacteria_Actinobacteridae_Bifidobacteriales_Bifidobacteriaceae_Gardnerella_vaginalis_ATCC14019_species
species_Bacteria_Actinobacteria_Actinobacteria_Actinobacteridae_Bifidobacteriales_Bifidobacteriaceae_Parascardovia_denticolens_DSM_10105_species
species_Bacteria_Actinobacteria_Actinobacteria_Actinobacteridae_Bifidobacteriales_Bifidobacteriaceae_Scardovia_inopinata_JCM12537_species
species_Bacteria_Actinobacteria_Actinobacteria_Actinobacteridae_Actinomycetales_Micrococcineae_Beutenbergiaceae_Beutenbergia_cavernae_DSM_12333_species
species_Bacteria_Actinobacteria_Actinobacteria_Actinobacteridae_Actinomycetales_Micrococcineae_Bogoriellaceae_Georgenia_satyanarayanai_species
species_Bacteria_Actinobacteria_Actinobacteria_Actinobacteridae_Actinomycetales_Micrococcineae_unclassified_Micrococcineae_Ruania_albidiflava_DSM_18029_species
species_Bacteria_Actinobacteria_Actinobacteria_Actinobacteridae_Actinomycetales_Micrococcineae_Cellulomonadaceae_Actinotalea_ferrariae_CF5_4_species
species_Bacteria_Actinobacteria_Actinobacteria_Actinobacteridae_Actinomycetales_Micrococcineae_Cellulomonadaceae_Cellulomonas_flavigena_DSM_20109_species
species_Bacteria_Actinobacteria_Actinobacteria_Actinobacteridae_Actinomycetales_Micrococcineae_Cellulomonadaceae_Paraoerskovia_marina_DSM_21750_species
species_Bacteria_Actinobacteria_Actinobacteria_Actinobacteridae_Actinomycetales_Micrococcineae_Promicromonosporaceae_Cellulosimicrobium_cellulans_J36_ICCI_species
species_Bacteria_Actinobacteria_Actinobacteria_Actinobacteridae_Actinomycetales_Micrococcineae_Promicromonosporaceae_Isoptericola_variabilis_225_species
species_Bacteria_Actinobacteria_Actinobacteria_Actinobacteridae_Actinomycetales_Micrococcineae_Promicromonosporaceae_Xylanimonas_cellulosilytica_DSM_15894_species
species_Bacteria_Actinobacteria_Actinobacteria_Actinobacteridae_Actinomycetales_Micrococcineae_Promicromonosporaceae_Promicromonospora_sukumoe_327MFSha31_species
species_Bacteria_Actinobacteria_Actinobacteria_Actinobacteridae_Actinomycetales_Micrococcineae_Jonesiaceae_Jonesia_denitrificans_DSM_20603_species
species_Bacteria_Actinobacteria_Actinobacteria_Actinobacteridae_Actinomycetales_Micrococcineae_Sanguibacteraceae_Sanguibacter_keddieii_DSM_10542_species
species_Bacteria_Actinobacteria_Actinobacteria_Actinobacteridae_Actinomycetales_Micrococcineae_Brevibacteriaceae_Brevibacterium_linens_ATCC19391_species
species_Bacteria_Actinobacteria_Actinobacteria_Actinobacteridae_Actinomycetales_Micrococcineae_Microbacteriaceae_Agrococcus_lahaulensis_DSM_17612_species
species_Bacteria_Actinobacteria_Actinobacteria_Actinobacteridae_Actinomycetales_Micrococcineae_Microbacteriaceae_Agromyces_subbeticus_DSM_16689_species
species_Bacteria_Actinobacteria_Actinobacteria_Actinobacteridae_Actinomycetales_Micrococcineae_Microbacteriaceae_Cryobacterium_arcticum_species
species_Bacteria_Actinobacteria_Actinobacteria_Actinobacteridae_Actinomycetales_Micrococcineae_Microbacteriaceae_Cryobacterium_sp_MLB_32_species
species_Bacteria_Actinobacteria_Actinobacteria_Actinobacteridae_Actinomycetales_Micrococcineae_Microbacteriaceae_Glaciibacter_superstes_DSM_21135_species
species_Bacteria_Actinobacteria_Actinobacteria_Actinobacteridae_Actinomycetales_Micrococcineae_Microbacteriaceae_Curtobacterium_BH211_species
species_Bacteria_Actinobacteria_Actinobacteria_Actinobacteridae_Actinomycetales_Micrococcineae_Microbacteriaceae_Curtobacterium_flaccumfaciens_UCD_AKU_species
species_Bacteria_Actinobacteria_Actinobacteria_Actinobacteridae_Actinomycetales_Micrococcineae_Microbacteriaceae_Salinibacterium_amurskyense_JCM12362_species
species_PlantPathogen_Bacteria_Actinobacteria_Actinobacteria_Actinobacteridae_Actinomycetales_Micrococcineae_Microbacteriaceae_Clavibacter_michiganensis_subsp_michiganensis_NCPPB_382_species
species_Bacteria_Actinobacteria_Actinobacteria_Actinobacteridae_Actinomycetales_Micrococcineae_Microbacteriaceae_Herbiconiux_sp_YR403_species
species_Bacteria_Actinobacteria_Actinobacteria_Actinobacteridae_Actinomycetales_Micrococcineae_Microbacteriaceae_Rathayibacter_toxicus_WAC3373_species
species_Bacteria_Actinobacteria_Actinobacteria_Actinobacteridae_Actinomycetales_Micrococcineae_Microbacteriaceae_Cryocola_sp_340MFSha31_species
species_Bacteria_Actinobacteria_Actinobacteria_Actinobacteridae_Actinomycetales_Micrococcineae_Microbacteriaceae_Leifsonia_xyli_cynodontis_DSM46306_species
species_Bacteria_Actinobacteria_Actinobacteria_Actinobacteridae_Actinomycetales_Micrococcineae_Microbacteriaceae_Humibacter_albus_DSM_18994_species
species_Bacteria_Actinobacteria_Actinobacteria_Actinobacteridae_Actinomycetales_Micrococcineae_Microbacteriaceae_Curtobacterium_ginsengisoli_DSM_22003_species
species_Bacteria_Actinobacteria_Actinobacteria_Actinobacteridae_Actinomycetales_Micrococcineae_Microbacteriaceae_Gulosibacter_molinativorax_DSM_13485_species
species_Bacteria_Actinobacteria_Actinobacteria_Micrococcales_Microbacteriaceae_Zimmermannella_faecalis_ATCC_13722_species
species_Bacteria_Actinobacteria_Actinobacteria_Actinobacteridae_Actinomycetales_Micrococcineae_Microbacteriaceae_Leucobacter_chromiiresistens_JG_31_species
species_Bacteria_Actinobacteria_Actinobacteria_Actinobacteridae_Actinomycetales_Micrococcineae_Microbacteriaceae_Microbacterium_paraoxydans_DSM15019_species
species_Bacteria_Actinobacteria_Actinobacteria_Micrococcales_Microbacteriaceae_Candidatus_Rhodoluna_lacicola_MWH_Ta8_Sequence_finished_Aug_2010_species
species_Bacteria_Actinobacteria_Actinobacteria_Actinobacteridae_Actinomycetales_Micrococcineae_Micrococcaceae_Acaricomes_phytoseiuli_DSM_14247_species
species_FishPathogen_Bacteria_Actinobacteria_Actinobacteria_Actinobacteridae_Actinomycetales_Micrococcineae_Micrococcaceae_Renibacterium_salmoninarum_ATCC_33209_species
species_Bacteria_Actinobacteria_Actinobacteria_Actinobacteridae_Actinomycetales_Micrococcineae_Micrococcaceae_Arthrobacter_phenanthrenivorans_Sphe3_species
species_Bacteria_Actinobacteria_Actinobacteria_Actinobacteridae_Actinomycetales_Micrococcineae_Micrococcaceae_Kocuria_rhizophila_DC2201_species
species_Bacteria_Actinobacteria_Actinobacteria_Micrococcales_Micrococcaceae_Rothia_dentocariosa_ATCC_17931_species
species_Bacteria_Actinobacteria_Actinobacteria_Actinobacteridae_Actinomycetales_Micrococcineae_Micrococcaceae_Citricoccus_muralis_species
species_Bacteria_Actinobacteria_Actinobacteria_Actinobacteridae_Actinomycetales_Micrococcineae_Micrococcaceae_Micrococcus_luteus_NCTC_2665_species
species_Bacteria_Actinobacteria_Actinobacteria_Actinobacteridae_Actinomycetales_Micrococcineae_Yaniellaceae_Yaniella_halotolerans_DSM_15476_species
species_Bacteria_Actinobacteria_Actinobacteria_Actinobacteridae_Actinomycetales_Micrococcineae_Micrococcaceae_Nesterenkonia_alba_DSM_19423_species
species_Bacteria_Actinobacteria_Actinobacteria_Actinobacteridae_Actinomycetales_Micrococcineae_Dermabacteraceae_Brachybacterium_faecium_DSM_4810_species
species_Bacteria_Actinobacteria_Actinobacteria_Actinobacteridae_Actinomycetales_Micrococcineae_Dermabacteraceae_Dermabacter_hominis_1368_species
species_Bacteria_Actinobacteria_Actinobacteria_Actinobacteridae_Actinomycetales_Kineosporiineae_Kineosporiaceae_Kineococcus_radiotolerans_SRS30216_species
species_Bacteria_Actinobacteria_Actinobacteria_Actinobacteridae_Actinomycetales_Micrococcineae_Dermacoccaceae_Demetria_terragena_DSM_11295_species
species_Bacteria_Actinobacteria_Actinobacteria_Actinobacteridae_Actinomycetales_Micrococcineae_Dermatophilaceae_Dermatophilus_congolensis_DSM_44180_species
species_Bacteria_Actinobacteria_Actinobacteria_Actinobacteridae_Actinomycetales_Micrococcineae_Dermatophilaceae_Mobilicoccus_pelagius_NBRC_104925_species
species_Bacteria_Actinobacteria_Actinobacteria_Actinobacteridae_Actinomycetales_Micrococcineae_Dermatophilaceae_Kineosphaera_limosa_NBRC_100340_species
species_Bacteria_Actinobacteria_Actinobacteria_Actinobacteridae_Actinomycetales_Micrococcineae_Dermatophilaceae_Austwickia_chelonae_NBRC_105200_species
species_Bacteria_Actinobacteria_Actinobacteria_Actinobacteridae_Actinomycetales_Micrococcineae_Dermacoccaceae_Dermacoccus_nishinomiyaensis_M25_species
species_Bacteria_Actinobacteria_Actinobacteria_Actinobacteridae_Actinomycetales_Micrococcineae_Dermacoccaceae_Kytococcus_sedentarius_DSM_20547_species
species_Bacteria_Actinobacteria_Actinobacteria_Actinobacteridae_Actinomycetales_Micrococcineae_Intrasporangiaceae_Ornithinimicrobium_pekingense_DSM_21552_species
species_Bacteria_Actinobacteria_Actinobacteria_Actinobacteridae_Actinomycetales_Micrococcineae_Intrasporangiaceae_Serinicoccus_marinus_DSM15273_species
species_Bacteria_Actinobacteria_Actinobacteria_Actinobacteridae_Actinomycetales_Micrococcineae_Intrasporangiaceae_Arsenicicoccus_bolidensis_DSM_15745_species
species_Bacteria_Actinobacteria_Actinobacteria_Actinobacteridae_Actinomycetales_Micrococcineae_Intrasporangiaceae_Intrasporangium_calvum_DSM_43043_species
species_Bacteria_Actinobacteria_Actinobacteria_Actinobacteridae_Actinomycetales_Micrococcineae_Intrasporangiaceae_Terracoccus_luteus_species
species_Bacteria_Actinobacteria_Actinobacteria_Actinobacteridae_Actinomycetales_Micrococcineae_Intrasporangiaceae_Janibacter_terrae_NBRC107854_species
species_Bacteria_Actinobacteria_Actinobacteria_Actinobacteridae_Actinomycetales_Micrococcineae_Intrasporangiaceae_Tetrasphaera_elongata_Lp2_species
species_Bacteria_Actinobacteria_Actinobacteria_Actinobacteridae_Actinomycetales_Propionibacterineae_Nocardioidaceae_Actinopolymorpha_alba_DSM_45243_species
species_Bacteria_Actinobacteria_Actinobacteria_Actinobacteridae_Actinomycetales_Propionibacterineae_Nocardioidaceae_Aeromicrobium_marinum_DSM_15272_species
species_Bacteria_Actinobacteria_Actinobacteria_Actinobacteridae_Actinomycetales_Propionibacterineae_Nocardioidaceae_Marmoricola_aurantiacus_species
species_Bacteria_Actinobacteria_Actinobacteria_Actinobacteridae_Actinomycetales_Propionibacterineae_Nocardioidaceae_Nocardioides_alkalitolerans_DSM16699_species
species_Bacteria_Actinobacteria_Actinobacteria_Actinobacteridae_Actinomycetales_Propionibacterineae_Nocardioidaceae_Nocardioides_jensenii_JCM1364__species
species_Bacteria_Actinobacteria_Actinobacteria_Actinobacteridae_Actinomycetales_Propionibacterineae_Nocardioidaceae_Nocardioides_alpinus__species
species_Bacteria_Actinobacteria_Actinobacteria_Actinobacteridae_Actinomycetales_Propionibacterineae_Nocardioidaceae_Kribbella_flavida_DSM_17836_species
species_Bacteria_Actinobacteria_Actinobacteria_Actinobacteridae_Actinomycetales_Propionibacterineae_Nocardioidaceae_Propionicicella_superfundia_DSM_22317_species
species_Bacteria_Actinobacteria_Actinobacteria_Actinobacteridae_Actinomycetales_Propionibacterineae_Propionibacteriaceae_Aestuariimicrobium_kwangyangense_DSM_21549_species
species_Bacteria_Actinobacteria_Actinobacteria_Actinobacteridae_Actinomycetales_Propionibacterineae_Propionibacteriaceae_Propionibacterium_freudenreichii_freudenreichii_species
species_Bacteria_Actinobacteria_Actinobacteria_Actinobacteridae_Actinomycetales_Propionibacterineae_Propionibacteriaceae_Propionimicrobium_lymphophilum_DSM_4903_species
species_Bacteria_Actinobacteria_Actinobacteria_Actinobacteridae_Actinomycetales_Propionibacterineae_Propionibacteriaceae_Propionibacterium_acnes_KPA171202_species
species_Bacteria_Actinobacteria_Actinobacteria_Actinobacteridae_Actinomycetales_Propionibacterineae_Propionibacteriaceae_Microlunatus_phosphovorus_NM_1_species
species_Bacteria_Actinobacteria_Actinobacteria_Actinobacteridae_Actinomycetales_Pseudonocardineae_Pseudonocardiaceae_Jiangella_gansuensis_DSM_44835_species
species_Bacteria_Actinobacteria_Actinobacteria_Actinobacteridae_Actinomycetales_Frankineae_Acidothermaceae_Acidothermus_cellulolyticus_11B_species
species_Bacteria_Actinobacteria_Actinobacteria_Actinobacteridae_Actinomycetales_Streptosporangineae_Nocardiopsaceae_Marinactinospora_thermotolerans_DSM_45154_species
species_Bacteria_Actinobacteria_Actinobacteria_Actinobacteridae_Actinomycetales_Streptosporangineae_Nocardiopsaceae_Nocardiopsis_alba_ATCC_BAA_2165_species
species_Bacteria_Actinobacteria_Actinobacteria_Actinobacteridae_Actinomycetales_Streptosporangineae_Nocardiopsaceae_Thermobifida_fusca_YX_species
species_Bacteria_Actinobacteria_Actinobacteria_Actinobacteridae_Actinomycetales_Streptosporangineae_Streptosporangiaceae_Microbispora_rosea_ATCC_12950_species
species_Bacteria_Actinobacteria_Actinobacteria_Actinobacteridae_Actinomycetales_Streptosporangineae_Streptosporangiaceae_Nonomuraea_coxensis_DSM_45129_species
species_Bacteria_Actinobacteria_Actinobacteria_Actinobacteridae_Actinomycetales_Streptosporangineae_Streptosporangiaceae_Streptosporangium_roseum_DSM_43021_species
species_Thermophile_Bacteria_Actinobacteria_Actinobacteria_Actinobacteridae_Actinomycetales_Pseudonocardineae_Pseudonocardiaceae_Thermobispora_bispora_DSM_43833_species
species_Bacteria_Actinobacteria_Actinobacteria_Actinobacteridae_Actinomycetales_Streptosporangineae_Thermomonosporaceae_Actinomadura_madurae_LIID_AJ290_species
species_Thermophile_Bacteria_Actinobacteria_Actinobacteria_Actinobacteridae_Actinomycetales_Streptosporangineae_Thermomonosporaceae_Thermomonospora_curvata_DSM_43183_species
species_Acidophile_Bacteria_Actinobacteria_Actinobacteria_Actinobacteridae_Actinomycetales_Streptomycineae_Streptomycetaceae_Streptacidiphilus_oryzae_TH49_species
species_Bacteria_Actinobacteria_Actinobacteria_Actinobacteridae_Actinomycetales_Streptomycineae_Streptomycetaceae_Kitasatospora_setae_KM_6054_species
species_Bacteria_Actinobacteria_Actinobacteria_Actinobacteridae_Actinomycetales_Streptomycineae_Streptomycetaceae_Streptacidiphilus_albus_JL83_species
species_Bacteria_Actinobacteria_Actinobacteria_Actinobacteridae_Actinomycetales_Streptomycineae_Streptomycetaceae_Streptomyces_coelicolor_A32_species
species_Streptomyces_coelicolor_A3_2
species_Bacteria_Actinobacteria_Actinobacteria_Actinobacteridae_Actinomycetales_Catenulisporineae_Actinospicaceae_Actinospica_robiniae_DSM_44927_species
species_Bacteria_Actinobacteria_Actinobacteria_Actinobacteridae_Actinomycetales_Catenulisporineae_Catenulisporaceae_Catenulispora_acidiphila_DSM_44928_species
species_Bacteria_Actinobacteria_Actinobacteria_Actinobacteridae_Actinomycetales_Frankineae_Sporichthyaceae_Sporichthya_polymorpha_DSM_43042_species
species_Bacteria_Actinobacteria_Actinobacteria_Actinobacteridae_Actinomycetales_Frankineae_Frankiaceae_Frankia_alni_ACN14a_species
species_Bacteria_Actinobacteria_Actinobacteria_Actinobacteridae_Actinomycetales_Actinopolysporineae_Actinopolysporaceae_Actinopolyspora_mortivallis_HS_1_DSM_44261_species
species_Bacteria_Actinobacteria_Actinobacteria_Actinobacteridae_Actinomycetales_Pseudonocardineae_Pseudonocardiaceae_Saccharopolyspora_erythraea_NRRL_2338_species
species_Bacteria_Actinobacteria_Actinobacteria_Actinobacteridae_Actinomycetales_Pseudonocardineae_Pseudonocardiaceae_Actinoalloteichus_cyanogriseus_DSM_43889_species
species_Bacteria_Actinobacteria_Actinobacteria_Actinobacteridae_Actinomycetales_Pseudonocardineae_Pseudonocardiaceae_Actinomycetospora_chiangmaiensis_DSM_45062_species
species_Bacteria_Actinobacteria_Actinobacteria_Actinobacteridae_Actinomycetales_Pseudonocardineae_Pseudonocardiaceae_Pseudonocardia_dioxanivorans_CB1190_species
species_Bacteria_Actinobacteria_Actinobacteria_Actinobacteridae_Actinomycetales_Pseudonocardineae_Pseudonocardiaceae_Actinokineospora_inagensis_DSM_44258_species
species_Bacteria_Actinobacteria_Actinobacteria_Actinobacteridae_Actinomycetales_Pseudonocardineae_Pseudonocardiaceae_Amycolatopsis_mediterranei_U32_species
species_Bacteria_Actinobacteria_Actinobacteria_Actinobacteridae_Actinomycetales_Pseudonocardineae_Pseudonocardiaceae_Prauserella_rugosa_NRRL_B2295_species
species_Bacteria_Actinobacteria_Actinobacteria_Actinobacteridae_Actinomycetales_Pseudonocardineae_Pseudonocardiaceae_Saccharomonospora_viridis_DSM_43017_species
species_Bacteria_Actinobacteria_Actinobacteria_Actinobacteridae_Actinomycetales_Pseudonocardineae_Pseudonocardiaceae_Thermocrispum_agreste_DSM_44070_species
species_Bacteria_Actinobacteria_Actinobacteria_Actinobacteridae_Actinomycetales_Pseudonocardineae_Pseudonocardiaceae_Sciscionella_marina_DSM_45152_species
species_Bacteria_Actinobacteria_Actinobacteria_Actinobacteridae_Actinomycetales_Pseudonocardineae_Pseudonocardiaceae_Actinosynnema_mirum_DSM_43827_species
species_Bacteria_Actinobacteria_Actinobacteria_Actinobacteridae_Actinomycetales_Pseudonocardineae_Pseudonocardiaceae_Saccharothrix_espanaensis_DSM_44229_species
species_Bacteria_Actinobacteria_Actinobacteria_Actinobacteridae_Actinomycetales_Pseudonocardineae_Pseudonocardiaceae_Kutzneria_albida_DSM_43870_species
species_Bacteria_Actinobacteria_Actinobacteria_Actinobacteridae_Actinomycetales_Corynebacterineae_Corynebacteriaceae_Corynebacterium_argentoratense_DSM_44202_species
species_Bacteria_Actinobacteria_Actinobacteria_Actinobacteridae_Bifidobacteriales_unclassified_Bifidobacteriales_Turicella_otitidis_ATCC_51513_species
species_Corynebacterium_glutamicum_ATCC13032
species_Bacteria_Actinobacteria_Actinobacteria_Actinobacteridae_Actinomycetales_Corynebacterineae_Dietziaceae_Dietzia_cinnamea_CD11_5_species
species_Bacteria_Actinobacteria_Actinobacteria_Actinobacteridae_Actinomycetales_Corynebacterineae_Mycobacteriaceae_Amycolicicoccus_subflavus_DQS3_9A1_species
species_Bacteria_Actinobacteria_Actinobacteria_Actinobacteridae_Actinomycetales_Corynebacterineae_Segniliparaceae_Segniliparus_rotundus_DSM_44985_species
species_Bacteria_Actinobacteria_Actinobacteria_Actinobacteridae_Actinomycetales_Corynebacterineae_Mycobacteriaceae_Mycobacterium_abscessus_bolletii_933_species
species_Mycolicibacterium_smegmatis_NCTC8159
species_Bacteria_Actinobacteria_Actinobacteria_Actinobacteridae_Actinomycetales_Corynebacterineae_Nocardiaceae_Nocardia_brasiliensis_ATCC_700358_species
species_Bacteria_Actinobacteria_Actinobacteria_Actinobacteridae_Actinomycetales_Corynebacterineae_Nocardiaceae_Smaragdicoccus_niigatensis_DSM_44881_species
species_Bacteria_Actinobacteria_Actinobacteria_Actinobacteridae_Actinomycetales_Corynebacterineae_Tsukamurellaceae_Tsukamurella_paurometabola_DSM_20162_species
species_Bacteria_Actinobacteria_Actinobacteria_Corynebacteriales_Gordoniaceae_Gordonia_bronchialis_DSM_43247_species
species_Bacteria_Actinobacteria_Actinobacteria_Corynebacteriales_Gordoniaceae_Gordonia_polyisoprenivorans_VH2_species
species_Bacteria_Actinobacteria_Actinobacteria_Actinobacteridae_Actinomycetales_Corynebacterineae_Nocardiaceae_Rhodococcus_erythropolis_PR4_species
species_FacultativeIntracellularPathogen_Bacteria_Actinobacteria_Actinobacteria_Actinobacteridae_Actinomycetales_Corynebacterineae_Nocardiaceae_Rhodococcus_hoagii_103S_species
species_Bacteria_Actinobacteria_Actinobacteria_Actinobacteridae_Actinomycetales_Frankineae_Nakamurellaceae_Nakamurella_multipartita_DSM_44233_species
species_Bacteria_Actinobacteria_Actinobacteria_Actinobacteridae_Actinomycetales_Frankineae_Cryptosporangiaceae_Cryptosporangium_arvum_DSM_44712_species
species_Bacteria_Actinobacteria_Actinobacteria_Actinobacteridae_Actinomycetales_Frankineae_Geodermatophilaceae_Blastococcus_saxobsidens_DD2_species
species_Bacteria_Actinobacteria_Actinobacteria_Actinobacteridae_Actinomycetales_Frankineae_Geodermatophilaceae_Geodermatophilus_obscurus_DSM_43160_species
species_Bacteria_Actinobacteria_Actinobacteria_Actinobacteridae_Actinomycetales_Glycomycineae_Glycomycetaceae_Glycomyces_arizonensis_DSM_44726_species
species_Bacteria_Actinobacteria_Actinobacteria_Actinobacteridae_Actinomycetales_Glycomycineae_Glycomycetaceae_Haloglycomyces_albus_DSM_45210_species
species_Bacteria_Actinobacteria_Actinobacteria_Actinobacteridae_Actinomycetales_Glycomycineae_Glycomycetaceae_Stackebrandtia_nassauensis_DSM_44728_species
species_Bacteria_Actinobacteria_Actinobacteria_Actinobacteridae_Actinomycetales_Micromonosporineae_Micromonosporaceae_Actinoplanes_missouriensis_431_species
species_Bacteria_Actinobacteria_Actinobacteria_Actinobacteridae_Actinomycetales_Micromonosporineae_Micromonosporaceae_Catelliglobosispora_koreensis_DSM_44566_species
species_Bacteria_Actinobacteria_Actinobacteria_Actinobacteridae_Actinomycetales_Micromonosporineae_Micromonosporaceae_Hamadaea_tsunoensis_DSM_44101_species
species_Bacteria_Actinobacteria_Actinobacteria_Actinobacteridae_Actinomycetales_Micromonosporineae_Micromonosporaceae_Micromonospora_aurantiaca_ATCC27029_species
species_Bacteria_Actinobacteria_Actinobacteria_Actinobacteridae_Actinomycetales_Micromonosporineae_Micromonosporaceae_Salinispora_arenicola_CNS_205_species
species_Bacteria_Actinobacteria_Actinobacteria_Actinobacteridae_Actinomycetales_Micromonosporineae_Micromonosporaceae_Verrucosispora_maris_AB_18_032_species
species_Bacteria_Actinobacteria_Actinobacteria_Actinobacteridae_Actinomycetales_Micromonosporineae_Micromonosporaceae_Longispora_albida_DSM_44784_species
species_Bacteria_Actinobacteria_Actinobacteria_Acidimicrobidae_Acidimicrobiales_Acidimicrobineae_Acidimicrobiaceae_Ferrimicrobium_acidiphilum_DSM_19497_species
species_ThermophileAcidophileIronOxidation_Bacteria_Actinobacteria_Actinobacteria_Acidimicrobidae_Acidimicrobiales_Acidimicrobineae_Acidimicrobiaceae_Acidimicrobium_ferrooxidans_DSM_10331_species
species_Bacteria_Actinobacteria_Actinobacteria_Acidimicrobidae_Acidimicrobiales_Acidimicrobineae_Acidimicrobiaceae_Ilumatobacter_coccineum_YM16_304_species
species_Bacteria_Actinobacteria_Actinobacteria_unclassified_Actinobacteria_Candidatus_Microthrix_parvicella_RN1_species
species_Bacteria_Actinobacteria_Actinobacteria_Nitriliruptoridae_Nitriliruptorales_Nitriliruptoraceae_Nitriliruptor_alkaliphilus_DSM_45188_species
species_Bacteria_Actinobacteria_Actinobacteria_Coriobacteridae_Coriobacteriales_Coriobacterineae_Coriobacteriaceae_Adlercreutzia_equolifaciens_DSM_19450_species
species_Bacteria_Actinobacteria_Actinobacteria_Coriobacteridae_Coriobacteriales_Coriobacterineae_Coriobacteriaceae_Enterorhabdus_caecimuris_B7_species
species_Bacteria_Actinobacteria_Actinobacteria_Coriobacteridae_Coriobacteriales_Coriobacterineae_Coriobacteriaceae_Enterorhabdus_mucosicola_DSM_19490_species
species_Bacteria_Actinobacteria_Actinobacteria_Coriobacteridae_Coriobacteriales_Coriobacterineae_Coriobacteriaceae_Cryptobacterium_curtum_DSM_15641_species
species_Bacteria_Actinobacteria_Actinobacteria_Coriobacteridae_Coriobacteriales_Coriobacterineae_Coriobacteriaceae_Denitrobacterium_detoxificans_NPOH1_species
species_Bacteria_Actinobacteria_Coriobacteriia_Coriobacteriales_Coriobacteriaceae_Senegalemassilia_anaerobia_JC110_species
species_Bacteria_Actinobacteria_Actinobacteria_Coriobacteridae_Coriobacteriales_Coriobacterineae_Coriobacteriaceae_Eggerthella_lenta_DSM_2243_species
species_Bacteria_Actinobacteria_Actinobacteria_Coriobacteridae_Coriobacteriales_Coriobacterineae_Coriobacteriaceae_Gordonibacter_pamelaeae_7_10_1_b_species
species_Bacteria_Actinobacteria_Actinobacteria_Coriobacteridae_Coriobacteriales_Coriobacterineae_Coriobacteriaceae_Slackia_heliotrinireducens_DSM_20476_species
species_Bacteria_Actinobacteria_Actinobacteria_Coriobacteridae_Coriobacteriales_Coriobacterineae_Coriobacteriaceae_Slackia_piriformis_YIT_12062_species
species_Bacteria_Actinobacteria_Actinobacteria_Coriobacteridae_Coriobacteriales_Coriobacterineae_Coriobacteriaceae_Atopobium_parvulum_DSM_20469_species
species_Bacteria_Actinobacteria_Actinobacteria_Coriobacteridae_Coriobacteriales_Coriobacterineae_Coriobacteriaceae_Atopobium_rimae_ATCC_49626_species
species_Bacteria_Actinobacteria_Actinobacteria_Coriobacteridae_Coriobacteriales_Coriobacterineae_Coriobacteriaceae_Olsenella_uli_DSM_7084_species
species_Bacteria_Actinobacteria_Actinobacteria_Coriobacteridae_Coriobacteriales_Coriobacterineae_Coriobacteriaceae_Collinsella_intestinalis_DSM_13280_species
species_Bacteria_Actinobacteria_Actinobacteria_Coriobacteridae_Coriobacteriales_Coriobacterineae_Coriobacteriaceae_Coriobacterium_glomerans_PW2_DSM_20642_species
species_Bacteria_Actinobacteria_Coriobacteriia_Coriobacteriales_Coriobacteriaceae_Enorma_massiliensis_phI_species
species_Bacteria_Actinobacteria_Actinobacteria_Rubrobacteridae_Rubrobacterales_Rubrobacterineae_Rubrobacteraceae_Rubrobacter_xylanophilus_DSM_9941_species
species_Bacteria_Actinobacteria_Actinobacteria_Rubrobacteridae_Solirubrobacterales_Conexibacteraceae_Conexibacter_woesei_DSM_14684_species
species_Bacteria_Actinobacteria_Actinobacteria_Rubrobacteridae_Solirubrobacterales_Patulibacteraceae_Patulibacter_americanus_DSM16676_species
species_Bacteria_Actinobacteria_Actinobacteria_Rubrobacteridae_Solirubrobacterales_Solirubrobacteraceae_Solirubrobacter_soli_DSM_22325_species
species_Bacteria_Actinobacteria_Actinobacteria_Rubrobacteridae_Thermoleophilales_Thermoleophilaceae_Thermoleophilum_album_ATCC_35263_species
species_Archaea_Thaumarchaeota_Cenarchaeales_Cenarchaeaceae_Cenarchaeum_symbiosum_A_species
species_Bacteria_Firmicutes_Bacilli_Bacillales_Thermoactinomycetaceae_Thermoflavimicrobium_dichotomicumDSM44778_species
species_Bacteria_Firmicutes_Bacilli_Bacillales_Thermoactinomycetaceae_Lihuaxuella_thermophilaDSM46701_species
species_Bacteria_Firmicutes_Bacilli_Bacillales_Thermoactinomycetaceae_Risungbinella_massiliensis_species
species_Bacteria_Firmicutes_Bacilli_Bacillales_Thermoactinomycetaceae_Shimazuella_kribbensisDSM45090_species
species_Bacteria_Firmicutes_Bacilli_Bacillales_Thermoactinomycetaceae_Laceyella_sediminisRHA1_species
species_Bacteria_Firmicutes_Bacilli_Bacillales_Thermoactinomycetaceae_Thermoactinomyces_daqus_species
species_Bacteria_Firmicutes_Bacilli_Bacillales_Thermoactinomycetaceae_Seinonella_peptonophila_species
species_Bacteria_Firmicutes_Bacilli_Bacillales_Thermoactinomycetaceae_Planifilum_fimeticolaDSM44946_species
species_Bacteria_Firmicutes_Bacilli_Bacillales_Thermoactinomycetaceae_Desmospora_activaDSM45169_species
species_Bacteria_Firmicutes_Bacilli_Bacillales_Thermoactinomycetaceae_Marininema_halotolerans_species
species_Bacteria_Firmicutes_Bacilli_Bacillales_Thermoactinomycetaceae_Paludifilum_halophilumDSM102817_species
species_Bacteria_Firmicutes_Bacilli_Bacillales_Thermoactinomycetaceae_Kroppenstedtia_eburneaDSM45196_species
species_Bacteria_Firmicutes_Bacilli_Bacillales_Thermoactinomycetaceae_Melghirimyces_profundicolusDSM45787_species
species_Bacteria_Firmicutes_Bacilli_Bacillales_Bacillaceae_Numidum_massiliense_species
species_Bacteria_Firmicutes_Bacilli_Bacillales_Thermoactinomycetaceae_Novibacillus_thermophilus_species
species_Bacteria_Tenericutes_Mollicutes_Mycoplasmatales_Mycoplasmataceae_Ureaplasma_diversumNCTC246_species
species_Bacteria_Firmicutes_Bacilli_Bacillales_Bacillaceae_Aeribacillus_pallidus_species
species_Bacteria_Firmicutes_Bacilli_Bacillales_Paenibacillaceae_Brevibacillus_brevisNBRC100599_species
species_Bacteria_Firmicutes_Bacilli_Bacillales_Paenibacillaceae_Aneurinibacillus_aneurinilyticus_species
species_Bacteria_Firmicutes_Bacilli_Bacillales_Bacillaceae_Alkalibacillus_haloalkaliphilusC5_species
species_Bacteria_Firmicutes_Bacilli_Bacillales_Bacillaceae_Piscibacillus_halophilusDSM21633_species
species_Bacteria_Firmicutes_Bacilli_Bacillales_Bacillaceae_Tenuibacillus_multivorans_species
species_Bacteria_Firmicutes_Bacilli_Bacillales_Bacillaceae_Salinibacillus_kushneri_species
species_Bacteria_Firmicutes_Bacilli_Bacillales_Bacillaceae_Amphibacillus_xylanusNBRC15112_species
species_Bacteria_Firmicutes_Bacilli_Bacillales_Bacillaceae_Halolactibacillus_miurensis_species
species_Bacteria_Firmicutes_Bacilli_Bacillales_Bacillaceae_Pelagirhabdus_alkalitolerans_species
species_Bacteria_Firmicutes_Bacilli_Bacillales_Bacillaceae_Gracilibacillus_massiliensis_species
species_Bacteria_Firmicutes_Bacilli_Bacillales_Bacillaceae_Sediminibacillus_albus_species
species_Bacteria_Firmicutes_Bacilli_Bacillales_Bacillaceae_Halobacillus_halophilusDSM2266_species
species_Bacteria_Firmicutes_Bacilli_Bacillales_Bacillaceae_Salimicrobium_jeotgali_species
species_Bacteria_Firmicutes_Bacilli_Bacillales_Bacillaceae_Pontibacillus_yanchengensisY32_species
species_Bacteria_Firmicutes_Bacilli_Bacillales_Bacillaceae_Thalassobacillus_devoransMSP14_species
species_Bacteria_Firmicutes_Bacilli_Bacillales_Bacillaceae_Lentibacillus_amyloliquefaciens_species
species_Bacteria_Firmicutes_Bacilli_Bacillales_Bacillaceae_Oceanobacillus_kimchiiX50_species
species_Bacteria_Firmicutes_Bacilli_Bacillales_Bacillaceae_Ornithinibacillus_californiensis_species
species_Bacteria_Firmicutes_Bacilli_Bacillales_Bacillaceae_Paucisalibacillus_globulus_species
species_Bacteria_Firmicutes_Bacilli_Bacillales_Bacillaceae_Virgibacillus_halodenitrificans_species
species_Bacteria_Firmicutes_Bacilli_Bacillales_Bacillaceae_Anoxybacillus_flavithermus_species
species_Bacteria_Firmicutes_Bacilli_Bacillales_Bacillaceae_Geobacillus_stearothermophilus10_species
species_Bacteria_Firmicutes_Bacilli_Bacillales_Bacillaceae_Parageobacillus_thermoglucosidasiusC56YS93_species
species_Bacteria_Firmicutes_Bacilli_Bacillales_Bacillaceae_Caldibacillus_debilisDSM16016_species
species_Bacteria_Firmicutes_Bacilli_Lactobacillales_Lactobacillaceae_Sharpea_azabuensisDSM18934_species
species_Bacteria_Firmicutes_Erysipelotrichia_Erysipelotrichales_Erysipelotrichaceae_Eggerthia_catenaformisOT569_species
species_Bacteria_Firmicutes_Erysipelotrichia_Erysipelotrichales_Erysipelotrichaceae_Kandleria_vitulinaDSM20405_species
species_Bacteria_Firmicutes_Erysipelotrichia_Erysipelotrichales_Erysipelotrichaceae_Catenibacterium_mitsuokaiDSM15897_species
species_Bacteria_Firmicutes_Erysipelotrichia_Erysipelotrichales_Erysipelotrichaceae_Candidatus_Stoquefichus_spSB1_species
species_Bacteria_Firmicutes_Erysipelotrichia_Erysipelotrichales_Erysipelotrichaceae_Coprobacillus_cateniformis_species
species_Bacteria_Firmicutes_Erysipelotrichia_Erysipelotrichales_Erysipelotrichaceae_Erysipelatoclostridium_ramosumDSM1402_species
species_Bacteria_Firmicutes_Clostridia_Clostridiales_Clostridiaceae_Beduini_massiliensis_species
species_Bacteria_Firmicutes_Erysipelotrichia_Erysipelotrichales_Erysipelotrichaceae_Absiella_dolichumDSM3991_species
species_Bacteria_Firmicutes_Erysipelotrichia_Erysipelotrichales_Erysipelotrichaceae_Clostridium_innocuum2959_species
species_Bacteria_Firmicutes_Erysipelotrichia_Erysipelotrichales_Erysipelotrichaceae_Dielma_fastidiosa_species
species_Bacteria_Firmicutes_Erysipelotrichia_Erysipelotrichales_Erysipelotrichaceae_Traorella_massiliensis_species
species_Bacteria_Firmicutes_Erysipelotrichia_Erysipelotrichales_Erysipelotrichaceae_Allobaculum_stercoricanisDSM13633_species
species_Bacteria_Firmicutes_Erysipelotrichia_Erysipelotrichales_Erysipelotrichaceae_Ileibacterium_valens_species
species_Bacteria_Firmicutes_Erysipelotrichia_Erysipelotrichales_Erysipelotrichaceae_Faecalibaculum_rodentium_species
species_Bacteria_Firmicutes_Erysipelotrichia_Erysipelotrichales_Erysipelotrichaceae_Dubosiella_newyorkensis_species
species_Bacteria_Firmicutes_Erysipelotrichia_Erysipelotrichales_Erysipelotrichaceae_Faecalicoccus_pleomorphusDSM20574_species
species_Bacteria_Firmicutes_Erysipelotrichia_Erysipelotrichales_Erysipelotrichaceae_Holdemanella_biformisDSM3989_species
species_Bacteria_Firmicutes_Erysipelotrichia_Erysipelotrichales_Erysipelotrichaceae_Bulleidia_extructaW1219_species
species_Bacteria_Firmicutes_Erysipelotrichia_Erysipelotrichales_Erysipelotrichaceae_Solobacterium_mooreiDSM22971_species
species_Bacteria_Firmicutes_Erysipelotrichia_Erysipelotrichales_Erysipelotrichaceae_Lactomassilus_timonensis_species
species_Bacteria_Firmicutes_Erysipelotrichia_Erysipelotrichales_Erysipelotrichaceae_Holdemania_filiformisDSM12042_species
species_Bacteria_Firmicutes_Erysipelotrichia_Erysipelotrichales_Erysipelotrichaceae_Erysipelothrix_larvae_species
species_Bacteria_Tenericutes_Mollicutes_Entomoplasmatales_Entomoplasmataceae_Entomoplasma_ellychniae_species
species_Bacteria_Tenericutes_Mollicutes_Entomoplasmatales_Entomoplasmataceae_Entomoplasma_melaleucae_ATCC49191_species
species_Bacteria_Tenericutes_Mollicutes_Entomoplasmatales_Entomoplasmataceae_Mesoplasma_entomophilum_species
species_Bacteria_Tenericutes_Mollicutes_Entomoplasmatales_Entomoplasmataceae_Mesoplasma_florumL1_species
species_Bacteria_Tenericutes_Mollicutes_Mycoplasmatales_Mycoplasmataceae_Mycoplasma_capricolum_ATCC27343_species
species_Bacteria_Tenericutes_Mollicutes_Mycoplasmatales_Mycoplasmataceae_Mycoplasma_mycoides_PG1_species
species_Bacteria_Tenericutes_Mollicutes_Entomoplasmatales_Entomoplasmataceae_Mesoplasma_syrphidaeATCC51578_species
species_Bacteria_Tenericutes_Mollicutes_Entomoplasmatales_Entomoplasmataceae_Entomoplasma_lucivoraxATCC49196_species
species_Bacteria_Tenericutes_Mollicutes_Entomoplasmatales_Entomoplasmataceae_Entomoplasma_luminosumATCC49195_species
species_Bacteria_Tenericutes_Mollicutes_Entomoplasmatales_Entomoplasmataceae_Entomoplasma_somniluxATCC49194_species
species_Bacteria_Tenericutes_Mollicutes_Entomoplasmatales_Entomoplasmataceae_Mesoplasma_lactucaeATCC49193_species
species_Bacteria_Tenericutes_Mollicutes_Entomoplasmatales_Spiroplasmataceae_Spiroplasma_clarkii_species
species_Bacteria_Tenericutes_Mollicutes_Entomoplasmatales_Spiroplasmataceae_Spiroplasma_citri_species
species_Bacteria_Tenericutes_Mollicutes_Entomoplasmatales_Spiroplasmataceae_Spiroplasma_melliferumKC3_species
species_Bacteria_Tenericutes_Mollicutes_Entomoplasmatales_Spiroplasmataceae_Spiroplasma_phoeniceumP40_species
species_Bacteria_Tenericutes_Mollicutes_Entomoplasmatales_Spiroplasmataceae_Spiroplasma_mirumATCC29335_species
species_Bacteria_Tenericutes_Mollicutes_Mycoplasmatales_Mycoplasmataceae_Candidatus_Hepatoplasma_crinochetorum_species
species_Bacteria_Tenericutes_Mollicutes_Mycoplasmatales_Mycoplasmataceae_Mycoplasma_arthritidis_158L3_1_species
species_Bacteria_Tenericutes_Mollicutes_Mycoplasmatales_Mycoplasmataceae_Mycoplasma_bovis_PG45_species
species_Bacteria_Tenericutes_Mollicutes_Mycoplasmatales_Mycoplasmataceae_Mycoplasma_crocodyli_MP145_species
species_Bacteria_Tenericutes_Mollicutes_Mycoplasmatales_Mycoplasmataceae_Mycoplasma_gallisepticum_R_low_species
species_Bacteria_Tenericutes_Mollicutes_Mycoplasmatales_Mycoplasmataceae_Mycoplasma_pneumoniae_M129_species
species_Bacteria_Tenericutes_Mollicutes_Mycoplasmatales_Mycoplasmataceae_Mycoplasma_haemofelis_Ohio2_species
species_Bacteria_Firmicutes_Erysipelotrichia_Erysipelotrichales_Erysipelotrichaceae_Turicibacter_sanguinisPC909_species
species_Bacteria_Tenericutes_Mollicutes_Acholeplasmatales_Acholeplasmataceae_Acholeplasma_equifetale_ATCC29724_species
species_Bacteria_Tenericutes_Mollicutes_Acholeplasmatales_Acholeplasmataceae_Acholeplasma_granularum_ATCC19168_species
species_Bacteria_Tenericutes_Mollicutes_Acholeplasmatales_Acholeplasmataceae_Acholeplasma_oculi_species
species_Bacteria_Tenericutes_Mollicutes_Acholeplasmatales_Acholeplasmataceae_Acholeplasma_hippikon_ATCC29725_species
species_Bacteria_Tenericutes_Mollicutes_Acholeplasmatales_Acholeplasmataceae_Candidatus_Phytoplasma_phoenicium_species
species_Bacteria_Tenericutes_Mollicutes_Acholeplasmatales_Acholeplasmataceae_Candidatus_Phytoplasma_pruni_species
species_Bacteria_Tenericutes_Mollicutes_Acholeplasmatales_Acholeplasmataceae_Poinsettia_branchinducing_phytoplasma_species
species_Bacteria_Tenericutes_Mollicutes_Acholeplasmatales_Acholeplasmataceae_Milkweed_yellows_phytoplasma_strMW1_species
species_Bacteria_Tenericutes_Mollicutes_Acholeplasmatales_Acholeplasmataceae_Candidatus_Phytoplasma_aurantifolia_species
species_Bacteria_Tenericutes_Mollicutes_Acholeplasmatales_Acholeplasmataceae_Candidatus_Phytoplasma_solani_species
species_Bacteria_Tenericutes_Mollicutes_Acholeplasmatales_Acholeplasmataceae_Maize_bushy_stunt_phytoplasma_species
species_Bacteria_Tenericutes_Mollicutes_Acholeplasmatales_Acholeplasmataceae_Onion_yellows_phytoplasma_species
species_Bacteria_Tenericutes_Mollicutes_Acholeplasmatales_Acholeplasmataceae_Acholeplasma_palmae_J233_species
species_Bacteria_Tenericutes_Mollicutes_Acholeplasmatales_Acholeplasmataceae_Bacteria_Tenericutes_Mollicutes_Acholeplasmatales_Acholeplasmataceae_Acholeplasma_brassicae_species
species_Bacteria_unclassified_Bacteria_Haloplasmatales_Haloplasmataceae_Haloplasma_contractile_SSD17B_species
species_Bacteria_Firmicutes_Bacilli_Bacillales_Bacillaceae_Bacillus_anthracis_species
species_Bacteria_Firmicutes_Bacilli_Bacillales_Bacillaceae_Bacillus_cereusATCC14579_species
species_Bacteria_Firmicutes_Bacilli_Bacillales_Bacillaceae_Bacillus_subtilis_species
species_Bacteria_Firmicutes_Bacilli_Bacillales_Bacillaceae_Domibacillus_robiginosus_species
species_Bacteria_Firmicutes_Bacilli_Bacillales_Bacillaceae_Quasibacillus_thermotoleransMTCC8252_species
species_Bacteria_Firmicutes_Bacilli_Bacillales_Bacillaceae_Edaphobacillus_lindanitolerans_species
species_Bacteria_Firmicutes_Bacilli_Bacillales_Planococcaceae_Bhargavaea_ginsengi_species
species_Bacteria_Firmicutes_Bacilli_Bacillales_Planococcaceae_Sporosarcina_psychrophila_species
species_Bacteria_Firmicutes_Bacilli_Bacillales_Planococcaceae_Ureibacillus_thermosphaericusThermoBF_species
species_Bacteria_Firmicutes_Bacilli_Bacillales_Bacillaceae_Lysinibacillus_sphaericus_species
species_Bacteria_Firmicutes_Bacilli_Bacillales_Planococcaceae_Caryophanon_tenue_species
species_Bacteria_Firmicutes_Bacilli_Bacillales_Planococcaceae_Solibacillus_silvestris_species
species_Bacteria_Firmicutes_Bacilli_Bacillales_Planococcaceae_Kurthia_senegalensis_species
species_Bacteria_Firmicutes_Bacilli_Bacillales_Planococcaceae_Rummeliibacillus_stabekisii_species
species_Bacteria_Firmicutes_Bacilli_Bacillales_Planococcaceae_Viridibacillus_arvi_species
species_Bacteria_Firmicutes_Bacilli_Bacillales_Planococcaceae_Chryseomicrobium_excrementiET03_species
species_Bacteria_Firmicutes_Bacilli_Bacillales_Planococcaceae_Tetzosporium_hominisVT49_species
species_Bacteria_Firmicutes_Bacilli_Bacillales_Planococcaceae_Paenisporosarcina_quisquiliarum_species
species_Bacteria_Firmicutes_Bacilli_Bacillales_Planococcaceae_Planococcus_massiliensis_species
species_Bacteria_Firmicutes_Bacilli_Bacillales_Planococcaceae_Planomicrobium_okeanokoites_species
species_Bacteria_Firmicutes_Bacilli_Bacillales_Staphylococcaceae_Aliicoccus_persicus_species
species_Bacteria_Firmicutes_Bacilli_Bacillales_Staphylococcaceae_Jeotgalicoccus_halophilus_species
species_Bacteria_Firmicutes_Bacilli_Bacillales_Staphylococcaceae_Salinicoccus_halodurans_H3B36_species
species_Bacteria_Firmicutes_Bacilli_Bacillales_Staphylococcaceae_Nosocomiicoccus_massiliensis_species
species_Bacteria_Firmicutes_Bacilli_Bacillales_Staphylococcaceae_Auricoccus_indicus_species
species_Bacteria_Firmicutes_Bacilli_Bacillales_Staphylococcaceae_Staphylococcus_agnetis_908_species
species_Bacteria_Firmicutes_Bacilli_Bacillales_Staphylococcaceae_Staphylococcus_pseudintermedius_NA45_species
species_Bacteria_Firmicutes_Bacilli_Bacillales_Staphylococcaceae_Staphylococcus_argenteus_MSHR1132_species
species_Bacteria_Firmicutes_Bacilli_Bacillales_Staphylococcaceae_Staphylococcus_aureus_MU50_species
species_Bacteria_Firmicutes_Bacilli_Bacillales_Staphylococcaceae_Staphylococcus_aureus_COL_species
species_Bacteria_Firmicutes_Bacilli_Bacillales_Staphylococcaceae_Staphylococcus_aureus_NCTC8325_species
species_Bacteria_Firmicutes_Bacilli_Bacillales_Staphylococcaceae_Staphylococcus_simiae_NCTC3000_species
species_Bacteria_Firmicutes_Bacilli_Bacillales_Staphylococcaceae_Staphylococcus_epidermidis_ATCC12228_species
species_Bacteria_Firmicutes_Bacilli_Bacillales_Staphylococcaceae_Staphylococcus_haemolyticus_JCSC1435_species
species_Bacteria_Firmicutes_Bacilli_Bacillales_Staphylococcaceae_Staphylococcus_hominis_K1_species
species_Bacteria_Firmicutes_Bacilli_Bacillales_Staphylococcaceae_Staphylococcus_auricularis_species
species_Bacteria_Firmicutes_Bacilli_Bacillales_Staphylococcaceae_Staphylococcus_saprophyticus_ATCC15305_species
species_Bacteria_Firmicutes_Bacilli_Bacillales_Staphylococcaceae_Staphylococcus_simulans_FDA_ARGOS_383_species
species_Bacteria_Firmicutes_Bacilli_Bacillales_Staphylococcaceae_Staphylococcus_fleuretti_species
species_Bacteria_Firmicutes_Bacilli_Bacillales_Staphylococcaceae_Staphylococcus_vitulinus_F1028_species
species_Bacteria_Firmicutes_Bacilli_Bacillales_Staphylococcaceae_Staphylococcus_lentus_050AP_species
species_Bacteria_Firmicutes_Bacilli_Bacillales_Staphylococcaceae_Macrococcus_caseolyticus_IMD0819_species
species_Bacteria_Firmicutes_Bacilli_Bacillales_Staphylococcaceae_Gemella_haemolysans_M341_species
species_Bacteria_Firmicutes_Bacilli_Bacillales_Planococcaceae_Jeotgalibacillus_campisalis_species
species_Bacteria_Firmicutes_Bacilli_Bacillales_Listeriaceae_Brochothrix_thermosphacta_species
species_Bacteria_Firmicutes_Bacilli_Bacillales_Listeriaceae_Listeria_floridensisFSL_S10_1187_species
species_Bacteria_Firmicutes_Bacilli_Bacillales_Listeriaceae_Listeria_monocytogenesEGDe_species
species_Bacteria_Firmicutes_Bacilli_Bacillales_Listeriaceae_Listeria_newyorkensis_species
species_Bacteria_Firmicutes_Bacilli_Lactobacillales_Aerococcaceae_Abiotrophia_defectivaATCC49176_species
species_Bacteria_Firmicutes_Bacilli_Lactobacillales_Aerococcaceae_Globicatella_sulfidifaciens_species
species_Bacteria_Firmicutes_Bacilli_Lactobacillales_Aerococcaceae_Dolosicoccus_paucivorans_species
species_Bacteria_Firmicutes_Bacilli_Lactobacillales_Aerococcaceae_Eremococcus_coleocolaDSM15696_species
species_Bacteria_Firmicutes_Bacilli_Lactobacillales_Aerococcaceae_Facklamia_ignavaCCUG37419_species
species_Bacteria_Firmicutes_Bacilli_Lactobacillales_Aerococcaceae_Ignavigranum_ruoffiae_species
species_Bacteria_Firmicutes_Bacilli_Lactobacillales_Aerococcaceae_Aerococcus_urinae_species
species_Bacteria_Firmicutes_Bacilli_Lactobacillales_Carnobacteriaceae_Granulicatella_balaenopterae_species
species_Bacteria_Firmicutes_Bacilli_Lactobacillales_EnterococcaceaeBavariicoccus_seileriDSM19936_species
species_Bacteria_Firmicutes_Bacilli_Lactobacillales_Carnobacteriaceae_Trichococcus_palustris_species
species_Bacteria_Firmicutes_Bacilli_Lactobacillales_Carnobacteriaceae_Alkalibacterium_subtropicum_species
species_Bacteria_Firmicutes_Bacilli_Lactobacillales_Carnobacteriaceae_Marinilactibacillus_piezotolerans_species
species_Bacteria_Firmicutes_Bacilli_Lactobacillales_Carnobacteriaceae_Carnobacterium_funditumDSM5970_species
species_Bacteria_Firmicutes_Bacilli_Lactobacillales_Carnobacteriaceae_Pisciglobus_halotolerans_species
species_Bacteria_Firmicutes_Bacilli_Lactobacillales_EnterococcaceaeCatellicoccus_marimammaliumM35043_species
species_Bacteria_Firmicutes_Bacilli_Lactobacillales_Enterococcaceae_Enterococcus_faecalisV583_species
species_Bacteria_Firmicutes_Bacilli_Lactobacillales_Enterococcaceae_Melissococcus_plutoniusATCC35311_species
species_Bacteria_Firmicutes_Bacilli_Lactobacillales_Enterococcaceae_Tetragenococcus_halophilusNBRC12172_species
species_Bacteria_Firmicutes_Bacilli_Lactobacillales_EnterococcaceaePilibacter_termitis_species
species_Bacteria_Firmicutes_Bacilli_Lactobacillales_Streptococcaceae_Floricoccus_penangensis_species
species_Bacteria_Firmicutes_Bacilli_Lactobacillales_Streptococcaceae_Lactococcus_garvieaeATCC49156_species
species_Bacteria_Firmicutes_Bacilli_Lactobacillales_Streptococcaceae_Lactococcus_lactisIl1403_species
species_Bacteria_Firmicutes_Bacilli_Lactobacillales_Streptococcaceae_Streptococcus_mutansUA159_species
species_Bacteria_Firmicutes_Bacilli_Lactobacillales_Streptococcaceae_Streptococcus_pyogenesM1GAS_species
species_Bacteria_Firmicutes_Bacilli_Lactobacillales_Streptococcaceae_Streptococcus_thermophilus_JIM8232_species
species_Bacteria_Firmicutes_Bacilli_Lactobacillales_Streptococcaceae_Streptococcus_pneumoniaeR6_species
species_Streptococcus_mitis_SVGS_061
species_Bacteria_Firmicutes_Bacilli_Lactobacillales_EnterococcaceaeVagococcus_fluvialis_bH819_species
species_Bacteria_Firmicutes_Bacilli_Lactobacillales_Lactobacillaceae_Lactobacillus_caseiATCC393_species
species_Lactobacillus_delbrueckii_bulgaricus_DSM20080
species_Bacteria_Firmicutes_Bacilli_Lactobacillales_Lactobacillaceae_Pediococcus_clausseniiATCCBAA344_species
species_Lactiplantibacillus_plantarum_DF
species_Bacteria_Firmicutes_Bacilli_Lactobacillales_Leuconostocaceae_Convivina_intestini_species
species_Bacteria_Firmicutes_Bacilli_Lactobacillales_Leuconostocaceae_Fructobacillus_fructosusKCTC3544_species
species_Bacteria_Firmicutes_Bacilli_Lactobacillales_Leuconostocaceae_Leuconostoc_mesenteroidesATCC8293_species
species_Bacteria_Firmicutes_Bacilli_Lactobacillales_Leuconostocaceae_Oenococcus_oeniPSU1_species
species_Bacteria_Firmicutes_Bacilli_Lactobacillales_Leuconostocaceae_Weissella_cibariaCH2_species
species_Bacteria_Firmicutes_Bacilli_Bacillales_Bacillaceae_Massilibacterium_senegalense_species
species_Bacteria_Firmicutes_Bacilli_Bacillales_Bacillales_incertae_sedis_Exiguobacterium_alkaliphilum121_species
species_Bacteria_Firmicutes_Bacilli_Bacillales_Bacillales_incertae_sedis_Exiguobacterium_profundum_species
species_Bacteria_Firmicutes_Bacilli_Bacillales_Bacillales_incertae_sedis_Exiguobacterium_antarcticumB7_species
species_Bacteria_Firmicutes_Bacilli_Bacillales_Bacillaceae_Fictibacillus_phosphorivorans_species
species_Bacteria_Firmicutes_Bacilli_Bacillales_Sporolactobacillaceae_Caenibacillus_caldisaponilyticus_species
species_Bacteria_Firmicutes_Bacilli_Bacillales_Sporolactobacillaceae_Tuberibacillus_calidusDSM17572_species
species_Bacteria_Firmicutes_Bacilli_Bacillales_Sporolactobacillaceae_Sporolactobacillus_terraeDSM11697_species
species_Bacteria_Firmicutes_Bacilli_Bacillales_Bacillaceae_Alteribacillus_bidgolensis_species
species_Bacteria_Firmicutes_Bacilli_Bacillales_Bacillaceae_Terribacillus_saccharophilus_species
species_Bacteria_Firmicutes_Bacilli_Bacillales_Bacillaceae_Salibacterium_halotolerans_species
species_Bacteria_Firmicutes_Bacilli_Bacillales_Bacillaceae_Marinococcus_halophilus_species
species_Bacteria_Firmicutes_Bacilli_Bacillales_Bacillaceae_Salsuginibacillus_kocuriiDSM18087_species
species_Bacteria_Firmicutes_Bacilli_Bacillales_Bacillaceae_Natribacillus_halophilus_species
species_Bacteria_Firmicutes_Bacilli_Bacillales_Bacillaceae_Salipaludibacillus_agaradhaerens_species
species_Bacteria_Firmicutes_Bacilli_Bacillales_Bacillaceae_Salisediminibacterium_haloalkalitolerans_species
species_Bacteria_Firmicutes_Bacilli_Bacillales_Sporolactobacillaceae_Bacillus_selenitireducensMLS10_species
species_Bacteria_Firmicutes_Bacilli_Bacillales_Bacillaceae_Anaerobacillus_alkalidiazotrophicus_species
species_Bacteria_Firmicutes_Bacilli_Bacillales_Bacillaceae_Caldalkalibacillus_thermarum_species
species_Bacteria_Firmicutes_Bacilli_Bacillales_Bacillaceae_Hydrogenibacillus_schlegelii_species
species_Bacteria_Firmicutes_Clostridia_Thermoanaerobacterales_Thermoanaerobacteraceae_Brockia_lithotrophica_species
species_Bacteria_Firmicutes_Bacilli_Bacillales_Bacillales_incertae_sedis_Thermicanus_aegyptiusDSM12793_species
species_Bacteria_Firmicutes_Bacilli_Bacillales_Bacillaceae_Rubeoparvulum_massiliense_species
species_Bacteria_Firmicutes_Bacilli_Bacillales_Bacillaceae_Tepidibacillus_decaturensis_species
species_Bacteria_Firmicutes_Bacilli_Bacillales_Bacillaceae_Vulcanibacillus_modesticaldusDSM14931_species
species_Bacteria_Firmicutes_Bacilli_Bacillales_Paenibacillaceae_Cohnella_thermotoleransDSM17683_species
species_Bacteria_Firmicutes_Bacilli_Bacillales_Paenibacillaceae_Fontibacillus_panacisegetis_species
species_Bacteria_Firmicutes_Bacilli_Bacillales_Paenibacillaceae_Saccharibacillus_kuerlensisDSM22868_species
species_Bacteria_Firmicutes_Bacilli_Bacillales_Paenibacillaceae_Paenibacillus_dendritiformisC454_species
species_Bacteria_Firmicutes_Bacilli_Bacillales_Paenibacillaceae_Gorillibacterium_massiliense_species
species_Bacteria_Firmicutes_Bacilli_Bacillales_Paenibacillaceae_Thermobacillus_compostiKWC4_species
species_Bacteria_Firmicutes_Bacilli_Bacillales_Alicyclobacillaceae_Alicyclobacillus_ferrooxydans_species
species_Bacteria_Firmicutes_Bacilli_Bacillales_Alicyclobacillaceae_Kyrpidia_tusciaeDSM2912_species
species_Bacteria_Firmicutes_Bacilli_Bacillales_Alicyclobacillaceae_Effusibacillus_pohliaeDSM22757_species
species_Bacteria_Firmicutes_Bacilli_Bacillales_Alicyclobacillaceae_Tumebacillus_avium_species
species_Bacteria_Firmicutes_Clostridia_Clostridiales_Proteinivoraceae_Anaerobranca_californiensisDSM14826_species
species_Bacteria_Firmicutes_Clostridia_Natranaerobiales_Natranaerobiaceae_Natranaerobius_thermophilusJWNMWNLF_species
species_Bacteria_Firmicutes_Clostridia_Natranaerobiales_Natranaerobiaceae_Natranaerobius_trueperi_species
species_Bacteria_Firmicutes_Negativicutes_Acidaminococcales_Acidaminococcus_fermentans_species
species_Bacteria_Firmicutes_Negativicutes_Acidaminococcales_Phascolarctobacterium_succinatutensYIT12067_species
species_Bacteria_Firmicutes_Negativicutes_Acidaminococcales_Succiniclasticum_ruminisDSM9236_species
species_Bacteria_Firmicutes_Negativicutes_Acidaminococcales_Succinispira_mobilisDSM6222_species
species_Bacteria_Firmicutes_Negativicutes_Selenomonadales_Sporomusaceae_Succinispira_mobilisDSM6222_species
species_Bacteria_Firmicutes_Negativicutes_Veillonellales_Allisonella_histaminiformans_species
species_Bacteria_Firmicutes_Negativicutes_Veillonellales_Dialister_micraerophilusDSM19965_species
species_Bacteria_Firmicutes_Negativicutes_Veillonellales_Negativicoccus_massiliensis_species
species_Bacteria_Firmicutes_Negativicutes_Veillonellales_Anaeroglobus_geminatusF0357_species
species_Bacteria_Firmicutes_Negativicutes_Veillonellales_Colibacter_massiliensis_species
species_Bacteria_Firmicutes_Negativicutes_Veillonellales_Megasphaera_cerevisiaeDSM20462_species
species_Bacteria_Firmicutes_Negativicutes_Veillonellales_Caecibacter_massiliensis_species
species_Bacteria_Firmicutes_Negativicutes_Veillonellales_Veillonella_atypica_species
species_Bacteria_Firmicutes_Negativicutes_Selenomonadales_Selenomonadaceae_Anaerovibrio_lipolyticusDSM3074_species
species_Bacteria_Firmicutes_Negativicutes_Selenomonadales_Selenomonadaceae_Centipeda_periodontiiDSM2778_species
species_Bacteria_Firmicutes_Negativicutes_Selenomonadales_Selenomonadaceae_Selenomonas_artemidis_DSM19719_species
species_Bacteria_Firmicutes_Negativicutes_Selenomonadales_Selenomonadaceae_Schwartzia_succinivorans_species
species_Bacteria_Firmicutes_Negativicutes_Selenomonadales_Selenomonadaceae_Megamonas_funiformisYIT11815_species
species_Bacteria_Firmicutes_Negativicutes_Selenomonadales_Selenomonadaceae_Propionispira_arboris_species
species_Bacteria_Firmicutes_Negativicutes_Veillonellales_Massilibacillus_massiliensis_species
species_Bacteria_Firmicutes_Negativicutes_Selenomonadales_Sporomusaceae_Dendrosporobacter_quercicolus_species
species_Bacteria_Firmicutes_Negativicutes_Selenomonadales_Sporomusaceae_Anaeroarcus_burkinensisDSM6283_species
species_Bacteria_Firmicutes_Negativicutes_Selenomonadales_Sporomusaceae_Anaeromusa_acidaminophilaDSM3853_species
species_Bacteria_Firmicutes_Negativicutes_Selenomonadales_Sporomusaceae_Pelosinus_fermentansJBW45_species
species_Bacteria_Firmicutes_Negativicutes_Selenomonadales_Sporomusaceae_Propionispora_vibrioides_species
species_Bacteria_Firmicutes_Negativicutes_Selenomonadales_Sporomusaceae_Sporomusa_acidovorans_species
species_Bacteria_Firmicutes_Negativicutes_Selenomonadales_Sporomusaceae_Acetonema_longumDSM6540_species
species_Bacteria_Firmicutes_Negativicutes_Selenomonadales_Sporomusaceae_Anaerosporomusa_subterranea_species
species_Bacteria_Firmicutes_Negativicutes_Selenomonadales_Sporomusaceae_Sporolituus_thermophilusDSM23256_species
species_Bacteria_Firmicutes_Negativicutes_Selenomonadales_Sporomusaceae_Thermosinus_carboxydivoransNor1_species
species_Bacteria_Firmicutes_Clostridia_Clostridiales_Clostridiales_incertae_sedis_Carboxydocella_sporoproducensDSM16521_species
species_Bacteria_Firmicutes_Clostridia_Clostridiales_Peptococcaceae_Candidatus_Desulforudis_audaxviator_species
species_Bacteria_Firmicutes_Clostridia_Thermoanaerobacterales_Thermoanaerobacteraceae_Ammonifex_degensii_species
species_Bacteria_Firmicutes_Clostridia_Thermoanaerobacterales_Thermoanaerobacteraceae_Desulfovirgula_thermocuniculi_species
species_Bacteria_Firmicutes_Clostridia_Clostridiales_Peptococcaceae_Desulfocucumis_palustris_species
species_Bacteria_Firmicutes_Clostridia_Clostridiales_Peptococcaceae_Desulfurispora_thermophilaDSM16022_species
species_Bacteria_Firmicutes_Clostridia_Clostridiales_Peptococcaceae_Desulfotomaculum_aeronauticum_DSM10349_species
species_Bacteria_Firmicutes_Clostridia_Clostridiales_Peptococcaceae_Pelotomaculum_thermopropionicumSI_species
species_Bacteria_Firmicutes_Clostridia_Clostridiales_Peptococcaceae_Thermincola_ferriacetica_species
species_Bacteria_Firmicutes_Clostridia_Clostridiales_Gracilibacteraceae_Gracilibacter_species
species_Bacteria_Firmicutes_Clostridia_Clostridiales_Peptococcaceae_Dehalobacter_restrictusDSM9455_species
species_Bacteria_Firmicutes_Clostridia_Clostridiales_Peptococcaceae_Syntrophobotulus_glycolicusDSM8271_species
species_Bacteria_Firmicutes_Clostridia_Clostridiales_Peptococcaceae_Desulfitobacterium_dichloroeliminansLMGP21439_species
species_Bacteria_Firmicutes_Clostridia_Clostridiales_Peptococcaceae_Desulfosporosinus_acididurans_species
species_Bacteria_Firmicutes_Clostridia_Clostridiales_Peptococcaceae_Desulfosporosinus_BG_species
species_Bacteria_Firmicutes_Clostridia_Clostridiales_Heliobacteriaceae_Heliobacterium_modesticaldumIce1_species
species_Bacteria_Firmicutes_Clostridia_Clostridiales_Peptococcaceae_Desulfonispora_thiosulfatigenesDSM11270_species
species_Bacteria_Firmicutes_Clostridia_Clostridiales_Peptococcaceae_Peptococcus_niger_species
species_Bacteria_Firmicutes_Clostridia_Clostridiales_Peptococcaceae_Dehalobacterium_formicoaceticum_species
species_Bacteria_Firmicutes_Clostridia_Clostridiales_Peptococcaceae_Desulfitibacter_alkalitoleransDSM16504_species
species_Bacteria_Firmicutes_Clostridia_Thermoanaerobacterales_Thermoanaerobacteraceae_Calderihabitans_maritimus_species
species_Bacteria_Firmicutes_Clostridia_Thermoanaerobacterales_Thermoanaerobacteraceae_Moorella_glycerini_species
species_Bacteria_Firmicutes_Clostridia_Thermoanaerobacterales_Thermoanaerobacteraceae_Thermanaeromonas_toyohensisToBE_species
species_Bacteria_Firmicutes_Clostridia_Clostridiales_Syntrophomonadaceae_Syntrophomonas_palmitaticaJCM14374_species
species_Bacteria_Firmicutes_Clostridia_Clostridiales_Syntrophomonadaceae_Syntrophothermus_lipocalidusDSM12680_species
species_Bacteria_Firmicutes_Clostridia_Thermoanaerobacterales_IncertaeSedis_Syntrophaceticus_schinkii_species
species_Bacteria_Firmicutes_Clostridia_Thermoanaerobacterales_Thermoanaerobacteraceae_Thermacetogenium_phaeumDSM12270_species
species_Bacteria_Firmicutes_Clostridia_Clostridiales_Caldicoprobacteraceae_Caldicoprobacter_faecalis_species
species_Bacteria_Firmicutes_Clostridia_Thermoanaerobacterales_IncertaeSedis_Caldanaerovirga_acetigignens_species
species_Bacteria_Firmicutes_Clostridia_Thermoanaerobacterales_Thermoanaerobacteraceae_Fervidicola_ferrireducens_species
species_Bacteria_Firmicutes_Clostridia_Thermoanaerobacterales_IncertaeSedis_Thermovenabulum_gondwanense_species
species_Bacteria_Firmicutes_Clostridia_Thermoanaerobacterales_IncertaeSedis_Thermosediminibacter_oceaniDSM16646_species
species_Bacteria_Firmicutes_Clostridia_Thermoanaerobacterales_Thermoanaerobacteraceae_Thermosediminibacter_oceani_DSM16646_species
species_Bacteria_Firmicutes_Clostridia_Thermoanaerobacterales_Thermoanaerobacteraceae_Tepidanaerobacter_acetatoxydans_Re1_species
species_Bacteria_Firmicutes_Clostridia_Thermoanaerobacterales_IncertaeSedis_Caldicellulosiruptor_bescii_DSM6725_species
species_Bacteria_Firmicutes_Clostridia_Thermoanaerobacterales_IncertaeSedis_Mahella_australiensis_50_1BON_species
species_Bacteria_Firmicutes_Clostridia_Thermoanaerobacterales_IncertaeSedis_Thermoanaerobacterium_aotearoenseSCUT27_species
species_Bacteria_Firmicutes_Clostridia_Thermoanaerobacterales_Thermoanaerobacteraceae_Caldanaerobacter_subterraneusMB4_species
species_Bacteria_Firmicutes_Clostridia_Thermoanaerobacterales_Thermoanaerobacteraceae_Thermoanaerobacter_brockii_subsp_finniiAko1_species
species_Bacteria_Firmicutes_Clostridia_Thermoanaerobacterales_Thermoanaerobacteraceae_Caldanaerobius_fijiensisDSM17918_species
species_Bacteria_Firmicutes_Clostridia_Clostridiales_Catabacteriaceae_Catabacter_hongkongensis_species
species_Bacteria_Firmicutes_Clostridia_Clostridiales_Christensenellaceae_Christensenella_minuta_species
species_Bacteria_Firmicutes_Clostridia_Clostridiales_Clostridiaceae_Butyricicoccus_pullicaecorum12_species
species_Bacteria_Firmicutes_Clostridia_Clostridiales_Eubacteriaceae_Intestinibacillus_massiliensis_species
species_Bacteria_Firmicutes_Clostridia_Clostridiales_Ruminococcaceae_Agathobaculum_butyriciproducens_species
species_Bacteria_Firmicutes_Clostridia_Clostridiales_Oscillospiraceae_Oscillibacter_ruminantiumGH1_species
species_Bacteria_Firmicutes_Clostridia_Clostridiales_Ruminococcaceae_Papillibacter_cinnamivoransDSM12816_species
species_Bacteria_Firmicutes_Clostridia_Clostridiales_Ruminococcaceae_Sporobacter_termitidisDSM10068_species
species_Bacteria_Firmicutes_Clostridia_Clostridiales_Clostridiaceae_Massilioclostridium_coli_species
species_Bacteria_Firmicutes_Clostridia_Clostridiales_Ruminococcaceae_Massilimaliae_massiliensis_species
species_Bacteria_Firmicutes_Clostridia_Clostridiales_Ruminococcaceae_Acetanaerobacterium_elongatum_species
species_Bacteria_Firmicutes_Clostridia_Clostridiales_Ruminococcaceae_Anaerotruncus_colihominisDSM17241_species
species_Bacteria_Firmicutes_Clostridia_Clostridiales_Ruminococcaceae_Marasmitruncus_massiliensis_species
species_Bacteria_Firmicutes_Clostridia_Clostridiales_Ruminococcaceae_Angelakisella_massiliensis_species
species_Bacteria_Firmicutes_Clostridia_Clostridiales_Ruminococcaceae_Phocea_massiliensis_species
species_Bacteria_Firmicutes_Clostridia_Clostridiales_Ruminococcaceae_Negativibacillus_massiliensis_species
species_Bacteria_Firmicutes_Clostridia_Clostridiales_Ruminococcaceae_Provencibacterium_massiliense_species
species_Bacteria_Firmicutes_Clostridia_Clostridiales_Ruminococcaceae_Hydrogenoanaerobacterium_saccharovorans_species
species_Bacteria_Firmicutes_Clostridia_Clostridiales_Ruminococcaceae_Candidatus_Soleaferrea_massiliensis_species
species_Bacteria_Firmicutes_Clostridia_Clostridiales_Ruminococcaceae_Acutalibacter_muris_species
species_Bacteria_Firmicutes_Clostridia_Clostridiales_Ruminococcaceae_Neglecta_timonensis_species
species_Bacteria_Firmicutes_Clostridia_Clostridiales_Ruminococcaceae_Anaeromassilibacillus_senegalensis_species
species_Bacteria_Firmicutes_Clostridia_Clostridiales_Ruminococcaceae_Anaerofilum_species
species_Bacteria_Firmicutes_Clostridia_Clostridiales_Ruminococcaceae_Faecalibacterium_prausnitzii_A2165_species
species_Bacteria_Firmicutes_Clostridia_Clostridiales_Ruminococcaceae_Gemmiger_formicilis_species
species_Bacteria_Firmicutes_Clostridia_Clostridiales_Ruminococcaceae_Subdoligranulum_variabileDSM15176_species
species_Bacteria_Firmicutes_Clostridia_Clostridiales_Ruminococcaceae_Fournierella_massiliensis_species
species_Bacteria_Firmicutes_Clostridia_Clostridiales_Ruminococcaceae_Pygmaiobacter_massiliensis_species
species_Bacteria_Firmicutes_Clostridia_Clostridiales_Ruminococcaceae_Ruthenibacterium_lactatiformans_species
species_Bacteria_Firmicutes_Clostridia_Clostridiales_Ruminococcaceae_Bittarella_massiliensis_species
species_Bacteria_Firmicutes_Clostridia_Clostridiales_Ruminococcaceae_Neobitarella_massiliensis_species
species_Bacteria_Firmicutes_Clostridia_Clostridiales_Ruminococcaceae_Ethanoligenens_harbinenseYUAN3_species
species_Bacteria_Firmicutes_Clostridia_Clostridiales_Ruminococcaceae_Acetivibrio_cellulolyticusCD2_species
species_Bacteria_Firmicutes_Clostridia_Clostridiales_Ruminococcaceae_Ruminiclostridium_thermocellumATCC27405_species
species_Bacteria_Firmicutes_Clostridia_Clostridiales_Ruminococcaceae_Herbivorax_saccincola_species
species_Bacteria_Firmicutes_Clostridia_Clostridiales_Ruminococcaceae_Clostridium_cellulolyticumH10_species
species_Bacteria_Firmicutes_Clostridia_Clostridiales_Ruminococcaceae_Pseudobacteroides_cellulosolvensATCC35603_species
species_Bacteria_Firmicutes_Clostridia_Clostridiales_Ruminococcaceae_Fastidiosipila_sanguinis_species
species_Bacteria_Firmicutes_Clostridia_Clostridiales_Ruminococcaceae_Mageeibacillus_indolicus_species
species_Bacteria_Firmicutes_Clostridia_Clostridiales_Clostridiaceae_Alkaliphilus_metalliredigens_QYMF_species
species_Bacteria_Firmicutes_Clostridia_Clostridiales_Clostridiaceae_Tindallia_californiensis_species
species_Bacteria_Firmicutes_Clostridia_Clostridiales_Clostridiaceae_Natronincola_peptidivorans_species
species_Bacteria_Firmicutes_Clostridia_Clostridiales_Peptostreptococcaceae_Acetoanaerobium_noterae_species
species_Bacteria_Firmicutes_Clostridia_Clostridiales_Peptostreptococcaceae_Clostridium_sticklandii_DSM_519_species
species_Bacteria_Firmicutes_Clostridia_Clostridiales_Peptostreptococcaceae_Criibacterium_bergeronii_species
species_Bacteria_Firmicutes_Clostridia_Clostridiales_Peptostreptococcaceae_Eubacterium_yuriiATCC43715_species
species_Bacteria_Firmicutes_Clostridia_Clostridiales_Peptostreptococcaceae_Peptoanaerobacter_stomatis_species
species_Bacteria_Firmicutes_Clostridia_Clostridiales_Peptostreptococcaceae_Proteocatella_sphenisciDSM23131_species
species_Bacteria_Firmicutes_Clostridia_Clostridiales_Peptostreptococcaceae_Filifactor_alocisATCC35896_species
species_Bacteria_Firmicutes_Clostridia_Clostridiales_Peptostreptococcaceae_Asaccharospora_irregularisDSM2635_species
species_Bacteria_Firmicutes_Clostridia_Clostridiales_Peptostreptococcaceae_Clostridioides_difficile630_species
species_Bacteria_Firmicutes_Clostridia_Clostridiales_Peptostreptococcaceae_Intestinibacter_bartlettiiDSM16795_species
species_Bacteria_Firmicutes_Clostridia_Clostridiales_Peptostreptococcaceae_Terrisporobacter_glycolicusATCC14880_species
species_Bacteria_Firmicutes_Clostridia_Clostridiales_Peptostreptococcaceae_Paeniclostridium_sordellii_species
species_Bacteria_Firmicutes_Clostridia_Clostridiales_Peptostreptococcaceae_Paraclostridium_benzoelyticum_species
species_Bacteria_Firmicutes_Clostridia_Clostridiales_Peptostreptococcaceae_Romboutsia_ilealis_species
species_Bacteria_Firmicutes_Clostridia_Clostridiales_Peptostreptococcaceae_Romboutsia_lituseburensisDSM797_species
species_Bacteria_Firmicutes_Clostridia_Clostridiales_Peptostreptococcaceae_Peptostreptococcus_anaerobiusVPI4330_species
species_Bacteria_Firmicutes_Clostridia_Clostridiales_Peptostreptococcaceae_Tepidibacter_formicigenesDSM15518_species
species_Bacteria_Firmicutes_Clostridia_Clostridiales_Peptostreptococcaceae_Peptoclostridium_acidaminophilumDSM3953_species
species_Bacteria_Firmicutes_Clostridia_Clostridiales_Clostridiaceae_Anaeromicrobium_sediminis_species
species_Bacteria_Firmicutes_Clostridia_Clostridiales_Clostridiaceae_Inediibacterium_massiliense_species
species_Bacteria_Firmicutes_Clostridia_Clostridiales_Clostridiaceae_Geosporobacter_ferrireducens_species
species_Bacteria_Firmicutes_Clostridia_Clostridiales_Clostridiaceae_Thermotalea_metallivorans_species
species_Bacteria_Firmicutes_Clostridia_Clostridiales_Clostridiales_incertae_sedis_Anaerovorax_odorimutansDSM5092_species
species_Bacteria_Firmicutes_Clostridia_Clostridiales_Clostridiales_incertae_sedis_Eubacterium_brachyATCC33089_species
species_Bacteria_Firmicutes_Clostridia_Clostridiales_Clostridiales_incertae_sedis_Emergencia_timonensis_species
species_Bacteria_Firmicutes_Clostridia_Clostridiales_Clostridiales_incertae_sedis_Ileibacterium_massiliense_species
species_Bacteria_Firmicutes_Clostridia_Clostridiales_Clostridiales_incertae_sedis_Mobilibacterium_timonense_species
species_Bacteria_Firmicutes_Clostridia_Clostridiales_Clostridiales_incertae_sedis_Mogibacterium_diversum_species
species_Bacteria_Firmicutes_Clostridia_Clostridiales_Clostridiaceae_Caminicella_sporogenes_species
species_Bacteria_Firmicutes_Clostridia_Clostridiales_Clostridiaceae_Maledivibacter_halophilus_species
species_Bacteria_Firmicutes_Clostridia_Clostridiales_Clostridiaceae_Paramaledivibacter_caminithermalisDSM15212_species
species_Bacteria_Firmicutes_Clostridia_Clostridiales_Clostridiales_incertae_sedis_Acidaminobacter_hydrogenoformansDSM2784_species
species_Bacteria_Firmicutes_Clostridia_Clostridiales_Clostridiales_incertae_sedis_Fusibacter_species
species_Bacteria_Firmicutes_Clostridia_Clostridiales_Clostridiaceae_Caldisalinibacter_kiritimatiensis_species
species_Bacteria_Firmicutes_Clostridia_Clostridiales_Clostridiaceae_Clostridiisalibacter_paucivoransDSM22131_species
species_Bacteria_Firmicutes_Tissierellia_Andreesenia_angusta_species
species_Bacteria_Firmicutes_Tissierellia_Gottschalkia_acidurici9a_species
species_Bacteria_Firmicutes_Erysipelotrichia_Erysipelotrichales_Erysipelotrichaceae_Massiliomicrobiota_timonensis_species
species_Bacteria_Firmicutes_Tissierellia_Khoudiadiopia_massiliensis_species
species_Bacteria_Firmicutes_Tissierellia_Murdochiella_massiliensis_species
species_Bacteria_Firmicutes_Tissierellia_Helcococcus_kunziiATCC51366_species
species_Bacteria_Firmicutes_Tissierellia_Anaerococcus_hydrogenalisDSM7454_species
species_Bacteria_Firmicutes_Tissierellia_Finegoldia_magnaATCC29328_species
species_Bacteria_Firmicutes_Tissierellia_Lagierella_massiliensis_species
species_Bacteria_Firmicutes_Tissierellia_Miniphocibacter_massiliensis_species
species_Bacteria_Firmicutes_Tissierellia_Parvimonas_micra_species
species_Bacteria_Firmicutes_Tissierellia_Anaerosphaera_aminiphilaDSM21120_species
species_Bacteria_Firmicutes_Tissierellia_Peptoniphilus_grossensis_ph5_species
species_Bacteria_Firmicutes_Tissierellia_Urinacoccus_massiliensis_species
species_Bacteria_Firmicutes_Tissierellia_Clostridium_ultunenseDSM10521_species
species_Bacteria_Firmicutes_Tissierellia_Tissierella_creatinophilaDSM6911_species
species_Bacteria_Firmicutes_Tissierellia_Anaerosalibacter_massiliensis_species
species_Bacteria_Firmicutes_Tissierellia_Sporanaerobacter_acetigenesDSM13106_species
species_Bacteria_Firmicutes_Clostridia_Clostridiales_Clostridiaceae_Caloranaerobacter_azorensisDSM13643_species
species_Bacteria_Firmicutes_Clostridia_Clostridiales_Eubacteriaceae_Acetobacterium_woodii_DSM_1030_species
species_Bacteria_Firmicutes_Clostridia_Clostridiales_Eubacteriaceae_Eubacterium_limosum_KIST612_species
species_Bacteria_Firmicutes_Clostridia_Clostridiales_Eubacteriaceae_Pseudoramibacter_alactolyticusATCC23263_species
species_Bacteria_Firmicutes_Clostridia_Clostridiales_Eubacteriaceae_Alkalibacter_saccharofermentansDSM14828_species
species_Bacteria_Firmicutes_Clostridia_Clostridiales_Eubacteriaceae_Anaerofustis_stercorihominisDSM17244_species
species_Bacteria_Firmicutes_Clostridia_Clostridiales_Eubacteriaceae_Garciella_nitratireducensDSM15102_species
species_Bacteria_Firmicutes_Clostridia_Clostridiales_Clostridiaceae_Hungatella_hathewayiDSM13479_species
species_Bacteria_Firmicutes_Clostridia_Clostridiales_Lachnospiraceae_Clostridium_bolteae90A9_species
species_Bacteria_Firmicutes_Clostridia_Clostridiales_Lachnospiraceae_Johnsonella_ignavaATCC51276_species
species_Bacteria_Firmicutes_Clostridia_Clostridiales_Lachnospiraceae_Stomatobaculum_longum_species
species_Bacteria_Firmicutes_Clostridia_Clostridiales_Lachnospiraceae_Lachnoanaerobaculum_saburreumDSM3986_species
species_Bacteria_Firmicutes_Clostridia_Clostridiales_Clostridiaceae_Lactonifactor_longoviformisDSM17459_species
species_Bacteria_Firmicutes_Clostridia_Clostridiales_Lachnospiraceae_Blautia_productaATCC27340_species
species_Bacteria_Firmicutes_Clostridia_Clostridiales_Lachnospiraceae_Fusicatenibacter_saccharivorans_species
species_Bacteria_Firmicutes_Clostridia_Clostridiales_Lachnospiraceae_Marvinbryantia_formatexigensDSM14469_species
species_Bacteria_Firmicutes_Clostridia_Clostridiales_Lachnospiraceae_Murimonas_intestini_species
species_Bacteria_Firmicutes_Clostridia_Clostridiales_Lachnospiraceae_Robinsoniella_peoriensis_species
species_Bacteria_Firmicutes_Clostridia_Clostridiales_Clostridiaceae_Sarcina_species
species_Bacteria_Firmicutes_Clostridia_Clostridiales_Lachnospiraceae_Butyrivibrio_proteoclasticusB316_species
species_Bacteria_Firmicutes_Clostridia_Clostridiales_Lachnospiraceae_Acetatifactor_muris_species
species_Bacteria_Firmicutes_Clostridia_Clostridiales_Lachnospiraceae_Eisenbergiella_massiliensis_species
species_Bacteria_Firmicutes_Clostridia_Clostridiales_Lachnospiraceae_Kineothrix_alysoides_species
species_Bacteria_Firmicutes_Clostridia_Clostridiales_Lachnospiraceae_Anaerostipes_hadrusBPB5_species
species_Bacteria_Firmicutes_Clostridia_Clostridiales_Eubacteriaceae_Eubacterium_eligens_ATCC_27750_species
species_Bacteria_Firmicutes_Clostridia_Clostridiales_Lachnospiraceae_Lachnospira_multiparaATCC19207_species
species_Bacteria_Firmicutes_Clostridia_Clostridiales_Lachnospiraceae_Catonella_morbiATCC51271_species
species_Bacteria_Firmicutes_Clostridia_Clostridiales_Lachnospiraceae_Oribacterium_parvumACB1_species
species_Bacteria_Firmicutes_Clostridia_Clostridiales_Lachnospiraceae_Pseudobutyrivibrio_ruminisHUN009_species
species_Bacteria_Firmicutes_Clostridia_Clostridiales_Lachnospiraceae_Shuttleworthia_satellesDSM14600_species
species_Bacteria_Firmicutes_Clostridia_Clostridiales_Lachnospiraceae_Agathobacter_ruminis_species
species_Bacteria_Firmicutes_Clostridia_Clostridiales_Lachnospiraceae_Roseburia_faecis_species
species_Bacteria_Firmicutes_Clostridia_Clostridiales_Lachnospiraceae_Lachnobacterium_bovisDSM14045_species
species_Bacteria_Firmicutes_Clostridia_Clostridiales_Clostridiaceae_Mordavella_species
species_Bacteria_Firmicutes_Clostridia_Clostridiales_Lachnospiraceae_Merdimonas_faecis_species
species_Bacteria_Firmicutes_Clostridia_Clostridiales_Lachnospiraceae_Dorea_formicigeneransATCC27755_species
species_Bacteria_Firmicutes_Clostridia_Clostridiales_Lachnospiraceae_Faecalicatena_contorta_species
species_Bacteria_Firmicutes_Clostridia_Clostridiales_Lachnospiraceae_Hespellia_stercorisuisDSM15480_species
species_Bacteria_Firmicutes_Clostridia_Clostridiales_Lachnospiraceae_Bariatricus_massiliensis_species
species_Bacteria_Firmicutes_Clostridia_Clostridiales_Lachnospiraceae_Coprococcus_comesATCC27758_species
species_Bacteria_Firmicutes_Clostridia_Clostridiales_Lachnospiraceae_Sellimonas_intestinalis_species
species_Bacteria_Firmicutes_Clostridia_Clostridiales_Ruminococcaceae_Drancourtella_massiliensis_species
species_Bacteria_Firmicutes_Clostridia_Clostridiales_Lachnospiraceae_Tyzzerella_nexilisDSM1787_species
species_Bacteria_Firmicutes_Clostridia_Clostridiales_Lachnospiraceae_Anaerocolumna_xylanovoransDSM12503_species
species_Bacteria_Firmicutes_Clostridia_Clostridiales_Lachnospiraceae_Lachnoclostridium_phytofermentansISDg_species
species_Bacteria_Firmicutes_Clostridia_Clostridiales_Lachnospiraceae_Herbinix_hemicellulosilytica_species
species_Bacteria_Firmicutes_Clostridia_Clostridiales_Lachnospiraceae_Anaerosporobacter_mobilisDSM15930_species
species_Bacteria_Firmicutes_Clostridia_Clostridiales_Lachnospiraceae_Anaerobium_acetethylicum_species
species_Bacteria_Firmicutes_Clostridia_Clostridiales_Lachnospiraceae_Lachnotalea_glycerini_species
species_Bacteria_Firmicutes_Clostridia_Clostridiales_Lachnospiraceae_Parasporobacterium_paucivorans_species
species_Bacteria_Firmicutes_Clostridia_Clostridiales_Lachnospiraceae_Acetitomaculum_ruminis_species
species_Bacteria_Firmicutes_Clostridia_Clostridiales_Defluviitaleaceae_Vallitalea_guaymasensis_species
species_Bacteria_Firmicutes_Clostridia_Clostridiales_Lachnospiraceae_Cellulosilyticum_lentocellum_DSM5427_species
species_Bacteria_Firmicutes_Clostridia_Clostridiales_Lachnospiraceae_Niameybacter_massiliensis_species
species_Bacteria_Firmicutes_Clostridia_Clostridiales_Lachnospiraceae_Anaerotignum_propionicumDSM1682_species
species_Bacteria_Firmicutes_Clostridia_Clostridiales_Defluviitaleaceae_Defluviitalea_phaphyphila_species
species_Bacteria_Firmicutes_Clostridia_Clostridiales_Clostridiaceae_Caloramator_australicus_species
species_Bacteria_Firmicutes_Clostridia_Clostridiales_Clostridiaceae_Fervidicella_metallireducensAeB_species
species_Bacteria_Firmicutes_Clostridia_Clostridiales_Clostridiaceae_Thermobrachium_celereDSM8682_species
species_Bacteria_Firmicutes_Clostridia_Clostridiales_Clostridiaceae_Candidatus_Arthromitus_sp_SFB_mouse_Japan_species
species_Bacteria_Firmicutes_Clostridia_Clostridiales_Clostridiaceae_Clostridium_acetobutylicum_EA2018_species
species_Bacteria_Firmicutes_Clostridia_Clostridiales_Clostridiaceae_Clostridium_perfringens__ATCC__13124_species
species_Bacteria_Firmicutes_Clostridia_Clostridiales_Clostridiaceae_Proteiniclasticum_ruminisDSM24773_species
species_Bacteria_Firmicutes_Clostridia_Clostridiales_Clostridiaceae_Youngiibacter_fragilis2321_species
species_Bacteria_Firmicutes_Clostridia_Clostridiales_Clostridiaceae_Clostridium_tetani_E88_species
species_Bacteria_Firmicutes_Clostridia_Clostridiales_Clostridiaceae_Hathewaya_proteolyticaDSM3090_species
species_Bacteria_Firmicutes_Clostridia_Clostridiales_Clostridiaceae_Clostridium_botulinum_A_ATCC3502_species
species_Bacteria_Firmicutes_Clostridia_Clostridiales_Clostridiaceae_Khelaifiella_massiliensis_species
species_Bacteria_Firmicutes_Clostridia_Clostridiales_Clostridiaceae_Desnuesiella_massiliensis_species
species_Bacteria_Firmicutes_Clostridia_Clostridiales_Clostridiaceae_Oxobacter_pfennigii_species
species_Bacteria_Firmicutes_Clostridia_Clostridiales_Clostridiaceae_Lutispora_thermophilaDSM19022_species
species_Bacteria_Firmicutes_Clostridia_Clostridiales_Clostridiales_incertae_sedis_Sulfobacillus_acidophilusTPY_species
species_Bacteria_Firmicutes_Clostridia_Clostridiales_Clostridiales_incertae_sedis_Thermaerobacter_marianensis_DSM12885_species
species_Bacteria_Firmicutes_Clostridia_Clostridiales_Symbiobacteriaceae_Symbiobacterium_thermophilum_IAM14863_species
species_Bacteria_Firmicutes_Limnochordia_Limnochorda_pilosa_species
species_Bacteria_Firmicutes_Clostridia_Halanaerobiales_Halanaerobiaceae_Halanaerobium_praevalensDSM2228_species
species_Bacteria_Firmicutes_Clostridia_Halanaerobiales_Halanaerobiaceae_Halarsenatibacter_silvermanii_species
species_Bacteria_Firmicutes_Clostridia_Halanaerobiales_Halanaerobiaceae_Halothermothrix_oreniiH168_species
species_Bacteria_Firmicutes_Clostridia_Halanaerobiales_Halobacteroidaceae_Acetohalobium_arabaticum_DSM5501_species
species_Bacteria_Firmicutes_Clostridia_Halanaerobiales_Halobacteroidaceae_Selenihalanaerobacter_shriftii_species
species_Bacteria_Firmicutes_Clostridia_Halanaerobiales_Halobacteroidaceae_Halobacteroides_halobius_DSM5150_species
species_Bacteria_Firmicutes_Clostridia_Halanaerobiales_Halobacteroidaceae_Halonatronum_saccharophilum_DSM13868_species
species_Bacteria_Firmicutes_Clostridia_Halanaerobiales_Halobacteroidaceae_Orenia_marismortui_DSM5156_species
species_Bacteria_Candidatus_Atribacteria_HGW_Atribacteria1_species
species_Candidatus_Atribacteria_bacterium_RBG_19FT_COMBO_35_14_species
species_Bacteria_Candidatus_Atribacteria_1244E10H5B2_species
species_CG17_big_fil_post_rev_8_21_14_2_50_Atribacteria_34_11_curated_species
species_Bacteria_Armatimonadetes_13_1_40CM_Armatimonadetes_64_14_species
species_Bacteria_CP_Armatimonadetes_CSP1_3_species
species_Bacteria_Armatimonadetes_RBG_16_Armatimonadetes_67_12_species
species_CG07_land_8_20_14_0_80_Armatimonadetes_40_9_curated_species
species_Bacteria_Armatimonadetes_Armatimonadia_Capsulimonadales_Capsulimonas_corticalis_species
species_Bacteria_Armatimonadetes_Chthonomonadetes_Chthonomonadales_Chthonomonadaceae_Chthonomonas_calidirosea_T49_species
species_Bacteria_Armatimonadetes_Fimbriimonas_ginsengisoli_Gsoil_348_species
species_CG06_land_8_20_14_3_00_150_Armatimonadetes_66_21_curated_species
species_CG_4_8_14_3_um_filter_Armatimonadetes_58_9_curated_species
species_Bacteria_Chloroflexi_Anaerolineae_Anaerolineales_Anaerolineaceae_Anaerolinea_thermophila_UNI_1_species
species_Bacteria_Chloroflexi_GWB2_Chloroflexi_54_36_species
species_Bacteria_Chloroflexi_GWC2_Chloroflexi_49_37_species
species_CG2_30_FULL_Anaerolineae_58_95_curated_species
species_CG_4_10_14_0_8_um_filter_cor_Chloroflexi_57_5_curated_species
species_CG2_30_FULL_Anaerolineae_57_67_curated_species
species_Bacteria_Chloroflexi_RIFOXYC12_FULL_Chloroflexi_59_14_species
species_CG1_02_FULL_Anaerolineae_58_13_curated_species
species_Bacteria_Chloroflexi_RBG_16_Chloroflexi_51_16_species
species_Bacteria_Chloroflexi_RBG_13_Chloroflexi_50_21_species
species_Bacteria_Chloroflexi_RBG_16_Chloroflexi_54_11_species
species_Bacteria_Chloroflexi_RBG_16_Chloroflexi_47_49_species
species_Chloroflexi_bacterium_RBG_19FT_COMBO_50_10_species
species_Bacteria_Chloroflexi_RBG_19FT_COMBO_Chloroflexi_49_13_species
species_Bacteria_Chloroflexi_RBG_19FT_COMBO_Chloroflexi_56_12_species
species_Bacteria_Chloroflexi_RBG_16_Chloroflexi_54_18_species
species_Bacteria_Chloroflexi_RBG_16_Chloroflexi_52_11_species
species_Bacteria_Chloroflexi_RBG_16_Chloroflexi_64_43_species
species_Bacteria_Chloroflexi_RBG_13_Chloroflexi_60_9_species
species_Bacteria_Chloroflexi_RBG_13_Chloroflexi_68_17_species
species_Bacteria_Chloroflexi_RBG_13_Chloroflexi_66_10_species
species_Bacteria_Chloroflexi_RBG_16_Chloroflexi_63_12_species
species_Bacteria_Chloroflexi_Candidatus_ThermofonsiaClade1_JP3_13_species
species_Bacteria_Chloroflexi_Candidatus_ThermofonsiaClade2_JP1_20_species
species_Bacteria_Chloroflexi_Ardenticatenia_Ardenticatenales_Promineofilum_breve_species
species_Bacteria_Chloroflexi_Candidatus_ThermofonsiaClade3_JP3_7__species
species_Bacteria_Chloroflexi_Thermoflexia_Thermoflexales_Thermoflexaceae_hugenholtzii_JAD2_species
species_Bacteria_Chloroflexi_Ardenticatenia_Ardenticatenales_Ardenticatena_maritima__species
species_Bacteria_Chloroflexi_Caldilineae_Caldilineales_Caldilineaceae_Caldilinea_aerophila_DSM14535_species
species_CG2_30_FULL_Chloroflexi_64_16_curated_species
species_Bacteria_Chloroflexi_RBG_13_Chloroflexi_56_8_species
species_Bacteria_Chloroflexi_Chloroflexi_Herpetosiphonales_Herpetosiphonaceae_Herpetosiphon_aurantiacus_DSM_785_species
species_NonPhototroph_Bacteria_Chloroflexi_Chloroflexi_Herpetosiphonales_Herpetosiphonaceae_Herpetosiphon_geysericola_species
species_Phototroph_Bacteria_Chloroflexi_Chloroflexi_Chloroflexales_Chloroflexaceae_Chloroflexus_aurantiacus_J_10_fl_species
species_Phototroph_Bacteria_Chloroflexi_Chloroflexi_Chloroflexales_Oscillochloridaceae_Oscillochloris_trichoides_DG6_species
species_Phototroph_Bacteria_Chloroflexi_Chloroflexi_Chloroflexales_Chloroflexaceae_Roseiflexus_castenholzii_DSM_13941_species
species_Bacteria_Chloroflexi_Thermomicrobia_Sphaerobacteridae_Sphaerobacterales_Sphaerobacterineae_Sphaerobacteraceae_Nitrolancetus_hollandicus_Lb_species
species_Thermophile_Bacteria_Chloroflexi_Thermomicrobia_Sphaerobacteridae_Sphaerobacterales_Sphaerobacterineae_Sphaerobacteraceae_Sphaerobacter_thermophilus_DSM_20745_species
species_Thermophile_Bacteria_Chloroflexi_Thermomicrobia_Thermomicrobiales_Thermomicrobiaceae_Thermomicrobium_roseum_DSM_5159_species
species_HyperThermophileBacteria_unclassified_Bacteria_Thermobaculum_terrenum_ATCC_BAA_798_species
species_Bacteria_Chloroflexi_Dehalococcoidetes_Dehalococcoidales_Dehalococcoidaceae_Dehalococcoides_mccartyi_CG5_species
species_Bacteria_Chloroflexi_Dehalococcoidetes_Dehalogenimonas_lykanthroporepellens_BL_DC_9_species
species_Bacteria_Chloroflexi_RBG_13_Chloroflexi_51_52_species
species_Bacteria_Chloroflexi_RBG_16_Chloroflexi_50_11_species
species_Bacteria_Chloroflexi_RBG_13_Chloroflexi_52_12_species
species_Bacteria_Chloroflexi_RBG_16_Chloroflexi_56_11_species
species_Bacteria_Chloroflexi_RBG_16_Chloroflexi_60_22_species
species_Bacteria_Chloroflexi_RBG_16_Chloroflexi_57_8_species
species_Bacteria_Chloroflexi_Dehalococcoidia_bacterium_CG2_30_46_9_species
species_CG_4_9_14_3_um_filter_150_Chloroflexi_45_9_curated_species
species_Bacteria_Chloroflexi_RBG_13_Chloroflexi_51_36_species
species_CG23_combo_of_CG0609_8_20_14_all_150_Chloroflexi_45_10_curated_species
species_CG15_BIG_FIL_POST_REV_8_21_14_020_Chloroflexi_46_15_curated_species
species_Bacteria_Chloroflexi_RBG_13_Chloroflexi_48_17_species
species_Bacteria_Chloroflexi_RBG_19FT_COMBO_Chloroflexi_47_15_species
species_Bacteria_Chloroflexi_RBG_19FT_COMBO_Chloroflexi_48_23_species
species_Bacteria_Chloroflexi_RBG_16_Chloroflexi_48_7_species
species_Bacteria_Chloroflexi_Dehalococcoidia_uncultured_DG_18_species
species_Bacteria_Chloroflexi_RBG_13_Chloroflexi_52_14_species
species_CG07_land_8_20_14_0_80_Chloroflexi_51_10_curated_species
species_Bacteria_Chloroflexi_RBG_13_Chloroflexi_54_9_species
species_Bacteria_Chloroflexi_Dehalococcoidia_uncultured_DG_22_species
species_Bacteria_Chloroflexi_Dehalococcoidia_uncultured_SM23_28_1_species
species_Bacteria_Chloroflexi_RBG_16_Chloroflexi_64_32_species
species_Bacteria_Chloroflexi_Ktedonobacteria_Ktedonobacterales_Ktedonobacteraceae_Ktedonobacter_racemifer_DSM_44963_species
species_Bacteria_Chloroflexi_Ktedonobacteria_Ktedonobacterales_Ktedonobacteraceae_Ktedonobacter_UBA7999_species
species_Bacteria_Chloroflexi_Ktedonobacteria_Ktedonobacterales_Ktedonobacteraceae_Ktedonobacter_13_2_20CM_53_11_species
species_Bacteria_Chloroflexi_Ktedonobacteria_Thermogemmatisporales_Thermogemmatisporaceae_Thermogemmatispora_carboxidivorans_species
species_Bacteria_Chloroflexi_Ktedonobacteria_Thermogemmatisporales_Thermogemmatisporaceae_Thermogemmatispora_tikiterensis_species
species_Bacteria_Chloroflexi_Ktedonobacteria_Thermogemmatisporales_Thermogemmatisporaceae_Thermogemmatispora_onikobensis_species
species_Bacteria_Chloroflexi_RBG_16_70_13_species
species_Bacteria_RIFCHLX_RBG_16_RIF_CHLX_69_14_species
species_Bacteria_RIFCHLX_GWC2_RIF_CHLX_73_18_species
species_Bacteria_Chloroflexi_RIFCSPLOWO2_12_FULL_RIF_CHLX_71_12_species
species_Bacteria_Cyanobacteria_Chroococcales_Acaryochloris_marina_MBIC11017_species
species_Bacteria_Cyanobacteria_Chroococcales_Cyanothece_sp_PCC_7425_species
species_Bacteria_Cyanobacteria_Chroococcales_Thermosynechococcus_elongatus_BP_1_species
species_Bacteria_Cyanobacteria_Chroococcales_Chamaesiphon_minutus_PCC_6605_species
species_Bacteria_Cyanobacteria_Oscillatoriales_Crinalium_epipsammum_PCC_9333_species
species_Bacteria_Cyanobacteria_Chroococcales_Crocosphaera_watsonii_WH_8501_species
species_Bacteria_Cyanobacteria_Chroococcales_Synechocystis_sp_PCC_6803_species
species_Bacteria_Cyanobacteria_Pleurocapsales_Pleurocapsa_sp_PCC_7327_species
species_Bacteria_Cyanobacteria_Chroococcales_Cyanobacterium_stanieri_PCC_7202_species
species_Bacteria_Cyanobacteria_Pleurocapsales_Stanieria_cyanosphaera_PCC_7437_species
species_Bacteria_Cyanobacteria_Pleurocapsales_Xenococcus_sp_PCC_7305_species
species_PhotosyntheticSymbiont_Bacteria_Cyanobacteria_Prochlorales_Prochloraceae_Prochloron_didemni_P3_Solomon_species
species_Bacteria_Cyanobacteria_Chroococcales_Dactylococcopsis_salina_PCC_8305_species
species_Bacteria_Cyanobacteria_Chroococcales_Halothece_cluster_Halothece_sp_PCC_7418_species
species_Bacteria_Cyanobacteria_Chroococcales_Rubidibacter_lacunae_KORDI_51_2_species
species_Bacteria_Cyanobacteria_Oscillatoriophycideae_Oscillatoriales_Spirulina_major_PCC_6313_species
species_Bacteria_Cyanobacteria_Oscillatoriales_Microcoleus_chthonoplastes_PCC_7420_species
species_Bacteria_Cyanobacteria_Chroococcales_Gloeocapsa_sp_PCC7428_species
species_DessicationTolerance_Bacteria_Cyanobacteria_Pleurocapsales_Chroococcidiopsis_thermalis_PCC_7203_species
species_Bacteria_Cyanobacteria_Nostocales_Microchaetaceae_Fremyella_diplosiphon_UTEX_481_species
species_Bacteria_Cyanobacteria_Nostocales_Microchaetaceae_Microchaete_diplosiphon_species
species_Bacteria_Cyanobacteria_Nostocales_Nostocaceae_Cylindrospermum_stagnale_PCC_7417_species
species_Bacteria_Cyanobacteria_Nostocales_Nostocaceae_Nostoc_linckia_NIES25_species
species_Bacteria_Cyanobacteria_Nostocales_Nostocaceae_Nostoc_punctiforme_PCC73102_species
species_Bacteria_Cyanobacteria_Nostocales_Nostocaceae_Anabaena_circinalis_AWQC131C_species
species_Bacteria_Cyanobacteria_Nostocales_Nostocaceae_Aphanizomenon_flos_aquae_NIES_81_species
species_Bacteria_Cyanobacteria_Nostocales_Nostocaceae_Anabaena_cylindrica_PCC_7122_species
species_Bacteria_Cyanobacteria_Nostocales_Nostocaceae_Raphidiopsis_brookii_D9_D9_7_species
species_Bacteria_Cyanobacteria_Nostocales_Nostocaceae_Nodularia_spumigena_CCY9414_species
species_Bacteria_Cyanobacteria_Nostocales_Nostocaceae_Richelia_intracellularis_HH01_species
species_Bacteria_Cyanobacteria_Nostocales_Rivulariaceae_Calothrix_parasitica_species
species_Bacteria_Cyanobacteria_Nostocales_Rivulariaceae_Rivularia_sp_PCC_7116_species
species_Bacteria_Cyanobacteria_Stigonematales_Chlorogloeopsis_fritschii_PCC_6912_species
species_Bacteria_Cyanobacteria_Stigonematales_Fischerella_muscicola_PCC7414_species
species_Bacteria_Cyanobacteria_Stigonematales_Mastigocladopsis_repens_MORA_PCC_10914_species
species_Bacteria_Cyanobacteria_Oscillatoriales_Arthrospira_platensis_NIES_39_species
species_Bacteria_Cyanobacteria_Oscillatoriales_Lyngbya_aestuarii_BLJ_species
species_Bacteria_Cyanobacteria_Oscillatoriales_Planktothrix_agardhii_NIVA_CYA_126_8_species
species_Bacteria_Cyanobacteria_Oscillatoriales_Microcoleus_vaginatus_FGP2_species
species_Bacteria_Cyanobacteria_Oscillatoriales_Oscillatoria_nigroviridis_PCC_7112_species
species_Bacteria_Cyanobacteria_Oscillatoriales_Trichodesmium_erythraeum_IMS101_species
species_Bacteria_Cyanobacteria_Oscillatoriales_Oscillatoria_acuminata_PCC6304_species
species_Bacteria_Cyanobacteria_Oscillatoriales_Geitlerinema_sp_PCC_7407_species
species_Bacteria_Cyanobacteria_Oscillatoriales_Leptolyngbya_boryana_dg5_species
species_Bacteria_Cyanobacteria_Chroococcales_Cyanobium_gracile_PCC_6307_species
species_Bacteria_Cyanobacteria_Chroococcales_Synechococcus_sp_CC9902_species
species_Bacteria_Cyanobacteria_Prochlorales_Prochlorococcaceae_Prochlorococcus_marinus_strCCMP1375_species
species_Bacteria_Cyanobacteria_Chroococcales_Synechococcus_elongatus_PCC6301_species
species_Bacteria_Cyanobacteria_Prochlorales_Prochlorotrichaceae_Prochlorothrix_hollandica_PCC_9006_species
species_Bacteria_Cyanobacteria_Oscillatoriales_Pseudanabaena_biceps_PCC7429_species
species_Bacteria_Cyanobacteria_Gloeobacteria_Gloeobacterales_Gloeobacter_violaceus_PCC_7421_species
species_Bacteria_Melainabacteria_Gastranaerophilaceae_CIMMAG683_species
species_Bacteria_Melainabacteria_Gastranaerophilaceae_UMGS1517_species
species_Bacteria_Melainabacteria_Gastranaerophilales_HUM21_species
species_Candidatus_Melainabacteria_bacterium_GWA2_34_9_species
species_Candidatus_Melainabacteria_bacterium_GWF2_37_15_species
species_Candidatus_Melainabacteria_bacterium_RIFOXYA2_FULL_32_9_species
species_Candidatus_Melainabacteria_bacterium_GWF2_32_7_species
species_Candidatus_Melainabacteria_bacterium_RIFCSPHIGHO2_02_FULL_34_12_species
species_Candidatus_Melainabacteria_bacterium_RIFCSPLOWO2_12_FULL_35_11_species
species_Bacteria_Termititenax_aidoneus_species
species_Bacteria_Termititenax_persephonae_species
species_Candidatus_Margulisbacteria_bacterium_GWF2_38_17_species
species_Candidatus_Margulisbacteria_bacterium_GWF2_35_9_species
species_Bacteria_WOR1_RIFCSPHIGHO2_01_FULL_WOR_1_53_15_species
species_Bacteria_WOR1_RIFOXYA2_FULL_WOR_1_51_19_species
species_Bacteria_WOR1_RIFOXYB2_FULL_WOR_1_48_7_species
species_CG23_combo_of_CG0609_8_20_14_all_150_Ratteibacteria_48_7_curated_species
species_Bacteria_WOR1_RIFCSPLOWO2_02_FULL_WOR_1_46_20_species
species_Bacteria_WOR_1_uncultured_DG_54_3_species
species_Bacteria_WOR1_RIFOXYC2_FULL_WOR_1_41_25_species
species_CG08_land_8_20_14_0_20_Saganbacteria_WOR1_45_16_curated_species
species_Bacteria_WOR1_RIFOXYA12_FULL_WOR_1_43_27_species
species_Bacteria_WOR1_RIFOXYA2_FULL_WOR_1_36_21_species
species_Bacteria_WOR1_RIFOXYB2_FULL_WOR_1_37_13_species
species_Bacteria_Aquificae_Aquificae_Aquificales_Aquificaceae_Hydrogenivirga_caldilitoris_species
species_HyperThermophile_Bacteria_Aquificae_Aquificae_Aquificales_Aquificaceae_Aquifex_aeolicus_VF5_species
species_Bacteria_Aquificae_Aquificae_Aquificales_Aquificaceae_Hydrogenobacter_hydrogenophilus_DSM2913_species
species_Thermophile_Bacteria_Aquificae_Aquificae_Aquificales_Aquificaceae_Hydrogenobacter_thermophilus_TK_6_species
species_Bacteria_Aquificae_Aquificae_Aquificales_Aquificaceae_Thermocrinis_albus_DSM_14484_species
species_Bacteria_Aquificae_Aquificae_Aquificales_Aquificaceae_Thermocrinis_ruber_species
species_Bacteria_Aquificae_Aquificae_Aquificales_Aquificaceae_Hydrogenobaculum_sp_HO_species
species_Bacteria_Aquificae_Aquificae_Aquificales_Hydrogenothermaceae_Hydrogenothermus_marinus_VM1_species
species_Bacteria_Aquificae_Aquificae_Aquificales_Hydrogenothermaceae_Persephonella_hydrogeniphila_DSM15103_species
species_Bacteria_Aquificae_Aquificae_Aquificales_Hydrogenothermaceae_Persephonella_marina_EX_H1_species
species_Bacteria_Aquificae_Aquificae_Aquificales_Hydrogenothermaceae_Sulfurihydrogenibium_azorense_Az_Fu1_species
species_Bacteria_Aquificae_Aquificae_Aquificales_Hydrogenothermaceae_Sulfurihydrogenibium_subterraneum_DSM15120_species
species_Bacteria_Aquificae_Aquificae_Aquificales_Desulfurobacteriaceae_Desulfurobacterium_atlanticum_species
species_Bacteria_Aquificae_Aquificae_Aquificales_Desulfurobacteriaceae_Desulfurobacterium_thermolithotrophum_DSM_11699_species
species_Bacteria_Aquificae_Aquificae_Aquificales_Desulfurobacteriaceae_Thermovibrio_guaymasensis_DSM15521_species
species_ThermophileHydrothermalVent_Bacteria_Aquificae_Aquificae_Aquificales_Desulfurobacteriaceae_Thermovibrio_ammonificans_HB_1_species
species_Bacteria_Aquificae_Aquificae_Aquificales_Thermosulfidibacter_takaii_ABI70S6_species
species_Bacteria_WOR3_4484_18_species
species_Bacteria_Caldiserica_Caldisericia_Caldisericales_Caldisericaceae_Caldisericum_exile_AZM16c01_species
species_Bacteria_Caldiserica_CG02_land_8_20_14_3_00_36_38_species
species_Bacteria_Thermotogae_Thermotogae_Thermotogales_Thermotogaceae_Fervidobacterium_nodosum_Rt17_B1_species
species_Bacteria_Thermotogae_Thermotogae_Thermotogales_Thermotogaceae_Thermosipho_africanus_TCF52B_species
species_Bacteria_Thermotogae_Thermotogae_Thermotogales_Thermotogaceae_Thermotoga_thermarum_LA3_DSM_5069_species
species_HyperThermophile_Bacteria_Thermotogae_Thermotogae_Thermotogales_Thermotogaceae_Thermotoga_maritima_MSB8_species
species_Bacteria_Thermotogae_Thermotogae_Thermotogales_Thermotogaceae_Kosmotoga_olearia_TBF_1951_species
species_Bacteria_Thermotogae_Thermotogae_Thermotogales_Thermotogaceae_Marinitoga_piezophila_KA3_species
species_Bacteria_Thermotogae_Thermotogae_Thermotogales_Thermotogaceae_Petrotoga_mobilis_SJ95_species
species_Bacteria_Thermotogae_Thermotogae_Thermotogales_unclassified_Thermotogales_Laodecianella_thermoacidophila_DSM_25116_species
species_Bacteria_Dictyoglomi_Dictyoglomia_Dictyoglomales_Dictyoglomaceae_Dictyoglomus_thermophilum_H_6_12_species
species_Bacteria_Dictyoglomi_Dictyoglomia_Dictyoglomales_Dictyoglomaceae_Dictyoglomus_turgidum_DSM_6724_species
species_Bacteria_Firmicutes_Clostridia_Thermoanaerobacterales_Thermodesulfobiaceae_Thermodesulfobium_acidiphilum_species
species_Bacteria_Firmicutes_Clostridia_Thermoanaerobacterales_Thermodesulfobiaceae_Thermodesulfobium_narugenseDSM14796_species
species_Bacteria_Synergistetes_Synergistia_Synergistales_Synergistaceae_Aminiphilus_circumscriptus_DSM_16581_species
species_Bacteria_Synergistetes_Synergistia_Synergistales_Synergistaceae_Aminomonas_paucivorans_GLU_3_DSM_12260_species
species_Bacteria_Synergistetes_Synergistia_Synergistales_Synergistaceae_Cloacibacillus_evryensis_158_DSM_19522_species
species_Bacteria_Synergistetes_Synergistia_Synergistales_Synergistaceae_Thermanaerovibrio_acidaminovorans_DSM_6589_species
species_Bacteria_Synergistetes_Synergistia_Synergistales_Synergistaceae_Aminobacterium_colombiense_DSM_12261_species
species_Bacteria_Synergistetes_Synergistia_Synergistales_Synergistaceae_Dethiosulfovibrio_peptidovorans_SEBR_4207_DSM_11002_species
species_Bacteria_Synergistetes_Synergistia_Synergistales_Synergistaceae_Jonquetella_anthropi_DSM22815_species
species_Bacteria_Synergistetes_Synergistia_Synergistales_Synergistaceae_Pyramidobacter_piscolens_W5455_species
species_Bacteria_Synergistetes_Synergistia_Synergistales_Synergistaceae_Thermovirga_lienii_Cas60314_DSM_17291_species
species_Thermophile_Bacteria_Synergistetes_Synergistia_Synergistales_Synergistaceae_Anaerobaculum_mobile_NGA_DSM_13181_species
species_Bacteria_Candidatus_Wallbacteria_bacterium_UBA9980_species
species_Bacteria_Candidatus_Wallbacteria_bacterium_GWC2_49_35_species
species_Bacteria_Candidatus_Wallbacteria_HGW_Wallbacteria1_species
species_Bacteria_Riflebacteria_HGW_Riflebacteria2_species
species_Candidatus_Riflebacteria_HGW_Riflebacteria1_species
species_Bacteria_Riflebacteria_GWC2_50_8_species
species_Bacteria_Riflebacteria_Ozemobacter_sibiricus_species
species_Bacteria_Hydrogenedentes_J094_species
species_Bacteria_Spirochaetes_Spirochaetia_Spirochaetales_Leptospiraceae_Turneriella_parva_H_DSM_21527_species
species_Bacteria_Spirochaetes_Spirochaetia_Leptospirales_Leptospiraceae_Leptonema_illini_3055_DSM_21528_species
species_Bacteria_Spirochaetes_Spirochaetia_Spirochaetales_Leptospiraceae_Leptospira_biflexa_serovar_Patoc_strain_Patoc_1_Paris_I_species
species_Spirochaetes_bacterium_RBG_13_51_14_species
species_Bacteria_Spirochaetes_Alkalispirochaeta_alkalica_DSM8900_species
species_Bacteria_Spirochaetes_Alkalispirochaeta_americana_species
species_Bacteria_Spirochaetes_Sphaerochaeta_africana_DSM8902_species
species_Bacteria_Spirochaetes_Salinispira_pacifica_species
species_Bacteria_Spirochaetes_Marispirochaeta_aestuarii_JC444_species
species_Bacteria_Spirochaetes_Sediminispirochaeta_bajacaliforniensis_DSM16054_species
species_Bacteria_Spirochaetes_Sphaerochaeta_coccoides_DSM17374_species
species_Bacteria_Spirochaetes_Sphaerochaeta_halotolerans_4_11__species
species_Spirochaetes_bacterium_GWC2_52_13_species
species_Bacteria_Spirochaetes_Oceanispirochaeta_M1_species
species_Bacteria_Spirochatetes_Spirochaetia_Spirochaetales_RIFOXYC1_FULL_Spirochaetes_54_7_species
species_Spirochaetes_bacterium_RBG_13_68_11_species
species_Spirochaetes_bacterium_GWB1_48_6_species
species_Bacteria_Spirochaetes_Spirochaetia_Spirochaetales_Spirochaetaceae_Treponema_denticola_ATCC_35405_species
species_Bacteria_Spirochatetes_Spirochaetia_Spirochaetales_GWB1_Spirochaetes_59_5_species
species_Spirochaetes_bacterium_GWB1_60_80_species
species_Bacteria_Spirochaetes_Spirochaeta_thermophila_DSM6578_species
species_Pathogen_Bacteria_Spirochaetes_Spirochaetia_Spirochaetales_Borreliaceae__Borrelia_garinii_CIP103362_species
species_Bacteria_Spirochaetes_Spirochaetia_Spirochaetales_Brachyspiraceae_Brachyspira_murdochii_DSM_12563_species
species_Spirochaetes_bacterium_GWF1_41_5_species
species_Bacteria_Spirochaetes_Spirochaetia_Spirochaetales_Brevinemataceae_Brevinema_andersonii_ATCC_43811_species
species_Spirochaetes_bacterium_GWF1_49_6_species
species_Candidatus_Lindowbacteria_bacterium_RIFCSPLOWO2_12_FULL_62_27_species
species_Bacteria_Elusimicrobia_Elusimicrobia_Elusimicrobiales_Elusimicrobiaceae_Elusimicrobium_minutum_Pei191_species
species_Bacteria_Elusimicrobia_GWA2_Elusimicrobia_51_34_species
species_Bacteria_Elusimicrobia_RIFOXYA2_FULL_Elusimicrobia_53_38_species
species_CG08_land_8_20_14_0_20_Elusimicrobia_51_18_curated_species
species_Bacteria_Elusimicrobia_RIFOXYB2_FULL_Elusimicrobia_62_6_species
species_Bacteria_Elusimicrobia_GWA2_Elusimicrobia_61_42_species
species_Bacteria_Elusimicrobia_GWC2_Elusimicrobia_61_19_species
species_Bacteria_Elusimicrobia_RIFCSPHIGHO2_02_FULL_Elusimicrobia_61_10_species
species_CG1_02_FULL_Elusimicrobia_56_21_curated_species
species_Bacteria_Elusimicrobia_GWA2_Elusimicrobia_62_23_species
species_Bacteria_Elusimicrobia_GWD2_Elusimicrobia_63_28_species
species_Elusimicrobia_bacterium_GWC2_64_44_species
species_Bacteria_Elusimicrobia_GWF2_Elusimicrobia_62_30_species
species_CG08_land_8_20_14_0_20_Elusimicrobia_59_10_curated_species
species_Bacteria_Elusimicrobia_GWC2_Elusimicrobia_56_31_species
species_Bacteria_Elusimicrobia_GWC2_Elusimicrobia_65_9_species
species_Bacteria_Elusimicrobia_RBG_16_Elusimicrobia_66_12_species
species_Bacteria_Elusimicrobia_RIFOXYD12_FULL_Elusimicrobia_66_9_species
species_CG11_big_fil_rev_8_21_14_0_20_Elusimicrobia_64_6_curated_species
species_Bacteria_Elusimicrobia_RIFCSPHIGHO2_02_FULL_Elusimicrobia_57_9_species
species_Bacteria_Elusimicrobia_RIFOXYA2_FULL_Elusimicrobia_69_6_species
species_CG_4_9_14_3_um_filter_150_Elusimicrobia_62_55_curated_species
species_Bacteria_Elusimicrobia_GWA2_Elusimicrobia_69_24_species
species_Bacteria_Elusimicrobia_RIFCSPLOWO2_12_FULL_Elusimicrobia_59_9_species
species_Bacteria_Elusimicrobia_RIFCSPLOWO2_01_FULL_Elusimicrobia_54_10_species
species_Bacteria_Elusimicrobia_RIFCSPLOWO2_01_FULL_Elusimicrobia_60_11_species
species_Bacteria_Elusimicrobia_RIFCSPLOWO2_01_FULL_Elusimicrobia_64_13_species
species_Bacteria_Elusimicrobia_RIFCSPLOWO2_02_FULL_Elusimicrobia_39_32_species
species_Bacteria_Elusimicrobia_RIFCSPLOWO2_01_FULL_Elusimicrobia_59_12_species
species_Bacteria_Elusimicrobia_Endomicrobia_Candidatus_Endomicrobium_trichonymphae_450_species
species_Bacteria_Elusimicrobia_Endomicrobia_Candidatus_Endomicrobium_trichonymphae_RsD17_species
species_Bacteria_Elusimicrobia_RIFOXYA2_FULL_Elusimicrobia_47_53_species
species_Bacteria_Elusimicrobia_RIFOXYB2_FULL_Elusimicrobia_50_12_species
species_Bacteria_Elusimicrobia_RIFOXYB2_FULL_Elusimicrobia_49_7_species
species_Bacteria_Elusimicrobia_RIFOXYD2_FULL_Elusimicrobia_34_15_species
species_Bacteria_Elusimicrobia_RIFOXYD2_FULL_Elusimicrobia_34_30_species
species_CG06_land_8_20_14_3_00_150_Elusimicrobia_38_11_curated_species
species_CG23_combo_of_CG0609_8_20_14_all_150_Desantisbacteria_40_23_curated_species
species_CG02_land_8_20_14_3_00_150_Desantisbacteria_49_13_curated_species
species_CG_4_10_14_0_8_um_filter_cor_Desantisbacteria_39_17_curated_species
species_Candidatus_Firestonebacteria_bacterium_RIFOXYA2_FULL_40_8_species
species_Candidatus_Firestonebacteria_bacterium_RIFOXYC2_FULL_39_67_species
species_Candidatus_Firestonebacteria_bacterium_GWA2_43_8_species
species_Bacteria_Chlamydiae_Chlamydiia_RIFCSPLOWO2_02_FULL_Chlamydiae_45_22_species
species_CG10_big_fil_rev_8_21_14_0_10_Chlamydiia_42_34_curated_species
species_Bacteria_ChlamydiaeVerrucomicrobia_group_Chlamydiae_Chlamydiia_Chlamydiales_Simkaniaceae_Simkania_negevensis_Z_gsn131_species
species_CG10_big_fil_rev_8_21_14_0_10_Chlamydiia_35_9_curated_species
species_Bacteria_Chlamydiae_Chlamydiia_RIFCSPHIGHO2_12_FULL_Chlamydiae_27_8_species
species_Bacteria_ChlamydiaeVerrucomicrobia_group_Chlamydiae_Chlamydiia_Chlamydiales_Parachlamydiaceae_Candidatus_Protochlamydia_amoebophila_UWE25_species
species_Bacteria_ChlamydiaeVerrucomicrobia_group_Chlamydiae_Chlamydiia_Chlamydiales_Parachlamydiaceae_Neochlamydia_sp_S13_species
species_Bacteria_ChlamydiaeVerrucomicrobia_group_Chlamydiae_Chlamydiia_Chlamydiales_Parachlamydiaceae_Parachlamydia_acanthamoebae_UV7_species
species_Bacteria_ChlamydiaeVerrucomicrobia_group_Chlamydiae_Chlamydiia_Chlamydiales_Waddliaceae_Waddlia_chondrophila_WSU_86_1044_species
species_Bacteria_ChlamydiaeVerrucomicrobia_group_Chlamydiae_Chlamydiia_Chlamydiales_Chlamydiaceae_ChlamydiaChlamydophila_group_Chlamydophila_abortus_S263_species
species_Bacteria_ChlamydiaeVerrucomicrobia_group_Chlamydiae_Chlamydiia_Chlamydiales_Chlamydiaceae_ChlamydiaChlamydophila_group_Chlamydophila_pneumoniae_CWL029_species
species_Bacteria_ChlamydiaeVerrucomicrobia_group_Lentisphaerae_Lentisphaerales_Lentisphaeraceae_Lentisphaera_araneosa_HTCC2155_species
species_Bacteria_Lentisphaerae_RIFOXYB12_FULL_Lentisphaerae_65_16_species
species_Bacteria_ChlamydiaeVerrucomicrobia_group_Lentisphaerae_Lentisphaeria_Victivallales_Victivallaceae_Victivallis_vadensis_ATCC_BAA_548_species
species_Bacteria_Lentisphaerae_GWF2_Lentisphaerae_44_16_species
species_Bacteria_Lentisphaerae_GWF2_Lentisphaerae_45_14_species
species_Bacteria_Lentisphaerae_GWF2_Lentisphaerae_52_8_species
species_Bacteria_Lentisphaerae_GWF2_Lentisphaerae_49_21_species
species_Bacteria_Lentisphaerae_GWF2_Lentisphaerae_50_93_species
species_Bacteria_Lentisphaerae_GWF2_Lentisphaerae_38_69_species
species_Bacteria_ChlamydiaeVerrucomicrobia_group_Verrucomicrobia_Opitutae_Opitutales_Opitutaceae_Geminisphaera_colitermitum_TAV2_species
species_Bacteria_ChlamydiaeVerrucomicrobia_group_Verrucomicrobia_Opitutae_Opitutales_Opitutaceae_Opitutaceae_sp_TAV5_species
species_Bacteria_ChlamydiaeVerrucomicrobia_group_Verrucomicrobia_Opitutae_Opitutales_Opitutaceae_Opitutus_terrae_PB90_1_species
species_Bacteria_ChlamydiaeVerrucomicrobia_group_Verrucomicrobia_Opitutae_Puniceicoccales_Puniceicoccaceae_Coraliomargarita_akajimensis_DSM_45221_species
species_Bacteria_ChlamydiaeVerrucomicrobia_group_Verrucomicrobia_unclassified_Verrucomicrobia_Methylacidiphilales_Methylacidiphilaceae_Methylacidiphilum_infernorum_V4_species
species_Bacteria_ChlamydiaeVerrucomicrobia_group_Verrucomicrobia_Verrucomicrobiae_Verrucomicrobiales_Verrucomicrobiaceae_Akkermansia_muciniphila_ATCC_BAA_835_species
species_Bacteria_ChlamydiaeVerrucomicrobia_group_Verrucomicrobia_Verrucomicrobiae_Verrucomicrobiales_Verrucomicrobiaceae_Rubritalea_marina_DSM_17716_species
species_Bacteria_ChlamydiaeVerrucomicrobia_group_Verrucomicrobia_Verrucomicrobiae_Verrucomicrobiales_Verrucomicrobiaceae_Verrucomicrobium_spinosum_DSM_4136_species
species_Bacteria_ChlamydiaeVerrucomicrobia_group_Verrucomicrobia_Spartobacteria_Chthoniobacter_flavus_Ellin428_species
species_Bacteria_Lentisphaerae_GWF2_Lentisphaerae_57_35_species
species_Bacteria_Lentisphaerae_RifOxyA12_full_Lentisphaerae_48_11_species
species_Bacteria_Lentisphaerae_RIFOXYC12_FULL_Lentisphaerae_60_16_species
species_Bacteria_Omnitrophica_RIFCSPLOWO2_01_FULL_Omnitrophica_45_10b_species
species_Bacteria_Omnitrophica_RIFCSPLOWO2_01_FULL_Omnitrophica_50_24_species
species_Bacteria_Omnitrophica_RIFCSPLOWO2_12_FULL_Omnitrophica_50_11_species
species_Bacteria_Omnitrophica_RIFCSPLOWO2_02_FULL_Omnitrophica_44_11_species
species_CG11_big_fil_rev_8_21_14_0_20_Omnitrophica_45_26_curated_species
species_Bacteria_Omnitrophica_GWA2_OP3_50_21_species
species_Bacteria_OP3X_GWA2_OP3X_41_15_species
species_CG1_02_FULL_Omnitrophica_40_15_curated_species
species_CG22_combo_CG1013_8_21_14_all_Omnitrophica_43_16_curated_species
species_CG12_big_fil_rev_8_21_14_0_65_Omnitrophica_42_8_curated_species
species_Bacteria_OP3X_RIFCSPHIGHO2_02_FULL_OP3X_51_18_species
species_CG07_land_8_20_14_0_80_Omnitrophica_50_8_curated_species
species_CG1_02_FULL_Omnitrophica_49_16_curated_species
species_CG1_02_FULL_Omnitrophica_46_14_curated_species
species_Bacteria_OP3X_RIFCSPHIGHO2_02_FULL_OP3X_63_14_species
species_CG03_land_8_20_14_0_80_cor_Omnitrophica_43_22_curated_species
species_Bacteria_OP3X_RIFCSPLOWO2_02_FULL_OP3X_45_16_species
species_Bacteria_OP3X_RIFCSPLOWO2_01_FULL_OP3X_45_10_species
species_Bacteria_WOR2_GWA2_WOR_2_45_18_species
species_Bacteria_WOR2_RIFOXYB2_FULL_WOR_2_38_16_species
species_Bacteria_WOR2_GWA2_WOR_2_53_43_species
species_Bacteria_WOR2_RIFCSPHIGHO2_01_FULL_WOR_2_52_10_species
species_Bacteria_WOR2_RIFCSPHIGHO2_02_FULL_WOR_2_50_17_species
species_Bacteria_WOR2_RIFCSPHIGHO2_02_FULL_WOR_2_52_10_species
species_CG12_big_fil_rev_8_21_14_0_65_Omnitrophica_50_5_curated_species
species_Bacteria_WOR2_GWA2_WOR_2_47_8_species
species_Bacteria_WOR2_RIFCSPHIGHO2_02_FULL_WOR_2_48_11_species
species_Bacteria_WOR2_GWF2_WOR_2_43_52_species
species_Bacteria_WOR2_RIFCSPHIGHO2_02_FULL_WOR_2_45_21_species
species_Bacteria_WOR2_GWB2_WOR_2_45_9_species
species_Bacteria_WOR2_RIFOXYC2_FULL_WOR_2_45_15_species
species_Bacteria_WOR2_RBG_13_WOR_2_41_10_species
species_Bacteria_WOR2_RBG_13_WOR2_44_8b_species
species_CG11_big_fil_rev_8_21_14_0_20_Omnitrophica_41_12_curated_species
species_CG11_big_fil_rev_8_21_14_0_20_Omnitrophica_43_6_curated_species
species_CG23_combo_of_CG0609_8_20_14_all_150_Omnitrophica_41_10_curated_species
species_Bacteria_WOR2_RIFCSPLOWO2_12_FULL_WOR_2_51_8_species
species_Bacteria_WOR2_RIFCSPLOWO2_01_FULL_WOR_2_41_12_species
species_CG15_BIG_FIL_POST_REV_8_21_14_020_Ratteibacteria_41_12_curated_species
species_CG23_combo_of_CG0609_8_20_14_all_150_Omnitrophica_40_11_curated_species
species_CG11_big_fil_rev_8_21_14_0_20_Omnitrophica_42_13_curated_species
species_CG_4_10_14_0_8_um_filter_cor_Omnitrophica_44_12_curated_species
species_Bacteria_WOR_2_uncultured_SMTZ_29_species
species_Bacteria_WOR2_RIFCSPLOWO2_12_FULL_WOR_2_51_24_species
species_CG11_big_fil_rev_8_21_14_0_20_Omnitrophica_63_9_curated_species
species_Bacteria_WOR2_RIFCSPHIGHO2_02_FULL_WOR_2_67_20_species
species_CG11_big_fil_rev_8_21_14_0_20_Omnitrophica_64_10_curated_species
species_Bacteria_WOR2_RIFCSPHIGHO2_02_FULL_WOR_2_68_15_species
species_Bacteria_Planctomycetes_Phycisphaerae_Phycisphaerales_Phycisphaeraceae_Phycisphaera_mikurensis_NBRC_102666_species
species_Bacteria_Planctomycetes_Phycisphaerae_RBG_16_Planctomycetes_55_9_species
species_Bacteria_Plantomycetes_Phycisphaerae_uncultured_SMTZ1_79_species
species_Bacteria_Plantomycetes_Phycisphaerae_uncultured_SG8_4_species
species_Planctomycetes_bacterium_RBG_13_50_24_species
species_Planctomycetes_bacterium_RBG_13_60_9_species
species_Planctomycetes_bacterium_RBG_19FT_COMBO_48_8_species
species_Planctomycetes_bacterium_RBG_13_62_9_species
species_Planctomycetes_bacterium_GWC2_45_44_species
species_Planctomycetes_bacterium_GWF2_41_51_species
species_Planctomycetes_bacterium_GWF2_42_9_species
species_Planctomycetes_bacterium_RBG_13_44_8b_species
species_Planctomycetes_bacterium_GWF2_50_10_species
species_Bacteria_Plantomycetes_Phycisphaerae_uncultured_SMTZ_30_species
species_Bacteria_Plantomycetes_Phycisphaerae_uncultured_SMTZ_33_species
species_Bacteria_Planctomyce_uncultured_SMTZ_25_species
species_Bacteria_Planctomycetes_Planctomycetia_Planctomycetales_Planctomycetaceae_Blastopirellula_marina_SH_106T_DSM_3645_species
species_Bacteria_Planctomycetes_Planctomycetia_Planctomycetales_Planctomycetaceae_Pirellula_staleyi_DSM_6068_species
species_Bacteria_Planctomycetes_Planctomycetia_Planctomycetales_Planctomycetaceae_Rhodopirellula_baltica_SH_1_species
species_Planctomycetes_bacterium_RBG_13_63_9_species
species_Planctomycetes_bacterium_RBG_16_64_12_species
species_Planctomycetes_bacterium_RBG_16_64_10_species
species_Bacteria_Planctomycetes_Planctomycetia_Planctomycetales_Planctomycetaceae_Planctomyces_limnophilus_DSM_3776_species
species_Bacteria_Planctomycetes_Planctomycetia_Planctomycetales_Planctomycetaceae_Schlesneria_paludicola_DSM_18645_species
species_Bacteria_Planctomycetes_Planctomycetia_Planctomycetales_Planctomycetaceae_Zavarzinella_formosa_DSM_19928_species
species_Bacteria_Planctomycetes_Planctomycetia_Planctomycetales_Planctomycetaceae_Singulisphaera_acidiphila_MOB10_DSM_18658_species
species_Bacteria_Planctomycetes_Planctomycetia_Planctomycetales_Planctomycetaceae_Isosphaera_pallida_ATCC_43644_species
species_Bacteria_Plantomycetes_uncultured_DG_58_species
species_Bacteria_Plantomycetes_uncultured_DG_23_species
species_Planctomycetes_bacterium_RBG_16_59_8_species
species_Planctomycetes_bacterium_RBG_16_43_13_species
species_Bacteria_Planctomycetes_Phycisphaerae_uncultured_SMTZ_32_1_species
species_Bacteria_Planctomyce_uncultured_SMTZ_32_species
species_Bacteria_Planctomycetes_Planctomycetia_Candidatus_Brocadiales_Candidatus_Brocadiaceae_Candidatus_Kuenenia_stuttgartiensis_species
species_Planctomycetes_bacterium_RIFCSPHIGHO2_02_FULL_38_41_species
species_Planctomycetes_bacterium_RIFCSPLOWO2_12_FULL_39_13_species
species_Bacteria_Planctomycetes_Brocadiales_GWB2_Planctomycetes_41_19_species
species_Planctomycetes_bacterium_RIFCSPHIGHO2_12_42_15_species
species_Planctomycetes_bacterium_GWA2_40_7_species
species_Planctomycetes_bacterium_RIFCSPHIGHO2_12_FULL_52_36_species
species_Planctomycetes_bacterium_RIFCSPLOWO2_02_FULL_50_16_species
species_CG1_02_FULL_Hydrogenedentes_42_14_curated_species
species_Bacteria_BacteroidetesChlorobi_group_Bacteroidetes_Bacteroidetes_Order_III_Incertae_sedis_Thermonema_rossianum_DSM_10300_species
species_Bacteria_BacteroidetesChlorobi_group_Bacteroidetes_Cytophagia_Cytophagales_Cytophagaceae_Microscilla_marina_ATCC_23134_species
species_Bacteria_BacteroidetesChlorobi_group_Bacteroidetes_Cytophagia_Cytophagales_Cytophagaceae_Dyadobacter_fermentans_DSM_18053_species
species_Bacteria_BacteroidetesChlorobi_group_Bacteroidetes_Cytophagia_Cytophagales_Cytophagaceae_Fibrella_aestuarina_BUZ2_species
species_Bacteria_BacteroidetesChlorobi_group_Bacteroidetes_Cytophagia_Cytophagales_Cytophagaceae_Fibrisoma_limi_BUZ_3_species
species_Bacteria_BacteroidetesChlorobi_group_Bacteroidetes_Cytophagia_Cytophagales_Cytophagaceae_Spirosoma_linguale_DSM_74_species
species_Bacteria_BacteroidetesChlorobi_group_Bacteroidetes_Cytophagia_Cytophagales_Cytophagaceae_Rudanella_lutea_DSM_19387_species
species_Bacteria_BacteroidetesChlorobi_group_Bacteroidetes_Cytophagia_Cytophagales_Cytophagaceae_Flectobacillus_major_VKMB_859_DSM_103_species
species_Bacteria_BacteroidetesChlorobi_group_Bacteroidetes_Cytophagia_Cytophagales_Cytophagaceae_Runella_slithyformis_LSU4_DSM_19594_species
species_Bacteria_BacteroidetesChlorobi_group_Bacteroidetes_Cytophagia_Cytophagales_Cytophagaceae_Emticicia_oligotrophica_GPTSA100_15_DSM_17448_species
species_Bacteria_BacteroidetesChlorobi_group_Bacteroidetes_Cytophagia_Cytophagales_Cytophagaceae_Leadbetterella_byssophila_DSM_17132_species
species_Bacteria_BacteroidetesChlorobi_group_Bacteroidetes_Cytophagia_Cytophagales_Cytophagaceae_Cytophaga_hutchinsonii_ATCC_33406_species
species_Bacteria_BacteroidetesChlorobi_group_Bacteroidetes_Cytophagia_Cytophagales_Cytophagaceae_Sporocytophaga_myxococcoides_DSM_11118_species
species_Bacteria_BacteroidetesChlorobi_group_Bacteroidetes_Cytophagia_Cytophagales_Cyclobacteriaceae_Aquiflexum_balticum_BA160_DSM_16537_species
species_Bacteria_BacteroidetesChlorobi_group_Bacteroidetes_Cytophagia_Cytophagales_Cyclobacteriaceae_Cecembia_lonarensis_LW9_species
species_Bacteria_BacteroidetesChlorobi_group_Bacteroidetes_Cytophagia_Cytophagales_Cyclobacteriaceae_Indibacter_alkaliphilus_LW1_species
species_Bacteria_BacteroidetesChlorobi_group_Bacteroidetes_Cytophagia_Cytophagales_Cyclobacteriaceae_Mariniradius_saccharolyticus_AK6_species
species_Bacteria_BacteroidetesChlorobi_group_Bacteroidetes_Cytophagia_Cytophagales_Cyclobacteriaceae_Belliella_baltica_BA134_DSM_15883_species
species_Bacteria_BacteroidetesChlorobi_group_Bacteroidetes_Cytophagia_Cytophagales_Cytophagaceae_Rhodonellum_psychrophilum_DSM_17998_species
species_Bacteria_BacteroidetesChlorobi_group_Bacteroidetes_Cytophagia_Cytophagales_Cyclobacteriaceae_Nitritalea_halalkaliphila_LW7_species
species_Bacteria_BacteroidetesChlorobi_group_Bacteroidetes_Cytophagia_Cytophagales_Cytophagaceae_Anditalea_andensis_LY1_species
species_Bacteria_BacteroidetesChlorobi_group_Bacteroidetes_Cytophagia_Cytophagales_Cyclobacteriaceae_Echinicola_vietnamensis_KMM_6221_DSM_17526_species
species_Bacteria_BacteroidetesChlorobi_group_Bacteroidetes_Cytophagia_Cytophagales_Cyclobacteriaceae_Cyclobacterium_marinum_DSM_745_species
species_Bacteria_BacteroidetesChlorobi_group_Bacteroidetes_Cytophagia_Cytophagales_Flammeovirgaceae_Cesiribacter_andamanensis_AMV16_species
species_Bacteria_BacteroidetesChlorobi_group_Bacteroidetes_Cytophagia_Cytophagales_Flammeovirgaceae_Nafulsella_turpanensis_ZLM_10_species
species_Bacteria_BacteroidetesChlorobi_group_Bacteroidetes_Cytophagia_Cytophagales_Flammeovirgaceae_Fulvivirga_imtechensis_AK7_species
species_Bacteria_BacteroidetesChlorobi_group_Bacteroidetes_Cytophagia_Cytophagales_Flammeovirgaceae_Marivirga_tractuosa_DSM_4126_species
species_Bacteria_BacteroidetesChlorobi_group_Bacteroidetes_Cytophagia_Cytophagales_Cytophagaceae_Flexibacter_litoralis_Fx_l1_DSM_6794_species
species_Bacteria_BacteroidetesChlorobi_group_Bacteroidetes_Cytophagia_Cytophagales_Flammeovirgaceae_Flexithrix_dorotheae_DSM_6795_species
species_Bacteria_BacteroidetesChlorobi_group_Bacteroidetes_Cytophagia_Cytophagales_Cytophagaceae_Adhaeribacter_aquaticus_MBRG15_DSM_16391_species
species_Bacteria_BacteroidetesChlorobi_group_Bacteroidetes_Cytophagia_Cytophagales_Cytophagaceae_Hymenobacter_aerophilus_DSM13606_species
species_Bacteria_BacteroidetesChlorobi_group_Bacteroidetes_Cytophagia_Cytophagales_Cytophagaceae_Pontibacter_roseus_DSM_17521_species
species_Symbiont_Bacteria_BacteroidetesChlorobi_group_Bacteroidetes_Cytophagia_Cytophagales_Amoebophilaceae_Candidatus_Amoebophilus_asiaticus_5a2_species
species_Bacteria_BacteroidetesChlorobi_group_Bacteroidetes_Bacteroidia_Bacteroidales_Bacteroidaceae_Bacteroides_fragilis_YCH46_species
species_Bacteroides_caccae_ATCC43185
species_Bacteroides_ovatus_3725D1iv
species_Bacteroides_xylanisolvens_H207
species_Bacteroides_thetaiotaomicron_DSMZ2079
species_Bacteroides_finegoldii_CL09T03C10
species_Bacteroides_cellulosilyticus_WH2
species_Bacteroides_intestinalis_APC919_174
species_Bacteroides_oleiciplenus_YIT12058
species_Bacteroides_clarus_DSM22519
species_Bacteroides_stercoris_ATCC43183
species_Bacteroides_eggerthii_DSM20697
species_Bacteroides_salyersiae_CL02T12C01
species_Bacteroides_massiliensis_DSM17679
species_Bacteroides_Phocaeicola_dorei_HS1_L_1_B_010
species_Bacteroides_vulgatus_ATCC8482
species_Bacteroides_plebeius_DSM17135
species_Bacteria_BacteroidetesChlorobi_group_Bacteroidetes_Bacteroidia_Bacteroidales_Prevotellaceae_Hallella_seregens_ATCC_51272_species
species_Bacteria_BacteroidetesChlorobi_group_Bacteroidetes_Bacteroidia_Bacteroidales_Prevotellaceae_Prevotella_dentalis_ES_2772_DSM_3688_species
species_Bacteria_BacteroidetesChlorobi_group_Bacteroidetes_Bacteroidia_Bacteroidales_Prevotellaceae_Prevotella_tannerae_ATCC_51259_species
species_Bacteria_BacteroidetesChlorobi_group_Bacteroidetes_Bacteroidia_Bacteroidales_Prevotellaceae_Paraprevotella_xylaniphila_YIT_11841_species
species_Bacteria_BacteroidetesChlorobi_group_Bacteroidetes_Bacteroidia_Bacteroidales_Porphyromonadaceae_Barnesiella_viscericola_C46_DSM_18177_species
species_Bacteria_BacteroidetesChlorobi_group_Bacteroidetes_Bacteroidia_Bacteroidales_Porphyromonadaceae_Coprobacter_fastidiosus_NSB1_species
species_Bacteria_BacteroidetesChlorobi_group_Bacteroidetes_Bacteroidia_Bacteroidales_Candidatus_Azobacteroides_pseudotrichonymphae_genomovar_CFP2_species
species_Bacteria_BacteroidetesChlorobi_group_Bacteroidetes_Bacteroidia_Bacteroidales_Porphyromonadaceae_Porphyromonas_gingivalis_ATCC33277_species
species_Bacteria_BacteroidetesChlorobi_group_Bacteroidetes_Bacteroidia_Bacteroidales_Porphyromonadaceae_Parabacteroides_distasonis_ATCC_8503_species
species_Parabacteroides_gordonii_MS1_DSM23371
species_Parabacteroides_johnsonii_82F11
species_Bacteria_BacteroidetesChlorobi_group_Bacteroidetes_Bacteroidia_Bacteroidales_Porphyromonadaceae_Tannerella_forsythensis_92A2_species
species_Bacteria_BacteroidetesChlorobi_group_Bacteroidetes_Bacteroidia_Bacteroidales_Porphyromonadaceae_Dysgonomonas_gadei_ATCC_BAA_286_species
species_Dysgonomonas_mossii_DSM22836
species_Bacteria_BacteroidetesChlorobi_group_Bacteroidetes_Bacteroidia_Bacteroidales_Porphyromonadaceae_Proteiniphilum_acetatigenes_DSM_18083_species
species_Bacteria_BacteroidetesChlorobi_group_Bacteroidetes_Bacteroidia_Bacteroidales_Porphyromonadaceae_Paludibacter_propionicigenes_WB4_species
species_Bacteria_BacteroidetesChlorobi_group_Bacteroidetes_Bacteroidia_Bacteroidales_Marinilabiaceae_Alkaliflexus_imshenetskii_Z_7010_DSM_15055_species
species_Bacteria_BacteroidetesChlorobi_group_Bacteroidetes_Bacteroidia_Bacteroidales_Marinilabiaceae_Anaerophaga_thermohalophila_Fru22_DSM_12881_species
species_Bacteria_BacteroidetesChlorobi_group_Bacteroidetes_Bacteroidia_Bacteroidales_Marinilabiaceae_Marinilabilia_salmonicolor_JCM_21150_species
species_Bacteria_BacteroidetesChlorobi_group_Bacteroidetes_Cytophagia_Cytophagales_Cytophagaceae_Cytophaga_fermentans_IAM_14302_DSM_9555_species
species_Bacteria_BacteroidetesChlorobi_group_Bacteroidetes_Bacteroidia_Bacteroidales_Rikenellaceae_Alistipes_finegoldii_AHN_2437_DSM_17242_species
species_Bacteria_BacteroidetesChlorobi_group_Bacteroidetes_Bacteroidia_Bacteroidales_Rikenellaceae_Rikenella_microfusus_Q_1_DSM_15922_species
species_Bacteroidetes_bacterium_GWE2_39_28_species
species_Bacteroidetes_bacterium_GWF2_40_14_species
species_Bacteroidetes_bacterium_GWE2_40_15_species
species_Bacteria_BacteroidetesChlorobi_group_Bacteroidetes_Bacteroidia_Bacteroidales_Prolixibacteraceae_Draconibacterium_orientale_ASM62663v1_species
species_Bacteria_BacteroidetesChlorobi_group_Bacteroidetes_unclassified_Bacteroidetes_Prolixibacter_bellariivorans_ATCC_BAA_1284_species
species_Bacteroidetes_bacterium_GWA2_31_9b_species
species_Bacteroidetes_bacterium_GWD2_33_33_species
species_Bacteroidetes_bacterium_GWE2_32_14_species
species_Bacteroidetes_bacterium_GWA2_40_15_species
species_Bacteroidetes_bacterium_RBG_13_42_15_species
species_Bacteroidetes_bacterium_RBG_13_43_22_species
species_Bacteroidetes_bacterium_RBG_19FT_COMBO_42_10_species
species_Bacteroidetes_bacterium_RBG_13_46_8_species
species_Bacteroidetes_bacterium_GWE2_40_63_species
species_Bacteria_BacteroidetesChlorobi_group_Bacteroidetes_Bacteroidia_Bacteroidales_Porphyromonadaceae_Butyricimonas_virosa_DSM_23226_species
species_Bacteria_BacteroidetesChlorobi_group_Bacteroidetes_Bacteroidia_Bacteroidales_Porphyromonadaceae_Odoribacter_splanchnicus_DSM_20712_species
species_Bacteroidetes_bacterium_GWA2_32_17_species
species_CG_4_8_14_3_um_filter_Bacteroidetes_31_14_curated_species
species_CG23_combo_of_CG0609_8_20_14_all_150_Bacteroidetes_32_9_curated_species
species_Bacteroidetes_bacterium_GWF2_35_48_species
species_Bacteroidetes_bacterium_GWF2_49_14_species
species_Bacteroidetes_bacterium_GWF2_38_335_species
species_Bacteroidetes_bacterium_GWF2_33_38_species
species_Bacteroidetes_bacterium_GWA2_30_7_species
species_Bacteroidetes_bacterium_GWE2_29_8_species
species_Bacteroidetes_bacterium_GWF2_41_31_species
species_CG18_big_fil_WC_8_21_14_2_50_Bacteroidetes_41_14_curated_species
species_CG2_30_FULL_Bacteroidetes_33_31_curated_species
species_Bacteroidetes_bacterium_GWF2_43_11_species
species_Bacteroidetes_bacterium_GWF2_43_63_species
species_CG2_30_FULL_Bacteroidetes_32_10_curated_species
species_Bacteria_BacteroidetesChlorobi_group_Bacteroidetes_Flavobacteriia_Flavobacteriales_Cryomorphaceae_Crocinitomix_catalasitica_ATCC_23190_species
species_Bacteria_BacteroidetesChlorobi_group_Bacteroidetes_Flavobacteriia_Flavobacteriales_Cryomorphaceae_Fluviicola_taffensis_RW262_DSM_16823_species
species_Bacteria_BacteroidetesChlorobi_group_Bacteroidetes_Flavobacteriia_Flavobacteriales_Cryomorphaceae_Owenweeksia_Owenweeksia_hongkongensis_DSM_17368_species
species_Bacteria_BacteroidetesChlorobi_group_Bacteroidetes_Flavobacteriia_Flavobacteriales_Flavobacteriaceae_Aequorivita_sublithincola_QSSC9_3_DSM_14238_species
species_Bacteria_BacteroidetesChlorobi_group_Bacteroidetes_Flavobacteriia_Flavobacteriales_Flavobacteriaceae_Aquimarina_megaterium_XH134_species
species_Bacteria_BacteroidetesChlorobi_group_Bacteroidetes_Flavobacteriia_Flavobacteriales_Flavobacteriaceae_Croceibacter_atlanticus_HTCC2559_species
species_Bacteria_BacteroidetesChlorobi_group_Bacteroidetes_Flavobacteriia_Flavobacteriales_Flavobacteriaceae_Mesonia_mobilis_DSM_19841_species
species_Bacteria_BacteroidetesChlorobi_group_Bacteroidetes_Flavobacteriia_Flavobacteriales_Flavobacteriaceae_Gillisia_limnaea_DSM15749_species
species_Bacteria_BacteroidetesChlorobi_group_Bacteroidetes_Flavobacteriia_Flavobacteriales_Flavobacteriaceae_Salinimicrobium_xinjiangense_DSM_19287_species
species_Bacteria_BacteroidetesChlorobi_group_Bacteroidetes_Flavobacteriia_Flavobacteriales_Flavobacteriaceae_Gramella_forsetii_KT0803_species
species_Bacteria_BacteroidetesChlorobi_group_Bacteroidetes_Flavobacteriia_Flavobacteriales_Flavobacteriaceae_Zunongwangia_profunda_SM_A87_species
species_Bacteria_BacteroidetesChlorobi_group_Bacteroidetes_Flavobacteriia_Flavobacteriales_Flavobacteriaceae_Salegentibacter_salegens_species
species_Bacteria_BacteroidetesChlorobi_group_Bacteroidetes_Flavobacteriia_Flavobacteriales_Flavobacteriaceae_Donghaeana_dokdonensis_DSW_6_species
species_Bacteria_BacteroidetesChlorobi_group_Bacteroidetes_Flavobacteriia_Flavobacteriales_Flavobacteriaceae_Psychroflexus_gondwanensis_ACAM_44_species
species_Bacteria_BacteroidetesChlorobi_group_Bacteroidetes_Flavobacteriia_Flavobacteriales_Flavobacteriaceae_Leeuwenhoekiella_blandensis_MED217_species
species_Bacteria_BacteroidetesChlorobi_group_Bacteroidetes_Flavobacteriia_Flavobacteriales_Flavobacteriaceae_Bizionia_argentinensis_JUB59_DSM_19628_species
species_Bacteria_BacteroidetesChlorobi_group_Bacteroidetes_Flavobacteriia_Flavobacteriales_Flavobacteriaceae_Formosa_agariphila_KMM_3901_species
species_Bacteria_BacteroidetesChlorobi_group_Bacteroidetes_Flavobacteriia_Flavobacteriales_Flavobacteriaceae_Gaetbulibacter_saemankumensis_DSM_17032_species
species_Bacteria_BacteroidetesChlorobi_group_Bacteroidetes_Flavobacteriia_Flavobacteriales_Flavobacteriaceae_Lacinutrix_venerupis_species
species_Bacteria_BacteroidetesChlorobi_group_Bacteroidetes_Flavobacteriia_Flavobacteriales_Flavobacteriaceae_Mesoflavibacter_zeaxanthinifaciens_DSM_18436_species
species_Bacteria_BacteroidetesChlorobi_group_Bacteroidetes_Flavobacteriia_Flavobacteriales_Flavobacteriaceae_Olleya_aquimaris_species
species_Bacteria_BacteroidetesChlorobi_group_Bacteroidetes_Flavobacteriia_Flavobacteriales_Flavobacteriaceae_Gelidibacter_mesophilus_DSM_14095_species
species_Bacteria_BacteroidetesChlorobi_group_Bacteroidetes_Flavobacteriia_Flavobacteriales_Flavobacteriaceae_Winogradskyella_psychrotolerans_RS_3_species
species_Bacteria_BacteroidetesChlorobi_group_Bacteroidetes_Flavobacteriia_Flavobacteriales_Flavobacteriaceae_Arenibacter_certesii_DSM_19833_species
species_Bacteria_BacteroidetesChlorobi_group_Bacteroidetes_Flavobacteriia_Flavobacteriales_Flavobacteriaceae_Zobellia_uliginosa_MAR_2009_138_species
species_Bacteria_BacteroidetesChlorobi_group_Bacteroidetes_Flavobacteriia_Flavobacteriales_Flavobacteriaceae_Eudoraea_adriatica_DSM_19308_species
species_Bacteria_BacteroidetesChlorobi_group_Bacteroidetes_Flavobacteriia_Flavobacteriales_Flavobacteriaceae_Robiginitalea_biformata_HTCC2501_species
species_Bacteria_BacteroidetesChlorobi_group_Bacteroidetes_Flavobacteriia_Flavobacteriales_Flavobacteriaceae_Muricauda_ruestringensis_B1_DSM_13258_species
species_Bacteria_BacteroidetesChlorobi_group_Bacteroidetes_Flavobacteriia_Flavobacteriales_Flavobacteriaceae_Cellulophaga_lytica_DSM7489_species
species_Bacteria_BacteroidetesChlorobi_group_Bacteroidetes_Flavobacteriia_Flavobacteriales_Flavobacteriaceae_Joostella_marina_En5_DSM_19592_species
species_Bacteria_BacteroidetesChlorobi_group_Bacteroidetes_Flavobacteriia_Flavobacteriales_Flavobacteriaceae_Capnocytophaga_ochracea_DSM_7271_species
species_Bacteria_BacteroidetesChlorobi_group_Bacteroidetes_Flavobacteriia_Flavobacteriales_Flavobacteriaceae_Imtechella_halotolerans_K1_species
species_Bacteria_BacteroidetesChlorobi_group_Bacteroidetes_Flavobacteriia_Flavobacteriales_Flavobacteriaceae_Sinomicrobium_oceani_CGMCC_112145_species
species_Bacteria_BacteroidetesChlorobi_group_Bacteroidetes_Flavobacteriia_Flavobacteriales_Flavobacteriaceae_Zhouia_amylolytica_AD3_species
species_Bacteria_BacteroidetesChlorobi_group_Bacteroidetes_Flavobacteriia_Flavobacteriales_Flavobacteriaceae_Kordia_algicida_OT_1_species
species_Bacteria_BacteroidetesChlorobi_group_Bacteroidetes_Flavobacteriia_Flavobacteriales_Flavobacteriaceae_Flavobacterium_psychrophilum_JIP0286_species
species_Bacteria_BacteroidetesChlorobi_group_Bacteroidetes_Flavobacteriia_Flavobacteriales_Flavobacteriaceae_Myroides_odoratimimus_species
species_Bacteria_BacteroidetesChlorobi_group_Bacteroidetes_Flavobacteriia_Flavobacteriales_Flavobacteriaceae_Lutibacter_oceani_3255__species
species_Bacteria_BacteroidetesChlorobi_group_Bacteroidetes_Flavobacteriia_Flavobacteriales_Flavobacteriaceae_Polaribacter_irgensii_23P_species
species_Bacteria_BacteroidetesChlorobi_group_Bacteroidetes_Flavobacteriia_Flavobacteriales_Flavobacteriaceae_Tenacibaculum_ovolyticum_DSM_18103_species
species_Bacteria_BacteroidetesChlorobi_group_Bacteroidetes_Flavobacteriia_Flavobacteriales_Flavobacteriaceae_Bergeyella_zoohelcum_ATCC43767_species
species_Bacteria_BacteroidetesChlorobi_group_Bacteroidetes_Flavobacteriia_Flavobacteriales_Flavobacteriaceae_Chryseobacterium_gregarium_DSM_19109_species
species_Bacteria_BacteroidetesChlorobi_group_Bacteroidetes_Flavobacteriia_Flavobacteriales_Flavobacteriaceae_Epilithonimonas_tenax_DSM_16811_species
species_Bacteria_BacteroidetesChlorobi_group_Bacteroidetes_Flavobacteriia_Flavobacteriales_Flavobacteriaceae_Elizabethkingia_anophelis_NUHP1_species
species_Bacteria_BacteroidetesChlorobi_group_Bacteroidetes_Flavobacteriia_Flavobacteriales_Flavobacteriaceae_Riemerella_anatipestifer_DSM15868_species
species_Bacteria_BacteroidetesChlorobi_group_Bacteroidetes_Flavobacteriia_Flavobacteriales_Flavobacteriaceae_Empedobacter_brevis_ATCC_43319_species
species_Bacteria_BacteroidetesChlorobi_group_Bacteroidetes_Flavobacteriia_Flavobacteriales_Flavobacteriaceae_Weeksella_virosa_DSM_16922_species
species_Bacteria_BacteroidetesChlorobi_group_Bacteroidetes_Flavobacteriia_Flavobacteriales_Flavobacteriaceae_Ornithobacterium_rhinotracheale_DSM_15997_species
species_Bacteria_BacteroidetesChlorobi_group_Bacteroidetes_Sphingobacteriia_Sphingobacteriales_Chitinophagaceae_Chitinophaga_pinensis_DSM_2588_species
species_Bacteria_BacteroidetesChlorobi_group_Bacteroidetes_Sphingobacteriia_Sphingobacteriales_Chitinophagaceae_Niabella_soli_JS13_8_DSM_19437_species
species_Bacteria_BacteroidetesChlorobi_group_Bacteroidetes_Sphingobacteriia_Sphingobacteriales_Chitinophagaceae_Terrimonas_ferruginea_DSM_30193_species
species_Bacteria_BacteroidetesChlorobi_group_Bacteroidetes_Sphingobacteriia_Sphingobacteriales_Chitinophagaceae_Niastella_koreensis_GR20_10_DSM_17620_species
species_Bacteria_BacteroidetesChlorobi_group_Bacteroidetes_Sphingobacteriia_Sphingobacteriales_Chitinophagaceae_Segetibacter_koreensis_DSM_18137_species
species_Bacteria_BacteroidetesChlorobi_group_Bacteroidetes_Sphingobacteriia_Sphingobacteriales_Saprospiraceae_Haliscomenobacter_hydrossis_O_DSM_1100_species
species_Bacteria_BacteroidetesChlorobi_group_Bacteroidetes_Sphingobacteriia_Sphingobacteriales_Saprospiraceae_Lewinella_cohaerens_DSM_23179_species
species_Bacteria_BacteroidetesChlorobi_group_Bacteroidetes_Sphingobacteriia_Sphingobacteriales_Saprospiraceae_Saprospira_grandis_Lewin_species
species_Bacteria_BacteroidetesChlorobi_group_Bacteroidetes_Sphingobacteriia_Sphingobacteriales_Sphingobacteriaceae_Mucilaginibacter_paludis_TPT56_DSM_18603_species
species_Bacteria_BacteroidetesChlorobi_group_Bacteroidetes_Sphingobacteriia_Sphingobacteriales_Sphingobacteriaceae_Arcticibacter_svalbardensis_MN12_7_species
species_Bacteria_BacteroidetesChlorobi_group_Bacteroidetes_Sphingobacteriia_Sphingobacteriales_Sphingobacteriaceae_Olivibacter_sitiensis_DSM_17696_species
species_Bacteria_BacteroidetesChlorobi_group_Bacteroidetes_Sphingobacteriia_Sphingobacteriales_Sphingobacteriaceae_Pseudosphingobacterium_domesticum_DSM_18733_species
species_Bacteria_BacteroidetesChlorobi_group_Bacteroidetes_Sphingobacteriia_Sphingobacteriales_Sphingobacteriaceae_Pedobacter_saltans_DSM_12145_species
species_Bacteria_BacteroidetesChlorobi_group_Bacteroidetes_Sphingobacteriia_Sphingobacteriales_Sphingobacteriaceae_Solitalea_canadensis_USAM_9D_DSM_3403_species
species_Bacteria_BacteroidetesChlorobi_group_Bacteroidetes_Bacteroidetes_Order_II_Incertae_sedis_Rhodothermaceae_Salisaeta_longa_DSM_21114_species
species_HalophileThermophile_Bacteria_BacteroidetesChlorobi_group_Bacteroidetes_Bacteroidetes_Order_II_Incertae_sedis_Rhodothermaceae_Rhodothermus_marinus_DSM_4252_species
species_Bacteria_BacteroidetesChlorobi_group_Bacteroidetes_Sphingobacteriia_Sphingobacteriales_Chitinophagaceae_Balneola_vulgaris_DSM_17893_species
species_Bacteria_BacteroidetesChlorobi_group_Bacteroidetes_Sphingobacteriia_Sphingobacteriales_Chitinophagaceae_Gracilimonas_tropica_DSM_19535_species
species_Bacteria_BacteroidetesChlorobi_group_Chlorobi_Chlorobia_Chlorobiales_Chlorobiaceae_Chlorobaculum_parvum_NCIB_8327_species
species_Bacteria_BacteroidetesChlorobi_group_Chlorobi_Chlorobia_Chlorobiales_Chlorobiaceae_Prosthecochloris_aestuarii_DSM_271_species
species_Bacteria_BacteroidetesChlorobi_group_Chlorobi_Chlorobia_Chlorobiales_Chlorobiaceae_ChlorobiumPelodictyon_group_Chlorobium_chlorochromatii_CaD3_species
species_Bacteria_BacteroidetesChlorobi_group_Chlorobi_Chlorobia_Chlorobiales_Chlorobiaceae_ChlorobiumPelodictyon_group_Pelodictyon_luteolum_DSM_273_species
species_Bacteria_BacteroidetesChlorobi_group_Chlorobi_Chlorobia_Chlorobiales_Chlorobiaceae_Chloroherpeton_thalassium_ATCC_35110_species
species_Bacteria_BacteroidetesChlorobi_group_Ignavibacteria_Ignavibacteria_Ignavibacteriales_Ignavibacteriaceae_Ignavibacterium_album_Mat9_16_JCM_16511_species
species_Bacteria_Ignavibacteria_RBG_13_Ignavibacteria_36_8_species
species_Bacteria_Ignavibacteria_RIFOXYD12_FULL_Ignavibacteria_36_8_species
species_Bacteria_Ignavibacteria_RIFOXYA2_FULL_Ignavibacteria_37_17_species
species_Bacteria_Ignavibacteria_RBG_16_Ignavibacteria_34_14_species
species_CG2_30_FULL_Ignavibacteria_36_16_curated_species
species_CG08_land_8_20_14_0_20_Ignavibacteria_37_9_curated_species
species_CG12_big_fil_rev_8_21_14_0_65_Ignavibacteriales_30_8_curated_species
species_Ignavibacteria_bacterium_RBG_16_36_9_species
species_Bacteria_BacteroidetesChlorobi_group_Ignavibacteria_Ignavibacteria_Ignavibacteriales_Ignavibacteriaceae_Melioribacter_roseus_P3M2_species
species_Bacteria_Ignavibacteria_RIFOXYC2_FULL_Ignavibacteria_38_25_species
species_CG18_big_fil_WC_8_21_14_2_50_Ignavibacteriales_31_20_curated_species
species_Bacteria_Ignavibacteria_GWB2_Ignavibacteria_35_6b_species
species_Ignavibacteria_CG_4_9_14_3_um_filter_34_10_species
species_Bacteria_Ignavibacteria_GWA2_Ignavibacteria_54_16_species
species_Bacteria_Ignavibacteria_RIFCSPLOWO2_02_FULL_Ignavibacteria_55_14_species
species_CG07_land_8_20_14_0_80_Ignavibacteriales_59_12_curated_species
species_Bacteria_RIFIGX_GWF2_RIF_IGX_33_9_species
species_Bacteria_RIFIGX_RIFOXYC2_FULL_RIF_IGX_35_21_species
species_Bacteria_Caldithrix_RBG_13_Caldithrix_44_9_species
species_ThermophileHydrothermalVent_Bacteria_unclassified_Bacteria_Caldithrix_abyssi_LF13_DSM_13497_species
species_Bacteria_CP_KSB1_0027_k87_835844_species
species_Bacteria_CP_KSB1_RBG_16_48_16_species
species_Bacteria_CP_KSB1_B43_G9_Guay9_species
species_Bacteria_CP_KSB1_B7_G2_B7_Guay2_species
species_Bacteria_CP_KSB1_4484_219_species
species_Bacteria_CP_KSB1_KSB_J3_species
species_Bacteria_Candidatus_Marinimicrobia_46_43_species
species_Bacteria_Candidatus_Marinimicrobia_CG_4_10_14_0_2_um_filter_48_9_species
species_CandidatusMarinimicrobia_CG08_land_8_20_14_0_20_SAR406_45_22_curated_species
species_Bacteria_Candidatus_Marinimicrobia_PRS2_species
species_Candidatus_Delongbacteria_bacterium_DOLJORAL78_31_13_species
species_Candidatus_Delongbacteria_bacterium_GWF2_40_14_species
species_Eukaryota_Parabasalia_Trichomonadida_Trichomonadidae_Trichomonas_vaginalis_G3_ASM282v1_species
species_Bacteria_CP_Zixibacteria_RBG1_species
species_candidate_division_Zixibacteria_bacterium_RBG_16_40_9_species
species_Bacteria_Zixibacteria_RBG_16_Zixibacteria_50_21_species
species_Bacteria_Zixibacteria_RBG_16_Zixibacteria_43_9_species
species_Bacteria_Zixibacteria_uncultured_SM1_73_species
species_Bacteria_Zixibacteria_uncultured_SM23_73_2_species
species_Bacteria_Zixibacteria_RBG_16_Zixibacteria_53_22_species
species_Bacteria_Zixibacteria_uncultured_DG_27_species
species_CG_4_9_14_3_um_filter_150_Zixibacteria_46_8_curated_species
species_Candidatus_Handelsmanbacteria_bacterium_RIFCSPLOWO2_12_FULL_64_10_species
species_Bacteria_Latescibacteria_4484_181_species
species_Bacteria_TA06_uncultured_32_111_species
species_Bacteria_WOR3_UBA7921_species
species_CG23_combo_of_CG0609_8_20_14_all_150_Stahlbacteria_34_7_curated_species
species_Bacteria_Cloacimonas_4484_209_species
species_Bacteria_WOR3_B36_G15_species
species_Bacteria_WOR3_RBG_13_WOR_3_43_14_species
species_Bacteria_WOR_3_uncultured_SM23_42_species
species_Bacteria_WOR_3_uncultured_SM23_60_species
species_Bacteria_WOR3_JGI_Cruoil_03_44_89_species
species_CG08_land_8_20_14_0_20_40_26_Stahlbacteria_species
species_CG23_combo_of_CG0609_8_20_14_all_150_Stahlbacteria_40_9_curated_species
species_Bacteria_TA06_uncultured_DG_24_species
species_Bacteria_TA06_uncultured_SM23_40_species
species_Candidatus_Edwardsbacteria_UBA12484_species
species_Candidatus_Edwardsbacteria_bacterium_RifOxyC12_full_54_24_species
species_Candidatus_Edwardsbacteria_RIFOXYD12_FULL_50_11_species
species_Candidatus_Edwardsbacteria_GWE2_54_12_species
species_Candidatus_Eisenbacteria_bacterium_RBG_16_71_46_species
species_Candidatus_Eisenbacteria_RBG_19FT_COMBO_70_11_species
species_Bacteria_Latescibacteria_DG_63_species
species_Bacteria_Gemmatimonadetes_Gemmatimonadetes_Gemmatimonadales_Gemmatimonadaceae_Gemmatimonas_aurantiaca_T_27_species
species_Bacteria_Gemmatimonadetes_Gemmatimonadetes_Gemmatimonadales_Gemmatimonadaceae_Gemmatimonas_phototrophica_AP64_species
species_Bacteria_Gemmatimonadetes_RBG_16_Gemmatimonadetes_66_8_species
species_Bacteria_Gemmatimonadetes_RIFCSPLOWO2_12_FULL_Gemmatimonadetes_68_9_species
species_Bacteria_Gemmatimonadetes_GWC2_Gemmatimonadetes_71_10_species
species_Bacteria_Gemmatimonadetes_RIFCSPLOWO2_02_FULL_Gemmatimonadetes_71_11_species
species_Bacteria_Gemmatimonadetes_Gemmatimonadetes_Gemmatimonadales_Gemmatimonadaceae_Gemmatimonas_SG8_23_species
species_Bacteria_GWA2_58_10__species
species_Candidatus_Glassbacteria_bacterium_RIFCSPLOWO2_12_FULL_58_11_species
species_CG_4_9_14_3_um_filter_150_novel_Bacteria_65_15_curated_species
species_Bacteria_FibrobacteresAcidobacteria_group_Fibrobacteres_Fibrobacteria_Fibrobacterales_Fibrobacteraceae_Fibrobacter_succinogenes_subsp_succinogenes_S85_species
species_CG2_30_FULL_Fibrobacteres_45_31_curated_species
species_Candidatus_Raymondbacteria_bacterium_RIFOXYA1_FULL_49_35_species
species_Bacteria_Cloacimonas_SDB_species
species_Bacteria_Cloacimonas_UBA8676_species
species_Bacteria_CP_Candidatus_Cloacimonas_acidaminovorans_Evry_species
species_Bacteria_Hydrogenedentes_NORP43_species
species_Bacteria_Poribacteria_AGPOR5_species
species_Bacteria_Poribacteria_PCPOR4_species
species_Bacteria_Poribacteria_NAT81_species
species_Bacteria_Poribacteria_ARS61_species
species_Candidatus_Coatesbacteria_bacterium_RBG_13_66_14_species
species_Candidatus_Coatesbacteria_bacterium_4484_99_species
species_Bacteria_Acidobacteria_Acidobacteriales_Acidobacteriaceae_Acidipila_dinghuensis_species
species_Bacteria_Acidobacteria_Acidobacteriales_Acidobacteriaceae_Acidipila_sp4GK13_species
species_Bacteria_FibrobacteresAcidobacteria_group_Acidobacteria_Acidobacteriia_Acidobacteriales_Acidobacteriaceae_Acidobacterium_capsulatum_ATCC_51196_species
species_Bacteria_FibrobacteresAcidobacteria_group_Acidobacteria_Acidobacteriia_Acidobacteriales_Acidobacteriaceae_Acidobacterium_UBA8845_species
species_Bacteria_Acidobacteria_Acidobacteriales_Acidobacteriaceae_Bryocella_elongata_species
species_Bacteria_Acidobacteria_Acidobacteriales_Acidobacteriaceae_Granulicella_spGAS466_species
species_Bacteria_Acidobacteria_Acidobacteriales_Acidobacteriaceae_Granulicella_tundricola_MP5ACTX9_species
species_Bacteria_FibrobacteresAcidobacteria_group_Acidobacteria_Acidobacteriia_Acidobacteriales_Acidobacteriaceae_Edaphobacter_aggregans_DSM_19364_species
species_Bacteria_FibrobacteresAcidobacteria_group_Acidobacteria_Acidobacteriia_Acidobacteriales_Acidobacteriaceae_Terriglobus_saanensis_SP1PR4_species
species_Bacteria_Acidobacteria_Acidobacteriales_Acidobacteriaceae_Terracidiphilus_gabretensis_species
species_Bacteria_Acidobacteria_Acidobacteriales_Acidobacteriaceae_Sulfotelmatobacter_kueseliae_species
species_Bacteria_FibrobacteresAcidobacteria_group_Acidobacteria_Acidobacteriia_Acidobacteriales_Acidobacteriaceae_Candidatus_Koribacter_versatilis_Ellin345_species
species_Bacteria_FibrobacteresAcidobacteria_group_Acidobacteria_Solibacteres_Solibacterales_12_62_4_species
species_Bacteria_FibrobacteresAcidobacteria_group_Acidobacteria_Solibacteres_Solibacterales_Solibacteraceae_Bryobacter_aggregatus_MPL3_species
species_Bacteria_FibrobacteresAcidobacteria_group_Acidobacteria_Solibacteres_Solibacterales_Solibacteraceae_Solibacter_usitatus_Ellin6076_species
species_Bacteria_FibrobacteresAcidobacteria_group_Acidobacteria_Solibacteres_Solibacterales_Solibacteraceae_Solibacter_usitatus_species
species_Bacteria_FibrobacteresAcidobacteria_group_Acidobacteria_Solibacteres_Solibacterales_Solibacteraceae_Candidatus_Sulfopaludibacter_spSbA3_species
species_Bacteria_FibrobacteresAcidobacteria_group_Acidobacteria_Solibacteres_Candidatus_Sulfopaludibacter_species
species_Bacteria_Acidobacteria_RIFCSPLOWO2_02_FULL_Acidobacteria_61_28_species
species_Bacteria_Acidobacteria_RIFCSPLOWO2_12_FULL_Acidobacteria_60_22_species
species_Bacteria_Acidobacteria_RIFCSPHIGHO2_01_FULL_Acidobacteria_67_28_species
species_Bacteria_FibrobacteresAcidobacteria_group_Acidobacteria_Blastocatellia_AA13_species
species_Bacteria_FibrobacteresAcidobacteria_group_Acidobacteria_Blastocatellia_Blastocatellales_Pyrinomonadaceae_Pyrinomonas_methylaliphatogenes_species
species_Bacteria_FibrobacteresAcidobacteria_group_Acidobacteria_Blastocatellia_Chloracidobacterium_thermophilum_B_species
species_HotSpring_Bacteria_Acidobacteria_Blastocatellia_Chloracidobacterium_spCP2_5A_species
species_Acidobacteria_bacterium_RBG_16_68_9_species
species_Bacteria_Acidobacteria_RIFCSPLOWO2_02_FULL_Acidobacteria_68_18_species
species_Bacteria_Acidobacteria_RIFCSPLOWO2_12_FULL_Acidobacteria_65_11_species
species_Bacteria_Acidobacteria_RIFCSPLOWO2_12_FULL_Acidobacteria_67_14b_species
species_Bacteria_Acidobacteria_RBG_13_Acidobacteria_68_16_species
species_Bacteria_FibrobacteresAcidobacteria_group_Acidobacteria_Holophagae_Holophagales_Holophagaceae_Geothrix_fermentans_DSM_14018_species
species_Bacteria_FibrobacteresAcidobacteria_group_Acidobacteria_Holophagae_Holophagales_Holophagaceae_Holophaga_foetida_TMBS4_DSM_6591_species
species_CG_4_9_14_3_um_filter_150_Acidobacteria_49_7_curated_species
species_Bacteria_FibrobacteresAcidobacteria_group_Acidobacteria_unclassified_Acidobacteria_Thermoanaerobaculum_aquaticum_MP_01_species
species_Bacteria_Acidobacteria_RBG_16_Acidobacteria_64_8_species
species_Candidatus_Aminicenantes_B42_G15_species
species_Candidatus_Aminicenantes_bacterium_RBG_13_59_9_species
species_Candidatus_Aminicenantes_UBA8522_species
species_Candidatus_Aminicenantes_bacterium_RBG_19FT_COMBO_59_29_species
species_Candidatus_Aminicenantes_bacterium_RBG_16_63_16_species
species_Candidatus_Aminicenantes_bacterium_RBG_13_63_10_species
species_Candidatus_Aminicenantes_bacterium_RBG_19FT_COMBO_65_30_species
species_Candidatus_Aminicenantes_bacterium_RBG_13_64_14_species
species_Candidatus_Aminicenantes_Saccharicenans_subterraneum_species
species_Bacteria_CP_NC10_Candidatus_Methylomirabilis_limnetica_species
species_Bacteria_CP_NC10_Candidatus_Methylomirabilis_oxyfera_species
species_Bacteria_NC10_RIFCSPLOWO2_02_FULL_NC10_66_22_species
species_Bacteria_NC10_RBG_16_NC10_65_8_species
species_Bacteria_CP_NC10_CSP1_5_species
species_Bacteria_CP_Rokubacteria_13_1_20CM_4_Rokubacteria_70_14_species
species_Candidatus_Rokubacteria_bacterium_GWC2_70_16_species
species_Candidatus_Rokubacteria_bacterium_RIFCSPLOWO2_02_FULL_68_19_species
species_Candidatus_Rokubacteria_bacterium_RIFCSPLOWO2_02_FULL_71_18_species
species_Candidatus_Rokubacteria_bacterium_RIFCSPHIGHO2_02_FULL_69_13_species
species_Bacteria_CP_Rokubacteria_13_1_40CM_Rokubacteria_69_27_species
species_Bacteria_CP_Rokubacteria_13_2_20CM_2_Rokubacteria_64_8_species
species_Candidatus_Rokubacteria_bacterium_GWA2_73_35_species
species_Bacteria_Nitrospirae_GWB2_Nitrospirae_47_37_species
species_Thermophile_Bacteria_Nitrospirae_Nitrospira_Nitrospirales_Nitrospiraceae_Thermodesulfovibrio_aggregans_species
species_Thermophile_Bacteria_Nitrospirae_Nitrospira_Nitrospirales_Nitrospiraceae_Thermodesulfovibrio_yellowstonii_DSM_11347_species
species_Thermophile_Bacteria_Nitrospirae_Nitrospira_Nitrospirales_Nitrospiraceae_Thermodesulfovibrio_spN1_species
species_Bacteria_Nitrospirae_GWF2_Nitrospirae_44_13_species
species_Bacteria_Nitrospirae_RBG_16_Nitrospirae_43_8_species
species_CG02_land_8_20_14_3_00_150_Nitrospirae_44_33_curated_species
species_Bacteria_Nitrospirae_Nitrospira_Nitrospirales_Nitrospiraceae_Sulfobium_mesophilum_species
species_Bacteria_Nitrospirae_RBG_13_Nitrospirae_39_12_species
species_CG_4_9_14_3_um_filter_150_Nitrospirae_41_27_curated_species
species_Nitrospirae_bacterium_RBG_13_43_8_species
species_Bacteria_Nitrospirae_RBG_13_Nitrospirae_41_22_species
species_Bacteria_Nitrospirae_RBG_19FT_COMBO_Thermodesulfovibrio_42_12_species
species_Bacteria_Nitrospirae_Nitrospira_Nitrospirales_Nitrospiraceae_Magnetobacterium_bavaricum_species
species_Bacteria_Nitrospirae_Nitrospira_Nitrospirales_Nitrospiraceae_Magnetoovum_chiemensis_species
species_Bacteria_Nitrospirae_RIFCSPHIGHO2_02_FULL_Nitrospirae_40_19_species
species_Bacteria_Nitrospirae_Nitrospira_Candidatus_Nitrospira_CG24B_species
species_Bacteria_Nitrospirae_Nitrospira_Candidatus_Nitrospira_spSGbin1_species
species_Bacteria_Nitrospirae_Nitrospira_Candidatus_Nitrospira_lenta_species
species_Bacteria_Nitrospirae_Nitrospira_Candidatus_Nitrospira_moscoviensis_species
species_Bacteria_Nitrospirae_Nitrospira_Candidatus_Nitrospira_japonica_species
species_Bacteria_Nitrospirae_Nitrospira_Candidatus_Nitrospira_defluvii_species
species_Bacteria_Nitrospirae_Nitrospira_Candidatus_Nitrospira_spND1_species
species_Bacteria_Nitrospirae_RIFCSPLOWO2_02_FULL_Nitrospirae_62_14_species
species_CG_4_9_14_3_um_filter_150_Nitrospirae_51_5_curated_species
species_Bacteria_Nitrospirae_RIFCSPHIGHO2_01_FULL_Nitrospirae_66_17_species
species_Bacteria_Nitrospirae_Nitrospira_Nitrospirales_Nitrospiraceae_Leptospirillum_ferriphilum_ML04_species
species_Bacteria_Nitrospirae_Nitrospira_Nitrospirales_Nitrospiraceae_Leptospirillum_rubarum_species
species_Bacteria_Nitrospirae_Nitrospira_Nitrospirales_Nitrospiraceae_Leptospirillum_ferrooxidans_C23_species
species_Bacteria_Nitrospirae_RBG_16_Nitrospirae_43_11_species
species_Bacteria_Nitrospirae_RifCSPlowO2_12_Nitrospirae_42_9_species
species_Bacteria_Nitrospirae_RBG_19FT_COMBO_Nitrospirae_42_15_species
species_Bacteria_Nitrospirae_GWC2_Nitrospirae_56_14_species
species_Bacteria_Nitrospirae_GWC2_Nitrospirae_57_9_species
species_Bacteria_Nitrospirae_RBG_19FT_COMBO_Nitrospirae_55_12_species
species_Bacteria_CP_Tectomicrobia_Entotheonella_factor_species
species_Bacteria_CP_Tectomicrobia_Entotheonella_gemina_species
[truncated: 613 more rows]

## Sheet: Archaea
species_CG03_land_8_20_14_0_80_cor_Huberarchaea_31_114_curated_species
species_Archaea_Candidatus_Micrarchaeota_archaeon_RBG_16_49_10_species
species_Candidatus_Aenigmarchaeota_CG1023814_ARCHAEA_DPANN_Aenigmarchaeota_species
species_Candidatus_Aenigmarchaeota_CG4101408umfilter3724_ARCHAEA_DPANN_Aenigmarchaeota_species
species_CG15_BIG_FIL_POST_REV_8_21_14_020_Aenigmarchaeota_37_27_curated_species
species_Candidatus_Micrarchaeota_RBG16369_ARCHAEA_DPANN_Micrarchaeota_species
species_AcidicHotSpring_Candidatus_Nanobsidianus_stetteriSCGCAB777F03_ARCHAEA_DPANN_Nanoarchaeota_species
species_HyperthermophilicEpisymbiont_Candidatus_Nanopusillus_acidilobi_ARCHAEA_DPANN_Nanoarchaeota_species
species_HotspringSymbiont_Candidatus_Nanoclepta_minutusNcl1_ARCHAEA_DPANN_Nanoarchaeota_species
species_HyperthermophilicSymbiont_Nanoarchaeum_equitansKin4M_ARCHAEA_DPANN_Nanoarchaeota_species
species_AcidMineDrainage_Parvarchaeum_acidophilusARMAN5_ARCHAEA_DPANN_Parvarchaeota_species
species_Archaea_DPANN_Pacearchaeota_RBG_13_Pacearchaeota_36_9_species
species_CG10_big_fil_rev_8_21_14_0_10_Pacearchaeota_35_13_curated_species
species_Candidatus_Pacearchaeota_archaeon_RBG_13_33_26_species
species_CG10_big_fil_rev_8_21_14_0_10_Pacearchaeota_34_12_curated_species
species_Candidatus_Pacearchaeota_archaeon_RBG_16_35_8_species
species_Candidatus_Pacearchaeota_CG09land82014010309_ARCHAEA_DPANN_Pacearchaeota_species
species_CG11_big_fil_rev_8_21_14_0_20_Pacearchaeota_30_13_curated_species
species_CG_4_9_14_0_2_um_filter_Pacearchaeota_30_8_curated_species
species_CG10_big_fil_rev_8_21_14_0_10_Pacearchaeota_32_42_curated_species
species_CG10_big_fil_rev_8_21_14_0_10_Pacearchaeota_32_14_curated_species
species_Candidatus_Pacearchaeota_CG10bigfilrev821140103476_ARCHAEA_DPANN_Pacearchaeota_species
species_CG1_02_FULL_Pacearchaeota_35_32_curated_species
species_CG1_02_SUB10_Pacearchaeota_32_132_curated_species
species_CG1_02_FULL_Pacearchaeota_39_14_curated_species
species_CG10_big_fil_rev_8_21_14_0_10_Pacearchaeota_31_24_curated_species
species_CG10_big_fil_rev_8_21_14_0_10_Pacearchaeota_30_48_curated_species
species_CG10_big_fil_rev_8_21_14_0_10_Pacearchaeota_31_9_curated_species
species_CG_4_9_14_3_um_filter_150_Pacearchaeota_31_7_curated_species
species_CG06_land_8_20_14_3_00_150_Pacearchaeota_35_12_curated_species
species_Candidatus_Woesearchaeota_CG08land82014020437_ARCHAEA_DPANN_Woesearchaeota_species
species_CG11_big_fil_rev_8_21_14_0_20_Woesearchaeota_43_8_curated_species
species_CG08_land_8_20_14_0_20_Woesearchaeota_47_9_curated_species
species_CG_4_10_14_0_8_um_filter_cor_Woesearchaeota_47_5_curated_species
species_CG10_big_fil_rev_8_21_14_0_10_Woesearchaeota_44_13_curated_species
species_CG07_land_8_20_14_0_80_Woesearchaeota_44_23_curated_species
species_CG10_big_fil_rev_8_21_14_0_10_Woesearchaeota_33_12_curated_species
species_CG1_02_FULL_Woesearchaeota_57_44_curated_species
species_CG10_big_fil_rev_8_21_14_0_10_Woesearchaeota_32_9_curated_species
species_CG10_big_fil_rev_8_21_14_0_10_Woesearchaeota_30_7_curated_species
species_CG10_big_fil_rev_8_21_14_0_10_Woesearchaeota_37_12_curated_species
species_Candidatus_Woesearchaeota_CG4101402umfilter3313_ARCHAEA_DPANN_Woesearchaeota_species
species_CG_4_10_14_0_2_um_filter_Woesearchaeota_33_13_curated_species
species_CG10_big_fil_rev_8_21_14_0_10_Woesearchaeota_45_16_curated_species
species_CG10_big_fil_rev_8_21_14_0_10_Woesearchaeota_36_11_curated_species
species_CG10_big_fil_rev_8_21_14_0_10_Archaea_43_11_curated_species
species_CG_4_10_14_0_2_um_filter_Archaea_38_6_curated_species
species_AcidMineDrainage_Candidatus_Micrarchaeum_acidiphilumARMAN1_ARCHAEA_DPANN_Micrarchaeota_species
species_Archaea_CG1_02_FULL_Micrarchaeota_47_40_curated_species
species_Archaea_CG10_big_fil_rev_8_21_14_0_10_Micrarchaeota_45_29_curated_species
species_Archaea_CG1_02_FULL_Micrarchaeota_49_24_curated_species
species_Archaea_CG08_land_8_20_14_0_20_Micraarchaeota_59_11_curated_species
species_Archaea_CG10_big_fil_rev_8_21_14_0_10_Micraarchaeota_59_7_curated_species
species_Archaea_CG1_02_FULL_Micrarchaeota_55_41_curated_species
species_Archaea_CG1_02_FULL_Micrarchaeota_60_51_curated_species
species_Archaea_CG1_02_FULL_Micrarchaeota_51_15_curated_species
species_Candidatus_Micrarchaeota_CG1025522_ARCHAEA_DPANN_Micrarchaeota_species
species_Archaea_CG08_land_8_20_14_0_20_Diapherotrites_30_16_curated_species
species_Archaea_CG09_land_8_20_14_0_10_Diapherotrites_32_12_curated_species
species_Candidatus_Diapherotrites_CG08land820140203412_ARCHAEA_DPANN_Diapherotrites_species
species_Archaea_Diapherotrites_B9_G13_species
species_Archaea_CG10_big_fil_rev_8_21_14_0_10_Diapherotrites_31_34_curated_species
species_Archaea_Diapherotrites_ARS1307_species
species_Candidatus_Diapherotrites_CG11bigfilrev82114020379_ARCHAEA_DPANN_Diapherotrites_species
species_Archaea_Euryarchaeota_Candidatus_Altiarchaeales_AltiarchaeumCG2_30_32_3053_species
species_Archaea_Euryarchaeota_Candidatus_Altiarchaeales_HGW_Altiarchaeales1_species
species_Archaea_Euryarchaeota_Candidatus_Altiarchaeales_IMC4_species
species_Archaea_Euryarchaeota_Candidatus_Altiarchaeales_WOR_SM1_79_species
species_Archaea_Euryarchaeota_Methanococci_Methanococcales_Methanocaldococcaceae_Methanocaldococcus_jannaschii_DSM_2661_species
species_Archaea_Euryarchaeota_Methanococci_Methanococcales_Methanocaldococcaceae_Methanotorris_igneus_Kol_5_chromosome_species
species_Archaea_Euryarchaeota_Methanococci_Methanococcales_Methanococcaceae_Methanococcus_maripaludis_X1_species
species_Archaea_Euryarchaeota_Methanococci_Methanococcales_Methanococcaceae_Methanothermococcus_okinawensis_IH1_chromosome_species
species_AcidophilicFeReductionOxidation_Acidiplasma_cupricumulans_ARCHAEA_EURYARCHAEOTA_Diaforarchaea_species
species_Archaea_Euryarchaeota_Thermoplasmata_Thermoplasmatales_Ferroplasmaceae_Ferroplasma_acidarmanus_Fer1_species
species_Archaea_Euryarchaeota_Thermoplasmata_Thermoplasmatales_Picrophilaceae_Picrophilus_torridus_DSM_9790_species
species_Archaea_Euryarchaeota_Thermoplasmata_Thermoplasmatales_Thermoplasmataceae_Thermoplasma_acidophilum_DSM_1728_species
species_HydrothermelVent_Aciduliprofundum_booneiT469_ARCHAEA_EURYARCHAEOTA_Diaforarchaea_species
species_Archaea_CG01_land_8_20_14_3_00_Euryarchaeota_38_12_curated_species
species_Archaea_Euryarchaeota_archaeon_RBG_16_67_27_species
species_Archaea_Euryarchaeota_archaeon_RBG_16_68_13_species
species_Archaea_Euryarchaeota_archaeon_RBG_19FT_COMBO_69_17_species
species_Archaea_Euryarchaeota_archaeon_RBG_16_68_12_species
species_Archaea_Euryarchaeota_archaeon_RBG_19FT_COMBO_56_21_species
species_Archaea_Euryarchaeota_Methanomicrobia_unclassified_Methanomicrobia_Candidatus_Methanomassiliicoccus_intestinalis_Issoire_Mx1_species
species_Rumen_Methanomassiliicoccales_RumenM1_ARCHAEA_EURYARCHAEOTA_Diaforarchaea_species
species_Archaea_Euryarchaeota_Thermoplasmata_Thermoplasmatales_Thermoplasmatales_archaeon_BRNA1_species
species_Archaea_Euryarchaeota_Diaforarchaea_MarineGroupII_MED_G36_species
species_Archaea_Euryarchaeota_Diaforarchaea_MarineGroupII_MED_G38_species
species_Archaea_Euryarchaeota_Diaforarchaea_MarineGroupII_MED_G33_species
species_OceanSurfaceWaterPhotoheterotroph_MarineGroupII_euryarchaeote76746_ARCHAEA_EURYARCHAEOTA_Diaforarchaea_species
species_Archaea_Euryarchaeota_Thermoplasmata_Thermoplasmatales_Thermoplasmatales_archaeon_SCGC_AB_539_C06_species
species_Archaea_Euryarchaeota_RBG_13_Euryarchaeota_31_8_species
species_Thermoplasmatales__SW106926_ARCHAEA_EURYARCHAEOTA_Diaforarchaea_species
species_OceanSurfaceWaterPhotohicZone_MarineGroupIII_euryarchaeoteCGEpi2_ARCHAEA_EURYARCHAEOTA_Diaforarchaea_species
species_Archaea_Euryarchaeota_Diaforarchaea_MarineGroupIII_CG_Bathy1_species
species_Archaea_Euryarchaeota_Archaeoglobi_Archaeoglobales_Archaeoglobaceae_Archaeoglobus_fulgidus_DSM4304_species
species_FeReductionHydrothermelVent_Geoglobus_acetivorans_ARCHAEA_EURYARCHAEOTA_Archaeoglobi_species
species_FeReductionOxidationHydrothermelSedimentVulcano_Ferroglobus_placidusDSM10642_ARCHAEA_EURYARCHAEOTA_Archaeoglobi_species
species_SulfiteReductionHyperthermophilic_Archaeoglobus_veneficus_ARCHAEA_EURYARCHAEOTA_Archaeoglobi_species
species_Archaea_Euryarchaeota_Halobacteria_Halobacteriales_Halobacteriaceae_Haladaptatus_paucihalophilus_DX253_DSM_18195_species
species_Archaea_Euryarchaeota_Halobacteria_Halobacteriales_Halobacteriaceae_Halobiforma_nitratireducens_JCM_10879_species
species_Archaea_Euryarchaeota_Halobacteria_Halobacteriales_Halobacteriaceae_Halopiger_xanaduensis_SH_6_species
species_Archaea_Euryarchaeota_Halobacteria_Halobacteriales_Halobacteriaceae_Natronobacterium_gregoryi_SP2_DSM_3393_species
species_Archaea_Euryarchaeota_Halobacteria_Halobacteriales_Halobacteriaceae_Haloterrigena_turkmenica_DSM_5511_species
species_Archaea_Euryarchaeota_Halobacteria_Halobacteriales_Halobacteriaceae_Natronolimnobius_innermongolicus_JCM_12255_species
species_Archaea_Euryarchaeota_Halobacteria_Halobacteriales_Halobacteriaceae_Natrialba_magadii_ATCC_43099_chromosome_species
species_Archaea_Euryarchaeota_Halobacteria_Halobacteriales_Halobacteriaceae_Natronococcus_occultus_SP4_DSM_3396_species
species_Archaea_Euryarchaeota_Halobacteria_Halobacteriales_Halobacteriaceae_Natronorubrum_sulfidifaciens_JCM_14089_species
species_Archaea_Euryarchaeota_Halobacteria_Halobacteriales_Halobacteriaceae_Natrinema_pellirubrum_DSM15624_species
species_Archaea_Euryarchaeota_Halobacteria_Halobacteriales_Halobacteriaceae_Halovivax_ruber_XH_70_DSM_18193_species
species_Archaea_Euryarchaeota_Halobacteria_Halobacteriales_Halobacteriaceae_Haloarcula_marismortui_ATCC_43049_species
species_Archaea_Euryarchaeota_Halobacteria_Halobacteriales_Halobacteriaceae_Halomicrobium_mukohataei_DSM_12286_species
species_Archaea_Euryarchaeota_Halobacteria_Halobacteriales_Halobacteriaceae_Halorhabdus_utahensis_DSM_12940_species
species_Archaea_Euryarchaeota_Halobacteria_Halobacteriales_Halobacteriaceae_Halosimplex_carlsbadense_2_9_1_species
species_Archaea_Euryarchaeota_Halobacteria_Halobacteriales_Halobacteriaceae_Natronomonas_pharaonis_Gabara_DSM_2160_species
species_Halobacterium_salinarum_R1_DSM671
species_Archaea_Euryarchaeota_Halobacteria_Halobacteriales_Halobacteriaceae_Halococcus_saccharolyticus_DSM_5350_species
species_Archaea_Euryarchaeota_Halobacteria_Natrialbales_Natrialbaceae_Salinarchaeum_sp_Harcht_Bsk1_species
species_Archaea_Euryarchaeota_Halobacteria_Halobacteriales_Halobacteriaceae_Halobaculum_gomorrense_species
species_Archaea_Euryarchaeota_Halobacteria_Halobacteriales_Halobacteriaceae_Halorubrum_distributum_JCM10118_species
species_Archaea_Euryarchaeota_Halobacteria_Halobacteriales_Halobacteriaceae_Halorubrum_ezzemoulense_DSM17463_species
species_Archaea_Euryarchaeota_Halobacteria_Halobacteriales_Halobacteriaceae_Halorubrum_lacusprofundi_ATCC_49239_species
species_Archaea_Euryarchaeota_Halobacteria_Halobacteriales_Halobacteriaceae_Halonotius_pteroides_species
species_Archaea_Euryarchaeota_Halobacteria_Halobacteriales_Halobacteriaceae_Halonotius_sp_J07ABHN4_version_2_species
species_Archaea_Euryarchaeota_Halobacteria_Haloferacales_Haloferacaceae_Halohasta_litchfieldiae_tADL_species
species_Archaea_Euryarchaeota_Halobacteria_Halobacteriales_Halobacteriaceae_Haloferax_mediterranei_R_4_ATCC_33500_species
species_Archaea_Euryarchaeota_Halobacteria_Halobacteriales_Halobacteriaceae_Halogeometricum_borinquense_DSM_11551_chromosome_species
species_Archaea_Euryarchaeota_Halobacteria_Halobacteriales_Halobacteriaceae_Halosarcina_pallida_JCM_14848_species
species_Archaea_Euryarchaeota_Halobacteria_Halobacteriales_Halobacteriaceae_Haloquadratum_walsbyi_C23_species
species_Archaea_Euryarchaeota_Halobacteria_Halobacteriales_Halobacteriaceae_Halogranum_salarium_B_1_species
species_Archaea_Euryarchaeota_Halobacteria_Halobacteriales_Halobacteriaceae_Haloplanus_natans_RE_101_DSM_17983_species
species_Archaea_Euryarchaeota_Halobacteria_Halobacteriales_Halobacteriaceae_Halalkalicoccus_jeotgali_B3_chromosome_species
species_Archaea_Euryarchaeota_Methanomicrobia_Methanocellales_Methanocellaceae_Methanocella_arvoryzae_MRE50_species
species_Archaea_Euryarchaeota_Methanomicrobia_Methanocellales_Methanocellaceae_Methanocella_conradii_HZ254_species
species_Archaea_Euryarchaeota_Methanomicrobia_Methanosarcinales_Methanosaetaceae_Methanosaeta_thermophila_PT_species
species_Archaea_Euryarchaeota_Methanomicrobia_Methanosarcinales_Methanosarcinaceae_Methanococcoides_burtonii_DSM_6242_species
species_Archaea_Euryarchaeota_Methanomicrobia_Methanosarcinales_Methanosarcinaceae_Methanohalophilus_mahii_DSM_5219_chromosome_species
species_Archaea_Euryarchaeota_Methanomicrobia_Methanosarcinales_Methanosarcinaceae_Methanohalobium_evestigatum_Z_7303_chromosome_species
species_Archaea_Euryarchaeota_Methanomicrobia_Methanosarcinales_Methanosarcinaceae_Methanosalsum_zhilinae_WeN5_DSM_4017_species
species_Archaea_Euryarchaeota_Methanomicrobia_Methanosarcinales_Methanosarcinaceae_Methanolobus_psychrophilus_R15_species
species_Archaea_Euryarchaeota_Methanomicrobia_Methanosarcinales_Methanosarcinaceae_Methanomethylovorans_hollandica_DSM_15978_species
species_Archaea_Euryarchaeota_Methanomicrobia_Methanosarcinales_Methanosarcinaceae_Methanosarcina_barkeri_Fusaro_DSM_804_species
species_Archaea_Euryarchaeota_Methanomicrobia_Methanosarcinales_uncultured_Methanosarcinales_mazei_S6_species
species_Archaea_Euryarchaeota_Methanomicrobia_Methanosarcinales_Methermicoccaceae_Methermicoccus_shengliensis_DSM_18856_species
species_Archaea_Euryarchaeota_Methanomicrobia_Methanomicrobiales_Methanocorpusculaceae_Methanocorpusculum_labreanum_Z_species
species_Archaea_Euryarchaeota_Methanomicrobia_Methanomicrobiales_Methanoregulaceae_Candidatus_Methanoregula_boonei_6A8_species
species_Archaea_Euryarchaeota_Methanomicrobia_Methanomicrobiales_Methanoregulaceae_Candidatus_Methanosphaerula_palustris_E1_9c_species
species_Archaea_Euryarchaeota_Methanomicrobia_Methanomicrobiales_Methanoregulaceae_Methanolinea_tarda_NOBI_1_species
species_Archaea_Euryarchaeota_Methanomicrobia_Methanomicrobiales_Methanospirillaceae_Methanospirillum_hungatei_JF_1_species
species_Archaea_Euryarchaeota_Methanomicrobia_Methanomicrobiales_Methanomicrobiaceae_Methanofollis_liminatans_GKZPZ_DSM_4140_species
species_Archaea_Euryarchaeota_Methanomicrobia_Methanomicrobiales_Methanomicrobiaceae_Methanoculleus_bourgensis_MS2_species
species_Archaea_Euryarchaeota_Methanomicrobia_Methanomicrobiales_Methanomicrobiaceae_Methanomicrobium_mobile_BP_DSM_1539_species
species_Archaea_Euryarchaeota_Methanomicrobia_Methanomicrobiales_Methanomicrobiaceae_Methanoplanus_petrolearius_DSM_11571_chromosome_species
species_Archaea_Euryarchaeota_Methanonatronarchaeia_Methanonatronarchaeales_Methanonatronarchaeaceae_Methanohalarchaeum_thermophilum_species
species_Archaea_Euryarchaeota_Methanonatronarchaeia_Methanonatronarchaeales_Methanonatronarchaeaceae_Methanonatronarchaeum_thermophilum_species
species_Archaea_Euryarchaeota_Methanobacteria_Methanobacteriales_Methanobacteriaceae_Methanobacterium_formicicum_DSM3637_species
species_Archaea_Euryarchaeota_Methanobacteria_Methanobacteriales_Methanobacteriaceae_Methanosphaera_stadtmanae_DSM_3091_species
species_Archaea_Euryarchaeota_Methanobacteria_Methanobacteriales_Methanobacteriaceae_Methanobrevibacter_smithii_ATCC_35061_species
species_Archaea_Euryarchaeota_Methanobacteria_Methanobacteriales_Methanobacteriaceae_Methanothermobacter_thermautotrophicus_Delta_H_species
species_Archaea_Euryarchaeota_Methanobacteria_Methanobacteriales_Methanothermaceae_Methanothermus_fervidus_DSM_2088_chromosome_species
species_Archaea_Euryarchaeota_Methanopyri_Methanopyrales_Methanopyraceae_Methanopyrus_kandleri_AV19_species
species_Archaea_Euryarchaeota_Hadesarchaea_B75_G9_species
species_Archaea_Euryarchaeota_Hadesarchaea_YNP_45_species
species_Archaea_Euryarchaeota_Hadesarchaea_DG33_species
species_Archaea_Euryarchaeota_Hadesarchaea_CG08_land_8_20_14_0_20_51_8_species
species_Archaea_Euryarchaeota_Theionarchaea_Theionarchaea_archaeon_DG70_species
species_Archaea_Euryarchaeota_Thermococci_Thermococcales_Thermococcaceae_Palaeococcus_pacificus_DY20341_species
species_Archaea_Euryarchaeota_Thermococci_Thermococcales_Thermococcaceae_Thermococcus_kodakarensis_KOD1_species
species_Archaea_Euryarchaeota_Thermococci_Thermococcales_Thermococcaceae_Pyrococcus_furiosus_DSM_3638_species
species_Archaea_CP_Thorarchaeota_B29_G2_species
species_Archaea_CP_Thorarchaeota_B59_G1_species
species_Archaea_CP_Thorarchaeota_OWC2_species
species_Archaea_CP_Thorarchaeota_OWC5_species
species_Archaea_CP_Thorarchaeota_SMTZ183_species
species_Archaea_CP_Thorarchaeota_SMTZ45_species
species_Candidatus_Thorarchaeota_SMTZ145_ARCHAEA_ASGARD_Thorarchaeota_species
species_Candidatus_Thorarchaeota_AB25_ARCHAEA_ASGARD_Thorarchaeota_species
species_Candidatus_Lokiarchaeota_CR4_ARCHAEA_ASGARD_Lokiarchaeota_species
species_Lokiarchaeum_GC1475_ARCHAEA_ASGARD_Lokiarchaeota_species
species_Candidatus_Heimdallarchaeota_AB125_ARCHAEA_ASGARD_Heimdallarchaeota_species
species_Candidatus_Heimdallarchaeota_B3JM08_ARCHAEA_ASGARD_Heimdallarchaeota_species
species_Candidatus_Odinarchaeota_LCB4_ARCHAEA_ASGARD_Odinarchaeota_species
species_Archaea_Aigarchaeota_Aigarchaeota_archaeon_NZ13_MG1_species
species_Archaea_Thaumarchaeota_Candidatus_Caldiarchaeum_subterraneum_species
species_Archaea_Candidatus_Geothermarchaeota_B21_G17_species
species_Archaea_Candidatus_Geothermarchaeota_ex4572_27_species
species_Archaea_Candidatus_Geothermarchaeota_B85_G16_species
species_Archaea_CG_4_9_14_0_2_um_filter_Nitrosopumilales_34_16_curated_species
species_Archaea_Thaumarchaeota_Nitrosopumilales_Nitrosopumilaceae_Candidatus_Nitrosopumilus_sediminis_AR2_species
species_Archaea_Thaumarchaeota_Nitrosopumilales_Nitrosopumilaceae_Candidatus_Nitrosopumilus_adriaticus_species
species_Archaea_Thaumarchaeota_Nitrosopumilales_Nitrosopumilaceae_Candidatus_Nitrosomarinus_catalina_species
species_Archaea_Thaumarchaeota_Nitrosopumilales_Nitrosopumilaceae_Candidatus_Nitrosopumilus_koreensis_AR1_species
species_Archaea_Thaumarchaeota_Nitrosopumilales_Nitrosopumilaceae_Candidatus_Nitrosopumilus_piranensis_species
species_Archaea_Thaumarchaeota_unclassified_Thaumarchaeota_Marine_Group_I_Marine_Group_I_thaumarchaeote_SCGC_AAA799_E16_species
species_Archaea_Thaumarchaeota_unclassified_Thaumarchaeota_Marine_Group_I_Marine_Group_I_thaumarchaeote_SCGC_AAA799_N04_species
species_Archaea_Thaumarchaeota_unclassified_Thaumarchaeota_Marine_Group_I_Marine_Group_I_thaumarchaeote_SCGC_RSA3_species
species_Archaea_Thaumarchaeota_unclassified_Thaumarchaeota_Marine_Group_I_Marine_Group_I_thaumarchaeote_SCGC_AAA799_D11_species
species_Archaea_Thaumarchaeota_unclassified_Thaumarchaeota_Marine_Group_I_Marine_Group_I_thaumarchaeote_SCGC_AAA799_P11_species
species_Archaea_CG_4_9_14_0_8_um_filter_Nitrosopumilales_34_10_curated_species
species_Archaea_Thaumarchaeota_Nitrosopumilales_Nitrosopumilaceae_Nitrosarchaeum_koreense_MY1_species
species_Archaea_Thaumarchaeota_Nitrosopumilales_Nitrosopumilaceae_Nitrosoarchaeum_limnia_SFB1_species
species_Archaea_Thaumarchaeota_Candidatus_Nitrosopelagicus_brevis_CN25_species
species_Archaea_Thaumarchaeota_Nitrosopelagicus_GoM_MAG1_species
species_Archaea_Thaumarchaeota_unclassified_Thaumarchaeota_Marine_Group_I_Marine_Group_I_thaumarchaeote_SCGC_AAA799_D07_species
species_Archaea_Thaumarchaeota_unclassified_Thaumarchaeota_Marine_Group_I_Marine_Group_I_thaumarchaeote_SCGC_AAA799_O18_species
species_Archaea_Thaumarchaeota_CSP1_1_species
species_Archaea_Thaumarchaeota_Nitrosotenuis_aquarius_species
species_Archaea_Thaumarchaeota_Nitrosotenuis_cloacae_species
species_Archaea_Thaumarchaeota_Nitrosotalea_okcheonensis_species
species_Archaea_Thaumarchaeota_Nitrososphaerales_Nitrososphaeraceae_Nitrosocosmicus_oleophilus_species
species_Archaea_Thaumarchaeota_Nitrososphaerales_Nitrososphaeraceae_Nitrososphaera_evergladensis_SR1_species
species_Archaea_Thaumarchaeota_Nitrososphaerales_Nitrososphaeraceae_Nitrososphaera_viennensis_EN76_species
species_HotSpring_Archaea_Thaumarchaeota_Nitrososphaerales_Nitrososphaeraceae_Nitrososphaera_gargensis_species
species_Archaea_Thaumarchaeota_Nitrososphaeria_Candidatus_Nitrosocaldus_islandicus_species
species_Archaea_Thaumarchaeota_archaeon_RBG_16_49_8_species
species_Archaea_Candidatus_Bathyarchaeota_ex4484_205_species
species_Archaea_Candidatus_Bathyarchaeota_B24_2_species
species_Archaea_Candidatus_Bathyarchaeota_Bin_L_2_yttl_87498_species
species_Archaea_Candidatus_Bathyarchaeota_group1_SG8_32_1_species
species_Archaea_Candidatus_Bathyarchaeota_B1_G15_species
species_Archaea_Candidatus_Bathyarchaeota_CG07_land_8_20_14_0_80_47_9_species
species_Archaea_Candidatus_Bathyarchaeota_CG_4_8_14_3_um_filter_42_8_species
species_Archaea_Candidatus_Bathyarchaeota_group6_AD8_1_species
species_Archaea_Candidatus_Bathyarchaeota_BE326_BA_RLH_species
species_Archaea_Candidatus_Bathyarchaeota_M10_bin190_species
species_Archaea_Candidatus_Bathyarchaeota_RBG_B26_1_species
species_Archaea_Candidatus_Bathyarchaeota_group15_DG45_species
species_Archaea_Candidatus_Bathyarchaeota_NP77_species
species_Archaea_Candidatus_Bathyarchaeota_RBG_13_60_20_species
species_Archaea_Candidatus_Bathyarchaeota_SMTZ80_species
species_Archaea_Crenarchaeota_13_1_40CM_3_52_10_species
species_Archaea_Candidatus_Marsarchaeota_G1_BE_D_species
species_Archaea_Candidatus_Marsarchaeota_G2_BE_D_species
species_Archaea_Candidatus_Marsarchaeota_G2_OSP_D_species
species_Archaea_Candidatus_Marsarchaeota_G2_ECH_B_SAG_C16_species
species_Archaea_Candidatus_Marsarchaeota_G2_ECH_B_1_species
species_Archaea_Korarchaeota_ARK16_species
species_Archaea_Crenarchaeota_Thermoprotei_Acidilobales_Caldisphaeraceae_Caldisphaera_lagunensis_IC_154_DSM_15908_species
species_HyperThermophileAcidophile_Archaea_Crenarchaeota_Thermoprotei_Acidilobales_Acidilobaceae_Acidilobus_7A_species
species_HyperThermophileAcidophile_Archaea_Crenarchaeota_Thermoprotei_Acidilobales_Acidilobaceae_Acidilobus_saccharovorans_345_15_species
species_HyperThermophile_Archaea_Crenarchaeota_Thermoprotei_Desulfurococcales_Aeropyrum_pernix_species
species_Archaea_Crenarchaeota_Thermoprotei_Desulfurococcales_Desulfurococcaceae_Aeropyrum_camini_SY1_JCM_12091_species
species_HyperThermophile_Archaea_Crenarchaeota_Thermoprotei_Desulfurococcales_Pyrodictiaceae_Hyperthermus_butylicus_DSM_5456_species
species_HyperThermophile_Archaea_Crenarchaeota_Thermoprotei_Desulfurococcales_Pyrodictiaceae_Pyrodictium_occultum_species
species_HyperThermophileHydrothermalVent_Archaea_Crenarchaeota_Thermoprotei_Desulfurococcales_Pyrodictiaceae_Pyrolobus_fumarii_1A_DSM_11204_species
species_Archaea_Crenarchaeota_Thermoprotei_Fervidicoccales_Fervidicoccaceae_Fervidicoccus_fontis_Kam940_species
species_Archaea_Crenarchaeota_Thermoprotei_Desulfurococcales_Desulfurococcaceae_Desulfurococcus_amylolyticus_DSM_16532_species
species_Archaea_Crenarchaeota_Thermoprotei_Desulfurococcales_Desulfurococcaceae_Thermosphaera_aggregans_DSM_11486_species
species_Archaea_Crenarchaeota_Thermoprotei_Desulfurococcales_Desulfurococcaceae_Thermogladius_calderae_1633_species
species_HydrothermalVent_Archaea_Crenarchaeota_Thermoprotei_Desulfurococcales_Desulfurococcaceae_Staphylothermus_hellenicus_DSM_12710_species
species_Archaea_Crenarchaeota_Thermoprotei_Desulfurococcales_Desulfurococcaceae_Ignisphaera_aggregans_DSM_17230_species
species_Archaea_Crenarchaeota_Thermoprotei_Sulfolobales_Sulfolobaceae_Acidianus_hospitalis_W1_species
species_Archaea_Crenarchaeota_Thermoprotei_Sulfolobales_Sulfolobaceae_Acidianus_manzaensis_species
species_Archaea_Crenarchaeota_Thermoprotei_Sulfolobales_Sulfolobaceae_Metallosphaera_cuprina_Ar4_species
species_Archaea_Crenarchaeota_Thermoprotei_Sulfolobales_Sulfolobaceae_Metallosphaera_hakonensis_DSM7519_species
species_Copper_Archaea_Crenarchaeota_Thermoprotei_Sulfolobales_Sulfolobaceae_Metallosphaera_sedula_DSM_5348_species
species_Archaea_Crenarchaeota_Thermoprotei_Sulfolobales_Sulfolobaceae_Sulfolobus_metallicus_DSM6482_species
species_Archaea_Crenarchaeota_Thermoprotei_Sulfolobales_Sulfolobaceae_Saccharolobus_solfataricus_P2_species
species_Archaea_Crenarchaeota_Thermoprotei_Sulfolobales_Sulfolobaceae_Sulfolobus_islandicus_LS215_species
species_HyperThermophileNanoarchaeumEquitansHost_Archaea_Crenarchaeota_Thermoprotei_Desulfurococcales_Desulfurococcaceae_Ignicoccus_hospitalis_KIN4I_species
species_Archaea_Crenarchaeota_Thermoprotei_Thermoproteales_Thermofilaceae_Thermofilum_carboxyditrophus_species
species_Archaea_Crenarchaeota_Thermoprotei_Thermoproteales_Thermofilaceae_Thermofilum_pendens_species
species_Archaea_Crenarchaeota_Thermoprotei_Thermoproteales_Thermofilaceae_Thermofilum_uzonense_species
species_Archaea_Crenarchaeota_Thermoprotei_Thermoproteales_Thermoproteaceae_Caldivirga_maquilingensis_IC_167_species
species_Archaea_Crenarchaeota_Thermoprotei_Thermoproteales_Thermoproteaceae_Pyrobaculum_aerophilum_IM2_species
species_Archaea_Crenarchaeota_Thermoprotei_Thermoproteales_Thermoproteaceae_Pyrobaculum_ferrireducens_species
species_Archaea_Crenarchaeota_Thermoprotei_Thermoproteales_Thermoproteaceae_Thermoproteus_tenax_species
species_Archaea_Crenarchaeota_Thermoprotei_Thermoproteales_Thermoproteaceae_Thermoproteus_uzoniensis_768_20_species
species_Archaea_Crenarchaeota_Thermoprotei_Thermoproteales_Thermoproteaceae_Vulcanisaeta_distributa_DSM_14429_species
species_Archaea_Crenarchaeota_Thermoprotei_Thermoproteales_Thermoproteaceae_Vulcanisaeta_thermophila_species
species_Archaea_Candidatus_Verstraetearchaeota_B10_G16_species
species_Archaea_Candidatus_Verstraetearchaeota_B34_G17_species
species_Archaea_Candidatus_Verstraetearchaeota_B66_G16_species
species_Archaea_Candidatus_Verstraetearchaeota__Methanosuratus_Ch88_species
species_Archaea_Korarchaeota_B10_G17_species
species_Archaea_Korarchaeota_B15_G15_species
species_Archaea_Korarchaeota_B51_G1_species
species_Archaea_Korarchaeota_Candidatus_Methanodesulfokores_washburnensis_MDKW_species
species_Archaea_Korarchaeota_ZAV18_species
species_Archaea_Korarchaeota_Candidatus_Korarchaeum_cryptofilum_OPF8_species
species_Archaea_Korarchaeota_NZ13_K_species

## Sheet: Eukaryotes
species_Eukaryota_Metazoa_Ecdysozoa_Arthropoda_Apis_mellifera_AmelHAv31_species
species_Eukaryota_Metazoa_Ecdysozoa_Arthropoda_Dinothrombium_tinctorium_ASM367599v1_species
species_Eukaryota_Metazoa_Chordata_Cephalochordata_Branchiostoma_belcheri_Haploidv18h27_species
species_Eukaryota_Metazoa_Hemichordata_Saccoglossus_kowalevskii_Skow_11_species
species_Eukaryota_Metazoa_Lophotrochozoa_Annelida_Helobdella_robusta_v1_species
species_Eukaryota_Metazoa_Lophotrochozoa_Mollusca_Octopus_bimaculoides_v2_0_species
species_Eukaryota_Metazoa_Lophotrochozoa_Elysia_chlorotica_ElyChl2_species
species_Eukaryota_Metazoa_Lophotrochozoa_Brachiopoda_Lingula_anatina_LinAna2_species
species_Eukaryota_Metazoa_Lophotrochozoa_Rotifera_Brachionus_plicatilis_Brachionus_plicatilis_HYR1_species
species_Eukaryota_Metazoa_Chordata_Craniata_Vertebrata_Chondrichthyes_Elasmobranchii_Rhincodon_typus_ASM164234v2_species
species_Eukaryota_Metazoa_Chordata_Craniata_Vertebrata_Chondrichthyes_Holocephali_Callorhinchus_milii_613_species
species_Eukaryota_Metazoa_Chordata_Craniata_Vertebrata_Euteleostomi_Amphibia_Rana_catesbeiana_RCv21_species
species_Eukaryota_Metazoa_Chordata_Craniata_Vertebrata_Euteleostomi_Amphibia_Xenopus_laevis_v2_species
species_Eukaryota_Metazoa_Chordata_Craniata_Vertebrata_Euteleostomi_Archelosauria_Aquila_chrysaetos_canadensis_102_species
species_Eukaryota_Metazoa_Chordata_Craniata_Vertebrata_Euteleostomi_Lepidosauria_Pseudonaja_textilis_EBS10Xv2PRI_species
species_Eukaryota_Metazoa_Chordata_Craniata_Vertebrata_Euteleostomi_Mammalia_Homo_sapiens_GRCh38p12_species
species_Eukaryota_Metazoa_Chordata_Craniata_Vertebrata_Euteleostomi_Mammalia_Mus_musculus_GRCm38p6_species
species_Eukaryota_Metazoa_Chordata_Craniata_Vertebrata_Euteleostomi_Archelosauria_Terrapene_mexicana_triunguis2_species
species_Eukaryota_Metazoa_Chordata_Craniata_Vertebrata_Euteleostomi_Mammalia_Ornithorhynchus_anatinus_501_species
species_Eukaryota_Metazoa_Echinodermata_Acanthaster_planci_OKI_Apl_1_species
species_Eukaryota_Amoebozoa_Discosea_Longamoebia_Acanthamoebidae_Acanthamoeba_castellanii_Neff_species
species_Eukaryota_Metazoa_Chordata_Craniata_Vertebrata_Euteleostomi_Coelacanthiformes_Latimeria_chalumnae_LatCha1_species
species_Eukaryota_Metazoa_Chordata_Tunicata_Ciona_intestinalis_KH_species
species_Eukaryota_Metazoa_Ecdysozoa_Scalidophora_Priapulus_caudatus_501_species
species_Eukaryota_Metazoa_Cnidaria_Exaiptasia_pallida_Aiptasia_1_1_species
species_Eukaryota_Metazoa_Cnidaria_Hydra_vulgaris_Hydra_RP_1_species
species_Eukaryota_Metazoa_Placozoa_Trichoplax_adhaerens_v1_species
species_Eukaryota_Metazoa_Porifera_Amphimedon_queenslandica_v1_species
species_Eukaryota_Metazoa_Ecdysozoa_Nematoda_Caenorhabditis_elegans_WBcel235_species
species_Eukaryota_Metazoa_Ecdysozoa_Nematoda_Trichinella_patagoniensis_T12_ISS2496_r1_species
species_Eukaryota_Metazoa_Mesozoa_Intoshia_linei_IntLin1_species
species_Eukaryota_Metazoa_Platyhelminthes_Macrostomum_lignano_Mlig_3_7_species
species_Eukaryota_Metazoa_Platyhelminthes_Schistocephalus_solidus_NST_G2_0011_upd_species
species_Eukaryota_Metazoa_Platyhelminthes_Schistosoma_curassoni_Dakar_0011_upd_species
species_Eukaryota_Metazoa_Ecdysozoa_Tardigrada_Hypsibius_dujardini_nHd_31_species
species_Eukaryota_Choanoflagellida_Monosiga_brevicollis_MX1V1_species
species_Eukaryota_Choanoflagellida_Salpingoeca_rosetta_proterospongia_ATCC50818_species
species_Eukaryota_Fungi_Dikarya_Ascomycota_Candida_albicans_SC5314_ASM18296v3_species
species_Eukaryota_Fungi_Dikarya_Ascomycota_Saccharomyces_cerevisiae_S288C_R64_species
species_Eukaryota_Fungi_Dikarya_Ascomycota_Penicillium_digitatum_Pd1_PdigPd1_v1_species
species_Eukaryota_Fungi_Dikarya_Ascomycota_Histoplasma_capsulatum_NAm1_ASM14958v1_species
species_Zymoseptoria_tritici_ST99CH_1A5
species_Eukaryota_Fungi_Dikarya_Ascomycota_Schizosaccharomyces_pombe_ASM294v2_species
species_Eukaryota_Fungi_Dikarya_Basidiomycota_Cryptococcus_neoformans_grubii_H99_CNA3_species
species_Eukaryota_Fungi_Dikarya_Basidiomycota_Rhodotorula_toruloides_NP11_RHOziaDV1_species
species_Eukaryota_Fungi_Dikarya_Basidiomycota_Puccinia_striiformis_93210__species
species_Eukaryota_Fungi_Dikarya_Basidiomycota_Kalmanozyma_brasiliensis_GHG001_PSEUBRA1_species
species_Eukaryota_Fungi_Dikarya_Basidiomycota_Sporisorium_reilianum_reilianum_version2_species
species_Eukaryota_Fungi_Dikarya_Basidiomycota_Ustilago_maydis_521_2_species
species_Eukaryota_Fungi_FungiIncertaeSedis_Blastocladiomycota_Allomyces_macrogynus_ATCC38327_A_macrogynus_V3_species
species_Eukaryota_Fungi_FungiIncertaeSedis_Blastocladiomycota_Catenaria_anguillulae_PL171_Catan2_species
species_Eukaryota_Fungi_FungiIncertaeSedis_Cryptomycota_Rozella_allomycis_CSF55_k41_t100_species
species_Eukaryota_Fungi_FungiIncertaeSedis_Mucoromycota_Diversispora_versiformis_Glomus_Soap2v31nrfa_species
species_Eukaryota_Fungi_FungiIncertaeSedis_Mucoromycota_Gigaspora_rosea_ASM355032v1_species
species_Eukaryota_Fungi_FungiIncertaeSedis_Mucoromycota_Rhizophagus_irregularis_DAOM_181602_197198_ASM43914v3_species
species_Eukaryota_Fungi_FungiIncertaeSedis_Mucoromycota_Jimgerdemannia_flammicorona_Jimfl_GMNB39_1_species
species_Eukaryota_Fungi_FungiIncertaeSedis_Mucoromycota_Rhizopus_microsporus_ATCC52813_Rhimi1_1_species
species_Eukaryota_Fungi_FungiIncertaeSedis_Mucoromycota_Mortierella_elongata_AG77v2_species
species_Eukaryota_Fungi_FungiIncertaeSedis_Zoopagomycota_Basidiobolus_meristosporus_CBS93173_Basme2finSC_species
species_Eukaryota_Fungi_FungiIncertaeSedis_Zoopagomycota_Conidiobolus_coronatus_NRRL28638_species
species_Eukaryota_Fungi_FungiIncertaeSedis_Cryptomycota_Paramicrosporidium_saccamoebae_KSL3_v6_species
species_Eukaryota_Fungi_FungiIncertaeSedis_Chytridiomycota_Batrachochytrium_dendrobatidis_JAM81_v1_species
species_Eukaryota_Fungi_FungiIncertaeSedis_Chytridiomycota_Gonapodya_prolifera_JEL478_Ganpr1_species
species_Eukaryota_Fungi_FungiIncertaeSedis_Chytridiomycota_Neocallimastix_californiae_G1v1_species
species_Eukaryota_Fungi_FungiIncertaeSedis_Zoopagomycota_Coemansia_reversa_NRRL1564_Coere1_species
species_Eukaryota_Fungi_FungiIncertaeSedis_Zoopagomycota_Smittium_angustum_ASM309767v1_species
species_Eukaryota_Fungi_FungiIncertaeSedis_Microsporidia_Mitosporidium_daphniae_UGP1_species
species_Eukaryota_Rhodophyta_Bangiophyceae_Cyanidioschyzon_merolae_10D_ASM9120v1_species
species_Eukaryota_Rhodophyta_Bangiophyceae_Porphyra_umbilicalis_v1_species
species_Eukaryota_Rhodophyta_Florideophyceae_Chondrus_crispus_ASM35022v2_species
species_Eukaryota_Rhodophyta_Florideophyceae_Gracilariopsis_chorda_GraCho1_species
species_Eukaryota_Rhodophyta_Bangiophyceae_Galdieria_sulphuraria_ASM34128v1_species
species_Eukaryota_Amoebozoa_Mycetozoa_Dictyostelids_Acytosteliaceae_Acytostelium_subglobosum_LB1_Asub_2_species
species_Eukaryota_Amoebozoa_Mycetozoa_Dictyostelids_Acytosteliaceae_Heterostelium_albumPN500_PolPal_Dec2009_species
species_Eukaryota_Amoebozoa_Mycetozoa_Dictyostelids_Dictyosteliaceae_Dictyostelium_discoideum_dicty_2_7_species
species_Eukaryota_Amoebozoa_Mycetozoa_Protosteliales_Cavosteliaceae_Planoprotostelium_fungivorum_ASM302417v1_species
species_Eukaryota_Viridiplantae_Chlorophyta_Chlorophyceae_Chlamydomonas_reinhardtii_v3_species
species_Eukaryota_Viridiplantae_Chlorophyta_Chlorophyceae_Tetrabaena_socialis_TetSoc1_species
species_Eukaryota_Viridiplantae_Chlorophyta_Chlorophyceae_Volvox_carteri_nagariensis_v1_species
species_Eukaryota_Viridiplantae_Chlorophyta_Chlorophyceae_Monoraphidium_neglectum_v1_species
species_Eukaryota_Viridiplantae_Chlorophyta_Trebouxiophyceae_Auxenochlorella_protothecoides_ASM73321v1_species
species_Eukaryota_Viridiplantae_Chlorophyta_Trebouxiophyceae_Chlorella_variabilis_v1_species
species_Eukaryota_Viridiplantae_Chlorophyta_Trebouxiophyceae_Micractinium_conductrix_ASM224581v2_species
species_Eukaryota_Viridiplantae_Chlorophyta_Trebouxiophyceae_Coccomyxa_subellipsoidea_C169_species
species_Eukaryota_Viridiplantae_Chlorophyta_Mamiellophyceae_Micromonas_commoda_ASM9098v2_species
species_Eukaryota_Viridiplantae_Chlorophyta_Mamiellophyceae_Ostreococcus_tauri_140606_species
species_Eukaryota_Viridiplantae_Streptophyta_Arabidopsis_thaliana_TAIR10_1_species
species_Eukaryota_Viridiplantae_Streptophyta_Oryza_sativa_Japonica_Build4_species
species_Eukaryota_Viridiplantae_Streptophyta_Zea_mays_B73_RefGen_v4_species
species_Eukaryota_Viridiplantae_Streptophyta_Marchantia_polymorpha_liverwort_species
species_Eukaryota_Viridiplantae_Streptophyta_Physcomitrella_patens_PhypaV3_species
species_Eukaryota_Viridiplantae_Streptophyta_Chara_braunii_Cbr_1_species
species_Eukaryota_Viridiplantae_Streptophyta_Klebsormidium_nitens_ASM70883v1_species
species_Eukaryota_Apusozoa_Apusomonadidae_Thecamonas_Thecamonas_trahens_ATCC50062May2010_species
species_Eukaryota_Cryptophyta_Pyrenomonadales_Geminigeraceae_Guillardia_Guillardia_theta_CCMP2712_Guith1_species
species_Eukaryota_Haptophyceae_Isochrysidales_Noelaerhabdaceae_Emiliania_huxleyi_CCMP1516_species
species_Eukaryota_Haptophyceae_Prymnesiales_Chrysochromulinaceae_Chrysochromulina_CCMP291_species
species_Eukaryota_Rhizaria_Cercozoa_Imbricatea_Plasmodiophora_brassicae_pb314_species
species_Eukaryota_Stramenopiles_Bacillariophyta_Bacillariophyceae_Fistulifera_solaris_species
species_Eukaryota_Stramenopiles_Bacillariophyta_Bacillariophyceae_Phaeodactylum_tricornutum_CCAP10551_ASM15095v2_species
species_Eukaryota_Stramenopiles_Bacillariophyta_Bacillariophyceae_Fragilariopsis_cylindrus_CCMP1102_Fracy1_species
species_Eukaryota_Stramenopiles_Bacillariophyta_Bacillariophyceae_Pseudonitzschia_multistriata_species
species_Eukaryota_Stramenopiles_Bacillariophyta_Coscinodiscophyceae_Thalassiosira_oceanica_ThaOc_1_species
species_Eukaryota_Stramenopiles_Bacillariophyta_Coscinodiscophyceae_Thalassiosira_pseudonana_CCMP1335_ASM14940v2_species
species_Eukaryota_Stramenopiles_Pelagophyceae_Aureococcus_anophagefferens_v1_species
species_Eukaryota_Stramenopiles_Phaeophyceae_Ectocarpus_siliculosus_ASM31002v1_species
species_Eukaryota_Stramenopiles_Eustigmatophyceae_Nannochloropsis_gaditana_CCMP526_ASM24072v1_species
species_Eukaryota_Stramenopiles_Oomycetes_Phytophthora_parasitica_INRA310_PPINRA310V2_species
species_Eukaryota_Stramenopiles_Oomycetes_Albugo_candida_AcNc2_species
species_Eukaryota_Stramenopiles_Oomycetes_Pythium_insidiosum_Pythium_insidiosum_1_species
species_Eukaryota_Stramenopiles_Labyrinthulomycetes_Hondaea_fermentalgiana_Aurantiochytrium_FCC1311_v1_species
species_Eukaryota_Stramenopiles_Blastocystis_hominis_ASM15166v1_species
species_NonPathogenicAmoeba_Eukaryota_Amoebozoa_Archamoebae_Entamoebidae_Entamoeba_dispar_JCVI_EDISG_1_species
species_Parasite_Eukaryota_Amoebozoa_Archamoebae_Entamoebidae_Entamoeba_histolytica_HM1IMSSClone6_species
species_Eukaryota_Euglenozoa_Kinetoplastida_Bodonidae_Bodo_saltans_BSAL_species
species_Eukaryota_Euglenozoa_Kinetoplastida_Trypanosomatidae_Leishmania_major_Friedlin_ASM272v2_species
species_Eukaryota_Euglenozoa_Kinetoplastida_Trypanosomatidae_Trypanosoma_brucei_DAL972_ASM21029v1_species
species_Eukaryota_Euglenozoa_Kinetoplastida_Trypanosomatidae_Trypanosoma_cruzi_ASM20906v1_species
species_PlantInfectingTrypanosomes_Eukaryota_Euglenozoa_Kinetoplastida_Trypanosomatidae_Phytomonas_EM1_AKH_PRJEB1535_v1_species
species_Eukaryota_Euglenozoa_Kinetoplastida_Perkinsela_CCAP1560_4_ASM123584v1_species
species_Eukaryota_Alveolata_Apicomplexa_Aconoidasida_Haemosporida_Plasmodiidae_Plasmodium_falciparum_3D7_species
species_Eukaryota_Alveolata_Apicomplexa_Aconoidasida_Haemosporida_Plasmodiidae__Plasmodium_vivax_ASM241v2_species
species_Eukaryota_Alveolata_Apicomplexa_Aconoidasida_Piroplasmida_Babesiidae_Babesia_bigemina_species
species_Eukaryota_Alveolata_Apicomplexa_Aconoidasida_Piroplasmida_Theileriidae_Theileria_orientalis_Shintoku_species
species_ParasiteInvertebratesEukaryota_Alveolata_Apicomplexa_Conoidasida_Gregarinasina_Gregarina_niphandrodes_species
species_PhotosyntheticAlga_Eukaryota_Alveolata_Chromerida_Vitrella_Vitrella_brassicaformis_species
species_Eukaryota_Alveolata_Apicomplexa_Conoidasida_Coccidia_Sarcocystidae_Toxoplasma_gondii_ME49_TGA4_species
species_Parasite_Eukaryota_Alveolata_Apicomplexa_Conoidasida_Coccidia_Sarcocystidae_Neospora_caninum_species
species_ObligateIntracellularParasite_Eukaryota_Alveolata_Apicomplexa_Conoidasida_Coccidia_Cryptosporidiidae_Cryptosporidium_parvum_IowaII_species
species_Eukaryota_Alveolata_Dinophyceae_Suessiales_Symbiodinium_microadriaticum_CCMP2467_species
species_MarineIntracellularParasite_Eukaryota_Alveolata_Perkinsozoa_Perkinsidae_Perkinsus_marinus_ATCC50983_species
species_Eukaryota_Alveolata_Ciliophora_Intramacronucleata_Oligohymenophorea_Hymenostomatida_Ichthyophthirius_multifiliis_species
species_Macronucleus_Eukaryota_Alveolata_Ciliophora_Intramacronucleata_Oligohymenophorea_Hymenostomatida_Tetrahymena_thermophila_SB210_species
species_Eukaryota_Alveolata_Ciliophora_Intramacronucleata_Oligohymenophorea_Parameciidae_Paramecium_tetraurelia_species
species_Eukaryota_Alveolata_Ciliophora_Intramacronucleata_Oligohymenophorea_Pseudocohnilembidae_Pseudocohnilembus_persalinus_species
species_Eukaryota_Alveolata_Ciliophora_Intramacronucleata_Spirotrichea_Oxytrichidae_Stylonychia_lemnae_species
species_Macronucleus_Eukaryota_Alveolata_Ciliophora_Intramacronucleata_Spirotrichea_Oxytrichidae_Oxytricha_trifallax_species
species_Eukaryota_Alveolata_Ciliophora_Postciliodesmatophora_Heterotrichea_Stentor_coeruleus_WM001_species
species_Eukaryota_Heterolobosea_Schizopyrenida_Vahlkampfiidae_Naegleria_gruberi1_species
species_Eukaryota_Rhizaria_Foraminifera_Monothalamids_Reticulomyxidae_Reticulomyxa_filosa_Reti_assembly1_species
species_Eukaryota_Parabasalia_Trichomonadida_Trichomonadidae_Trichomonas_foetus_ASM183968v1_species
species_Eukaryota_Fungi_FungiIncertaeSedis_Microsporidia_Encephalitozoon_cuniculi_GBM1_ASM9122v1_species
species_Eukaryota_Fungi_FungiIncertaeSedis_Microsporidia_Trachipleistophora_hominis_ASM31613v1_species
species_Eukaryota_Fungi_FungiIncertaeSedis_Microsporidia_Nematocida_parisii_ERTm1_V3_species
species_Eukaryota_Fornicata_Diplomonadida_Hexamitidae_Giardia_lamblia_ATCC50803_GL2_species
species_Eukaryota_Fornicata_Diplomonadida_Hexamitidae_Spironucleus_salmonicidaSSK3_species
