# Supplementary material for: An ancient metalloenzyme evolves through metal preference modulation
Source: Nat Ecol Evol. 2023 Apr 10;7(5):732–44. doi: 10.1038/s41559-023-02012-0 (PMC10172142; doi:10.1038/s41559-023-02012-0)
Supplement: Supplementary file 7 — All SodFMs MAFFT alignment trimal gt01 trimmed. Multiple sequence alignment of SodFM protein sequences used to generate the SodFM phylogeny (Supplementary Data 6). [file 41559_2023_2012_MOESM7_ESM.zip]

Archive with 1 entries (1 files):
- 41559_2023_2012_MOESM7_ESM
