# Supplementary material for: An ancient metalloenzyme evolves through metal preference modulation
Source: Nat Ecol Evol. 2023 Apr 10;7(5):732–44. doi: 10.1038/s41559-023-02012-0 (PMC10172142; doi:10.1038/s41559-023-02012-0)
Supplement: Supplementary file 7 — All SodFMs MAFFT alignment trimal gt01 trimmed. Multiple sequence alignment of SodFM protein sequences used to generate the SodFM phylogeny (Supplementary Data 6). [file 41559_2023_2012_MOESM7_ESM.zip › 41559_2023_2012_MOESM7_ESM]

>SODFM1_0_PDB__5n56/1-198
-A-FE---LPKLPYAFDALEPHFDKETMEIHHDRH-HNTYVTKLNAAVEG-TDL-ES-K-SIEEI--VA-NL
D--SV-PA--NIQTAVRNNGG-GHLN----HSLFWELLSP-NSE-E----KGTVVEKIKEQWGSLEEFKKEF
ADKAAA-RF--GSGWAWLV-VN--NGQLEIVT-TPNQD-NPLT---E----GK-TPILGLDVWEHAYYLKYQ
NKRPDYIGAFW-NVVNWEKVDELYNATK
>SODFM1_1_PDB__6qv9/1-197
-A-FE---LPKLPYAFDALEPHFDKETMEIHHDRH-HNTYVTKLNAAVEG-TDL-ES-K-SIEEI--VA-NL
D--SV-PA--NIQTAVRNNGG-GHLN----HSLFWELLSP-NSE-E----KGTVVEKIKEQWGSLEEFKKEF
ADKAAA-RF--GSGWAWLV-VN--NGQLEIVT-TPNQD-NPLT---E----GK-TPILLFDVWEHAYYLKYQ
NKRPDYIGAFW-NVVNWEKVDELYNAT-
>SODFM1_3_PDB__6ex3/1-195
-A-FE---LPKLPYAFDALEPHFDKETMEIHHDRH-HNTYVTKLNAAVEG-TDL-ES-K-SIEEI--VA-NL
----V-PA--NIQTAVRNNGG-GHLN----HSLFWELLSP-NSE-E----KGTVVEKIKEQWGSLEEFKKEF
ADKAAA-RF--GSGWAWLV-VN--NGQLEIVT-TPNQD-NPLT---E----GK-TPILGLDVWEHAYYLKYQ
NKRPDYIGAFW-NVVNWEKVDELYNAT-
>SODFM1_6_PDB__5x2j/1-199
MA-FE---LPNLPYGFRALEPHIDQQTMEIHHDKH-HNTYVTKLNAAVEG-TDL-ES-K-SIEEI--VA-NL
D--SV-PE--NIQTAVRNNGG-GHLN----HSLFWELLTP-NSE-E----KGTVVDKIKEQWGSLDAFKEEF
ANQAAA-RF--GSGWAWLV-VN--DGKLEIVT-TPNQD-NPLT---E----GK-TPILGLDVWEHAYYLKYQ
NKRPDYISAFW-NVVNWEKVDELYNAAK
>SODFM1_8_PDB__6ex5/1-198
-A-FK---LPNLPYAYDALEPYFDQRTMEFHHDKH-HNTYVTKLNATVEG-TEL-EH-Q-SLADM--IA-NL
D--KV-PE--AMRMSVRNNGG-GHFN----HSLFWEILSP-NSE-E----KGGVIDDIKAQWGTLDEFKNEF
ANKATT-LF--GSGWTWLV-VN--DGKLEIVT-TPNQD-NPLT---E----GK-TPILGLDVWEHAYYLKYQ
NKRPDYMTAFW-NIVNWKKVDELYQAAK
>SODFM1_10_PDB__5n57/1-198
-A-FK---LPNLPYAYDALEPYIDQRTMEFHHDKH-HNTYVTKLNATVEG-TEL-EH-Q-SLADM--IA-NL
D--KV-PE--AMRMSVRNNGG-GHFN----HSLFWEILSP-NSE-E----KGGVIDDIKAQWGTLDEFKNEF
ANKATT-LF--GSGWTWLV-VN--DGKLEIVT-TPNQD-NPLT---E----GK-TPILLFDVWEHAYYLKYQ
NKRPDYMTAFW-NIVNWKKVDELYQAAK
>SODFM1_12_PDB__6qv8/1-198
-A-FK---LPNLPYAYDALEPYIDQRTMEFHHDKH-HNTYVTKLNATVEG-TEL-EH-Q-SLADM--IA-NL
D--KV-PE--AMRMSVRNNGG-GHFN----HSLFWEILSP-NSE-E----KGGVIDDIKAQWGTLDEFKNEF
ANKATT-LF--GSGWTWLV-VN--DGKLEIVT-TPNQD-NPLT---E----GK-TPILGLDVWEHAYYLKYQ
NKRPDYMTAFW-NIVNWKKVDELYQAAK
>SODFM1_16_PDB__1xuq/1-200
-K-HE---LPNLPYAYDALEPHFDKETMNIHHTKH-HNTYITNLNAALEGHAEL-AD-K-SVEEL--VA-NL
N--EV-PE--AIRTAVRNNGG-GHAN----HTFFWTILSP-NGG-GQ--PVGELATAIEAKFGSFDAFKEEF
AKAGAT-RF--GSGWAWLV-VN--NGELEVTS-TPNQD-SPLT---E----GK-TPVIGLDVWEHAYYLNYQ
NRRPDYIGAFW-NVVDWNAAEKRYQEA-
>SODFM1_18_PDB__2rcv/1-200
-A-YE---LPELPYAYDALEPHIDKETMTIHHTKH-HNTYVTNLNKAVEGNTAL-AN-K-SVEEL--VA-DL
D--SV-PE--NIRTAVRNNGG-GHAN----HKLFWTLLSP-NGG-GE--PTGALAEEINSVFGSFDKFKEQF
AAAAAG-RF--GSGWAWLV-VN--NGKLEITS-TPNQD-SPLS---E----GK-TPILGLDVWEHAYYLNYQ
NRRPDYISAFW-NVVNWDEVARLYSER-
>SODFM1_20_PDB__1jr9/1-201
-K-FE---LPELPYAYDALEPTIDKETMNIHHTKH-HNTYVTKLNGALEGHEDL-KN-K-SLNDL--IS-NL
D--AV-PE--NIRTAVRNNGG-GHAN----HSLFWKLMSP-NGG-GK--PTGEVADKINDKYGSFEKFQEEF
AAAAAG-RF--GSGWAWLV-VN--NGEIEIMS-TPIQD-NPLM---E----GK-KPILGLDVWEHAYYLKYQ
NKRPDYISAFW-NVVNWDEVAAQYSQAA
>SODFM1_22_PDB__1xre/1-201
-S-FQ---LPKLSYDYDELEPYIDSNTLSIHHGKH-HATYVNNLNAALENYSEL-HN-K-SLEEL--LC-NL
E--TL-PK--EIVTAVRNNGG-GHYC----HSLFWEVMSP-RGG-GE--PNGDVAKVIDYYFNTFDNLKDQL
SKAAIS-RF--GSGYGWLV-LDG--EELSVMS-TPNQD-TPLQ---E----GK-IPLLVIDVWEHAYYLKYQ
NRRPEFVTNWW-HTVNWDRVNEKYLQAI
>SODFM1_23_PDB__6bej/1-201
-A-YT---LPQLPYAYDALEPNIDAQTMEIHHTKH-HQTYINNVNAALEGTEYA-D--L-PIEEL--VS-KL
K--SL-PE--NLQGPVRNNGG-GHAN----HSLFWTVLSP-NGG-GE--PKGEVAKAIDKDLGGFEKFKEAF
TKAAVS-RF--GSGWAWLS-VTP-DKKLVVES-TANQD-SPLF---E----GN-TPILGLDVWEHAYYLKYQ
NRRPEYIGAFY-NAVNWEEVERRYHAAI
>SODFM1_24_PDB__6pro/1-201
-P-FE---LPALPYPYDALEPHIDKETMNIHHTKH-HNTYVTNLNAALEGHPDL-QN-K-SLEEL--LS-NL
E--AL-PE--SIRTAVRNNGG-GHAN----HSLFWTILSP-NGG-GE--PTGELADAINKKFGSFTAFKDEF
SKAAAG-RF--GSGWAWLV-VN--NGELEITS-TPNQD-SPIM---E----GK-TPILGLDVWEHAYYLKYQ
NRRPEYIAAFW-NVVNWDEVAKRYSEAK
>SODFM1_25_PDB__4jyy/1-197
---FK---VKPLPYAYDALEPYIDKETMKLHHDKH-YQAYVDKLNAALEKYPEL-YN---SLCEL--LQ-NL
D--SL-PK--DIATTVRNNAG-GAYN----HKFFFDIMTP-E---KTI-PSESLKEAIDRDFGSFEKFKQEF
QKSALD-VF--GSGWAWLV-ATK-DGKLSIMT-TPNQD-SPVS---K----N--TPIIGLDVWEHAYYLKYQ
NRRNEYIDNWF-NVVNWNGALENYKNL-
>SODFM1_28_PDB__3kky/1-200
-A-YT---LPQLPYAYDALEPHIDARTMEIHHTKH-HQTYVDNANKALEG-TEF-AD-L-PVEQL--IQ-QL
D--RV-PA--DKKGALRNNAG-GHAN----HSMFWQIM---GQA-NQ--PSGELLDAINSAFGSFDAFKQKF
EDAAKT-RF--GSGWAWLV-V-K-DGKLDVVS-TANQD-NPLMGIGS--G----TPILGVDVWEHAYYLNYQ
NRRPDYLAAFW-NVVNWDEVSKRYAAAK
>SODFM1_31_PDB__1en5/1-202
-S-YT---LPSLPYAYDALEPHFDKQTMEIHHTKH-HQTFVNNANAALESL-EF-AN-L-PVEEL--IT-KL
D--QL-PA--DKKTVLRNNAG-GHAN----HSLFWKGL---KKG-TT--LQGDLKAAIERDFGSVDNFKAEF
EKAAAS-RF--GSGWAWLV-LKG-D-KLAVVS-TANQD-SPLMGISGAS--G--FPIMGLDVWEHAYYLKFQ
NRRPDYIKEFW-NVVNWDEAAARFAAKK
>SODFM1_32_PDB__1i08/1-202
-S-YT---LPSLPYAYDALEPHFDKQTMEIHHTKA-HQTYVNNANAALESL-EF-AN-L-PVEEL--IT-KL
D--QL-PA--DKKTVLRNNAG-GHAN----HSLFWKGL---KKG-TT--LQGDLKAAIERDFGSVDNFKAEF
EKAAAS-RF--GSGWAWLV-LKG-D-KLAVVS-TANQD-SPLMGISGAS--G--FPIMGLDVWEHAYYLKFQ
NRRPDYIKEFW-NVVNWDEAAARFAAKK
>SODFM1_33_PDB__1vew/1-202
-S-YT---LPSLPYAYDALEPHFDKQTMEIHHTKH-HQTYVNNANAALESL-EF-AN-L-PVEEL--IT-KL
D--QL-PA--DKKTVLRNNAG-GHAN----HSLFWKGL---KKG-TT--LQGDLKAAIERDFGSVDNFKAEF
EKAAAS-RF--GSGWAWLV-LKG-D-KLAVVS-TANQD-SPLMGISGAS--G--FPIMGLDVWEHAYYLKFQ
NRRPDYIKEFW-NVVNWDEAAARFAAKK
>SODFM1_34_PDB__1en6/1-202
-S-YT---LPSLPYAYDALEPHFDKQTMEIHHTKH-HQTYVNNANAALESL-EF-AN-L-PVEEL--IT-KL
D--QL-PA--DKKTVLRNNAG-GHAN----HSLFWKGL---KKG-TT--LQGDLKAAIERDFGSVDNFKAEF
EKAAAS-RF--GSGWAWLV-LKG-D-KLAVVS-TANLD-SPLMGISGAS--G--FPIMGLDVWEHAYYLKFQ
NRRPDYIKEFW-NVVNWDEAAARFAAKK
>SODFM1_37_PDB__4yip/1-200
-A-IL---LPDLPYAYDALEPYIDAETMTLHHDKH-HATYVANANAALEKHPEI-GE---NLEVL--LA-DV
E--QI-PA--DIRQSLINNGG-GHLN----HALFWELLSP-EKT-K---VTAEVAAAINEAFGSFDDFKAAF
TAAATT-RF--GSGWAWLV-VDK-EGKLEVTS-TANQD-TPIS---Q----GL-KPILALDVWEHAYYLNYR
NVRPNYIKAFF-EVINWNTVARLYAEAL
>SODFM1_40_PDB__1ix9/1-202
-S-YT---LPSLPYAYDALEPHFDKQTMEIHHTKH-HQTYVNNANAALESL-EF-AN-L-PVEEL--IT-KL
D--QL-PA--DKKTVLRNNAG-GHAN----HSLFWKGL---KKG-TT--LQGDLKAAIERDFGSVDNFKAEF
EKAAAS-RF--GSGWAWLV-LKG-D-KLAVVS-TANQD-SPLMGISGAS--G--FPIMGLDVWEHAYFLKFQ
NRRPDYIKEFW-NVVNWDEAAARFAAKK
>SODFM1_49_PDB__1en4/1-202
-S-YT---LPSLPYAYDALEPHFDKQTMEIHHTKH-HQTYVNNANAALESL-EF-AN-L-PVEEL--IT-KL
D--QL-PA--DKKTVLRNNAG-GHAN----HSLFWKGL---KKG-TT--LQGDLKAAIERDFGSVDNFKAEF
EKAAAS-RF--GSGWAWLV-LKG-D-KLAVVS-TANHD-SPLMGISGAS--G--FPIMGLDVWEHAYYLKFQ
NRRPDYIKEFW-NVVNWDEAAARFAAKK
>SODFM1_59_PDB__4yio/1-200
-A-II---LPDLPYAYDALEPYIDAETMTLHHDKH-HATYVANANAALEKHPEI-GE---DLEAL--LA-DV
E--KI-PA--DIRQALINNGG-GHLN----HALFWELLSP-EKQ-E---PTAEVAAAINEAFGSFEAFQEVF
TTSATT-RF--GSGWAWLV-VNA-EGKLEVVS-TPNQD-TPIS---D----GK-KPILALDVWEHAYYLKYR
NVRPNYIKAFF-EIINWNKVAELYAEAL
>SODFM1_61_PDB__3mds/2-203
YP-FK---LPDLGYPYEALEPHIDAKTMEIHHQKH-HGAYVTNLNAALEKYPYL-HG-V-EVEVL--LR-HL
A--AL-PQ--DIQTAVRNNGG-GHLN----HSLFWRLLTP-GGA-KE--PVGELKKAIDEQFGGFQALKEKL
TQAAMG-RF--GSGWAWLV-KDP-FGKLHVLS-TPNQD-NPVM---E----GF-TPIVGIDVWEHAYYLKYQ
NRRADYLQAIW-NVLNWDVAEEFFKKA-
>SODFM1_65_PDB__2ce4/1-199
-A-YT---LPQLPYAYDALEPHIDARTMEIHHTKH-HQTYVDNANKALE--TEF-AD-L-PVEQL--IQ-QL
D--RV-PA--DKKGALRNNAG-GHAN----HSMFWQIM---GQA-NQ--PSGELLDAINSAFGSFDAFKQKF
EDAAKT-RF--GSGWAWLV-V-K-DGKLDVVS-TANQD-NPLMGIGS--G----TPILGVDVWEHAYYLNYQ
NRRPDYLAAFW-NVVNWDEVSKRYAAAK
>SODFM1_71_PDB__1y67/1-203
AA-YT---LPQLPYAYDALEPHIDARTMEIHHTKH-HQTYVDNANKALEG-TEF-AD-L-PVEQL--IQ-QL
D--RV-PA--DKKGALRNNAG-GHAN----HSMFWQIMGQ-GQA-NQ--PSGELLDAINSAFGSFDAFKQKF
EDAAKT-RF--GSGWAWLV-V-K-DGKLDVVS-TANQD-NPLMGIGS--G----TPILGVDVWEHAYYLNYQ
NRRPDYLAAFW-NVVNWDEVSKRYAAAK
>SODFM1_75_PDB__2cdy/2-204
LA-YT---LPQLPYAYDALEPHIDARTMEIHHTKH-HQTYVDNANKALEG-TEF-AD-L-PVEQL--IQ-QL
D--RV-PA--DKKGALRNNAG-GHAN----HSMFWQIMGQ-GQA-NQ--PSGELLDAINSAFGSFDAFKQKF
EDAAKT-RF--GSGWAWLV-V-K-DGKLDVVS-TANQD-NPLMGIGS--G----TPILGVDVWEHAYYLNYQ
NRRPDYLAAFW-NVVNWDEVSKRYAAAK
>SODFM1_80_PDB__1gv3/8-209
NP-AE---LPPLPYGYDALEKAIDAETMKLHHDKH-HAAYVNNLNNALKKHPEL-QN-S-SVEAL--LR-DL
N--SV-PE--DIRTTVRNNGG-GHLN----HTIFWQIMSP-DGG-GQ--PTGDIAQEINQTFGSFEEFKKQF
NQAGGD-RF--GSGWVWLV-RNP-QGQLQVVS-TPNQD-NPIM---E----GS-YPIMGNDVWEHAYYLRYQ
NRRPEYLNNWW-NVVNWSEINRRTQAS-
>SODFM1_105_PDB__6gsc/4-205
TQ-FK---QTPLPYAYDALEGAIDAKTMEIHYSKH-HAGYTANLNKAIAG-TPA-EK-E-SIENI--LA-KV
S--QY-S------DAVRNNAG-GHYN----HELFWSILTP-NKG-TK--PSAALQKAIDETFGSLDALKEKI
NAAGAA-RF--GSGWAWLI-VDN-GGKLQVTS-TPNQD-NPLMDFTKEK--G--TPILGIDVWEHAYYLRYQ
NKRADYLTTIW-DVINWEEVSARYEKAL
>SODFM1_110_PDB__5a9g/4-205
TQ-FK---QTPLPYAYDALEGAIDAKTMEIHYSKH-AAGYTANLNKAIAG-TPA-EK-E-SIENI--LA-KV
S--QY-S------DAVRNNAG-GHYN----HELFWSILTP-NKG-TK--PSAALQKAIDETFGSLDALKEKI
NAAGAA-RF--GSGWAWLI-VDN-GGKLQVTS-TPNQD-NPLMDFTKEK--G--TPILGIDVWEHAYYLRYQ
NKRADYLTTIW-DVINWEEVSARYEKAL
>SODFM1_112_PDB__6gsb/4-205
TQ-FK---QTPLPYAYDALEGAIDAKTMEIHHSKH-AAGYTANLNKAIAG-TPA-EK-E-SIENI--LA-KV
S--QY-S------DAVRNNAG-GHYN----HELFWSILTP-NKG-TK--PSAALQKAIDETFGSLDALKEKI
NAAGAA-RF--GSGWAWLI-VDN-GGKLQVTS-TPNQD-NPLMDFTKEK--G--TPILGIDVWEHAYYLRYQ
NKRADYLTTIW-DVINWEEVSARYEKAL
>SODFM1_id__67306__id__species_Archaea_CG10_big_fil_rev_8_21_14_0_10_Diapherotrites_31_34_curated_species/1-198
MK-HE---LMKLSYAFDALEPFIDRQTMETHHSKH-HQAYVNKLNTALEGKEIL-QK-K-TLEEL--IS-DL
D--SV-PV--EIRTAVRNNGG-GVIN----HNFFWPMLKK-E-------FEGEISEIIIQSYGSFEKFKEQF
SDAALT-LF--GSGWVWLV-L-D-KGELKIIQ-TYNQD-SPLT---S----GK-IPLLTLDVWEHAYYLKYK
NKRADYIEAFF-NVINWKQVNRHYLAAK
>SODFM1_id__70522__id__species_Archaea_CG_4_9_14_0_2_um_filter_Nitrosopumilales_34_16_curated_species/1-198
MV-YE---LPRLPYGYDDLEPFIDTETMNIHHQKH-HQAYVDGLNKSLASHPQY-------ISSI--LS-DL
N--SI-PE--SGRSAINFFGG-GFEN----HRLFWETMIP-NDD-G---PGGKLEDSIDVYYDDFENFKKVF
SEKAIG-IQ--GSGWCWLV-FNE-THKIEIIT-TENQT-SP-W---T--V-QK-YPLLGLDVWEHAYYLKYK
NKRSDYVDAWW-NVVNWDYVGNRFSELA
>SODFM1_id__72357__id__species_Archaea_CG_4_9_14_0_8_um_filter_Nitrosopumilales_34_10_curated_species/1-202
MG-YT---LPQIPYAYDALEPHIDAKTMEIHHTKH-HQAYTDKLNAALESCAEV-QS-K-DILDI--LS-NL
N--QV-PE--AQRSAVNFNGG-GYDN----HKLFWNNMKP-NGG-GE--PGGSIADAINDSFGNFAAFKEKF
SSTAAV-IQ--GSGWGWLV-YNS-TKKVEYKS-MPNQT-SPRT---E----G--VPLLGCDVWEHAYYLKYQ
NKRPDYISSWW-NVVNWDEVESRYSKVK
>SODFM1_id__73323__id__species_Archaea_CG_4_9_14_0_8_um_filter_Nitrosopumilales_34_10_curated_species/1-198
MV-YE---LPRLPYGYHELEPFIDTQTMEIHHQKH-HQAYVDGLNKTLAFHPQY-------ISSI--LS-DL
S--TI-PE--SVRNDVAFFGG-GFEN----HKLFWETMTP-KND-G---PGGKLGDSIDVYFDNFENFKKIF
SNKAMS-IE--GSGWCWLV-FNQ-TNKIEMVI-TSNQD-SP-W---S--I-RK-IPLLGLDMWEHAYYLKYN
NKKSDYIISWW-NVVNWDYVENRFSELS
>SODFM1_id__166190__id__species_Archaea_Euryarchaeota_Diaforarchaea_MarineGroupIII_CG_Bathy1_species/1-206
MS-FE---LPDLTYSFDALEPHIDAKTMQIHHDKH-HQAYVNMLNGAVEAAGAL-DN-K-NLEEL--IG-NL
D--GV-PE--GQRMAVRNHGG-GHWN----HSLFWEIMGP-DSG-AM---SDELSAAIDSAFGSMDEMKEAM
HKAAMT-RF--GSGWAWLC-S-D-NGKLSVCS-TSNQD-NPLMGVCGCD--CG-TPVMGVDVWEHAYYLKYQ
NLRGDYLNAFF-NAVNWDEVSRKYAETK
>SODFM1_id__405680__id__species_Archaea_Thaumarchaeota_Candidatus_Nitrosopelagicus_brevis_CN25_species/1-202
MG-YT---LPEMPYAYDALEPHIDAQTMEIHHSKH-HQKYTDGMNGALEKLPEL-QD-K-DIEEI--LS-NI
N--QV-PD--DVKGAINFNGG-GYDN----HKLFWNSMKQ-NGG-GE--PTGAIADAINDSFGSFAEFKELF
SSKTAP-IQ--GSGWGWLV-YNN-SGKVEYKA-MPNQT-SPRT---E----G--VPLLGLDVWEHAYYLKYQ
NKRPDYIAAWW-NVINWDEVNDRFSKAK
>SODFM1_id__407916__id__species_Archaea_Thaumarchaeota_Cenarchaeales_Cenarchaeaceae_Cenarchaeum_symbiosum_A_species/1-202
MG-YT---LPEMPYAYDALEPHIDARTMEIHHTKH-HQTYTTKLNAALKDCADI-QG-K-DVTEI--LA-NI
G--QV-PE--AQRKAINFNAG-GYDN----HRLFWNNMKP-NGG-GE--PGGAVADAINSSFGSFADFKEKF
SSTTAV-IQ--GSGWGWLV-YNS-SSKVEYKA-MPNQT-SPRT---E----K--VPLLGCDVWEHAYYLKYQ
NKRPDYISAWW-NVINWDEVESRLSKAK
>SODFM1_id__408352__id__species_Archaea_Thaumarchaeota_CSP1_1_species/1-202
MT-YE---LPKLPYAYDALEPHIDAKTMEIHHSKH-HQAYTNGLNDALEKLPDL-QN-K-DLLEI--LG-NL
K--KV-PE--NVRGAINFHGG-GYDN----HKLFWNNMKP-NGG-GT--PGGAIADAINKSFGNFSDFKEQF
SKNTAT-IQ--GSGWGWLV-YNK-SKKVEYKA-MPNQT-SPLT---E----K--VPLLGLDVWEHAYYLKYQ
NKRPDYISAWW-NVVNWDEVDNRLSKAK
>SODFM1_id__410918__id__species_Archaea_Thaumarchaeota_Nitrosopelagicus_GoM_MAG1_species/1-202
MG-YT---LPEMPYAYDALEPHIDAQTMEIHHSKH-HQKYTDGMNGALEKLPEL-QE-K-DIEEI--LS-NI
N--QV-PD--DVKGAINFNGG-GYDN----HKLFWNSMKQ-NGG-GE--PTGAIADAINDSFGSFAEFKELF
SSKTAP-IQ--GSGWGWLV-YNN-SGKVEYKA-MPNQT-SPRT---E----G--VPLLGLDVWEHAYYLKYQ
NKRPDYIAAWW-NVINWDEVNDRFSKAK
>SODFM1_id__411523__id__species_Archaea_Thaumarchaeota_Nitrosopumilales_Nitrosopumilaceae_Candidatus_Nitrosomarinus_catalina_species/1-202
MG-YT---LPEMPYAYDALEPHIDAKTMEIHHTKH-HQTYTDKLNAALETCAEI-QE-K-DILDI--LS-DI
N--SV-PE--DKRGAINFNGG-GYDN----HRLFWNSMKQ-NGG-GE--PGGAIADAINDSFGSFADFKEKF
SSTTAV-IQ--GSGWGWLV-YNS-TSKVEYKS-MPNQT-SPRT---E----G--VPLLGCDVWEHAYYLNYQ
NKRPVYIEAWW-NVVNWDEVEDRFSKAK
>SODFM1_id__412073__id__species_Archaea_Thaumarchaeota_Nitrosopumilales_Nitrosopumilaceae_Candidatus_Nitrosomarinus_catalina_species/1-198
MV-YQ---LPRLSYDYDELEPYFDQETMKIHHLKH-HQAYVDGLNASLASHPKY-------ISAI--LS-EL
Y--SL-PE--SGQKSINFFGG-GFEN----HRLFWETLTP-KSD-K---PGGKLEDQIDVYFDNFDNFKKIF
SQKAIS-IE--GSGWCWLV-FNE-THKIEIIT-TPNQD-SP-W---T--L-QK-TPLLGIDMWEHAYYLNYQ
NKRPDYVESWW-NVINWDYVTNRFEEIF
>SODFM1_id__412887__id__species_Archaea_Thaumarchaeota_Nitrosopumilales_Nitrosopumilaceae_Candidatus_Nitrosopumilus_adriaticus_species/1-198
MV-YE---LPRLPYGYDELEPFIDTATMKIHHQKH-HQAYVDGLNKSLASHPKY-------ISSI--LS-EI
T--SI-PE--SGRSSINFFGG-GFEN----HRLFWETMTP-DSE-G---PSGKIDGAIDVYFDGFDNFKKIF
SEKALS-IQ--GSGWCWLV-FNQ-TNKIEIIT-TQNQD-SP-W---V--V-QK-TPLLGLDVWEHAYYLKYQ
NKRADYVNAWW-NVVNWDYVGNRFSELP
>SODFM1_id__413283__id__species_Archaea_Thaumarchaeota_Nitrosopumilales_Nitrosopumilaceae_Candidatus_Nitrosopumilus_adriaticus_species/1-202
MS-FV---LPKLPYAYDALEPYIDAQTMEIHHSKH-HQAYTNGLNDTWEDMKDN-QD-L-ALLII--LS-DL
D--QL-KP--EVRGRINFHGG-GYTN----HELFWKSMKP-GGG-GE--PSGPLKDEIVKEFGSFEKFKEVF
SSKTAA-IQ--GSGWGWLI-YDK-SKKIKFKT-TENQD-SPIT---E----E--IPLLGLDVWEHAYYLKYE
NKRPDYIAAWW-NVVNWEEIEGRFARAP
>SODFM1_id__413325__id__species_Archaea_Thaumarchaeota_Nitrosopumilales_Nitrosopumilaceae_Candidatus_Nitrosopumilus_adriaticus_species/1-202
MG-YT---LPEMPYAYDALEPHIDARTMEIHHTKH-HQAYTDKLNAALEACADI-QS-K-DILEI--LA-DI
K--SV-PE--AQRGAVNFNGG-GYDN----HRLFWNNMKA-NGG-GE--PGGSIADAINSSFGSFAEFKEKF
SSTTAV-IQ--GSGWGWLV-YNS-SSKVEYKS-MPNQT-SPRT---E----G--VPLLGCDVWEHAYYLNYQ
NKRPDYIAAWW-NVVNWDEVESRFSKAK
>SODFM1_id__415859__id__species_Archaea_Thaumarchaeota_Nitrosopumilales_Nitrosopumilaceae_Candidatus_Nitrosopumilus_koreensis_AR1_species/1-198
MV-YE---LPRLPYDYDELEPYIDAQTMKIHHQKH-HQSYVDGLNKSLESHPQY-------ITSV--LS-DL
S--LI-PE--SGRNKINFFGG-GFEN----HRLFWETMNP-NGG-G---PGGKIEDAIDVYYDSFENFKKQF
SETAIG-IQ--GSGWCWLV-FNS-TNKIEILT-TENQT-SP-W---T--L-QK-MPLLGLDVWEHAYYLKYQ
NKRPEYVKEWW-NVVNWDYVENRFSEIS
>SODFM1_id__416207__id__species_Archaea_Thaumarchaeota_Nitrosopumilales_Nitrosopumilaceae_Candidatus_Nitrosopumilus_koreensis_AR1_species/1-202
MG-YT---LPEMPYAYDALEPHIDARTMEIHHTKH-HQTYTDKLNAALETCAEI-QD-K-DILDI--LS-DI
N--SV-PE--DKRGAINFNGG-GYDN----HRLFWNNMKP-NGG-GE--PGGSIADAINDSFGSFSDFKEKF
SSTTAV-IQ--GSGWGWLV-YNS-SGKVEYKS-MPNQT-SPRT---E----G--VPLLGCDVWEHAYYLNYQ
NKRPDYIAAWW-NVVNWDEVESRFSKAK
>SODFM1_id__416776__id__species_Archaea_Thaumarchaeota_Nitrosopumilales_Nitrosopumilaceae_Candidatus_Nitrosopumilus_piranensis_species/1-202
MG-YE---LPEMPYAYDALEPHIDARTMEIHHTKH-HQTYTDKLNAALETCAEI-QD-K-DILDI--LS-DI
K--SV-PE--DKRGAINFNGG-GYDN----HRLFWNNMKP-NGG-GE--PGGSIADAINDSFGSFADFKEKF
SSTTAV-IQ--GSGWGWLV-YNS-SGKVEYKS-MPNQT-SPRT---E----G--VPLLGCDVWEHAYYLNYQ
NKRPAYIEAWW-NVVNWDEVESRFSKAK
>SODFM1_id__417235__id__species_Archaea_Thaumarchaeota_Nitrosopumilales_Nitrosopumilaceae_Candidatus_Nitrosopumilus_piranensis_species/2-199
MV-YE---LPRLPYDYDELEPYIDAQTMKIHHQKH-HQSYVDGLNISLESHPQY-------ITSV--LS-DL
N--LI-PE--SGRNKINFFGG-GFEN----HRLFWETMTP-NGD-G---PGGKMEDAIDVYYDSFDNFKKIF
SNTAIE-IQ--GSGWCWLV-FNS-TNKIEIIS-TENQT-SP-W---T--L-QK-IPLLGLDLWEHAYYLKYQ
NKRSDYVKEWW-NVVNWDYVENRFSELS
>SODFM1_id__419968__id__species_Archaea_Thaumarchaeota_Nitrosopumilales_Nitrosopumilaceae_Candidatus_Nitrosopumilus_sediminis_AR2_species/1-198
MV-YE---LPRLPYGYNELEPFIDTETMKIHHQKH-HQSYVDGLNKALASHPQY-------ISSI--LS-DL
K--SI-PE--SGRSAINFFGG-GFEN----HRLFWETMIP-NSD-G---PGGQLEDQIDVYFDNFENFKKVF
SEKAIN-IQ--GSGWCWLV-FNS-THKIEIIT-TENQT-SP-W---T--L-GK-FPLLGLDVWEHAYYLKYQ
NKRPDYVKAWW-NVVNWDYVANRFSELA
>SODFM1_id__420334__id__species_Archaea_Thaumarchaeota_Nitrosopumilales_Nitrosopumilaceae_Candidatus_Nitrosopumilus_sediminis_AR2_species/1-202
MG-YT---LPEMPYAYDALEPHIDARTMEIHHTKH-HQAYTDKLNAALETCAEI-QG-K-DIVDI--LS-DI
N--SV-PE--DKRSAVNFNGG-GYDN----HRLFWNNMKA-NGG-GE--PGGSIADAINSSFGSFSDFKEKF
SSTTAV-IQ--GSGWGWLV-YNS-TSKVEYKS-MPNQT-SPRT---E----G--IPLLGCDVWEHAYYLNYQ
NKRPDYIAAWW-NVVNWDEVEDRFSKAK
>SODFM1_id__421900__id__species_Archaea_Thaumarchaeota_Nitrosopumilales_Nitrosopumilaceae_Nitrosarchaeum_koreense_MY1_species/1-198
MV-YE---LPRLPYGYDELEPFIDTQTMETHHQKH-HQAYVDGLNKTLAFHPQY-------ITSI--LS-DL
H--TI-PE--SVRNDVSFFGG-GFEN----HKLFWETMTP-KND-G---PGGKLGDSIDVYFDNFENFKKVF
SNKALS-IE--GSGWCWLV-FNQ-TNKIEIVT-TANQD-SP-W---S--I-RK-IPLLGLDMWEHSYYLKYN
NRKPDYISNWW-NIVNWDYVENRFAEIA
>SODFM1_id__422323__id__species_Archaea_Thaumarchaeota_Nitrosopumilales_Nitrosopumilaceae_Nitrosarchaeum_koreense_MY1_species/1-202
MG-YT---LPQIPYAYDALEPHIDAKTMEIHHTKH-HQAYTDKLNAALESCADV-QS-K-DILDI--LS-NI
N--QV-PE--AQRSAVNFNGG-GYDN----HKLFWNNMKP-KGG-GE--PGGAIADAINNSFGNFAAFKEKF
SSTTAV-IQ--GSGWGWLV-YNS-TKKVEYKS-MPNQT-SPRT---E----G--VPLLGCDVWEHAYYLKYQ
NKRPDYISSWW-NVVNWDEVESRYSKVK
>SODFM1_id__423825__id__species_Archaea_Thaumarchaeota_Nitrosopumilales_Nitrosopumilaceae_Nitrosoarchaeum_limnia_SFB1_species/1-202
MG-YT---LPQIPYAYDALEPHIDAKTMEIHHTKH-HQAYTDKLNAALESCAEI-QS-K-DILDI--LA-NI
N--QV-PE--AQRGAVNFNGG-GYDN----HKLFWNNMKP-NGG-GE--PGGAIADAIKASFGSFADFKEKF
SSSSAV-IQ--GSGWGWLV-YNS-TKKVEYKA-MPNQT-SPRT---E----G--VPLLGCDVWEHAYYLKYQ
NKRPDYIASWW-NVVNWDEVQNRYSKVK
>SODFM1_id__425063__id__species_Archaea_Thaumarchaeota_Nitrososphaerales_Nitrososphaeraceae_Nitrosocosmicus_oleophilus_species/1-202
MS-YE---LPPLPYGYDALEPHIDAKTMEIHYTKH-HQTYTNNLNAALEKCQDV-QN-K-DITEI--LS-DL
G--SV-PN--DVRAAINFNGG-GFDN----HRIFWNNLTP-NGG-GD--PQGSIAEAINNSFGSFSAFKEKF
TTSTVG-IQ--GSGWGWLV-FDK-NNKVDYKS-MPNQT-SPRT---E----N--IPLLGCDVWEHAYYLKYQ
NKRPDYVNAWW-NLINWEDVNNRYAKSK
>SODFM1_id__430541__id__species_Archaea_Thaumarchaeota_Nitrososphaerales_Nitrososphaeraceae_Nitrososphaera_evergladensis_SR1_species/1-202
MA-FT---LPQLPYAYDALEPHIDATTMQIHHTKH-HQAYTDGLNKALGSLAKF-QS-M-DVVDI--LK-NI
D--TV-PE--SARGAVNFHGG-GYNN----HTLFWNNMKK-GGG-GE--PSGELADAIKKAFGSFADFKTKF
QTDSVA-VQ--GSGWGWLV-KNG-SGGVQFIT-MPNQT-SPWTRA-E----K--TPLLGLDVWEHSYYLKYQ
NRRADYVTAWW-NVVNWDEVAKRFKA--
>SODFM1_id__434039__id__species_Archaea_Thaumarchaeota_Nitrososphaerales_Nitrososphaeraceae_Nitrososphaera_viennensis_EN76_species/1-202
MA-FT---LPQLPYAYDALEPHIDATTMQIHHTKH-HQAYTDGLNKALGSLAKF-QS-M-DAVDI--LK-NI
D--TV-PE--NARGAVNFHGG-GYNN----HTLFWNNMKK-GGG-GE--PSGELADAIKKAFGSFADFKTKF
QTDSVA-IQ--GSGWGWLV-KNA-SGGVQFIT-MPNQT-SPWTRA-E----K--TPLLGLDVWEHSYYLKYQ
NRRADYVTAWW-NVVNWDEVAKRFKA--
>SODFM1_id__436445__id__species_Archaea_Thaumarchaeota_Nitrosotalea_okcheonensis_species/1-202
MA-YE---LPKVPYTYDSLEPHIDAKTMEIHHTKH-HQAYTDGLNNALANLPEL-QN-M-ELTKL--LS-NL
N--QV-PE--NVRGAVNFHGG-GYEN----HALFWNSMKS-GGG-GK--PGGSLEEAINSVFGNFDSFKEKF
IKDTIA-IQ--GSGWGWLA-YNQ-TKKVEFTT-MPNQT-SPRT---K----N--IPLMGLDVWEHAYYLKYQ
NRRADYVNAWW-NVINWDEIDSRLSKIK
>SODFM1_id__439785__id__species_Archaea_Thaumarchaeota_Nitrosotenuis_aquarius_species/1-202
MG-FT---LPEVPYAYDALEPHVDAKTMEIHHSKH-HQAYTNGLNDNWEKLADM-QS-K-DLLDV--LA-NI
S--AV-PE--AVRGAINFHGG-GYDN----HRLFWNNMKP-NGG-GA--PGGSIADAINKAFGDFNAFKEQF
STKTTA-IQ--GSGWGWLV-FNK-TKNVEYKA-MPNQT-SPRT---E----G--VPLLGLDVWEHAYYLKYQ
NKRADYVGAWW-NVVNWDEVEQRYSKAK
>SODFM1_id__441399__id__species_Archaea_Thaumarchaeota_Nitrosotenuis_cloacae_species/1-202
MG-YT---LPEVPYAYDALEPHVDAKTMEIHHSKH-HQAYTNGLNDNWEKLSDM-QS-K-DLLDV--LA-SI
S--SV-PE--AVRGAINFHGG-GYDN----HRLFWNNMKP-NGG-GQ--PGGALADAINKTFGDFNAFKEQF
STKTTA-IQ--GSGWGWLV-FNK-SNNVEYKS-MPNQT-SPRT---E----G--VPLLGLDVWEHAYYLKYQ
NKRVDYVTAWW-NVVNWDEVDKRYSKSK
>SODFM1_id__442966__id__species_Archaea_Thaumarchaeota_unclassified_Thaumarchaeota_Marine_Group_I_Marine_Group_I_thaumarchaeote_SCGC_AAA799_B03_species/1-202
MG-YT---LPEMPYAYDALEPHIDARTMEIHHTKH-HQTYTDKLNAALETCAEI-QD-K-DILDI--LS-DI
N--SV-PE--DKRSAINFNGG-GYDN----HRLFWNNMKP-NGG-GE--PGGSIADAINDSFGSFSDFKEKF
SSTTAV-IQ--GSGWGWLV-YNS-SGKVEYKS-MPNQT-SPRT---E----G--IPLLGCDVWEHAYYLNYQ
NKRPAYIEAWW-NVVNWDEVESRFSKAK
>SODFM1_id__443565__id__species_Archaea_Thaumarchaeota_unclassified_Thaumarchaeota_Marine_Group_I_Marine_Group_I_thaumarchaeote_SCGC_AAA799_B03_species/1-198
MV-YE---LPRLPYGYDELEPYIDTETMTIHHQKH-HQSYVDGLNKSLASHPQY-------ITSI--LS-DL
K--AI-PE--SGRSKINFFGG-GFEN----HRLFWETMTP-NGD-G---PGGKIEDAIDVYFDNFENFKQIF
SNKAIA-IQ--GSGWCWMV-FNS-TNKIEIIS-TENQT-SP-W---T--S-QK-IPLLGLDVWEHAYYLKHQ
NRRPDYVKDWW-NVVNWDYVENRFSELS
>SODFM1_id__444215__id__species_Archaea_Thaumarchaeota_unclassified_Thaumarchaeota_Marine_Group_I_Marine_Group_I_thaumarchaeote_SCGC_AAA799_D07_species/1-202
MG-YT---LPEMPYAYDALEPHIDAKTMEIHHTKH-HQKYTDTMNGALEKLSEL-QN-K-DIVDI--LL-NI
N--QV-PD--DVRGAINFNGG-GYDN----HKLFWNNMKP-NGG-GE--PGGALADAINASFGSFAEFKEQF
SSKTAP-IQ--GSGWGWLV-YNA-SGKVEYKA-MPNQT-SPRT---E----G--TPLLGLDVWEHAYYLKYQ
NKRPDYIAAWW-NVVNWEEVDNRLSKAK
>SODFM1_id__444676__id__species_Archaea_Thaumarchaeota_unclassified_Thaumarchaeota_Marine_Group_I_Marine_Group_I_thaumarchaeote_SCGC_AAA799_D11_species/1-202
MG-YT---LPEMPYAYDALEPHIDARTMEIHHTKH-HQTYTDKLNAALETCAEI-QD-K-DIIDI--LS-DI
N--SV-PE--DKRSAINFNGG-GYDN----HRLFWNNMKP-NGG-GE--PGGSIADAINDSFGSFSDFKEKF
SSTTAV-IQ--GSGWGWLV-YNS-SGKVEYKS-MPNQT-SPRT---E----G--IPLLGCDVWEHAYYLNYQ
NKRPAYIEAWW-NVVNWDEVESRFSKAK
>SODFM1_id__447363__id__species_Archaea_Thaumarchaeota_unclassified_Thaumarchaeota_Marine_Group_I_Marine_Group_I_thaumarchaeote_SCGC_AAA799_E16_species/1-198
MV-YE---LPRLPYGYDELEPYIDTETMTIHHQKH-HQSYVDGLNKSLASHPQY-------ITSI--LS-DL
K--AI-PE--SGRSKINFFGG-GFEN----HRLFWETMTP-NGD-G---PGGKIEDAIDVYFDNFENFKQIF
SNKAIA-IQ--GSGWCWMV-FNS-TNKIEIIS-TENQT-SP-W---T--S-QK-IPLLGLDVWEHAYYLKHQ
NRRPDYVKDWW-NVVNWDYVENRFSELS
>SODFM1_id__447444__id__species_Archaea_Thaumarchaeota_unclassified_Thaumarchaeota_Marine_Group_I_Marine_Group_I_thaumarchaeote_SCGC_AAA799_E16_species/1-202
MG-YT---LPEMPYAYDALEPHIDARTMEIHHTKH-HQTYTDKLNAALETCAEI-QD-K-DIIDI--LS-DI
N--SV-PE--DKRSAINFNGG-GYDN----HRLFWNNMKP-NGG-GE--PGGSIADAINDSFGSFSDFKEKF
SSTTAV-IQ--GSGWGWLV-YNS-SGKVEYKS-MPNQT-SPRT---E----G--IPLLGCDVWEHAYYLNYQ
NKRPAYIEAWW-NVVNWDEVESRFSKAK
>SODFM1_id__448464__id__species_Archaea_Thaumarchaeota_unclassified_Thaumarchaeota_Marine_Group_I_Marine_Group_I_thaumarchaeote_SCGC_AAA799_N04_species/1-202
MG-YT---LPEMPYAYDALEPHIDARTMEIHHTKH-HQTYTDKLNAALETCAEI-QD-K-DIIDI--LS-DI
N--SV-PE--DKRSAINFNGG-GYDN----HRLFWNNMKP-NGG-GE--PGGSIADAINDSFGSFSDFKEKF
SSTTAV-IQ--GSGWGWLV-YNS-SGKVEYKS-MPNQT-SPRT---E----G--IPLLGCDVWEHAYYLNYQ
NKRPAYIEAWW-NVVNWDEVESRFSKAK
>SODFM1_id__449283__id__species_Archaea_Thaumarchaeota_unclassified_Thaumarchaeota_Marine_Group_I_Marine_Group_I_thaumarchaeote_SCGC_AAA799_N04_species/1-198
MV-YE---LPRLPYGYDELEPYIDTETMTIHHQKH-HQSYVDGLNKSLASHPQY-------ITSI--LS-DL
K--AI-PE--SGRSKINFFGG-GFEN----HRLFWETMTP-NGD-G---PGGKIEDAIDVYFDNFENFKQIF
SNKAIA-IQ--GSGWCWMV-FNS-TNKIEIIS-TENQT-SP-W---T--S-QK-IPLLGLDVWEHAYYLKHQ
NRRPDYVKDWW-NVVNWDYVENRFSELS
>SODFM1_id__450205__id__species_Archaea_Thaumarchaeota_unclassified_Thaumarchaeota_Marine_Group_I_Marine_Group_I_thaumarchaeote_SCGC_AAA799_O18_species/1-202
MG-YT---LPEMPYAYNALEPHIDAKTMEIHHTKH-HQKYTDTMNGALEKLSEL-QS-K-DIVDI--LS-NI
N--EV-PD--DVRGAINFNGG-GYDN----HKLFWNNMKP-NGG-GE--PGGALADAINASFGSFADFKEQF
SSKTAP-IQ--GSGWGWLV-YNT-SSKVEYKA-MPNQT-SPRT---E----G--IPLLGLDVWEHAYYLKYQ
NKRPDYIAAWW-NVVNWEEVDNRLSKAK
>SODFM1_id__450962__id__species_Archaea_Thaumarchaeota_unclassified_Thaumarchaeota_Marine_Group_I_Marine_Group_I_thaumarchaeote_SCGC_AAA799_P11_species/1-198
MV-YE---LPRLPYGYDELEPYIDTETMTIHHQKH-HQSYVDGLNKSLASHPQY-------ITSI--LS-DL
T--PI-PE--SGRNKINFFGG-GFEN----HRLFWETMTP-NGD-G---PGGKIEDAIDVYFDNFENFKQIF
SNKAIA-IQ--GSGWCWMV-FNS-TNKIEIIS-TENQT-SP-W---T--L-QK-IPLLGLDVWEHAYYLKHQ
NRRPDYVKDWW-NVVNWDYVENRFSELS
>SODFM1_id__452524__id__species_Archaea_Thaumarchaeota_unclassified_Thaumarchaeota_Marine_Group_I_Marine_Group_I_thaumarchaeote_SCGC_RSA3_species/1-202
MG-YT---LPEMPYAYDALEPHIDARTMEIHHTKH-HQTYTDKLNAALETCAEI-QD-K-DIIDI--LS-DI
N--SV-PE--DKRSAINFNGG-GYDN----HRLFWNNMKP-NGG-GE--PGGSIADAINDSFGSFSDFKEKF
SSTTAV-IQ--GSGWGWLV-YNS-SGKVEYKS-MPNQT-SPRT---E----G--IPLLGCDVWEHAYYLNYQ
NKRPAYIEAWW-NVVNWDEVESRFSKAK
>SODFM1_id__453000__id__species_Archaea_Thaumarchaeota_unclassified_Thaumarchaeota_Marine_Group_I_Marine_Group_I_thaumarchaeote_SCGC_RSA3_species/1-198
MV-YE---LPRLPYGYDELEPYIDTETMTIHHQKH-HQSYVDGLNKSLASHPQY-------ITSI--LS-DL
K--AI-PE--SGRSKINFFGG-GFEN----HRLFWETMTP-NGD-G---PGGKIEDAIDVYFDNFENFKQIF
SNKAIA-IQ--GSGWCWMV-FNS-TNKIEIIS-TENQT-SP-W---T--S-QK-IPLLGLDVWEHAYYLKHQ
NRRPDYVKDWW-NVVNWDYVENRFSELS
>SODFM1_id__454942__id__species_Candidatus_Aenigmarchaeota_CG1023814_ARCHAEA_DPANN_Aenigmarchaeota_species/1-199
ME-NT---LPNLPYTYNALEPFIDEQTMKIHHTKH-HQTYVDKLNAALEIHKEL-KS-I-PIEDL--LK-NP
D--KI-PE--DIRTAVINHGG-GHAN----HSFFWPILKK-GK------PKGEILQAIENKFGSWQKFKEQF
SDAAAK-LF--GSGWAWLV-VNR--KELEIIT-TKNQD-SPLT---L----GK-KPLLCIDVWEHAYYVKFQ
NRRSEYIEAFF-NVVNWDKVNEHYLKNR
>SODFM1_id__455970__id__species_Candidatus_Aenigmarchaeota_CG4101408umfilter3724_ARCHAEA_DPANN_Aenigmarchaeota_species/1-199
ME-NT---LPNLPYTYNALEPFIDEQTMKIHHTKH-HQTYVDKLNAALEIHKEL-KS-I-PIEDL--LK-NP
D--KI-PE--DIRTAVINHGG-GHAN----HSFFWPILKK-DK------PKGEILQAIENKFGSWQKFKEQF
SDAAAK-LF--GSGWAWLV-VNR--KELEIIT-TKNQD-SPLT---L----GK-KPLLCIDVWEHAYYVKFQ
NRRSEYIEAFF-NVVNWDKVNEHYLKNR
>SODFM1_id__458083__id__species_Candidatus_Diapherotrites_CG11bigfilrev82114020379_ARCHAEA_DPANN_Diapherotrites_species/1-202
MT-FE---LPKLPYAYNALEPYIDEQTMMIHHDKH-HAGYVAKLNAAFEGHKEL-QK-K-SINEI--LA-DL
N--KV-PE--QIRTAVRNNGG-GHAN----HSLFWEMMGA-KGE-GM--PTGEIAKAIDSAFGSFDEFKKKF
SDAAAT-RF--GSGWAWLV-VT--SKGLEITS-TPNQD-TPLS---E----GK-TPVLALDVWEHAYYLKYQ
NKRPDYIEAFF-KVINWEKVNELFKEAR
>SODFM1_id__469139__id__species_Candidatus_Micrarchaeota_CG1025522_ARCHAEA_DPANN_Micrarchaeota_species/2-198
AV--E---LPKLDYDYNALEPYIDEQTMRIHHTKH-HQAYIDNYNKAVAGTP------K-AVEEV--LK-DL
D--AV-PE--AIRTAVRNHGG-GHAN----HSLFWKVMAP-NAG-GE--PDGRLAETITKDFGSFAAFKEKF
EAAAKT-RF--GSGWAWLV-VD--KGKLAIES-SANQD-TPLS---Q----GK-TPLLGLDLWEHAHYLRYQ
NRRPDYITAWW-NVVNWSEAAKRFEETM
>SODFM1_id__472857__id__species_Candidatus_Pacearchaeota_archaeon_RBG_13_33_26_species/1-199
MK-FE---LPKLEYKYDSLEPVIDEQTMTIHHDKH-HQAYTDKLNAALEKHPEL-KI-K-NAEEM--LK-NL
N--KI-PE--DIRTAVKNNGG-GYVN----HSFFWNILKK-D-------LNGKIKNEIEKKFKSFDKFKEEF
TSASIG-LF--GSGWCWLV-INE-NRELEIIT-TANQD-SPLS---I----GK-IPVLVIDLWEHAYYLKYQ
NKRAEYISAFW-DVVDWDKVNKNFVNAV
>SODFM1_id__473255__id__species_Candidatus_Pacearchaeota_archaeon_RBG_16_35_8_species/1-198
MM-FN---LPSLPYAYNSLEPYIDEQTMRIHHTKH-HQAYVDKLNAALENAPQL-QK-M-TAENL--IK-NI
N--KV-PE--AIRTQIRNHGG-GHLN----HSFFWKILRK-EE------PIGEILEAIEEKYGSFDKFKEQF
KEACLT-LF--GSGWVWLV-VNA--RRLEIVK-SPNQD-NPLS---D----GK-TPILGIDLWEHAYYLKYQ
NKRADYVEAFF-NVIDWEKVNEFYVGA-
>SODFM1_id__473848__id__species_Candidatus_Pacearchaeota_CG09land82014010309_ARCHAEA_DPANN_Pacearchaeota_species/1-198
MI-HQ---LKPLGYAYDSLEPYIDKETMEIHHSKH-HQGYVNKLNLALEKNLNL-QE-K-PISEI--LK-DL
N--SI-PE--NIRSSVMNNGG-GVYN----HDFFWSILKK-K-------PKGEIIEELNKKFGSFEEFKNQF
TNSATT-LF--GSGWTWLV-L-E-NNELKIIQ-TKNQD-SPIS---K----NQ-IPLIAIDVWEHAYYLKYQ
NKRPEYIENFF-NIINWEKVNHLFLESK
>SODFM1_id__474654__id__species_Candidatus_Pacearchaeota_CG10bigfilrev821140103476_ARCHAEA_DPANN_Pacearchaeota_species/1-204
MN-YK---LPKLPYEYDSLEPYIDAKTMEIHYTRH-HQAYLDKLNKAIEGKGEF-EG-K-SVEEI--LR-NI
G--AV-SD--DIKQIVINNGG-GYVN----HSLFWEIMAP-AGK-GVG-PSGALAEAINSRFGSFEDFKNKF
SDAAAT-RF--GSGWAWLV-VNS-SGELEVMS-TANQD-SPLM---Q----GK-TPILGLDVWEHAYYLNYQ
NKRPDYINAWW-NVVNWERVGELFDSFS
>SODFM1_id__484368__id__species_Candidatus_Woesearchaeota_CG4101402umfilter3313_ARCHAEA_DPANN_Woesearchaeota_species/1-197
-M-NE---FKPLPYAYDALEPFIDKETMMIHHNKH-HKAYFDKFITAITGTP-L-EK-R-DVKDI--LT-EL
K--SV-PE--GILTPIVNNGG-GYYH----HTFFWDILKK-D-------FEGEIAEAITKKWGSFDKFKEDF
SKSALT-LF--GSGWGWLV-LNE-NKELKLIQ-TSNQD-CPLS---I----GK-IPLLCIDVWEHAYYLKYQ
NKRPEYVENFF-KVINWSTVNRHYLNAI
>SODFM1_id__488722__id__species_CG1_02_FULL_Pacearchaeota_35_32_curated_species/1-197
-M-FE---LPDLPFSYNALEPYIDAKTMEIHHDKH-HAGYVKKLNAALEALE---ID-K-DINKL--L-KNI
D--SI-PE--EKRQAIINNGG-GHAN----HSLFWQIL---KKD-VE--ISGKIKEAIDRDFGSFEDFKKKF
SDAAVS-RF--GSGWAWLV-VDN--DKLEVMS-TANQD-SPVM---S----GK-IPILGLDVWEHAYYLKYQ
NKRPEYIVAFW-NVVNWDKVNELYEKAI
>SODFM1_id__489680__id__species_CG1_02_FULL_Pacearchaeota_39_14_curated_species/1-203
MT-FE---LPELPYAYDALEPHIDAKTMEIHYTKH-HQGYVDKLNLALQKYSEL-QG-K-KIEEL--LADNL
A--IV-PE--DIKTAVRNNAG-GHVN----HSLFWEIMCP-DES-GE--PSEQLMSAIEDSFGSFDDFKKQF
SEAALG-RF--GSGWAWLV-VNN--GKLEIVS-TANQD-SPLM---Q----GM-IPILGLDVWEHAYYLHYQ
NKRADYIESWW-NVVNWKKVEEVYEKLG
>SODFM1_id__490656__id__species_CG1_02_FULL_Woesearchaeota_57_44_curated_species/1-198
-M-HT---LPELGYSYNALEPFIDETTMRIHHTKH-HQGYVDKLNAALEGHADL-QK-K-SVHDL--LQ-VL
D--QV-PE--AIRTAVRNNGG-GHAN----HSFFWSLLKK-D-G-GM--PTGRIADAIKASFGSVEEFRKQF
AAAAMT-RF--GSGWAWLV-KDK-QGKLVVMS-TANQD-SPLS---Q----GL-APIIGLDVWEHAYYLKYQ
NKRNDYIDAFF-SIIDWEQASRNLG---
>SODFM1_id__491457__id__species_CG1_02_SUB10_Pacearchaeota_32_132_curated_species/1-201
MA-FE---LPKLPYVFNALEPSIDAKTMEIHHNKH-HAGYVAKLNAALEKYPKL-QE-K-SFEEL--LADNL
V--IV-PE--EIKTAVRNNGG-GHAN----HSLFWQVMCP-GES-GN--PSEELMEAMKGAFGSFDEFKKQF
SDVASS-RF--GSGWAWLI-VNN--GKLEIIS-TANQD-SPIM---Q----GK-KPILGLDVWEHAYYLHYQ
NKRPDYISAFW-NIVNWNKVSELFSS--
>SODFM1_id__493737__id__species_CG10_big_fil_rev_8_21_14_0_10_Pacearchaeota_30_48_curated_species/1-199
MT-FT---LPKLPYEYFALEPYIDAKTMEIHHSKH-HQGYVDKLNAALN-RTDL-EN-K-PLKEI--LS-NI
N--SF-PE--DKRTAIINNGG-GHAN----HSLFWELMNP-E-G-KE--PEGELSEEINKTFGSFEEFKEKF
SNIALT-RF--GSGWAWLI-KN--HRKLEITS-TPNQD-SPIM---D----GN-IPILGLDVWEHAYYLKYQ
NKRIDYINAFF-KVINWKKVEELFKGN-
>SODFM1_id__494559__id__species_CG10_big_fil_rev_8_21_14_0_10_Pacearchaeota_31_24_curated_species/1-199
MK-PE---LPKLNYSYDSLEPSIDAKTMEIHYTKH-HQAYIDKLNLALEKHPEL-QD-K-PIEEL--LG-DI
E--SI-PE--DIRNIVINHGG-GHAN----HSFFWEILSP-E-------FEGEVSKGLKESFADFNEFKVKF
KESAMA-RF--GSGWVWVV-LNK-DKKLEIIT-TANQD-SPLM---D----GL-FPVIGLDLWEHAYYLKYQ
NKRADYVESFW-KILNWKKVDEIYQKAM
>SODFM1_id__495142__id__species_CG10_big_fil_rev_8_21_14_0_10_Pacearchaeota_31_9_curated_species/1-202
MT-FT---LPKLGYEYSALEPYIDAKTMEIHYTKH-HQAYVDKLNAAVKGTK-Y-EK-Q-ELKET--L-SDV
D--SL-PE--KIRNAIINHGG-GHAN----HSLFWEILSPHKSK-KK--PSEKLLSDVEDSFGSFDEFKKKF
SDAALG-RF--GSGWAWLV-VND--GELEVIS-TPNQD-SPLM---D----NK-IPILCIDIWEHAYYLKYQ
NKRADYIEAFW-NIVNWSKVEELYLSAL
>SODFM1_id__496028__id__species_CG10_big_fil_rev_8_21_14_0_10_Pacearchaeota_32_14_curated_species/1-199
MT-HQ---LPTLGYDYRALEPYIDARTMEIHYSKH-HKTYVDKLNAALENHPAL-QK-K-TAVEL--VV-NL
N--SL-PD--SIQGAVRNHGG-GHVN----HSFFWTILKK-DA------FKGEIAEAIKKEFGSFDEFKKQF
SEKANT-LF--GSGWAWLV-VNR--SKLEIIQ-TQNQE-TPLR---N----GF-TPILGIDVWEHAYYLKYQ
NKRAEYVDAFF-NVIDWKKVNEYYVKAK
>SODFM1_id__497687__id__species_CG10_big_fil_rev_8_21_14_0_10_Pacearchaeota_32_42_curated_species/1-197
-M-EE---LKPLDYPYDALEPYIDKETMEFHHSKH-HKTYIDKFNTAIENYPEL-SP-K-SSEEI--LK-DL
N--SV-PK--EIKTQIINHGG-GTWN----HNFFWKILKK-D-------KEGEIIEEINKKYGSFENFKKSF
SDSATT-LF--GSGWIWLV-L-E-ENELKIIQ-TKNQD-SPIS---Q----GL-IPLIGIDIWEHAYYLKYK
NKRVEYIENFY-KVINWKKVNELFLDSK
>SODFM1_id__498355__id__species_CG10_big_fil_rev_8_21_14_0_10_Pacearchaeota_34_12_curated_species/1-199
MV-FE---LPELGYGYDALEPFIDARTMEIHHTKH-HKAYADNFNKALEGHEEI-QG-K-SAEEI--IA-NI
N--FV-SE--KIKTAIRNNGG-GYIN----HNFFWTILKK-D-------IKGEILEEIKKAFGGFEEFKTKF
GEEAMK-VF--GSGWAWLV-LNQ-SKTLEIVQ-TRNQD-SPLS---E----GK-IPLLAIDVWEHAYYLKYQ
NKRVEYVENFF-NVINWDKVNEIYVKAM
>SODFM1_id__508481__id__species_CG11_big_fil_rev_8_21_14_0_20_Pacearchaeota_30_13_curated_species/1-198
MI-YQ---LKPLGYAYDSLEPYIDKETMEIHHSKH-HQGYVNKLNLALEKNLNL-QE-K-PISEI--LK-DL
N--SI-PE--NIRSSVMNNGG-GVYN----HDFFWSILKK-K-------PKGEIIEELNKKFGSFEEFKNQF
TNSATT-LF--GSGWTWLV-L-E-NNELKIIQ-TKNQD-SPIS---K----NQ-IPLIAIDVWEHAYYLKYQ
NKRPEYIENFF-NIINWEKVNHLFLESK
>SODFM1_id__513421__id__species_CG_4_10_14_0_2_um_filter_Woesearchaeota_33_13_curated_species/1-197
-M-NE---FKPLPYAYDALEPFIDKETMMIHHNKH-HKAYFDKFITAITGTP-L-EK-R-DVKDI--LT-EL
K--SV-PE--GILTPIVNNGG-GYYH----HTFFWDILKK-D-------FEGEIAEAITKKWGSFDKFKEDF
SKSALT-LF--GSGWGWLV-LNE-NKELKLIQ-TSNQD-CPLS---I----GK-IPLLCIDVWEHAYYLKYQ
NKRPEYVENFF-KVINWSTVNRHYLNAI
>SODFM1_id__523865__id__species_HotSpring_Archaea_Thaumarchaeota_Nitrososphaerales_Nitrososphaeraceae_Nitrososphaera_gargensis_species/1-203
MA-FT---LPPLPYSYDALEPHIDARTMEIHHTKH-HQAYTDGLNKALSSLPEW-QN-KNDVVDI--LK-NI
D--SV-PE--SARGAVNFHGG-GYNN----HTLFWNNMKK-GGG-GE--PSGELADAIKKAFGSFNDFKTKF
QTDTVA-IQ--GSGWGWLV-KNA-SGGVQFIT-MPNQT-SPWTRK-E----K--TPLLGLDVWEHAYYLKYQ
NKRADYVTAWW-NVVNWDEVAKRFRQ--
>SODFM1_id__550262__id__species_OceanSurfaceWaterPhotohicZone_MarineGroupIII_euryarchaeoteCGEpi2_ARCHAEA_EURYARCHAEOTA_Diaforarchaea_species/1-205
MA-FE---VPDLPYDYSALEPYIDEETMRIHHDKH-HAAYVNMLNGAVEAA-GI-GG-K-SVKEL--IT-DL
D--SV-PE--AQRGAVRNHGG-GHFN----HSMFWEVMGP-VNG-EM---SSELNSALLEAFGSLDDFKAKF
QNAGMT-RF--GSGWAWLC-S-N-NGKLEICS-TANQD-NPLMGYGGTD--GE-IPILGVDVWEHAYYLNYQ
NLRADYITAFF-NVVNWAEVSKRYSETL
>SODFM1_id__564895__id__species_AlkaliphileAlkalineLake_Bacteria_Proteobacteria_Gammaproteobacteria_Thiotrichales_Piscirickettsiaceae_Thioalkalimicrobium_cyclicum_ALM1_species/1-202
MS-FK---LPDLAYDYNALNSAIDAQTMEIHHSKH-HNTYVTNLNNALAG-SEH-EG-K-DLEEL--VR-NA
G--AI-S------PAVRNNGG-GHWN----HSFFWDLMTP-DSM-GA--PTGTLADDIKATFGDFDSFKTQF
TQAGLT-RF--GSGWAWLI-VNA-EGKLQITS-TPNQD-NPLMDIAEVK--G--SPILGLDVWEHAYYLRYQ
NRRPDYINAWW-DVVNWNKVADLYQVNK
>SODFM1_id__569240__id__species_AlkaliphileSaltLake_Bacteria_Proteobacteria_Gammaproteobacteria_Oceanospirillales_Oceanospirillaceae_Nitrincola_lacisaponensis_4CA_species/1-200
MI-YT---LPPLPYGYADLEPHIDAMTMEIHHTRH-HQTYINGLNAALEST-DH-AQ-I-ALETL--LR-EC
H--TL-PA--NIRDAVRNHGG-GHAN----HSLFWTVMSP-NGG-GE--PLDGLLTAIKSNFGSYDQFKQRF
IDAALK-RF--GSGWAWLV-VNP-DKRLEVTS-TANQD-SPLMDI----------PILGLDVWEHAYYLKYQ
NKRPEYIAAFF-NVVNWSEVERRYREAT
>SODFM1_id__572701__id__species_AntEndosymbiont_Bacteria_Proteobacteria_Gammaproteobacteria_Enterobacteriales_Enterobacteriaceae_unclassified_Enterobacteriaceae_Candidatus_Blochmannia_floridanus_species/1-197
MN-FV---LPKLSYSYDSLEPFFDEKTMRIHHTKH-HQTYIDNTNSALSTLQEF-SH---SIEEL--MQ-NL
N---I-PK--EKRNLLRNNGG-GHIN----HSLFWKSL---K-Y-GTI-LQGSLKRKIENAFSSVDNFKKKF
ETTAMS-RF--GSGWIWLI--QH-NDDLKIIS-TANQD-NPLM-DNT--N-I--HLLLGLDVWEHAYYLQYQ
NRRLDYVQAFW-NIVDWNEVSNRLC---
>SODFM1_id__572909__id__species_AphidEndosymbiont_Bacteria_Proteobacteria_Gammaproteobacteria_Enterobacteriales_Enterobacteriaceae_Buchnera_Buchnera_aphidicola_str_APS_Acyrthosiphon_pisum_species/1-198
MS-YV---LPSLPYSYNALEPFFDEETMKIHHTKH-HQNYINNTNSILEN-TTF-SS---PIEEL--IS-IL
N---I-IL--EKKNALRNNAG-GHIN----HSFFWKSL---K-S-GTV-LTNDLKIEIEKQFGTIDEFKEKF
ESVALN-HF--GSGWVWLV--NQ-NGVLSIVS-TVNQD-SPLMGIST--Y-G--YPIIGLDIWEHAYYLKYQ
NRRLDYIKSFW-NVVNWEEASNRLQK--
>SODFM1_id__573891__id__species_AphidSymbiont_Bacteria_Proteobacteria_Gammaproteobacteria_Enterobacteriales_Enterobacteriaceae_unclassified_Enterobacteriaceae_Candidatus_Regiella_insecticola_LSR1_species/1-203
MS-YT---LPSLPYAYDALEPHFDKQTMEIHHSKH-HQAYVTNANTVLEAY-EL-AQ-Y-SVEEL--IK-NL
D--KV-PA--DKRTFMRNNAG-GHAN----HSLFWQGL---KIG-TT--LTGDLKAAIEHDFSSVEKFQEAF
EKAAAT-RF--GSGWAWLV-LK--DGKLAVVS-TANQD-NPLMGVAGVS--G--YPIIGLDVWEHAYYLKYQ
NKRPDYIKAFW-KVVNWDKASERYAANK
>SODFM1_id__578117__id__species_Bacteria_Acidobacteria_Acidobacteriales_Acidobacteriaceae_Acidipila_dinghuensis_species/2-204
GP-YK---LPPLPYAYDALEPYIDAETMHLHHDKH-HASYVEKLNAAVAGHPDV-AA-K-PVDEL--MK-NL
D--AV-PE--EIRTAVRNQGG-GHWN----HSFFWQILST-KGG-SA--PTGVLAQDITAQLGGFQGFHDQF
AKAAAS-VF--GSGWAWLT-LDK-SAKLHVET-TANQD-CPLT------Q-GR-TPVVGIDVWEHAYYLKYQ
NRRPEYVAAFF-NAVNWERVSEIYVGQK
>SODFM1_id__578317__id__species_Bacteria_Acidobacteria_Acidobacteriales_Acidobacteriaceae_Acidipila_dinghuensis_species/1-202
MA-YE---LAPLPYDYAALEPHIDEATMKLHHDKH-HQTYVNNLNAAIEKHPDL-AK-H-TPEDL--LK-NL
N--SI-PE--DIRTVVRNNAG-GDVN----HTMFWKIMTP-NGG-GE--PTGPIAEQIAKDFGSFEAFKKLF
NETTAK-QF--GSGWGFLI-W-D-GGKLAIIT-TPNQD-SPLL---H----GK-FPILGNDVWEHAYYLKYQ
NKRPDYLAAWW-NVVNWAEINKRFETAK
>SODFM1_id__580469__id__species_Bacteria_Acidobacteria_Acidobacteriales_Acidobacteriaceae_Acidipila_sp4GK13_species/1-202
MA-HT---VPPLPYDYAALEPHIDEATMKLHHDKH-HQAYVTNLNAAIEKHPDL-SR-H-SAEDL--LR-NL
S--SV-PE--DIRTAVRNNGG-GHVN----HTMFWTIMQP-GGG-GE--PTGAIAAQIRKDFGDFEAFKKQF
NETTAK-QF--GSGWGWLI-F-E-GGQLKIVT-SANQD-SPLS---Q----GH-FPILGNDVWEHAYYLKYQ
NKRPDYLAAWW-NTVNWDEINKRFETAK
>SODFM1_id__586582__id__species_Bacteria_Acidobacteria_Acidobacteriales_Acidobacteriaceae_Bryocella_elongata_species/1-202
MA-FE---LPPLPYDYAALEPTIDEATMKLHHDKH-HQTYVTNLNGAVEKHPEL-GT-K-TPEEL--IA-DL
A--SV-PE--DVRPVVRNNGG-GHVN----HTMFWEIMKP-NGG-GD--PTGPIGEQIKADFGSFEDFKKKF
NETTAK-QF--GSGWGFLV-F-K-GGKLEIVT-KPNQD-SPIS---D----GL-YPILGNDVWEHAYYLKYQ
NKRPDYLAAWW-SVVNWDEINKRFEKAK
>SODFM1_id__586737__id__species_Bacteria_Acidobacteria_Acidobacteriales_Acidobacteriaceae_Bryocella_elongata_species/2-204
GP-FT---LPPLPYAYDALEPYIDAETMHLHHDKH-HASYVANLNAAVAGHPEL-GQ-K-TVEQL--VT-NL
N--AV-PE--DVRTAVRNQGG-GHAN----HSFFWQLLSQ-KGG-AA--PVGRLKADVNARFGSQGQFQEKF
AAAAAS-VF--GSGWAWLT-LSH-QGVLEIET-TANQD-SPLS------R-GV-TPILGLDVWEHAYYLKYQ
NRRAEYVAAFF-HAVNWDGVSEKYFSQR
>SODFM1_id__590257__id__species_Bacteria_Acidobacteria_Acidobacteriales_Acidobacteriaceae_Granulicella_spGAS466_species/1-202
MA-YE---LPPLPYDYAALEPYIDEATMKLHHDKH-HQTYVTNLNGAVEKHPEL-GK-K-SPEEL--VA-DL
A--SV-PE--DVRTVVRNNGG-GHVN----HTMFWQIMKP-KGG-GD--PTGAIADQIKADFGAFEDFKKQF
NETTAK-QF--GSGWGWLV-F-E-GGKLKIVT-TPNQD-NPLS---Q----GH-YPILGNDVWEHAYYLKYQ
NKRPDYLAAWW-NVVNWDEVNKRFATAK
>SODFM1_id__593341__id__species_Bacteria_Acidobacteria_Acidobacteriales_Acidobacteriaceae_Granulicella_tundricola_MP5ACTX9_species/1-202
MA-FE---LPPLPYAYDALEPFIDEATMKLHHDKH-HQTYVTNLNGAVEKYPDL-GK-K-TPEEL--VK-DL
A--SI-PE--DVRKVVQNNGG-GHVN----HTMFWQIMKP-QGG-GE--PTGNIGLQITTDFGSFEDFKKKF
NETTAK-QF--GAGWGWLV-F-K-GGKLEILT-TANQD-SPLS---Q----GL-YPILGNDVWEHAYYLKYQ
NKRPDYLAAWW-STVNWEEINKRFETAQ
>SODFM1_id__601582__id__species_Bacteria_Acidobacteria_Acidobacteriales_Acidobacteriaceae_Sulfotelmatobacter_kueseliae_species/1-203
MA-HE---LPPLPYACDALEPTIDKQTMTLHHDMH-HGAYVKNLNAALEKHSGL-AG-K-SAEDL--IR-DL
N--AI-PE--DIRAAVRNNGG-GHVN----HTMFWKIMKP-KGG-GD--PGGPVADVIHKTFGSFKDFQAKF
NDAGAK-QF--GSGWVWLA-GKA-NGEVQIIT-TPNQD-NPLT---Q----GL-YPIFGNDVWEHAYYLKYN
NRRPEYLAAWW-NVVNWDEINQRFAAFK
>SODFM1_id__603777__id__species_Bacteria_Acidobacteria_Acidobacteriales_Acidobacteriaceae_Terracidiphilus_gabretensis_species/1-202
MA-YE---LPPLPYDYAALEPHIDAETMKLHHDKH-HQTYITKLNGAIEKHPEL-GS-K-KVDEL--LA-DL
N--AI-PE--DIRGVVRNNGG-GHSN----HTMFWTLMAA-AGG-GE--PTGAIGEQITKDFGSFEAFKKTF
NETTAN-QF--GSGWGWLV-F-K-DGKLTIVT-TPNQD-SPLS---Q----GF-YPILGNDVWEHAYYLKYQ
NRRPDYLAAWW-SVVNWSEVNNRFAKAK
>SODFM1_id__615325__id__species_Bacteria_Acidobacteria_RIFCSPLOWO2_02_FULL_Acidobacteria_68_18_species/1-198
MA-HE---LPKLPYDFGALEPHIDTQTMQIHHGKH-HQAYVNNLNAALEKHPGL-QS-K-SVEDL--CR-GL
N--SV-PE--EIRTAVRNNGG-GHWN----HSRFWTWMAP-NAG-GA--PAGKIADAINASFGSFDAFKDQF
AKAAVG-RF--GSGWAWV--VKD-GNTLSIAS-TPNQD-SPLM---E----GK-TPILGLDVWEHAYYLKYQ
NRRPDYISAWW-NVVNWAEVNKAL----
>SODFM1_id__623905__id__species_Bacteria_Acidobacteria_RIFCSPLOWO2_12_FULL_Acidobacteria_65_11_species/1-201
MA-HS---LPPLPYPSDALEPHIDKQTMEIHHGKH-HNAYVTNLNAALEKHPDL-QS-K-SVEEL--LR-NI
N--SV-PE--GIRTAVRNNGG-GHAN----HTMFWQLMAP-KAG-GA--PTGAIADAIASSFGGFDKFKEEF
KKAAIG-RF--GSGWAWL--IDQ-GGKLAIES-TANQD-SPLM---E----NK-KVVIGLDVWEHAYYLKYQ
NRRPDYIDAWW-NVVNWAEVNKRLQSR-
>SODFM1_id__626075__id__species_Bacteria_Acidobacteria_RIFCSPLOWO2_12_FULL_Acidobacteria_67_14b_species/1-200
MA-HS---LPALPYDAAALEPHIDSQTMQIHHGKH-HQAYVTNLNAALDKHPEL-HG-K-SLDEL--LK-GI
G--SV-PD--DIKTAVRNNGG-GHWN----HSMFWKLMAP-GAG-GA--PTGAVADAIKSAFGDFERFKTAV
NQAGTT-RF--GSGWAWV--IDN-GGKLEVTS-TPNQD-NPLM---E----GK-KAILGIDVWEHAYYLKYQ
NRRPDYLGAWW-NVVNWAEVNRLLKG--
>SODFM1_id__1216104__id__species_Bacteria_Actinobacteria_Actinobacteria_Coriobacteridae_Coriobacteriales_Coriobacterineae_Coriobacteriaceae_Olsenella_uli_DSM_7084_species/1-200
-M-FK------LPYAYDALEPYVDALTMETHYSKH-HTTYTNALNAAAEKA-GV-AD-Q-PIERL--LS-SL
D--GI--D-EPLRGTIRNNGG-GFYN----HNLYFSIMSP-APA-AE--PAGVLRERIEEAFGSVGELKAEL
KKAAVG-RF--GSGWAWLN-AAP-DGTLSVTS-SPNQD-NPFS---E--GLG-VTPILGIDVWEHAYYLKYK
NLRGDYVDAFF-SVLDWDAVAANYAKAT
>SODFM1_id__1245691__id__species_Bacteria_Actinobacteria_Actinobacteria_Rubrobacteridae_Solirubrobacterales_Conexibacteraceae_Conexibacter_woesei_DSM_14684_species/1-201
MA-YE---LPALPYAYDALEPHIDEATQKFHHDKH-HATYVARANEALEG-TEW-AD-K-PVEEL--LK-NL
D--KL-PA--DKLNPVRNNAG-GHYN----HTLWWESLSP-NGG-GA--PTGDLAAAIDAAFGSFDEFKAKV
EAAGAG-RF--GSGWAWLV--KG-DGGLEVTS-TPNQD-TPLA---D----GK-TPLFGIDVWEHAYYLKYQ
NLRPAYLKAVW-NVVDWNKVAERFAAAS
>SODFM1_id__1256383__id__species_Bacteria_Actinobacteria_Actinobacteria_Rubrobacteridae_Solirubrobacterales_Solirubrobacteraceae_Solirubrobacter_soli_DSM_22325_species/1-201
MA-FE---VPPLPYDYAALEPHIDEATMRVHHDKH-HQAYVDKANAALEG-TEF-AD-S-SIEEI--LK-NL
D--AL-PA--DKQKAVRNNGG-GHYN----HSLFWEFLSP-DGG-GA--PDGALAEAINGAFGSFDEFKAKF
KDAGVN-QF--GSGWAWLV--HD-GSGLKVTS-TANQD-SPLS---A----GE-TPLLGADVWEHAYYLKYQ
NKRPDYLDAFW-NVVNWGKVAELYAAVA
>SODFM1_id__1264711__id__species_Bacteria_Actinobacteria_Actinobacteria_Rubrobacteridae_Thermoleophilales_Thermoleophilaceae_Thermoleophilum_album_ATCC_35263_species/1-201
MA-YE---VPPLPYDYAALEPHIDEETMRLHHDKH-HQAYVDKVNAALEG-TDW-AN-K-PIEEV--IR-NL
A--QV-PE--NIRTTVRNNGG-GHLN----HTLFWEWMSP-NGG-GE--PEGALADAINSTFGSFADFKAKF
KEAGVN-QF--GSGWAWLV--WD-GSGLAIVS-TSNQD-NPLS---D----GK-TPLLGVDVWEHAYYLKYR
NRRPDYIDAWW-NVVNWAKVAEDFKRVA
>SODFM1_id__1298863__id__species_Bacteria_Armatimonadetes_Armatimonadia_Capsulimonadales_Capsulimonas_corticalis_species/1-203
MP-QV---LPALPYAFNALEPHIDAQTMEIHHDKH-HAAYVNNLNAAIEKHPEL-GD-K-TAEEL--IK-DL
G--AV-PE--DIRPAVRNNGG-GHVN----HSQFWETLTP-GGA-TA--PTGALADAINATFGSFDAFKTAF
NDAGVK-RF--GSGWAWLV-QGA-DGKLAIVS-TPNQD-NPIT---D----GH-TPILGNDVWEHAYYLKYQ
NRRPEYLAAFW-NVVNWDIVGARYDAAA
>SODFM1_id__1300861__id__species_Bacteria_Armatimonadetes_Armatimonadia_Capsulimonadales_Capsulimonas_corticalis_species/2-198
AAPF----LPPLPYAYDALEPHIDAKTMQIHHDKH-HAAYVANLNKAVADHPDL-AS-K-SVEEL--LK-DL
S--AV-PE--SIRTAVRNNGG-GHAN----HTMFWETL---K-G-GAA-PSGALGDAIKAKFGSYENFQAAF
TKEALG-VF--GSGWAWLS---N-D--LILEH-LPNQD-TPLS---S----GR-TPLLGLDVWEHAYYLKYQ
NKRPDYVAAFY-NIIDWSAVGARFDKSK
>SODFM1_id__1306117__id__species_Bacteria_Armatimonadetes_Chthonomonadetes_Chthonomonadales_Chthonomonadaceae_Chthonomonas_calidirosea_T49_species/2-204
PE-FT---LPPLPYPYNALEPYIDAQTMQIHYEKH-HGGYVANLNAALKDYPSF-FE-K-TPEEI--IS-NL
D--AV-PE--AVRTAVRNNGG-GHVN----HTMFWEIMKP-GGS-KE--PTGALAEAIRSTFGSFDALKQQI
NDAGLK-RF--GSGWAWLV-LDS-SGKLSVIS-TPNQD-NPLM---E----GK-KPILGVDVWEHAYYLKYQ
NRRADYLNAWW-NVVNWDEVAKRYEAAL
>SODFM1_id__1313552__id__species_Bacteria_Armatimonadetes_RBG_16_Armatimonadetes_67_12_species/1-203
MP-FE---LPALPYAYNALEPHIDEMTMRIHHDKH-HGAYVTNLNKALESAPAL-AG-K-SLDDL--LV-GL
D--AV-PE--NIRTAVRNNGG-GHAN----HTLFWEIMAP-GGP-GA--PSGALAAAIDAAFGSVDKLKEAV
NAAGLG-RF--GSGWAWVI-VEK-DGRLAVTS-TPNQD-TPVM---E----GK-TPILGVDVWEHAYYLKYQ
NRRADYLAAWW-NVVNWAEVAARLEKTK
>SODFM1_id__1318437__id__species_Bacteria_BacteroidetesChlorobi_group_Bacteroidetes_Bacteroidetes_Order_III_Incertae_sedis_Thermonema_rossianum_DSM_10300_species/1-200
MA-FE---QVKLPYAEDALEPYIDAQTMNLHYTKH-HAGYTAKLNDAVKG-TAL-EG-M-SIEDI--FK-NV
S--KH-P------VAVRNNGG-GFYN----HNLYWQIMSP-K-G-GE--LKGNVVEAIKKKWGNFDAFKAEF
SQAAAG-VF--GSGWAWLI-V-K-DGELLITQ-TPNQD-NPLMDVAPVQ--G--VPVLGIDVWEHAYYLKYQ
NRRPEYIEAFY-NVINWEKVNEFYELAV
>SODFM1_id__1319943__id__species_Bacteria_BacteroidetesChlorobi_group_Bacteroidetes_Bacteroidetes_Order_II_Incertae_sedis_Rhodothermaceae_Salisaeta_longa_DSM_21114_species/1-203
MA-FT---LPDLPYDYDALEPHIDEQTMRIHHGKH-HQGYTNKLNAALEGRDDL-AQ-H-SIEEL--LT-SI
D--NL-PA--DIQTAVRNNGG-GFYN----HRLFWTILSP-NGG-GT--PSGALADAIDEAFGSYDDFKSAF
KDAATG-QF--GSGWGWLV-AHP-DGSLEVTS-TPNQD-NPLM---E----GH-TPILGVDVWEHAYYLHYQ
NERGTYVDHFW-EIVDWDAVAENYEAAT
>SODFM1_id__1328791__id__species_Bacteria_BacteroidetesChlorobi_group_Bacteroidetes_Bacteroidia_Bacteroidales_Marinilabiaceae_Alkaliflexus_imshenetskii_Z_7010_DSM_15055_species/1-200
MA-FE---LPKLDYAYNALEPHFDAMTMEIHHSKH-HAAYTNNLNAALEG-TAD-AN-L-TIEAL--MA-NV
S--KR-S------VAVRNNGG-GFYN----HNLFWKVIGP-NSG-GK--PSGDLLAAIEKNFGSFDAFKDEF
SKAAAT-RF--GSGWAWLV-KQA-DGKLVVSS-TPNQD-NPLMDLAEVK--G--TPILGLDVWEHAYYLKYQ
NRRPDYIQSFW-NVVNWNEVAARLKA--
>SODFM1_id__1331380__id__species_Bacteria_BacteroidetesChlorobi_group_Bacteroidetes_Bacteroidia_Bacteroidales_Marinilabiaceae_Anaerophaga_thermohalophila_Fru22_DSM_12881_species/1-201
MA-FE---LPKLDYAYDALEPYIDARTMEIHHTKH-HGGYTSKLNAAIEG-TDL-EG-K-SIEEL--LS-NV
S--KH-S------TAVRNNGG-GYYN----HNLFWKVMAP-DAG-GK--PEGELLAAIEKDFGSFDQFKETF
NNAAAT-RF--GSGWAWLV-KQN-NGKLVVGS-TANQD-NPLMDVSELK--G--TPILGLDVWEHAYYLKYQ
NKRPEYIDAFW-NVVNWDEVAKRFKTA-
>SODFM1_id__1332240__id__species_Bacteria_BacteroidetesChlorobi_group_Bacteroidetes_Bacteroidia_Bacteroidales_Marinilabiaceae_Anaerophaga_thermohalophila_Fru22_DSM_12881_species/2-202
EK-HK---FPQLGYAYNALEPYIDAQTMELHYDKH-HRGYYGKFMAAIKG-TDM-ET-I-PMHHI--FA-NI
S--QH-S------ESVRNNGG-GYYN----HRLFWDNMSP-D-G-GD--PSARLSDALVKNFGSFDEFKKEF
GNAAKS-HF--GSGWAWLY-LDA-DKNLKITS-TPNQD-NPLMDVSDER--G--IPLLTLDVWEHAYYLKYQ
NKRGDYVDNFW-NVVNWKTVNKRWEMAI
>SODFM1_id__1335472__id__species_Bacteria_BacteroidetesChlorobi_group_Bacteroidetes_Bacteroidia_Bacteroidales_Marinilabiaceae_Marinilabilia_salmonicolor_JCM_21150_species/1-200
MA-FE---LPKLDYAYDALEPYIDAKTMEIHHTKH-HGGYTTKLNAAVEG-TEL-EG-K-SIEEI--LS-NV
S--KH-S------TAVRNNGG-GFFN----HNLFWKVMGP-NAG-GK--PEGELLAAIEKKFGSFDNFKETF
NNAAAT-RF--GSGWAWLV-KKE-DGSLEVGS-TPNQD-NPLMDVSDLK--G--TPILGLDVWEHAYYLKYQ
NKRPEYIDAFW-SVVNWDEVNKRFKG--
>SODFM1_id__1337367__id__species_Bacteria_BacteroidetesChlorobi_group_Bacteroidetes_Bacteroidia_Bacteroidales_Marinilabiaceae_Marinilabilia_salmonicolor_JCM_21150_species/2-202
DG-HK---FPELGYAYDALEPYIDAQTMELHYDKH-HRGYYGKFMKAIEG-TEM-ET-T-AMHQI--FA-NV
S--GH-S------ESVRNNGG-GYYN----HRLFWENMSP-D-G-GE--PSARLLNSLVKDFGSMDEFKKEF
SNAAKT-QF--GSGWAWLY-MDA-NKKLKVSS-TPNQD-NPLMDVVSEK--G--IPLLALDVWEHAYYLKYQ
NMRGTYVDNFW-NVVDWKTVSKRWEKAN
>SODFM1_id__1355160__id__species_Bacteria_BacteroidetesChlorobi_group_Bacteroidetes_Bacteroidia_Bacteroidales_Porphyromonadaceae_Paludibacter_propionicigenes_WB4_species/2-199
LG-Y----LPNLPYKYDALEPYIDSVTMHIHHDLH-HATYVSNLNKALEKNPEL-YK-K-SLVEL--IQ-TL
N--TL-PA--DIQTAVRNNGG-GVYN----HSFFWEIMAP--AG-TAT-P--KLEKILSENFGSVDAFKAEF
EKAAAG-RF--GSGWAWLI-KDP-AGKLRIIS-TPNQD-N----MAEIK--G--KPVLALDVWEHAYYLKYQ
NKRAAYAKAFW-SVVNWTKVEQLIEQ--
>SODFM1_id__1364768__id__species_Bacteria_BacteroidetesChlorobi_group_Bacteroidetes_Bacteroidia_Bacteroidales_Porphyromonadaceae_Proteiniphilum_acetatigenes_DSM_18083_species/1-198
MS-YT---LPELPYAYDALEPHFDTATMTIHHQRH-HQAYVDNLNKAIA--TDA-ES-K-ELKEI--LK-EV
-------S--KYAPAVRNNGG-GHYN----HSLFWKILSA-T-K-TA--PEGKLAEEINKYFGSLDELKAQI
KQAGLG-QF--GSGWAWLI-VK-GDGSLAVVA-TPNQD-NPLMDPNQ----G--CPILGVDVWEHAYYLKYQ
NKRADYLDAFW-SVLDWAAVEKNYEEAL
>SODFM1_id__1381234__id__species_Bacteria_BacteroidetesChlorobi_group_Bacteroidetes_Bacteroidia_Bacteroidales_Prolixibacteraceae_Draconibacterium_orientale_ASM62663v1_species/2-202
EG-HT---FPELAYAYDALEPYIDAETMELHYSKH-HKGYFTKFMAAAKG-TDL-LN-T-PMENI--FA-GI
S--KQ-P------EGVRNNGG-GYYN----HALFWENMTP-Q-Q-GE--IPADLKAAIEKDFGSIDAFKTEF
ATAAKT-RF--GSGWAWLL-VDE-DGALKVSS-TPNQD-NPLMDVAEVK--G--TPLLALDVWEHAYYLNYQ
NKRGDYINNFW-NVVNWDVVNHRYTKAT
>SODFM1_id__1381264__id__species_Bacteria_BacteroidetesChlorobi_group_Bacteroidetes_Bacteroidia_Bacteroidales_Prolixibacteraceae_Draconibacterium_orientale_ASM62663v1_species/1-199
MA-FE---LPKLGYDYTALEPHIDARTMEIHHSKH-HAGYTNNLNGAVEG-TDL-AG-K-SIEEI--LS-GV
S--AQ-S------TAVRNNGG-GFFN----HNLYWEVIAP-GGA-PA--PEGVLLDAVNDSFGSIENFQEAF
TKAALT-RF--GSGWAWLV-LQ--NNKLVVSS-TPNQD-NPLMDVAEVQ--G--TPILGIDVWEHAYYLNYQ
NRRPDYVNAFW-NLINWDEVARRFKG--
>SODFM1_id__1389659__id__species_Bacteria_BacteroidetesChlorobi_group_Bacteroidetes_Cytophagia_Cytophagales_Cyclobacteriaceae_Aquiflexum_balticum_BA160_DSM_16537_species/1-200
MA-FE---LPKLPYDFNALEPHIDAKTMEIHHGKH-HNGYVTNLNNAIAG-TDM-ES-K-SLEDL--MK--V
A--GS-N------AAVRNNGG-GHYN----HSLFWTILSP-NGG-GN--PSGVLAAAIDSKFGSFDAFKEEF
GKAAAT-RF--GSGWAWLS-V-A-NGELVVSS-TPNQD-NPLMDVADVK--G--TPILGLDVWEHAYYLNYQ
NRRPDYVAAFW-NIVNWEEVAKRYAAAK
>SODFM1_id__1389965__id__species_Bacteria_BacteroidetesChlorobi_group_Bacteroidetes_Cytophagia_Cytophagales_Cyclobacteriaceae_Aquiflexum_balticum_BA160_DSM_16537_species/2-203
TG-FE---QIPLGYDYMALEPHIDAMTMEIHYTKH-AAAYAKNLGEAASEEVDV-SR---PLEEV--MM-NI
S--KY-S------TKMRNNGG-GHYN----HELFWKIMTP-SGQ-GM--PSGNLAEAITGAFGSFEMFREQF
ETAAKT-RF--GSGWAWLV-LDK-DNLLKVGS-TPNQD-NPLMDISEFQ--G--IPLMGIDVWEHAYYLNYQ
NRRPDYVTAFW-SVVNWDEVGRRYDTLV
>SODFM1_id__1394175__id__species_Bacteria_BacteroidetesChlorobi_group_Bacteroidetes_Cytophagia_Cytophagales_Cyclobacteriaceae_Belliella_baltica_BA134_DSM_15883_species/2-203
TG-FE---QTPLGYDYAALEPHIDAMTMEIHHTKH-AAGYAKNLADAAAEEVDI-SK---PLEDV--LM-NI
S--KY-S------TKMRNNAG-GHYN----HEFFWKTMSP-DGG-GK--PEGELAEAINASFGSFEEFVTEF
ENAGKT-RF--GSGWAWLV-LDK-NQMLAVGS-TPNQD-NPLMDVSDFQ--G--VPLMGIDVWEHAYYLKYM
NDRGGYIGNWW-NVINWNAVAERFDALK
>SODFM1_id__1394758__id__species_Bacteria_BacteroidetesChlorobi_group_Bacteroidetes_Cytophagia_Cytophagales_Cyclobacteriaceae_Belliella_baltica_BA134_DSM_15883_species/1-201
MA-FE---LPKLPYDFNALEPHIDAKTMEIHHGKH-HNAYVTNLNNAIAG-TDL-EG-K-SLEEL--MK--V
A--GS-N------AAVRNNGG-GHYN----HSLFWTVLAP-NGG-GQ--PSGDLAAAIDAKFGSFDAFKEEF
NKAAAT-RF--GSGWAWLC-VDE-KKELCVCS-SPNQD-NPLMDVAECP--G--TPILGLDVWEHAYYLNYQ
NRRPDYVGAFW-NLVNWDEVSKRFAAAK
>SODFM1_id__1397562__id__species_Bacteria_BacteroidetesChlorobi_group_Bacteroidetes_Cytophagia_Cytophagales_Cyclobacteriaceae_Cecembia_lonarensis_LW9_species/2-203
TG-FE---QTPLAYAYEALEPHIDAMTMEIHYTKH-AAAYAKNLAEAAAEEVDV-SR---PLEEV--MM-NI
S--QY-S------TKMRNNGG-GHYN----HELFWKTMTP-NGG-GQ--PGGDLAEAINGAFGSFEEFQKQF
EDAAKG-RF--GSGWGWLV-LDA-NNLLKIGS-TPNQD-NPLMDISDFQ--G--IPLLGIDVWEHAYYLNYQ
NRRPDYVSAFW-NVVNWSEVAKRYETLT
>SODFM1_id__1399732__id__species_Bacteria_BacteroidetesChlorobi_group_Bacteroidetes_Cytophagia_Cytophagales_Cyclobacteriaceae_Cecembia_lonarensis_LW9_species/1-201
MA-FE---LPKLPYDFNALEPHIDARTMEIHHGKH-HNGYVTNLNNAIAG-TDL-EN-K-SLEEL--MK--V
A--GS-N------NAVRNNGG-GHYN----HSLFWTVMSP-NGG-GA--PTGDLAAAIDAKFGSFDAFKEEF
NKAAAT-RF--GSGWAWLC-VDE-KKELCVCS-TANQD-NPLMDIADCP--G--TPILGLDVWEHAYYLNYQ
NRRPDYVSAFW-SVVNWDEVSKRFAAAK
>SODFM1_id__1402614__id__species_Bacteria_BacteroidetesChlorobi_group_Bacteroidetes_Cytophagia_Cytophagales_Cyclobacteriaceae_Cyclobacterium_marinum_DSM_745_species/1-201
MA-FE---LPSLPYETNALEPNIDAKTMEIHHGKH-HNAYVTKLNDAIKG-TDL-ES-K-SIEEL--ME-NV
S--SA-P------AGVRNNGG-GHYN----HSLFWTILSP-NGG-GA--PSGDLAAAIDAKFGSFDKFKEEF
ANAAAT-RF--GSGWAWLS-V-S-NGELVVSS-TPNQD-NPVMDIAETK--G--TPILGLDVWEHAYYLNYQ
NRRPDYISAFW-NVVNWDEVAKRYAAAK
>SODFM1_id__1407269__id__species_Bacteria_BacteroidetesChlorobi_group_Bacteroidetes_Cytophagia_Cytophagales_Cyclobacteriaceae_Echinicola_vietnamensis_KMM_6221_DSM_17526_species/2-203
TG-FS---QAGLTYDYGALEPNIDATTMEIHYTKH-AAGYARKLKAACEEEVDM-SK---PLEEV--LM-NV
S--NY-S------TAMRNNGG-GHYN----HELFWSIMSP-EGG-GK--PEGELASAIDKAFGSFDAFVEKF
EGEAKG-RF--GSGWAWLV-LDA-NKKLKVGS-TPNQD-NPLMDVSDLQ--G--IPLMGIDVWEHAYYLHYQ
NERGKYVSNWW-NVVNWAAVQERYVAIV
>SODFM1_id__1407419__id__species_Bacteria_BacteroidetesChlorobi_group_Bacteroidetes_Cytophagia_Cytophagales_Cyclobacteriaceae_Echinicola_vietnamensis_KMM_6221_DSM_17526_species/1-201
MA-FE---LPKLPYDFNALEPNIDAKTMEIHHGKH-HNGYVTKLNDAVAG-TDL-EG-K-SLEEL--MK--V
A--GS-N------GAVRNNGG-GHFN----HSLFWTILSP-NGG-GQ--PSGDLASAIDAKFGSFDAFKEEF
NKAAAT-RF--GSGWAWLC-VDK-NKELCVCS-SPNQD-NPLMDIAECP--G--TPILGLDVWEHAYYLNYQ
NRRPDYISAFW-NVVNWEEVSKRYAAAK
>SODFM1_id__1412647__id__species_Bacteria_BacteroidetesChlorobi_group_Bacteroidetes_Cytophagia_Cytophagales_Cyclobacteriaceae_Indibacter_alkaliphilus_LW1_species/2-203
TG-FD---QTSLGYDYSALEPHIDAMTMEIHYTKH-AAAYANNLGEAASEEVDV-GK---PLEEV--MM-NI
S--KY-S------TKMRNNGG-GHYN----HELFWKIMSP-NGG-GE--PSGDLRQAIDGAFGSYDEFKTQF
EDAAKG-RF--GSGWGWLV-LDK-DNLLKIGS-TPNQD-NPLMDVSDFQ--G--IPLMGIDVWEHAYYLNYQ
NRRPDYVSAFW-NIVNWDAVAERYNVLV
>SODFM1_id__1412708__id__species_Bacteria_BacteroidetesChlorobi_group_Bacteroidetes_Cytophagia_Cytophagales_Cyclobacteriaceae_Indibacter_alkaliphilus_LW1_species/1-201
MA-FE---LPKLPYDFNALEPHIDAKTMEIHHGKH-HNGYVTNLNNAIAG-TEL-EG-K-SIEEL--MK--S
A--GS-N------NAVRNNGG-GHYN----HSLFWTILSP-NGG-GT--PSGDLAAAIDAKFGSFDAFKEEF
GKAAAT-RF--GSGWAWLC-VDE-SKELCVCS-TPNQD-NPLMDVAEKK--G--TPILGLDVWEHAYYLNYQ
NRRPDYVSAFW-SLVNWDEASKRYAAAK
>SODFM1_id__1415430__id__species_Bacteria_BacteroidetesChlorobi_group_Bacteroidetes_Cytophagia_Cytophagales_Cyclobacteriaceae_Mariniradius_saccharolyticus_AK6_species/2-204
TG-FA---QTPLAYAYNALEPHIDAMTMEIHYTKH-AAAYANNLKDAARDEKVD-TS-K-PLEDV--MK-NI
S--KY-S------VKMRNNGG-GHYN----HELFWKIMSP-KGG-GE--PAGDLAKAIAADFGSFAAFKTKF
EDAAKA-RF--GSGWAWLS-VDA-NKKLVVSS-TPNQD-NPLMDVADVK--G--TPILGLDVWEHAYYLKYQ
NRRPDYITAFW-NLVDWNAVAERYKMAV
>SODFM1_id__1418567__id__species_Bacteria_BacteroidetesChlorobi_group_Bacteroidetes_Cytophagia_Cytophagales_Cyclobacteriaceae_Mariniradius_saccharolyticus_AK6_species/1-200
MA-FE---LPKLPYDFNALEPHIDARTMEIHHGKH-HNAYVTNLNNAIAG-TAL-EG-K-SLEEL--MK--V
A--GS-N------TPVRNNGG-GHYN----HSLFWNLLSP-NGG-GK--PTGELAAAIDAKFGSFDAFKEEF
NKAAAT-RF--GSGWAWLS-V-A-NGQLVVSS-TPNQD-NPLMDVAEVK--G--FPILGLDVWEHAYYLHYQ
NRRPDYIAAFW-NVINWDEVAKRYAAAK
>SODFM1_id__1419417__id__species_Bacteria_BacteroidetesChlorobi_group_Bacteroidetes_Cytophagia_Cytophagales_Cyclobacteriaceae_Nitritalea_halalkaliphila_LW7_species/2-203
TG-FA---QTALAYDYAALEPHIDAMTMEIHYSKH-AAAYANNLKEAAEEEVDT-SK---PLEEV--LM-SM
S--KY-S------TKMRNNGG-GHYN----HELFWSTMSP-DGG-GA--PSGALAAAIDAQFGSYDAFKEAF
ETAGKT-RF--GSGWAWLV-LDK-NKGLAVGS-TPNQD-NPLMDLSDFQ--G--IPLLGNDVWEHAYYLNYT
SDRAGYLSNWW-NLVNWKAVEARYVALM
>SODFM1_id__1420582__id__species_Bacteria_BacteroidetesChlorobi_group_Bacteroidetes_Cytophagia_Cytophagales_Cyclobacteriaceae_Nitritalea_halalkaliphila_LW7_species/1-201
MA-FE---LPKLPYDVNALEPHIDARTMEIHHGKH-HNAYVTNLNNAIAG-TDL-EG-K-SLEEL--MQ--V
A--GS-N------AAVRNNGG-GHYN----HTLFWSVLSP-NGG-GA--PTGELAAAIDAKFGSFDAFKEEF
NKAAAT-RF--GSGWAWLC-VDE-KKELCVCS-SPNQD-NPLMDVAECP--G--TPILGLDVWEHAYYLNYQ
NRRPDYIGAFW-NVVNWEEVSKRYAAAK
>SODFM1_id__1423120__id__species_Bacteria_BacteroidetesChlorobi_group_Bacteroidetes_Cytophagia_Cytophagales_Cytophagaceae_Adhaeribacter_aquaticus_MBRG15_DSM_16391_species/1-201
MA-FE---LPQLPYAYDALEPHIDRQTMEIHHTKH-HQAYVTNLNNAIQG-TEL-EG-K-SLEEI--LQ-NI
S--KA-P------APVRNNGG-GHYN----HSLFWTLLSP-NGG-GE--PTGPVAEAINNAFGSYEKFKEEF
TKAATT-RF--GSGWAWLC-KVE-GGAVQICS-TANQD-NPLMDIEGCG--G--TPILGLDVWEHAYYLKYQ
NRRPDYIGAFY-NVINWDEVNRLYTAG-
>SODFM1_id__1428105__id__species_Bacteria_BacteroidetesChlorobi_group_Bacteroidetes_Cytophagia_Cytophagales_Cytophagaceae_Anditalea_andensis_LY1_species/2-203
TG-FT---QSDLPYDYAALEPHIDAETMNIHYNKH-ASSYAEKLREAADEEVDM-DK---PLEEV--MM-NI
S--RY-S------TKMRNNGG-GHYN----HELFWKIMSP-DGG-GR--PQGELAEAINESFGSFDEFVSKF
EEEAKD-RF--GSGWAWLV-IDN-NQSLAIGS-TPNQD-NPLMNDVDFK--G--IPLMGIDVWEHAYYLNYQ
NERGEYISNWW-NVVDWNQVADRYDRLR
>SODFM1_id__1429152__id__species_Bacteria_BacteroidetesChlorobi_group_Bacteroidetes_Cytophagia_Cytophagales_Cytophagaceae_Anditalea_andensis_LY1_species/1-201
MA-FE---LPNLPYDTSALEPHIDAKTMEIHHGKH-HNAYVTKLNEAIQG-SDL-EG-K-SLEEL--MS-NI
S--SA-P------TAVRNNGG-GHYN----HSLFWKIMSP-QGG-GE--PSGELADAINDKFGSFAAFKEEF
EKAAAT-RF--GSGWAWLI-KDG-SGGVAVTS-TPNQD-NPLMDVADDQ--G--TPILGLDVWEHAYYLNYQ
NKRPDYISAFW-NVVDWNEVNRRFNEA-
>SODFM1_id__1430438__id__species_Bacteria_BacteroidetesChlorobi_group_Bacteroidetes_Cytophagia_Cytophagales_Cytophagaceae_Cytophaga_fermentans_IAM_14302_DSM_9555_species/1-200
MA-FE---LPKLNYNYDALEPHIDARTMEIHHTKH-HAGYTNNLNAAIEG-TDL-AA-L-SIEDI--LK-NV
S--KH-S------MAVRNNGG-GFYN----HDLFWKVMSP-KGG-GM--PSGDLFQAVVKNFGSFEAFKEQF
SKAAAT-RF--GSGWAWLV-KKE-DGSLVVSS-TANQD-NPLMDVAEVK--G--TPILGLDVWEHAYYLKYQ
NLRPNYINAFW-NVVDWDEVSKRLIG--
>SODFM1_id__1434778__id__species_Bacteria_BacteroidetesChlorobi_group_Bacteroidetes_Cytophagia_Cytophagales_Cytophagaceae_Cytophaga_hutchinsonii_ATCC_33406_species/1-201
MA-FE---LPALPYATNALEPNIDQATMEIHHGKH-HNAYVTNLNNAIKG-TDA-ES-L-SIEEI--CK-NI
S--KY-T------PAIRNNGG-GHFN----HSLFWTVIGP-NAG-GT--PTGELATAIDKAFGSFDAFKEQF
AAAGAT-RF--GSGWAWLV-V-A-NGELKITS-TPNQD-NPLMDIAEVK--G--TPILGLDVWEHAYYLKYQ
NRRPDYIAAFW-NVVNWSKVSALYSAEK
>SODFM1_id__1440925__id__species_Bacteria_BacteroidetesChlorobi_group_Bacteroidetes_Cytophagia_Cytophagales_Cytophagaceae_Dyadobacter_fermentans_DSM_18053_species/2-201
AP-FK---QAPLPYDFGALEPSIDKLTMEIHYGKH-HTAYIKNLNDAVK--TEW-EK-K-SLEDI--IK-GV
S--KA-PA------AIRNNGG-GHWN----HTFFWEVMGP-KKA-AA--PSGAVADAINGQFGSFEKFKEEF
GKAAAT-RF--GSGWAWLV-AK--GGKLAVGS-TPNQD-NPLMDVSDFK--G--TPILGIDVWEHAYYLHYQ
NKRPDYVKAFW-DVVNWDKVAENLKKAK
>SODFM1_id__1442114__id__species_Bacteria_BacteroidetesChlorobi_group_Bacteroidetes_Cytophagia_Cytophagales_Cytophagaceae_Dyadobacter_fermentans_DSM_18053_species/1-201
MA-FT---LDPLPYANNALEPHFDALTMEIHHDRH-HQAYVTNLNAAVAG-TEL-EG-K-TIEEL--LA-GI
S--KA-P------APVRNNGG-GHWN----HSFFWKSLSS-NGG-GE--PTGELGKAITAKFGSFQAFKDEF
KKAATG-RF--GSGWAWLI-KSG-DG-VAITS-TPNQD-NPLMDIAEVK--G--TPIIGLDVWEHAYYLKYQ
NKRPDYIDAYW-NVVDWKAADALYTAAK
>SODFM1_id__1445618__id__species_Bacteria_BacteroidetesChlorobi_group_Bacteroidetes_Cytophagia_Cytophagales_Cytophagaceae_Emticicia_oligotrophica_GPTSA100_15_DSM_17448_species/1-202
MA-YT---LDPLPYASDALEPHFDKATMEIHHDRH-HQAYVTNLNNAIAG-TEM-ES-L-SLKEL--LA-NI
S--KY-P------APVRNNGG-GHFN----HDLFWNILSP-NGG-GA--PASTLGAAIDETWGSFDAFKDEF
KKAAIG-RF--GSGWAWLC-VDD-QEKLFITS-TPNQD-NPLMDVAEKK--G--IPVLGLDVWEHAYYLKFQ
NKRPDYIDSFW-NVVDWDAVQKRYSNAK
>SODFM1_id__1446538__id__species_Bacteria_BacteroidetesChlorobi_group_Bacteroidetes_Cytophagia_Cytophagales_Cytophagaceae_Emticicia_oligotrophica_GPTSA100_15_DSM_17448_species/2-202
AP-VT---LAPLPYANDALEPHIDKMTMEIHHDRH-HKAYVDNLNKAIA--TDM-EK-L-SIDQL--LS-NI
S--KY-PV------AVRNNGG-GHWN----HTFFWQIMGP-NAG-GA--PSGKLADAITATFGGFDKMKEEF
GKAATT-RF--GSGWAWLI-VTP-DKKLKIVS-TANQD-NPLMDVATDK--G--TPILALDVWEHAYYLKYQ
NKRADYVAAFW-NVVNWKKVNENFEAAM
>SODFM1_id__1450881__id__species_Bacteria_BacteroidetesChlorobi_group_Bacteroidetes_Cytophagia_Cytophagales_Cytophagaceae_Fibrella_aestuarina_BUZ2_species/2-199
GP-FT---LPALPYDAAALEPHIDKMTMEIHHGKH-HKAYVDNLNKAVA--TDM-AK-M-NIDDL--VR-AI
A--KT-PA------AVRNNGG-GHWN----HSFFWTILSP-KGG-GQ--PKGALADAITKKYGSFDKFKDEW
GKAATG-RF--GSGWVWLI-KT--GNEVEIVS-TPNQD-NPLMKLAEKP--G--KPLIGLDVWEHAYYLKYQ
NKRPDYVAAAW-NLYDWDKASKLFQA--
>SODFM1_id__1453185__id__species_Bacteria_BacteroidetesChlorobi_group_Bacteroidetes_Cytophagia_Cytophagales_Cytophagaceae_Fibrella_aestuarina_BUZ2_species/1-202
MA-FV---LDPLPYPSDALEPNIDKQTMEIHHGKH-HNAYVTNLNNAIAG-TEM-EN-L-SIDEL--VA-NV
S--KY-P------VAVRNNGG-GHFN----HTLFWNILSA-NGG-GQ--PTGQLAEAINQKFGSFDAFKEEF
TKAATT-RF--GSGWAWLI-VTP-AGELAVTS-TPNQD-NPLMDVADTK--G--TPIIGLDVWEHAYYLKYQ
NKRPDYIAAFW-NVVDWNAAEAAYQKAK
>SODFM1_id__1457640__id__species_Bacteria_BacteroidetesChlorobi_group_Bacteroidetes_Cytophagia_Cytophagales_Cytophagaceae_Fibrisoma_limi_BUZ_3_species/2-201
GP-FK---LAPLPFDAGALEPHIDKTTMEIHHDKH-HKAYVDNLNKAVA--TKY-AS-M-NIDDL--VK-GI
S--ST-PA------AIRNNGG-GHWN----HTFFWSILSS-KGG-GA--PKGALAEAINRKYNSFDNFKSEW
AKAAGG-RF--GSGWVWLI-KT--GNDVEITS-TPNQD-NPLMQLADKK--G--TPLLGLDVWEHAYYLKYQ
NRRPDYVAAAW-NVYDWDKVGQLFASAK
>SODFM1_id__1458498__id__species_Bacteria_BacteroidetesChlorobi_group_Bacteroidetes_Cytophagia_Cytophagales_Cytophagaceae_Fibrisoma_limi_BUZ_3_species/1-202
MA-FV---LEPLPYPSDSLEPHIDKQTMEIHHDKH-HNAYVTNLNNAVAG-TEL-EN-K-SIEDL--LA-NV
S--TA-P------VAVRNNGG-GHYN----HTLFWNTLSG-KGG-GQ--PTGELAEAINQKFGSFDAFKEEF
TKAATT-RF--GSGWAWLI-VKD-GGELAVVS-TPNQD-NPLMDVADQK--G--FPIIGLDVWEHAYYLKYQ
NRRPDYIAAYW-NVVDWNAAEKRFQQGK
>SODFM1_id__1461506__id__species_Bacteria_BacteroidetesChlorobi_group_Bacteroidetes_Cytophagia_Cytophagales_Cytophagaceae_Flectobacillus_major_VKMB_859_DSM_103_species/2-201
AP-FT---LAALPYAPESLEPNIDKLTMEIHHGRH-HKAYVDNLNKAIV--TPL-EK-L-SLWDL--LK-DA
G--KQ-VL------AVRNNAG-GHWN----HTFFWNILSP-MGG-GT--PKGALAEEITKTFGSFDKFKEEF
AKAATG-RF--GSGWAWLI-VQ--DKKLAITS-TPNQD-NPLMDVAEKK--G--QPILGIDVWEHAYYLKYQ
NKRADYIAAYW-NVVNWDAVSKNFENAL
>SODFM1_id__1462395__id__species_Bacteria_BacteroidetesChlorobi_group_Bacteroidetes_Cytophagia_Cytophagales_Cytophagaceae_Flectobacillus_major_VKMB_859_DSM_103_species/1-202
MA-FV---LDPLPYANNALEPHFDALTMEIHHDRH-HNAYVTNLNAAVAG-TEL-EG-K-TLEEL--LA-TI
S--TL-S------PAVRNNGG-GHFN----HNLFWNILSP-NGG-GA--PVGTLAEAINAKFGTFEDFKAEF
KKAAIG-RF--GSGWAWLV-AQA-DGSVAISS-TPNQD-NPLMDVADVK--G--FPVIGLDVWEHAYYLKFQ
NKRPDYIDAFW-NVIDWNIAEARYQSAK
>SODFM1_id__1465585__id__species_Bacteria_BacteroidetesChlorobi_group_Bacteroidetes_Cytophagia_Cytophagales_Cytophagaceae_Flexibacter_litoralis_Fx_l1_DSM_6794_species/2-196
VA-FQ---LPTLPYDLAALAPNIDKQTMEIHHGKH-HQGYVNKLNKAIE--TDF-AN-Q-NLLEI--LE-NV
---T------ENDTAVRNNGG-GHYN----HSLFWESLSP-N----QV-ATGNIKAALEKDFGSYETFQKEF
SAEAKG-VF--GSGWAWLC-AN--DGKLFITS-TPNQD-NPLMS-AE--KTG--TPILCLDVWEHAYYLNYQ
NKRAEYIENFF-KIINWEKIEERFNA--
>SODFM1_id__1468006__id__species_Bacteria_BacteroidetesChlorobi_group_Bacteroidetes_Cytophagia_Cytophagales_Cytophagaceae_Flexibacter_litoralis_Fx_l1_DSM_6794_species/1-202
MA-FE---LPKLPYAYNALEPNIDEQTMTIHHTKH-HQGYTNNLNAAIEG-TDL-EG-K-SIEEI--LK-SV
G--SA-SK------AVRNNGG-GYYN----HDLFWKVMSP-NGG-GE--PSGELAEAINKSFGSFAEFKTQF
ETAAKT-QF--GSGWAWLI-VKA-DGSLAVTG-TPNQD-NPLMDIATEK--G--TPIFGIDVWEHAYYLKYQ
NKRPDYVGAFW-NVANWEQVTENFKKAK
>SODFM1_id__1469761__id__species_Bacteria_BacteroidetesChlorobi_group_Bacteroidetes_Cytophagia_Cytophagales_Cytophagaceae_Hymenobacter_aerophilus_DSM13606_species/2-204
GP-FT---LPPLPYAFNALEPHIDARTMEIHHDAH-HKGYVSKLNAAVTG-TPA-EK-M-SLAEL--LA-SM
S--KQ-SE------AVRNNAG-GHWN----HSFFWQIMAP-KGG-GQ--PTGNLKTAIDKDFGSFDKFSEEF
TKAAGS-RF--GSGWAWLM-VDK-TGKLMVTS-TPNQD-NPLMDLPGIQR-G--MPVLGIDVWEHAYYLKHQ
NKRPDYIKDFW-SVVNWPEVSSRYDAAR
>SODFM1_id__1469946__id__species_Bacteria_BacteroidetesChlorobi_group_Bacteroidetes_Cytophagia_Cytophagales_Cytophagaceae_Hymenobacter_aerophilus_DSM13606_species/1-201
MA-FE---LPALPYAFDALEPHIDAQTMQIHHDKH-HQAYVTNLNNAIAG-TDM-EG-K-SLDEL--MR-NI
A--AA-P------MAVRNNGG-GHWN----HSMFWQVLSP-NGG-GE--PTGAVAEAITKSFGSYEKFKEEF
TKAAGT-RF--GSGWAWLC-KES-DGSLSICS-TPNQD-NPLMPDTGCK--G--TPLLGLDVWEHAYYLKYQ
NKRPDYIQAFY-NLINWDEVNQRFQAA-
>SODFM1_id__1473489__id__species_Bacteria_BacteroidetesChlorobi_group_Bacteroidetes_Cytophagia_Cytophagales_Cytophagaceae_Leadbetterella_byssophila_DSM_17132_species/2-202
MADFT---LPKLPYAFNALEPHIDAETMEIHYSRH-HKAYVDNLNKALP--SGA-EG-K-SLEEI--IK-NV
S--KY-ST------AIRNNAG-GHWN----HTFFWEILSP-K-A-TS--PNGKLLKKIQETFKSVDAMKEEF
NKAAAG-RF--GSGWAWLI-LQK-NGDLKIIS-TANQD-NPYMDVVETQ--G--CPIIGIDVWEHAYYLKYQ
NKRADYVNAFW-NLVNWDQAEKNYNAAL
>SODFM1_id__1474945__id__species_Bacteria_BacteroidetesChlorobi_group_Bacteroidetes_Cytophagia_Cytophagales_Cytophagaceae_Leadbetterella_byssophila_DSM_17132_species/1-202
MA-FT---LAPLPYANDALEPHFDAKTMEIHHDRH-HNAYVTNLNAAIAG-TEL-DN-Q-SIEEI--LA-NV
S--KA-S------PAVRNNGG-GHYN----HDLFWNILAP-AGG-GE--LSGDLKSAIEAAFGSVEEFKAQF
KAAATS-RF--GSGWAWLI-VKA-DGNLAVTS-TPNQD-NPLMDIAEVK--G--TPILGLDVWEHAYYLHYQ
NKRPDYVDAFW-NVVNWDEVAKRYASAK
>SODFM1_id__1479613__id__species_Bacteria_BacteroidetesChlorobi_group_Bacteroidetes_Cytophagia_Cytophagales_Cytophagaceae_Microscilla_marina_ATCC_23134_species/1-201
MA-FE---QKALPYAYNALEPHFDAQTMEIHYGKH-HAGYTSKLNAAIEG-TDL-AN-H-SIEDI--LK-NV
G--SH-S------TGVRNNGG-GFYN----HSLFWEILSP-EGG--V--PSGDLEAAIKEAFGSLNGLKEKF
NAAAAT-RF--GSGWAWLI-VGE-DGKLHVTS-TPNQD-NPLMDVAEVK--G--TPILGLDVWEHAYYLKYQ
NRRPDYISAFW-NIINWEKVAEKYKAAE
>SODFM1_id__1486072__id__species_Bacteria_BacteroidetesChlorobi_group_Bacteroidetes_Cytophagia_Cytophagales_Cytophagaceae_Pontibacter_roseus_DSM_17521_species/1-201
MA-FE---LPKLPYSYDALEPHIDARTMEIHHTKH-HQAYTDNLNKAIAG-TEL-EG-K-SIEEI--FT-SF
S--GD-N------KAVRNNGG-GYYN----HNLFWEILSP-NGG-GQ--PSGELADAINETFGSFDQMKEKF
NAAAAT-RF--GSGWAWLC-V-A-GGKLEICS-TPNQD-NPLMPFAECA--G--MPILGLDVWEHAYYLNYQ
NRRPDYINAFW-NVVNWEEVTRRYNEAK
>SODFM1_id__1487053__id__species_Bacteria_BacteroidetesChlorobi_group_Bacteroidetes_Cytophagia_Cytophagales_Cytophagaceae_Rhodonellum_psychrophilum_DSM_17998_species/1-201
MA-FE---LPKLPYDFNALEPHIDARTMEIHHGKH-HNAYVTNLNKAIEG-TDL-AD-K-SLEEL--MK--V
A--GA-N------TPVRNNGG-GHYN----HSLFWTILSP-KGG-GL--PSGDLAKAIDAKFGSFDAFKEEF
NKAATT-RF--GSGWAWLG-LDE-SNELFVSS-TPNQD-NPLMDVAEKK--G--TPILGLDVWEHAYYLHYQ
NRRPDYISSFW-NLVDWDAVSKRFTAAK
>SODFM1_id__1487215__id__species_Bacteria_BacteroidetesChlorobi_group_Bacteroidetes_Cytophagia_Cytophagales_Cytophagaceae_Rhodonellum_psychrophilum_DSM_17998_species/2-203
TG-FE---QTPLGYDYTSLEPNIDAMTMEIHYTKH-AAAYAKNLGEAVSEEVDA-SK---PLEDV--LM-NI
S--KY-S------TKMRNNGG-GHYN----HELYWKIMKP-NAG-GK--PEGVLAEAINSSFGSFEAFVEQF
ETAGKT-RF--GSGWAWLV-LDK-SNKLAVGS-TPNQD-NPLMDVSEFQ--G--IPLMGIDVWEHAYYLNYT
SDRAGYISNWW-NVINWDLVSERYEALV
>SODFM1_id__1493869__id__species_Bacteria_BacteroidetesChlorobi_group_Bacteroidetes_Cytophagia_Cytophagales_Cytophagaceae_Rudanella_lutea_DSM_19387_species/1-202
MA-FV---LDPLPYPSDSLEPNIDKQTMEIHHGKH-HNAYVTNLNNAVSG-TEM-EN-K-SIEDL--LA-NV
S--QY-P------VAVRNNGG-GHYN----HTLFWNTLSG-NGG-GQ--PVGELAAAIDQKFGSFDAFKEEF
AKAATT-RF--GSGWAWLI-VTG-DGQLAVTS-TPNQD-NPLMDVAETK--G--FPIIGLDVWEHAYYLKYQ
NRRPDYIGAYW-NVVDWNAAEKRYQLGK
>SODFM1_id__1494765__id__species_Bacteria_BacteroidetesChlorobi_group_Bacteroidetes_Cytophagia_Cytophagales_Cytophagaceae_Rudanella_lutea_DSM_19387_species/2-200
GP-FK---LAPLPFDSGALEPHIDKATMEIHHGKH-HKAYVDNLNKEMAKPAKM-AK-M-SIDDL--VK-SI
A--KT-PA------PIRNNAG-GHWN----HTFFWNTIGP-KGG-GA--PKGALAEAINKKFGSFDAFKAEW
AKAAAG-RF--GSGWVWLI-KT--GNEVEITS-TPNQD-NPLMALAEKK--G--TPLMGLDVWEHAYYLKYQ
NRRPDYVTAAW-NVYDWDKIGKNFA---
>SODFM1_id__1498253__id__species_Bacteria_BacteroidetesChlorobi_group_Bacteroidetes_Cytophagia_Cytophagales_Cytophagaceae_Runella_slithyformis_LSU4_DSM_19594_species/2-202
AQ-FT---QAPLPYASDALEPSIDKTTMEIHYGRH-HKAYVDNLNKAVA--KPE-EK-L-TPDAL--VK-GI
T--KE-TA--P---AIRNNGG-GHWN----HTFFWSIMGP-GKG-GA--PKGALADAITRDFGSLEEFKKKF
KEAATT-RF--GSGWAWLI-VK--DNKLMVSS-TPNQD-NPLMPVADVQ--G--TPILGVDVWEHAYYLKYQ
NKRPDYLDAFW-NVVNWDQVAKLYAAAK
>SODFM1_id__1498302__id__species_Bacteria_BacteroidetesChlorobi_group_Bacteroidetes_Cytophagia_Cytophagales_Cytophagaceae_Runella_slithyformis_LSU4_DSM_19594_species/1-200
MS-FT---LAPLPYASDALEPHFDQATMEIHHGRH-HNTYVTNLNNAVAG-TPN-EG-K-SIEEL--VA-NA
G--AI-S------PAVRNNGG-GHWN----HTFFWNILSP-NGG-GA--PVGELAAAIEAKFGSFDAFKDEF
KKAALG-RF--GSGWAWLI-KTD-DG-VAITS-TPNQD-NPLMDIADVK--G--TPIIGLDVWEHAYYLKYQ
NKRPDYVDAFW-NVVDWNKAEAAFKGA-
>SODFM1_id__1503790__id__species_Bacteria_BacteroidetesChlorobi_group_Bacteroidetes_Cytophagia_Cytophagales_Cytophagaceae_Spirosoma_linguale_DSM_74_species/1-202
MA-FV---LDPLPYPSDSLEPNIDKQTMEIHHGKH-HNAYVTNLNNAIAG-TEM-EN-K-SIEDL--LA-SV
S--SA-P------VAVRNNGG-GHYN----HTLFWNTISG-SGG-GQ--PTGTLAEAIDSKFGSFDAFKEEF
TKAATT-RF--GSGWAWLI-VTP-EGELAITS-SPNQD-NPLMDIAEVK--G--FPIIGLDVWEHAYYLKYQ
NRRPDYIAAYF-NVVDWAAAEKRYQQGK
>SODFM1_id__1507503__id__species_Bacteria_BacteroidetesChlorobi_group_Bacteroidetes_Cytophagia_Cytophagales_Cytophagaceae_Spirosoma_linguale_DSM_74_species/2-199
GP-FK---LAPLPYDAGALEPHIDKMTMEIHHGKH-HKAYVDNLNKAVA--TDM-AK-M-DIDAL--VK-SI
S--ST-PA------AVRNNGG-GHWN----HTFFWNIMGP-NAG-GA--PKGALADAINKKYTSFDNFKAEW
AKAATG-RF--GSGWVWLI-KN--GNDVEIVS-TPNQD-NPLMALAEKK--G--TPVLGLDVWEHAYYLKYQ
NRRPEYVTAFW-NVVDWNKVGKNFGA--
>SODFM1_id__1509670__id__species_Bacteria_BacteroidetesChlorobi_group_Bacteroidetes_Cytophagia_Cytophagales_Cytophagaceae_Sporocytophaga_myxococcoides_DSM_11118_species/1-202
MA-FE---LPALPYAPDALEPHIDKATMEIHHGKH-HQAYVTNLNKAIEG-TEL-AT-K-SLEEI--LK-NI
S--KA-T------PAVRNNGG-GHYN----HSLFWKLLSP-KSA-GK--PSGELATAIDKKFGSFDKFKEEF
NNAGAT-RF--GSGWAWLI-VTD-GGELKVTS-TPNQD-NPLMDVAEVK--G--FPLLGLDVWEHAYYLKYQ
NRRPDYISAFW-NLVNWDEVAKRFSEVS
>SODFM1_id__1513365__id__species_Bacteria_BacteroidetesChlorobi_group_Bacteroidetes_Cytophagia_Cytophagales_Cytophagaceae_Sporocytophaga_myxococcoides_DSM_11118_species/2-203
AQ-FT---LPALPYAYEALEPSFDTQTMQIHHDKH-HDAYVKNLNKEVTANPAL-NG-K-TIEEI--CK-NV
S--KY-N------TAVRNNGG-GHYN----HSLFWTVLSP-K-G-GA--PAGALSEDINKTFGSFDNFKAQF
SDSAKT-RF--GSGWAWLI-VGQ-DGKLKITT-TPNQD-NPLMDIVKVK--G--TPVLALDVWEHAYYLKYQ
NKRPDYISAFW-NIVNWDEVSRRYAEAK
>SODFM1_id__1515716__id__species_Bacteria_BacteroidetesChlorobi_group_Bacteroidetes_Cytophagia_Cytophagales_Flammeovirgaceae_Cesiribacter_andamanensis_AMV16_species/1-201
MA-FE---LPNLPYPSNALEPHIDQQTMEIHHGRH-HKGYTDNLNKAIQG-TEM-EN-K-SIEEI--LK-NV
G--GN-N-------AVRNNGG-GYYN----HNLFWEVMSP-NGG-GQ--PSGTVAEAINKKWGSFDNFKQEF
SNAAAT-RF--GSGWAWLI-VTG-NGEVDVTS-TPNQD-NPLMDVADKK--G--TPILGLDVWEHAYYLKYQ
NKRPDYVGAWW-NVVNWNEVNRRYEEAR
>SODFM1_id__1519301__id__species_Bacteria_BacteroidetesChlorobi_group_Bacteroidetes_Cytophagia_Cytophagales_Flammeovirgaceae_Flexithrix_dorotheae_DSM_6795_species/1-201
MQTFE---LPELQYTTNSLEPFINQDTMDVHYGKH-HRGYVEKFNNALA--KTI-EV-S-PFVDI--LS-NV
S--KY-GD------AVRNNGG-GHYN----HSLFWSIMSP-DGG-GK--PRGNFANLINDTFGSFENFKNEF
KEEAMS-RF--GSGWVWLV-VN--DDQLKIGS-TPNQD-NPVMDVAEFR--G--VPILGLDLWEHAYYLKYQ
NKRGDYVDAFW-DVVNWPEVERRYEAAI
>SODFM1_id__1524218__id__species_Bacteria_BacteroidetesChlorobi_group_Bacteroidetes_Cytophagia_Cytophagales_Flammeovirgaceae_Flexithrix_dorotheae_DSM_6795_species/1-200
MA-FE---LPSLPYAHDALAPHIDAKTMEIHHGKH-HNGYVTNLNNAISG-TDL-EG-K-SLEEL--LK--V
A--GS-N------TAVRNNGG-GHYN----HSLFWTVLSP-NGG-GA--PSGDLAAAIDAAFGSFDSFKEAF
AKAAAT-RF--GSGWAWLI-V-A-DGKLAITS-SPNQD-NPLMDVAEVK--G--TPVLGLDVWEHAYYLNYQ
NRRPDYIGAFW-NVVNWDEVSKRFAAAK
>SODFM1_id__1529283__id__species_Bacteria_BacteroidetesChlorobi_group_Bacteroidetes_Cytophagia_Cytophagales_Flammeovirgaceae_Fulvivirga_imtechensis_AK7_species/1-201
MA-FE---LPDLPYKHDALEPHIDARTMEIHHGKH-HAAYTSKLNDAIKG-TEM-DG-K-TIEEI--LA--K
H--SD-N------KAVRNNGG-GYYN----HNLFWKVMSP-NGG-GA--PSGELADAINSAFGSFDNFKQKF
SDAAAT-QF--GSGWAWLC-VHT-GGKLEVCS-TPNQD-NTLMPNVGCG--G--IPVLGLDVWEHAYYLNYQ
NRRPDYIGAFW-NVINWDEVAKRYAENK
>SODFM1_id__1533183__id__species_Bacteria_BacteroidetesChlorobi_group_Bacteroidetes_Cytophagia_Cytophagales_Flammeovirgaceae_Marivirga_tractuosa_DSM_4126_species/1-201
MA-FE---LPALPYAKDALEPHIDAKTMEIHHGKH-HNGYVTKLNGAVEG-TDM-EG-K-SLEEL--LK--N
N--SD-N------KAVRNNGG-GHYN----HSLFWTVMSP-DGG-GE--PSGALADAINAAYGSFDKFKEEF
SNAAAT-RF--GSGWAWLC-VHS-GGKVEVCS-SPNQD-NPIMPNVGCG--G--TPILGLDVWEHAYYLNYQ
NRRPDYISAFF-NVINWDEVSKRYEAGK
>SODFM1_id__1537910__id__species_Bacteria_BacteroidetesChlorobi_group_Bacteroidetes_Cytophagia_Cytophagales_Flammeovirgaceae_Nafulsella_turpanensis_ZLM_10_species/1-201
MA-FE---LPSLPYASDALEPHIDKQTMEIHHGKH-HKAYTDKLNAAIEG-SDM-AN-K-SIEEI--LK-NV
K--GN-T-------AVRNNGG-GYYN----HNLFWSVMGP-NAG-GQ--PSGALAEAINKKFGSFDKFKEEF
ANAAAT-RF--GSGWAWLI-VKD-NGEVAVTS-TANQD-NPLMDVAEEK--G--TPILGLDVWEHAYYLKYQ
NKRPDYISAFW-NVVNWDAVSKRYEQAK
>SODFM1_id__1569272__id__species_Bacteria_BacteroidetesChlorobi_group_Bacteroidetes_Flavobacteriia_Flavobacteriales_Cryomorphaceae_Crocinitomix_catalasitica_ATCC_23190_species/1-200
MS-FE---LPKLPYAYDALEPNIDKQTMEIHHGKH-HQGYTNNLNAAIEG-TDL-AG-K-SIEDI--LA-AC
---AD-K------PAVRNNGG-GFYN----HSLFWTVMSP-NGG-GE--PTGELASAINEAYGSFAEFKETF
SKAAAT-RF--GSGWAWLC-VHP-GGKVEVCS-TPNQD-NPLMD-GICG--G--TPILGLDVWEHAYYLKYQ
NRRPDYVSAFF-NVINWEEVSKRYAAGK
>SODFM1_id__1571822__id__species_Bacteria_BacteroidetesChlorobi_group_Bacteroidetes_Flavobacteriia_Flavobacteriales_Cryomorphaceae_Crocinitomix_catalasitica_ATCC_23190_species/3-201
---YT---LPALGYAYSALAPTIDAETMEIHHTKH-HAGYVKKLNKALEN-YNG-NV-N-TLPQL--FA-AI
E--N------EDDDKLRQNGG-GHYN----HSLFWEILDP-TD--PE--CSPEFKAKINSKFGSVGELKAKM
IENGVA-VF--GSGWTWLS-VDN-NDELFLSS-TPNQD-NPLMKVTD--H-G--TPILGIDVWEHAYYLNYQ
NERKQYLENIM-DIVNWKKVEEKYLVAI
>SODFM1_id__1572652__id__species_Bacteria_BacteroidetesChlorobi_group_Bacteroidetes_Flavobacteriia_Flavobacteriales_Cryomorphaceae_Fluviicola_taffensis_RW262_DSM_16823_species/1-198
MA-FE---LPKLGYAYDALEPHIDARTMEIHYTKH-HQAYATNLNNAIAG-TDM-EG-K-SIEYI--LQ-NC
---KD-K------PAVRNNGG-GFWN----HNLFWEVMAP-NAG-GT--PTGELAQAINDAFGTFEHFKEEF
SKAGAT-RF--GSGWAWLC-V-E-GGKLVVCS-TANQD-NPLM--GECK--G--TPILAMDVWEHAYYLNYQ
NRRPDYMNAFF-NVINWDVVAKKFAAAK
>SODFM1_id__1577919__id__species_Bacteria_BacteroidetesChlorobi_group_Bacteroidetes_Flavobacteriia_Flavobacteriales_Cryomorphaceae_Owenweeksia_Owenweeksia_hongkongensis_DSM_17368_species/1-202
MS-FE---LPDLPYSKSALEPYIDAQTMEIHHDKH-HAGYTTKLNDAIEG-TEL-EK-Q-SIEDI--LK-NV
S--KH-S------GGVRNNGG-GYYN----HSLFWSIMGP-DAG-GD--PTGDVGAAIDDAFGSYENFKTEF
SNAAAT-RF--GSGWAWLI-VNG-EGKLEVTS-SPNQD-NPLMDVAEKK--G--TPILGLDVWEHAYYLKYQ
NKRPDYISAFF-NVINWDEVNRRFAEAK
>SODFM1_id__1580279__id__species_Bacteria_BacteroidetesChlorobi_group_Bacteroidetes_Flavobacteriia_Flavobacteriales_Flavobacteriaceae_Aequorivita_sublithincola_QSSC9_3_DSM_14238_species/1-201
MS-FE---LPKLPYAFDALEPNIDAKTMEIHHDKH-HQGYTDKLNGAIKG-TDK-EN-K-SIEDI--LK-NL
D--MD-N------KAVRNNGG-GFYN----HSLFWKVMSP-KGG-GK--PSGDVAKAIDDAFGSFDAFKEKF
SDAAKT-QF--GSGWAWLC-VHK-GGKVEVCS-TPNQD-NPLMP-KVCG--G--TPILGLDVWEHAYYLKYQ
NKRPDYVGAFW-NVINWDEVSANYAKNK
>SODFM1_id__1585384__id__species_Bacteria_BacteroidetesChlorobi_group_Bacteroidetes_Flavobacteriia_Flavobacteriales_Flavobacteriaceae_Aquimarina_megaterium_XH134_species/1-201
MS-FE---LPKLNYAFDALEPHIDARTMEIHHDKH-HAGYTSKLNAAIEG-TDL-EG-K-TIENI--LI-NL
D--MS-N------GAVRNNGG-GYYN----HNLFWEIMSP-NGG-DK--PSGEIADAINAAYGSFDAFKEAF
SKAAGT-RF--GSGWAWLC-VHQ-GGKVEICS-TPNQD-NPLMP-GICG--G--TPILALDVWEHAYYLNYQ
NRRPDYVAAFF-NVIDWNEVASRYAQGK
>SODFM1_id__1587774__id__species_Bacteria_BacteroidetesChlorobi_group_Bacteroidetes_Flavobacteriia_Flavobacteriales_Flavobacteriaceae_Arenibacter_certesii_DSM_19833_species/1-201
MA-FE---LPKLPYAYDALEPHIDARTMEIHHTKH-HNGYTTNLNNAIEG-TDM-AN-K-SIEDL--LK-NM
D--MS-N------AAVRNNGG-GFYN----HSLFWEIMSP-EGG-GE--PTGDLADAIKSSFGSFESFKDAF
AKAAGT-RF--GSGWAWLC-VHK-GGKLEICS-TPNQD-NPLMP-DTCG--G--FPILGLDVWEHAYYLNYQ
NRRPDYINAFF-NVVNWEKVAASYGENK
>SODFM1_id__1591930__id__species_Bacteria_BacteroidetesChlorobi_group_Bacteroidetes_Flavobacteriia_Flavobacteriales_Flavobacteriaceae_Bergeyella_zoohelcum_ATCC43767_species/1-198
MS-FE---LPKLPYAYDALEPTIDAKTMEIHHSKH-HQAYVDNLNNAIKG-TDL-EN-L-SIEEI--CV-KG
F--EK-P-------AVRNNGG-GHYN----HSLFWDILTP-GGS-KT--PVGNVAKAIDA-YGGFEKFKTDF
SEAAKT-RF--GSGWAWLC-KKE-DGSLEVCS-TPNQD-NPLMEGVGCE--G--TPILGLDVWEHAYYLNYQ
NRRPEYVSVFF-DIINWDKVEENYNK--
>SODFM1_id__1595052__id__species_Bacteria_BacteroidetesChlorobi_group_Bacteroidetes_Flavobacteriia_Flavobacteriales_Flavobacteriaceae_Bizionia_argentinensis_JUB59_DSM_19628_species/1-201
MA-FE---LPKLKYAYDALEPHIDARTMEIHHSKH-HAGYTSKLNDAIKG-TDL-EG-K-SIDNI--LH-NL
D--MK-N------KAVRNNGG-GFYN----HSLFWEVMNP-EGK-GH--LSGDLKAAIEGAYGSMEEFKTKF
SNAAAT-QF--GSGWAWLC-VHK-GGKVEICS-TPNQD-NPLMP-GVCG--G--APILGLDVWEHAYYLNYQ
NRRPDYIDAFF-NVINWNEVERRYAEAK
>SODFM1_id__1597246__id__species_Bacteria_BacteroidetesChlorobi_group_Bacteroidetes_Flavobacteriia_Flavobacteriales_Flavobacteriaceae_Capnocytophaga_ochracea_DSM_7271_species/1-200
-M-FT---LPKLPYAYNALEPYIDARTMEIHYTKH-HNAYTTNLNTALAP-AGV-EG-K-TIEEI--LT-SL
D--MN-N------AALRNNAG-GFYN----HNLFWEVMSP-NGG-GK--PTGELAKAIEEAFGSFEAFKEAF
SKAAAT-RF--GSGWAWLC-VHK-GGKLEICS-TANQD-NPLMP-NTCG--G--FPILGLDVWEHAYYLHYQ
NRRPDYIEAFF-NVINWAKVAELYNAHK
>SODFM1_id__1601833__id__species_Bacteria_BacteroidetesChlorobi_group_Bacteroidetes_Flavobacteriia_Flavobacteriales_Flavobacteriaceae_Cellulophaga_lytica_DSM7489_species/1-201
MA-FE---LPKLPYAYDALEPHIDARTMEIHHTKH-HNGYTTKLNGAIEG-TDL-AG-K-PIEDI--LT-NL
D--MS-N------GAVRNNGG-GFYN----HSLFWEVMSP-NGG-GE--PTGELATAINDAYGSFDAFKEAF
STAAAT-RF--GSGWAWLC-VHK-GGKVEVCS-SPNQD-NPLMP-GVCG--G--FPILGLDVWEHAYYLNYQ
NRRPDYIGGFF-NVINWEKVSELYASNK
>SODFM1_id__1604196__id__species_Bacteria_BacteroidetesChlorobi_group_Bacteroidetes_Flavobacteriia_Flavobacteriales_Flavobacteriaceae_Chryseobacterium_gregarium_DSM_19109_species/2-203
AQ-FK---QTALPYAYNALEGNIDAQTMEIHYSKH-AAAYVANLNKAIAG-TPQ-EK-Q-TLFQL--MS-NA
S--KL-S------PAVRNNAG-GHYN----HELFWTVLTP-EKN-TQ--PSAKLAKSINETFGSMAGFKEKM
AKAGAD-RF--GSGWAWLS-VDK-NGKLFVSS-TPNQD-NPLMDVVEEK--G--TPIFGIDVWEHAYYLKYQ
NKRADYLMAIW-NVTNWKEISRRYEEAT
>SODFM1_id__1604246__id__species_Bacteria_BacteroidetesChlorobi_group_Bacteroidetes_Flavobacteriia_Flavobacteriales_Flavobacteriaceae_Chryseobacterium_gregarium_DSM_19109_species/1-198
MS-FE---LPKLGYAYDALEPTIDAKTMEIHHTKH-HQAYIDNLNKAIEG-TEL-EG-K-TIEEI--CQ-TG
T--DK-P-------AVRNNGG-GHFN----HSLFWEILTP-GGS-KE--PVGNVKAALEN-YGGLEKFKTDF
SEAAKT-RF--GSGWAWLL-KNN-DGSVAVTS-TPNQD-NPLMPVADAK--G--TPVLGLDVWEHAYYLNYQ
NRRPDYVAAFF-DVVNWDKVEELFNK--
>SODFM1_id__1606422__id__species_Bacteria_BacteroidetesChlorobi_group_Bacteroidetes_Flavobacteriia_Flavobacteriales_Flavobacteriaceae_Croceibacter_atlanticus_HTCC2559_species/1-201
MS-FE---LPKLKYAHDALEPHIDEKTMTIHHGKH-HQGYTNKLNAAIEG-TDL-EG-K-TIENI--LT-NL
E--MS-N------TAVRNNGG-GFFN----HRLFWEVMSP-DGG-GK--PTGELAEAIDAKFGSFEAFKDEF
SSQAGG-QF--GSGWAWLC-VQE-GGKVEVCS-TANQD-NPLMP-GICG--G--YPILGLDVWEHAYYLNYQ
NRRPDYVNAFF-NVIDWTEVSKRYAENK
>SODFM1_id__1609380__id__species_Bacteria_BacteroidetesChlorobi_group_Bacteroidetes_Flavobacteriia_Flavobacteriales_Flavobacteriaceae_Donghaeana_dokdonensis_DSW_6_species/1-201
MA-FE---LPQLKYAKDALEPHIDAKTMEIHHGKH-HQGYTNKLNDAVDG-TDL-EG-K-TIENI--LN-NL
D--MN-N------TAVRNNGG-GFYN----HRLFWEVMSP-NGG-GN--PSGDLADAIKTSFGSFDAFKDKF
SAAAKG-QF--GSGWAWLC-VHE-GGKLDVCG-TPNQD-NPLMP-EVCG--G--TPILGLDVWEHAYYLNYQ
NRRPDYVEAFF-NVINWEEVSRRYAEGK
>SODFM1_id__1612279__id__species_Bacteria_BacteroidetesChlorobi_group_Bacteroidetes_Flavobacteriia_Flavobacteriales_Flavobacteriaceae_Elizabethkingia_anophelis_NUHP1_species/1-198
MS-FE---LPKLGYAYDALEPTIDAQTMEIHYTKH-HQAYVDNLNKAIAG-TDL-EG-K-TIEEV--IK-EG
S--DK-P-------AVRNNGG-GHFN----HTLFWEILTP-GGS-KE--PVGKVKEAIEN-YGGLEKFKTDF
AEAAKT-RF--GSGWAWLI-KNA-DGSVSVGS-TANQD-SPITPGAGVA--G--TPVLGIDVWEHAYYLKYQ
NKRPDYVTAFF-DVINWDKVEENYNK--
>SODFM1_id__1613404__id__species_Bacteria_BacteroidetesChlorobi_group_Bacteroidetes_Flavobacteriia_Flavobacteriales_Flavobacteriaceae_Elizabethkingia_anophelis_NUHP1_species/2-199
ST-FQ---LPELPYAYDALEPHFDSETMKIHHQRH-HQAYVDNLNKALE--SDA-EG-K-SLKEI--LP-EI
-------S--KYSPATRNNGG-GHYN----HILFWSILSP-T-K-TE--PTGKLAEAIKLTFGSLDALKEEI
KRVGLG-QF--GSGWSWLF-VK-YNGSLGITG-TANQD-NPLMDLSR----G--FPILGVDVWEHAYYLKYQ
NNRADYLDAFW-SVLNWEIVEENYEAAL
>SODFM1_id__1613768__id__species_Bacteria_BacteroidetesChlorobi_group_Bacteroidetes_Flavobacteriia_Flavobacteriales_Flavobacteriaceae_Elizabethkingia_anophelis_NUHP1_species/2-203
AQ-FK---QAPLPYAYNALEGSIDAQTMEIHYSKH-GAAYVANLNKAIAG-TSL-EK-E-SLVKI--LS-GI
S--KQ-S------PAIRNNAG-GHYN----HELFWTILTP-EKN-TQ--PSEKLAKAINQSFGSFDAFKEKM
SKAGAD-RF--GSGWAWLI-VTP-EKKLAITS-TANQD-NPLMDIAEVK--G--IPVLGIDVWEHAYYLKYQ
NKRADYLSAIW-NVINWKEINKRYEAAL
>SODFM1_id__1616921__id__species_Bacteria_BacteroidetesChlorobi_group_Bacteroidetes_Flavobacteriia_Flavobacteriales_Flavobacteriaceae_Empedobacter_brevis_ATCC_43319_species/1-200
MA-FE---LAKLPYAFDALEPHIDAKTMEIHHDKH-HAAYTNNLNAAIEG-TDL-AN-A-TIEEI--LA-KG
T--DK-P-------AVRNNGG-GFYN----HNLFWEILTP-GGS-NQ--PTAEVAEAIDAAFGSFEAFKDEF
SKAAAT-RF--GSGWAWLI-VK--DGKLVVTS-TPNQD-STLMPVADVQ--G--FPILGLDVWEHAYYLNYQ
NRRPDYIEAFF-SVINWDKVAERFASAK
>SODFM1_id__1617807__id__species_Bacteria_BacteroidetesChlorobi_group_Bacteroidetes_Flavobacteriia_Flavobacteriales_Flavobacteriaceae_Empedobacter_brevis_ATCC_43319_species/13-210
GT-FQ---IKPLKYGYDELKEYIDAKTMEVHFSKH-YLGYINKMNTALK--ANI-KS-N-DIVDI--LK-KM
DNNA----------ALRNNAG-GYYN----HMLYFDIMSP-T-Q-KA--PTGELKTKIDATFGSTEELLKQL
DEAGAK-RF--GSGWAWLV-VKE-DGSLAVTS-TANQD-NPLMP-AEVA--G--MPILGIDVWEHAYYLKYQ
NKRDDYLKAFN-NVLDWKQVEENYKKAK
>SODFM1_id__1620338__id__species_Bacteria_BacteroidetesChlorobi_group_Bacteroidetes_Flavobacteriia_Flavobacteriales_Flavobacteriaceae_Epilithonimonas_tenax_DSM_16811_species/1-198
MS-FE---LPKLSYAYDALEQTIDAKTMEIHHSKH-HQAYVDNLNNAIAG-TDL-EG-K-SLEDI--QK-TG
T--DK-P-------AVRNNGG-GHYN----HSLFWELLTP-GGS-KE--PVGNVKAEIEK-IGGFDKFKDDF
STAAKT-RF--GSGWAWLV-KNS-DGSVVVSS-TPNQD-NPLMPIADVQ--G--TPILGLDVWEHAYYLNYQ
NRRPDYVTAFF-DVINWDKVEELYNK--
>SODFM1_id__1620541__id__species_Bacteria_BacteroidetesChlorobi_group_Bacteroidetes_Flavobacteriia_Flavobacteriales_Flavobacteriaceae_Epilithonimonas_tenax_DSM_16811_species/2-203
AQ-FK---QTPLPYAYNALEGSIDAQTMEIHYTKH-AAAYVSNLNKAIAG-TPL-EK-E-SITKI--LS-HI
S--KE-T------PAVRNNAG-GHYN----HEFFWTVLTP-EKN-TQ--PSTKLAKAITESFGSLDALKEKL
SKAGAD-RF--GSGWAWLV-VTA-DKKLAVTS-TGNQD-NPLMDIAEVK--G--TPILGIDVWEHAYYLKYQ
NKRADYLTAFW-NVTNWKEVSKRYEEAT
>SODFM1_id__1623551__id__species_Bacteria_BacteroidetesChlorobi_group_Bacteroidetes_Flavobacteriia_Flavobacteriales_Flavobacteriaceae_Eudoraea_adriatica_DSM_19308_species/1-201
MA-FE---LPKLPYAYDALTPYIDARTMEIHHTKH-HNGYITKLNAAIAN-TDL-EN-K-SITEI--LK-NL
D--MS-N------MAVRNNGG-GYYN----HALFWEIMSP-DGG-GE--PTGDLAAAINDAFDSFDAFKDVF
SNAAAT-RF--GSGWAWLC-VHK-GGSLKVCS-TPNQD-NSLMP-GTCG--G--HPILGLDVWEHAYYLNYQ
NRRPDYINAFF-NIINWDKVAELYSSNK
>SODFM1_id__1626022__id__species_Bacteria_BacteroidetesChlorobi_group_Bacteroidetes_Flavobacteriia_Flavobacteriales_Flavobacteriaceae_Flavobacterium_psychrophilum_JIP0286_species/1-200
MA-FE---LPQLPYAYDALEPHIDARTMEIHHSKH-HNAYTTNLNAAIAG-TDL-EG-K-SIEDI--LK-NL
D--LT-K------AAVRNNGG-GFFN----HNLFWTVMSP-NGG-GL--PTGELAAAIDANFGTFADFKAAF
AKAGAT-QF--GSGWAWLC-V-K-EGKLEVCG-TPNQD-NTLMP-GVCG--G--TPILGMDVWEHAYYLHYQ
NRRPDYIEAFF-NVINWSEVARRFAEAK
>SODFM1_id__1631257__id__species_Bacteria_BacteroidetesChlorobi_group_Bacteroidetes_Flavobacteriia_Flavobacteriales_Flavobacteriaceae_Formosa_agariphila_KMM_3901_species/1-201
MA-FE---LPKLQYAYDALEPNIDARTMEIHHTKH-HQGYTTKLNGAIEG-TEL-EG-K-SIEDI--LT-SL
D--MS-N------GAVRNNGG-GFYN----HSLFWEIMNP-EGK-GR--LSGDLKAAIEEAFESVDAFKEAF
SNAAAT-QF--GSGWAWLC-VHK-GGKVSVCS-TPNQD-NPLMP-GVCD--G--TPILGLDVWEHAYYLNYQ
NRRPDYINAFF-DVINWNEVERRYAEAK
>SODFM1_id__1633192__id__species_Bacteria_BacteroidetesChlorobi_group_Bacteroidetes_Flavobacteriia_Flavobacteriales_Flavobacteriaceae_Gaetbulibacter_saemankumensis_DSM_17032_species/1-201
MA-FE---LPELGYAYDALEPHMDARTMEIHHTKH-HQGYTNNLNNAIEG-TDL-EG-K-SIEDI--LT-NL
D--MN-N------AAVRNNGG-GFYN----HSLFWTVMNP-EDR-GY--LSGELKDAIEAAFGSKDAFVEAF
SKAAAT-RF--GSGWAWLC-VHE-GGKVDICS-TPNQD-NPLMP-GVCG--G--TPILGLDVWEHAYYLNYQ
NRRPDYIKAFF-NVVNWNEAERRYAAAK
>SODFM1_id__1637395__id__species_Bacteria_BacteroidetesChlorobi_group_Bacteroidetes_Flavobacteriia_Flavobacteriales_Flavobacteriaceae_Gelidibacter_mesophilus_DSM_14095_species/1-201
MA-FE---LPKLKYAYDALEPHIDAKTMEIHYTKH-HQGYTDKLNAAIEG-TDL-EG-K-TIENI--LI-NL
D--MD-N------KAVRNNGG-GFFN----HSLFWEVMNP-EGK-GR--LSGGLKDAIEAEFESVDAFKDEF
SKAAAT-QF--GSGWAWLC-VHK-GGKVKICS-TPNQD-NPLMP-GVCG--G--TPILGLDVWEHAYYLNYQ
NRRPDYINAFF-NVINWNEVERRYAEAK
>SODFM1_id__1639758__id__species_Bacteria_BacteroidetesChlorobi_group_Bacteroidetes_Flavobacteriia_Flavobacteriales_Flavobacteriaceae_Gillisia_limnaea_DSM15749_species/1-201
MA-FE---LPKLKYAFDALEPHIDAKTMEIHHGKH-HAGYTSKLNAAIEG-TDH-EG-K-TIENI--LK-NL
D--KS-N------AAVRNNGG-GYYN----HTLYWEIMSP-NGG-GK--PEGDLAKAIDTAFGSIDAFKEEF
SKAAAG-QF--GSGWAWLC-VHE-GGKVEICS-TPNQD-NPLMP-GVCG--G--TPILGIDVWEHAYYLHYQ
NKRPDYIEAFF-NVIDWKEVASRFAKGK
>SODFM1_id__1644294__id__species_Bacteria_BacteroidetesChlorobi_group_Bacteroidetes_Flavobacteriia_Flavobacteriales_Flavobacteriaceae_Gramella_forsetii_KT0803_species/1-201
MS-FE---LPKLKYAFDALEPHIDAKTMEIHHGKH-HAGYTKKLNAAIEG-TDM-DG-K-NIENI--LK-NL
D--KS-N------KAVRNNGG-GFYN----HSLFWEIMSP-DGG-GK--PEGELASAIDAAYGSFEAFKEEF
SKAAAG-QF--GSGWAWLC-VHN-GGKVEVCS-TPNQD-NPLMP-EVCG--G--APILGLDVWEHAYYLNYQ
NKRPEYIDAFF-NVIDWKEVSSRYAKAK
>SODFM1_id__1644974__id__species_Bacteria_BacteroidetesChlorobi_group_Bacteroidetes_Flavobacteriia_Flavobacteriales_Flavobacteriaceae_Imtechella_halotolerans_K1_species/1-201
MA-FE---LPKLPYAYDALEPHIDARTMEIHHTKH-HNAYTANLNSAISG-TEL-EG-K-SIEEI--LR-GL
D--MN-N------VAVRNNGG-GFYN----HNLFWEIMSP-NGG-GE--PKGALADAINSALGSFDAFKEAF
SKAAAT-RF--GSGWAWLC-VHK-GGKVEICS-TANQD-NPLMP-GICG--G--YPILGIDVWEHAYYLNYQ
NRRPDYIGAFY-NVINWEKVAELYAQNS
>SODFM1_id__1647974__id__species_Bacteria_BacteroidetesChlorobi_group_Bacteroidetes_Flavobacteriia_Flavobacteriales_Flavobacteriaceae_Joostella_marina_En5_DSM_19592_species/1-201
MA-FD---LPKLPYAYDALEPHIDARTMEIHHTKH-HQGYTSKLNDAIKG-TDL-EG-K-SIEEI--LK-NL
D--MN-N------GAVRNNGG-GFFN----HSLFWEVMSP-NGG-GE--PSGELAEAINSAFGSFEKFKEAF
TTAAGT-RF--GSGWAWLC-VHK-GGKVEVCS-TPNQD-NSLMP-GVCG--G--DPILGLDVWEHAYYLNYQ
NKRPDYISAFF-NVINWEKVAELYASKK
>SODFM1_id__1654014__id__species_Bacteria_BacteroidetesChlorobi_group_Bacteroidetes_Flavobacteriia_Flavobacteriales_Flavobacteriaceae_Kordia_algicida_OT_1_species/1-201
MA-FE---LPKLPYAYDALEPNIDARTMEIHHSKH-HNGYTNKLNAAIEG-TDL-EG-K-SIEDI--LT-NL
D--MS-N------SGVRNNGG-GFYN----HSLFWEVMNP-EDR-GY--LSGELKDAIEAAFGSKDEFIDAF
SKAAAT-QF--GSGWAWLC-VHK-GGKVEVCS-TPNQD-NPLMP-EVCG--G--TPILGLDVWEHAYYLNYQ
NRRPDYIKAFF-NVINWNEVERRYAEAK
>SODFM1_id__1655445__id__species_Bacteria_BacteroidetesChlorobi_group_Bacteroidetes_Flavobacteriia_Flavobacteriales_Flavobacteriaceae_Lacinutrix_venerupis_species/1-201
MA-FE---LPKLGYAYDALEPNIDARTMEIHHTKH-HNGYTTKLNAAIEG-TDL-EG-K-SIENI--LS-NL
D--MD-N------KAVRNNGG-GFYN----HSLFWEIMNP-EDK-GR--LSGELKDAIEAAFDSVDAFKDAF
SKAAAT-QF--GSGWAWLC-VHK-GGKVEVCS-TPNQD-NPLMP-GVCG--G--TPILGLDVWEHAYYLNYQ
NRRPDYIDAFF-KVINWNEVERRYALAK
>SODFM1_id__1658178__id__species_Bacteria_BacteroidetesChlorobi_group_Bacteroidetes_Flavobacteriia_Flavobacteriales_Flavobacteriaceae_Leeuwenhoekiella_blandensis_MED217_species/1-201
MS-FQ---LPELKYAKDALEPHIDAKTMEIHHDKH-HAGYTSKLNAAIEG-TDL-EG-K-TIENI--LI-NL
D--MT-N------KAVRNNGG-GFYN----HSLFWDVMSP-DGG-GE--PTGELAEAINAAFGSFEAFKDKF
SSAAGT-QF--GSGWAWLC-VHE-GGKVEVCS-TPNQD-NPLMP-EVCG--G--TPILGIDVWEHAYYLKYQ
NQRPAYIDAFF-NVINWQEVSSRYAQNK
>SODFM1_id__1659951__id__species_Bacteria_BacteroidetesChlorobi_group_Bacteroidetes_Flavobacteriia_Flavobacteriales_Flavobacteriaceae_Leeuwenhoekiella_blandensis_MED217_species/1-202
MS-YQ---LPALPYAYVALEPYIDAATMEIHHTKH-HQGYTTKLNAALEE-AEL-ID-E-DLEDL--FT-KV
S--EL-P------KGIRNNGG-GYYN----HKLFWTILSP-KGG-GE--PTGAVAKAINDAYGSFEAFKDAF
DAAAAT-RF--GSGWAWLI-VGE-DKKVKVTS-TPNQD-NPLMDVADDN--G--TPILGLDVWEHAYYLNYQ
NKRPEYIGAFW-KLVNWDEVEKRYQEAI
>SODFM1_id__1661165__id__species_Bacteria_BacteroidetesChlorobi_group_Bacteroidetes_Flavobacteriia_Flavobacteriales_Flavobacteriaceae_Leeuwenhoekiella_blandensis_MED217_species/1-201
MS-YE---LPELPYAYDALEPHFDAKTMEIHHTKH-HQGYTTKLNAALES-AGI-T--E-DLESL--FS-KI
S--TL-S------PAIRNNGG-GFYN----HKLFWSVLTP-DAK-EA--PEGALAEAITNTFGSLEALKDEF
NQAAAT-QF--GSGWAWLV-VDA-EGNLKVTS-TPNQD-NPLMDAAEVK--G--TPILGLDVWEHAYYLNYQ
NKRPDYISAFW-NVVNWDEVSARYSAAT
>SODFM1_id__1662788__id__species_Bacteria_BacteroidetesChlorobi_group_Bacteroidetes_Flavobacteriia_Flavobacteriales_Flavobacteriaceae_Lutibacter_oceani_3255__species/1-201
MA-FE---LPKLPYAYDALEPHIDARTMEIHHTKH-HQGYTNNLNNAIAG-TAL-EG-K-SIEAI--LG-DL
D--MN-N------MAVRNNGG-GFYN----HCLFWDVMNP-EGK-GY--LSGELKDAIIAEFGSVEAFKDAF
AKAAAT-RF--GSGWAWLC-VHK-GGKVEICS-TPNQD-NPLMP-GVCG--G--FPILAIDVWEHAYYLHYQ
NRRPDYINAFF-NVINWNHVEKLYAENK
>SODFM1_id__1665447__id__species_Bacteria_BacteroidetesChlorobi_group_Bacteroidetes_Flavobacteriia_Flavobacteriales_Flavobacteriaceae_Mesoflavibacter_zeaxanthinifaciens_DSM_18436_species/1-201
MA-FE---LPELGYAYDALEPHIDARTMEIHHSKH-HNGYTTKLNGAIEG-TDL-EG-K-SIEDI--LT-NL
D--MS-N------SAVRNNGG-GFYN----HSLFWTVMNP-EGK-GR--LSGELKDAIEAEFGSFEDFKDAF
SKAAAT-QF--GSGWAWLC-VHK-GGKVEVCS-TPNQD-NPLMP-GVCE--G--TPILGLDVWEHAYYLNYQ
NRRPDYIEAFF-NVINWNEVERRYAEAK
>SODFM1_id__1668720__id__species_Bacteria_BacteroidetesChlorobi_group_Bacteroidetes_Flavobacteriia_Flavobacteriales_Flavobacteriaceae_Mesonia_mobilis_DSM_19841_species/1-201
MA-FE---QPKLKYAFDALEPSIDKETMEIHYGKH-HAGYTKKLNAAVEG-TDL-EG-K-NIENI--LM-NL
D--KS-N------SAVRNNGG-GFFN----HNLFWEVMSP-NGG-GK--PSGDIESAIEDKFGSFEAFKEEF
SKAAAG-QF--GSGWAWLC-VHE-GGKVEVCS-TPNQD-NPLMP-GICG--G--TPILGLDVWEHAYYLKYQ
NKRPEYIDAFF-DVVDWEEVASKYAKGK
>SODFM1_id__1669190__id__species_Bacteria_BacteroidetesChlorobi_group_Bacteroidetes_Flavobacteriia_Flavobacteriales_Flavobacteriaceae_Mesonia_mobilis_DSM_19841_species/1-202
MS-YK---LPELPYSYDALEPHFDAATMEIHHSKH-HQGYTNKLNAALEE-AGL-TD-K-NIEDL--FG-TT
S--KL-S------TGIRNNGG-GFYN----HSLFWSVLSP-NGG-GE--PKGKVAEAIQETFGSFDAFKDTF
NNAAAT-RF--GSGWAWLI-VDE-NKKLKVTS-TPNQD-NPLMDVATDN--G--TPILGLDVWEHAYYLNYQ
NKRPDYIQAFW-NIVNWDEVEKRYLAAI
>SODFM1_id__1671266__id__species_Bacteria_BacteroidetesChlorobi_group_Bacteroidetes_Flavobacteriia_Flavobacteriales_Flavobacteriaceae_Muricauda_ruestringensis_B1_DSM_13258_species/1-201
MA-FE---LPKLPYAYDALEPHIDARTMEIHHTKH-HNGYTTKLNGAIEG-TDL-EG-K-GIEDI--LS-GL
D--MS-N------AAVRNNGG-GFFN----HNLFWEVMSP-NGG-GK--PSGELASAIDEAFGSFDAFKEKF
ASAAAT-RF--GSGWAWLC-VHK-GGKVEICS-TPNQD-NPIMP-GVCG--G--YPILGLDVWEHAYYLHYQ
NRRPEYISEFF-SVINWDKVSENYAASK
>SODFM1_id__1675191__id__species_Bacteria_BacteroidetesChlorobi_group_Bacteroidetes_Flavobacteriia_Flavobacteriales_Flavobacteriaceae_Myroides_odoratimimus_species/1-200
MA-FE---LPKLPYAYDALEPHIDARTMEIHHTKH-HNAYTTNLNAAIAG-TAL-EG-K-TIEDI--LA-NL
D--MS-N------GAVRNNGG-GFYN----HNLFWTVMTP-NGG-GQ--PTGELADAINTAFGSFENFKDAF
AKAGAT-QF--GSGWAWLC-V-K-DGKLEVCG-TPNQD-NPLMP-GVCG--G--TPILGMDVWEHAYYLNYQ
NRRPDYINAFF-NVINWAEVARRYAEAK
>SODFM1_id__1675593__id__species_Bacteria_BacteroidetesChlorobi_group_Bacteroidetes_Flavobacteriia_Flavobacteriales_Flavobacteriaceae_Myroides_odoratimimus_species/1-187
MKKFTNKEIPEFPFEVDILKP----ESVYIHYDKY-HLSYTNKLNTSVHGT--F-E--RDSISGL--VK--I
D--N-N--------KLKNFSG-AYYN----HNIYWRSISP-E----EK-PN-ELKNAITESFGSMAEFKKEF
IAQGNA---LIGSGWLWLV-VN---GTLQVIT-TANND-SPMM---E--AKG--SPLLGIDLWEHAYYPTYE
E---AYLEMCF-KHLNWDYANKLYKQVQ
>SODFM1_id__1679443__id__species_Bacteria_BacteroidetesChlorobi_group_Bacteroidetes_Flavobacteriia_Flavobacteriales_Flavobacteriaceae_Olleya_aquimaris_species/1-201
MA-FE---LPKLKYAYDALEPNIDARTMEIHHSKH-HNGYTTKLNGAIEG-TDL-EG-K-SIEDI--LA-NL
D--MN-N------MAVRNNGG-GFYN----HSLFWEVMNP-EDK-GR--LSGDLKDAIEAAYGSFDAFKDAF
SKAAAT-QF--GSGWAWLC-VHK-GGKVEVCS-TPNQD-NPLMP-GVCE--G--TPILGLDVWEHAYYLNYQ
NRRPDYIEAFF-NVINWNEVEKRYADAK
>SODFM1_id__1681183__id__species_Bacteria_BacteroidetesChlorobi_group_Bacteroidetes_Flavobacteriia_Flavobacteriales_Flavobacteriaceae_Ornithobacterium_rhinotracheale_DSM_15997_species/1-199
MA-FQ---LPELPYAFDALEPNIDAKTMEIHHDKH-HAAYTNNLNAAIEG-TPL-EG-K-TIEEI--LV-E-
G--FE-T------PAVRNNGG-GFYN----HSLFWQILSP-NGG-GE--PKGELAEAIKEKFGSFEKFKEEF
STKAKT-QF--GSGWAWLC-VYK-GGKVDVCS-TANQD-NPLMPN--CG--G--TPILGLDVWEHAYYLKYQ
NKRPDYVAAFW-NVVNWDKVEELYAKNK
>SODFM1_id__1682923__id__species_Bacteria_BacteroidetesChlorobi_group_Bacteroidetes_Flavobacteriia_Flavobacteriales_Flavobacteriaceae_Polaribacter_irgensii_23P_species/1-201
MA-FQ---LPELDYAYNALEPNIDAQTMEIHHSKH-HNAYTAKLNGAVAG-TDL-EG-K-SIEDI--LA-NL
D--MS-N------GGVRNNGG-GFYN----HSLFWKVMSP-EGK-GA--LSGELKEAIDAAFGSKEAFMEAF
SNAAAT-QF--GSGWAWLC-VHK-GGKVEVCS-TPNQD-NPLMP-GVCG--G--TPILGLDVWEHAYYLNYQ
NRRPDYINAFF-NVINWTEVERRFNEAK
>SODFM1_id__1684961__id__species_Bacteria_BacteroidetesChlorobi_group_Bacteroidetes_Flavobacteriia_Flavobacteriales_Flavobacteriaceae_Psychroflexus_gondwanensis_ACAM_44_species/1-201
MA-FE---LPKLDYAHDALEPHIDAKTMEIHHGKH-HAGYTKKLNTALEG-SDL-EG-K-TIENI--LI-NL
D--LS-N------KAVRNNGG-GFYN----HSLFWKVMSP-KGG-GK--PSGELAKSIDDSFGSFEAFKDAF
STAAAG-QF--GSGWAWLT-VHN-GGKVEVCS-TANQD-NPLMP-NVHG--G--TPILGLDVWEHAYYLNYQ
NRRPDYIDAFF-NVINWEEVAKRYSENK
>SODFM1_id__1689492__id__species_Bacteria_BacteroidetesChlorobi_group_Bacteroidetes_Flavobacteriia_Flavobacteriales_Flavobacteriaceae_Riemerella_anatipestifer_DSM15868_species/1-198
MS-FE---LPKLGYAYDALEPHIDARTMEIHHTKH-HQAYIDNLNKAIAG-TEL-EG-K-SIEEV--CQ-QG
S--DK-P-------AVRNNGG-GHFN----HTLFWQVLTP-GGS-KE--PVGKVKEEIEK-MGGFDKFKTDF
SEAAKT-RF--GSGWAWLC-KMP-DGSLEVCS-SANQD-NPLMPNVGCG--G--TPILGLDVWEHAYYLNYQ
NRRPDYVTAFF-EVINWDKVEENYNK--
>SODFM1_id__1692452__id__species_Bacteria_BacteroidetesChlorobi_group_Bacteroidetes_Flavobacteriia_Flavobacteriales_Flavobacteriaceae_Robiginitalea_biformata_HTCC2501_species/1-201
MA-FQ---LPNLPYAYDALEPHIDARTMEIHHTKH-HNGYTTKLNNAIEG-TDL-DG-K-SIEDI--LK-NL
D--MG-N------GAVRNNGG-GYFN----HSLFWEILSP-DGG-GK--PSGDLASAIDDAFGSFDKFKEAF
SNAAAT-RF--GSGWAWLC-VHP-GGKVEVCS-SPNQD-NPLMP-GVCG--G--YPILGIDVWEHAYYLNYQ
NRRPDYIEAFF-NLINWSKVSENFAAHK
>SODFM1_id__1694821__id__species_Bacteria_BacteroidetesChlorobi_group_Bacteroidetes_Flavobacteriia_Flavobacteriales_Flavobacteriaceae_Salegentibacter_salegens_species/1-201
MA-FE---LPKLKYAFDALQPHIDAKTMEIHHGKH-HAGYTKKLNAAIEG-TDL-DG-K-TIENI--LE-NL
D--KS-N------TAVRNNGG-GFYN----HRLFWEVMSP-DGG-GK--PEGELAKAIDTAFGSFEAFKDEF
SKAAAG-QF--GSGWAWLC-VHE-GGKVEICS-TANQD-NPLMP-GICG--G--TPILGLDVWEHAYYLNYQ
NRRPDYIDAFF-NVIDWKEVGSRYAKQK
>SODFM1_id__1696667__id__species_Bacteria_BacteroidetesChlorobi_group_Bacteroidetes_Flavobacteriia_Flavobacteriales_Flavobacteriaceae_Salinimicrobium_xinjiangense_DSM_19287_species/1-201
MA-FE---LPKLKYASDALEPHIDARTMEIHHDKH-HAGYTSKLNDAIQG-TDQ-EG-K-NIENI--LN-NL
D--ME-N------KAVRNNGG-GYFN----HNLYWEIMGP-NGG-GK--PEGELASAIDRDFGSYDAFKDEF
SKAGAT-QF--GSGWAWLC-VKE-GGKLEVCS-TANQD-NPLMP-GICG--G--YPILGMDVWEHAYYLKYQ
NQRPAYIEAFF-NVINWEEVSKRYAQHK
>SODFM1_id__1699949__id__species_Bacteria_BacteroidetesChlorobi_group_Bacteroidetes_Flavobacteriia_Flavobacteriales_Flavobacteriaceae_Sinomicrobium_oceani_CGMCC_112145_species/1-202
MS-YE---LKELPYGYDALFPYIDAETMQIHHTKH-HAGYVSKLNAALKE-ENI-QP-Q-SLEKL--LT-GI
S--GY-S------AGIRNNAG-GHYN----HSLFWSVLSP-EGG-GK--PSGALAEAIDRDFGSFGAFQEAF
RTAAAS-RF--GSGWAWLI-LTS-DQKLKVTS-TPNQD-NPLMDVAEVR--G--LPLLGLDVWEHAYYLKYQ
NKRPEYIEAFW-HIINWSEVEKRFGNHS
>SODFM1_id__1699985__id__species_Bacteria_BacteroidetesChlorobi_group_Bacteroidetes_Flavobacteriia_Flavobacteriales_Flavobacteriaceae_Sinomicrobium_oceani_CGMCC_112145_species/2-202
AQ-FQ---QAPLPYAYDALEPYIDARTMEIHYSKH-HAGYVAKLNKALEK-SGK-SP-A-SLEAI--FK-DI
T--AY-D------AAVRNNAG-GHYN----HTLFWSVLTP-SR--TK--PSKALRAAVERDFGGMDKLREAF
LGAASG-RF--GSGWAWVI-VTP-EKTLAVTS-TPNQD-NPLMQDVRER--G--TPVLGADVWEHAYYLNYQ
NKRGDYLEALW-NIINWDEVSRRYEESL
>SODFM1_id__1700789__id__species_Bacteria_BacteroidetesChlorobi_group_Bacteroidetes_Flavobacteriia_Flavobacteriales_Flavobacteriaceae_Sinomicrobium_oceani_CGMCC_112145_species/1-201
MA-FE---LPKLPYAYDALEPHIDARTMEIHHTKH-HNGYTANLNKAIEG-TKL-EG-K-TIEEI--LK-GL
D--MD-N------AAVRNNGG-GFYN----HSLFWQVMSP-NGG-GA--PKGELASAIDAAFGSFDAFKDAF
AKAAAT-RF--GSGWAWLC-VHK-GGKVEVCS-SANQD-NPLMP-GICG--G--TPILGLDVWEHAYYLNYQ
NRRPDYISAFF-NVINWDKVAELYAANK
>SODFM1_id__1704961__id__species_Bacteria_BacteroidetesChlorobi_group_Bacteroidetes_Flavobacteriia_Flavobacteriales_Flavobacteriaceae_Tenacibaculum_ovolyticum_DSM_18103_species/1-201
MA-FN---LPELGYAYDALEPNIDARTMEIHHSKH-HNGYTTKLNAAIAG-TDL-EG-K-TIEDI--LT-NL
D--MS-N------GGVRNNGG-GFYN----HSLFWTVMNP-EDR-GY--LSGELKDAIEAEFGSKDAFIEAF
SKAAAT-QF--GSGWAWLC-VHK-GGKIEVCS-TPNQD-NPLMP-GVCE--G--TPILGLDVWEHAYYLNYQ
NRRPDYIDAFF-KVINWNEVEKRYAEAK
>SODFM1_id__1707457__id__species_Bacteria_BacteroidetesChlorobi_group_Bacteroidetes_Flavobacteriia_Flavobacteriales_Flavobacteriaceae_Weeksella_virosa_DSM_16922_species/2-199
GT-FQ---IKPLKYGYDEVNEYIDGKTMETHFSKH-YLGYTNKLNAALK--AGI-KS-N-NIVEI--LK-NM
DNNA----------ALRNNAG-GYYN----HQMYFDLISP-N-T-AA--PTGDLLEKIIADFGSVNELVNQL
KDAGSK-QF--GSGWSWLV-VLP-DGNLAVTA-TPNQD-NPLMP-AKVA--G--KPILGIDVWEHAYYLKYM
NKRDDYLTNFF-KVLDWKQVETNYANAL
>SODFM1_id__1708024__id__species_Bacteria_BacteroidetesChlorobi_group_Bacteroidetes_Flavobacteriia_Flavobacteriales_Flavobacteriaceae_Weeksella_virosa_DSM_16922_species/1-199
MS-FE---LKKLPYAFDALEPYIDAKTMEIHHDKH-HAAYTNNLNAAIEG-TDL-AN-A-TIEEI--LA-KG
T--DK-P-------AVRNNGG-GFYN----HNLFWDIMTP-GGS-KQ--PVGNVAKAIDEAFGSFDAFKDEF
SKAAAT-RF--GSGWAWLV-KK--DGKVVVSS-TPNQD-NPLMPVADVQ--G--FPILGIDVWEHAYYLKYQ
NKRPDYIEAFF-SVINWDKVEELFNNN-
>SODFM1_id__1711218__id__species_Bacteria_BacteroidetesChlorobi_group_Bacteroidetes_Flavobacteriia_Flavobacteriales_Flavobacteriaceae_Winogradskyella_psychrotolerans_RS_3_species/1-201
MA-FE---LPKLKYAYDALEPNIDARTMEIHHTKH-HQGYTTKLNAAIEG-TDL-EG-K-TIENI--LI-NL
D--MD-N------KAVRNNGG-GFYN----HSLFWDVMNP-EGK-GR--LSGELKDAIEAEFGSFDAFKDAF
SKAAAT-QF--GSGWAWLC-VHE-GGKVEVCS-TPNQD-NPLMP-GVCE--G--TPILGLDVWEHAYYLNYQ
NRRPDYIDAFF-NVINWNEVEKRYAESK
>SODFM1_id__1713146__id__species_Bacteria_BacteroidetesChlorobi_group_Bacteroidetes_Flavobacteriia_Flavobacteriales_Flavobacteriaceae_Zhouia_amylolytica_AD3_species/1-201
MA-FE---LPKLPYAYDALEPNIDARTMEIHHTKH-HNGYTTKLNGAVEG-TDL-AG-K-SIEEI--LT-GL
D--MN-N------TAVRNNGG-GFYN----HNLFWEVMSP-NGG-GE--PSGELASAINDAFGSFDAFKEAF
SNAAAT-RF--GSGWAWLC-VHK-GGKVEICS-TANQD-NPLMP-GICG--G--FPVLGLDVWEHAYYLNYQ
NRRPDYISSFF-NVINWDKVAELYAANK
>SODFM1_id__1718123__id__species_Bacteria_BacteroidetesChlorobi_group_Bacteroidetes_Flavobacteriia_Flavobacteriales_Flavobacteriaceae_Zobellia_uliginosa_MAR_2009_138_species/1-201
MA-FE---LPKLPYAYDALEPHIDARTMEIHHTKH-HNGYTTKLNGAIEG-TPL-EG-K-SIEDI--LE-NL
D--MS-N------GAVRNNGG-GFYN----HSLFWEVMSP-NGG-GN--PSGELATAIDSAFGSFEAFKEKF
SGAAGT-RF--GSGWAWLC-VQK-GGKVEVCS-TPNQD-NPLMP-DTCS--G--FPILGLDVWEHAYYLNYQ
NKRPDYINAFF-NVINWDKVSELYAANK
>SODFM1_id__1720302__id__species_Bacteria_BacteroidetesChlorobi_group_Bacteroidetes_Flavobacteriia_Flavobacteriales_Flavobacteriaceae_Zunongwangia_profunda_SM_A87_species/1-201
MA-FA---LPELKYAFDALEPHIDAKTMEIHHDKH-HAGYTTKLNNAIEG-TDL-EG-K-TIENI--LK-NL
D--LS-N------SAVRNNGG-GFYN----HSLFWEVMSP-DGG-GK--PEGELAEAIDTAFGSFDAFKEEF
SNAAAG-QF--GSGWAWLC-VHD-GGKLEICS-TPNQD-NPLMP-EVCG--G--TPILGLDVWEHAYYLNYQ
NKRPAYIDAFF-NVIDWKEVASRYAKEK
>SODFM1_id__1726365__id__species_Bacteria_BacteroidetesChlorobi_group_Bacteroidetes_Sphingobacteriia_Sphingobacteriales_Chitinophagaceae_Balneola_vulgaris_DSM_17893_species/1-202
MA-YS---LPELPYAYDALEPHFDARTMEIHHSKH-HQGYTNKVNAALEGH-TF-AD-L-DIEEV--LT-RI
N--EV-PD--DIKQGVINNGG-GYAN----HKLFWTILSP-NGG-GN--PTGELADAINDTFGSFEKFKEEF
ANAAAT-RF--GSGWAWLS-VDS-NGNLKVHS-TLNQD-SPLM---D----GL-TPILGLDVWEHAYYLNYQ
NRRPDYISAFW-NVVNWEQVNDYYKAAK
>SODFM1_id__1727688__id__species_Bacteria_BacteroidetesChlorobi_group_Bacteroidetes_Sphingobacteriia_Sphingobacteriales_Chitinophagaceae_Chitinophaga_pinensis_DSM_2588_species/1-201
MA-FT---LPSLPYAHDALEPHIDKLTMEIHHGKH-HQAYVDNLNKAIAG-TEN-EN-K-SLEEL--VA-SA
G--KI-S------PAVRNNGG-GHWN----HSFFWKVIGP-NAG-GE--PTGALADAIKSTFGSFEEFKEKF
ANAGAT-RF--GSGWAWLI-V-K-DGKLEITS-TPNQD-NPLMDVAEVK--G--TPVLGIDVWEHAYYLKYQ
NRRPEYLKAFW-SVVNWSEVAKNYEAAK
>SODFM1_id__1727923__id__species_Bacteria_BacteroidetesChlorobi_group_Bacteroidetes_Sphingobacteriia_Sphingobacteriales_Chitinophagaceae_Chitinophaga_pinensis_DSM_2588_species/10-204
AP-FE---VPPLPYGYDALEPHIDKATMEIHHDKH-HGAYVKNLNDAVKGSAFE-SL-T-LEQIL--AK-VK
P--E--------DKAVRNNAG-GHFN----HSLFWTLLSP--QK-TT--PSDKLKAAINETFTSWEKFQEIF
NTAAKG-VF--GSGWAWLI-VTP-GK-LSVIS-TPNQD-NPLM---D----NG-TPILALDVWEHAYYLKYH
NVRADYVTAFW-NVVNWTEVDKLY-AAA
>SODFM1_id__1736045__id__species_Bacteria_BacteroidetesChlorobi_group_Bacteroidetes_Sphingobacteriia_Sphingobacteriales_Chitinophagaceae_Gracilimonas_tropica_DSM_19535_species/1-202
MA-YS---LPDLPYAYDALEPHIDARTMEIHHTKH-HQGYTNKVNAALEGH-DF-AD-L-EIEEV--LQ-RI
D--EV-PG--DIKQAVINNGG-GYAN----HKLFWTILSP-NGG-GT--PTGDLAEAINDAFGSFDDFKEEF
SSAAGS-RF--GSGWAWLS-VDG-DGNLVVHS-TANQD-SPLM---D----GH-TPILGIDVWEHAYYLHYQ
NRRPDYVAAFW-NVINWDQVAENYKAAK
>SODFM1_id__1739436__id__species_Bacteria_BacteroidetesChlorobi_group_Bacteroidetes_Sphingobacteriia_Sphingobacteriales_Chitinophagaceae_Niabella_soli_JS13_8_DSM_19437_species/1-200
MA-FT---LPALPYAFDALEPHIDKETMEIHHDRH-HKAYVDNLNKAVEG-TEN-AT-K-SLDEL--VK-NA
G--SI-S------AAVRNNGG-GHWN----HSFFWEILGP-NGG-GA--PSGKLADAINATFGSLDGLKEKV
NTAGAT-RF--GSGWAWLI-V-K-DGKLEVTS-TPNQD-NPLMDVAEVK--G--TPILGVDVWEHAYYLKYQ
NKRPDYLKAFW-NAVNWKKVEELFEAA-
>SODFM1_id__1746664__id__species_Bacteria_BacteroidetesChlorobi_group_Bacteroidetes_Sphingobacteriia_Sphingobacteriales_Chitinophagaceae_Niastella_koreensis_GR20_10_DSM_17620_species/1-201
MA-FT---LPALPYAHDALEPHIDALTMQIHHGKH-HQAYVDNLNKAIAG-TPH-EN-K-SLEEL--VK-AA
G--TI-S------PAVRNNGG-GHWN----HSFFWELLAP-NAG-GA--PTGALAAAIDDVFGSFDSFKEKF
NTAGAT-RF--GSGWAWLI-I-N-NGTLQIMS-TPNQD-NPLMDVAEVK--G--TPLLGVDVWEHAYYLKYQ
NRRPEYMGAIW-NVINWNKVAENFAKAA
>SODFM1_id__1748455__id__species_Bacteria_BacteroidetesChlorobi_group_Bacteroidetes_Sphingobacteriia_Sphingobacteriales_Chitinophagaceae_Segetibacter_koreensis_DSM_18137_species/2-204
TH-YT---QQPLPYSYNALEPSIDALTMEIHYSKH-AASYTKNLAEATAAEVNT-NS-T-SLENL--LA-NI
S--KY-S------VKMRNNAG-GHYN----HELFWKTMSP-KSD-SK--PEGSLMDAIQKSFGSYEAFITQF
SDAGKN-RF--GSGWAWLI-LTP-DKQLKIGS-TPNQD-NPLMDISELK--G--FPVLGLDVWEHAYYLKYQ
NKRPDYITNWW-NVVNWKFISDRYDTAM
>SODFM1_id__1751435__id__species_Bacteria_BacteroidetesChlorobi_group_Bacteroidetes_Sphingobacteriia_Sphingobacteriales_Chitinophagaceae_Segetibacter_koreensis_DSM_18137_species/1-202
MA-FT---LPQLPYAPDALEPYIDAQTMQIHHGKH-HQAYIDNLNKAIAG-TDN-EN-K-SLEEL--IA-SA
G--SI-S------PAVRNNGG-GHWN----HSFFWQILGP-AAS-QQA-PTGALAEAINATFGSLDALKEKV
NTAGAT-RF--GSGWAWLI-S-R-DGKLEVTS-TPNQD-NPLMDVAEVK--G--KPILGIDVWEHAYYLKYQ
NRRPEYLGAIW-NVINWKKVAENFDAAK
>SODFM1_id__1754332__id__species_Bacteria_BacteroidetesChlorobi_group_Bacteroidetes_Sphingobacteriia_Sphingobacteriales_Chitinophagaceae_Terrimonas_ferruginea_DSM_30193_species/2-202
TG-FS---QQPLPYAYNALERAIDAQTMEIHYTRH-AASYATALQEAARNEVDM-NK---PLEEV--LG-RI
S--KY-S------TKMRNNGG-GHYN----HELFWKSMSP-KGG-DK--PTGPLLTAIEESFNSFDSFKTQF
ADAGKS-RF--GSGWAWLY-FDG-DKKLRIGS-TPNQD-NPLMDVSEIK--G--VPLLGLDVWEHAYYLRYQ
NKRPDYITAWW-SVVNWGFVAERF-TAF
>SODFM1_id__1755601__id__species_Bacteria_BacteroidetesChlorobi_group_Bacteroidetes_Sphingobacteriia_Sphingobacteriales_Chitinophagaceae_Terrimonas_ferruginea_DSM_30193_species/1-200
MA-FT---LPALPYAPEALEPHIDKQTMEIHHGKH-HQAYVDNLNKAIAG-TEH-EN-K-SLEEL--VK-NA
G--SI-S------PAVRNNGG-GHWN----HSFFWELLSA-N-G-GQ--PSGKLAEAINSAFGSLEALQEKV
STAGAT-RF--GSGWAWVI-V-K-DGKLEVSS-TPNQD-NPLMDVAEVK--G--TPILGIDVWEHAYYLKYQ
NKRPDYLKAIW-NVINWSKVAEHYEAAL
>SODFM1_id__1757077__id__species_Bacteria_BacteroidetesChlorobi_group_Bacteroidetes_Sphingobacteriia_Sphingobacteriales_Saprospiraceae_Haliscomenobacter_hydrossis_O_DSM_1100_species/2-203
GP-FT---LAPLAFANDALEPHFDKMTMEIHHDRH-HNAYVTNLNKAVAG-TAF-AT-M-SIEQV--QS-NV
T--SK-Q------PAIRNNGG-GHFN----HTLFWSLLSP-QGG-GT--PTGNVANAISTKYGSFDKFKEIF
TAEATG-RF--GSGWAWLS-VNS-KGEIFISS-TPNQD-NPLMSVKKQA--G--TPVLGLDVWEHAYYLKYQ
NKRADYIKAFW-NVLNWAEVEKRYNAAK
>SODFM1_id__1758100__id__species_Bacteria_BacteroidetesChlorobi_group_Bacteroidetes_Sphingobacteriia_Sphingobacteriales_Saprospiraceae_Haliscomenobacter_hydrossis_O_DSM_1100_species/1-203
MA-FE---LPALPYAFDALEPNIDARTMEIHHGKH-HAAYTNNLNAALAG-TEN-EG-K-AIEDI--LA-NI
S--KL-S------PAIRNNGG-GYYN----HNLFWTIMSP-DGP-TPA-EGTAIHAAITADLGGFDNFKKEF
SAAGAT-RF--GSGWAWLS-VGA-DGKLFVCS-SPNQD-NPLMDVAEKK--G--TPILGMDVWEHAYYLNYQ
NRRPDYIEAFY-NVINWEEVNKRYLAAK
>SODFM1_id__1764715__id__species_Bacteria_BacteroidetesChlorobi_group_Bacteroidetes_Sphingobacteriia_Sphingobacteriales_Saprospiraceae_Lewinella_cohaerens_DSM_23179_species/1-202
MA-FQ---LPDLSYAYDALEPHVDARTMEIHYSKH-HAGYTNKLNAAIEG-TDL-DG-M-KIEEI--LV-HV
S--KH-SM------AVRNNGG-GYYN----HKLFWEVMSP-DGG-GE--PSDRIHKAIVRDFGSFAKFKEEF
SAAAGT-RF--GSGWAWLC-VSG-SDHLFITS-TPNQD-NPLMDVVEQQ--G--TPILGLDVWEHAYYLNYQ
NRRPDYVNAFF-NVINWQEVTERFNAAN
>SODFM1_id__1769294__id__species_Bacteria_BacteroidetesChlorobi_group_Bacteroidetes_Sphingobacteriia_Sphingobacteriales_Saprospiraceae_Saprospira_grandis_Lewin_species/1-201
MA-FE---LPKLPYAHDALEPHIDARTMEIHHGKH-HAGYTNKLNAAIVG-TDL-EG-K-SIEDI--LA-NV
S--AA-G------AGVRNNGG-GFYN----HSLFWSVMSP-NGG-GE--PTGEVAEAIKAAFGDYETFKDKF
AAAAKT-RF--GSGWAWLC-V-K-DGKLEVCS-TPNQD-NPLMDVTACK--G--TPILGLDVWEHAYYLNYQ
NRRPDYVEAFF-NVINWEEVNKRYAAAK
>SODFM1_id__1772397__id__species_Bacteria_BacteroidetesChlorobi_group_Bacteroidetes_Sphingobacteriia_Sphingobacteriales_Saprospiraceae_Saprospira_grandis_Lewin_species/1-198
--------MPALPYAADALLPHIDTETMNIHHGKH-HAGYVKKLNAALADNLQK-EA-N-NLEDL--LG-RL
D--K------EEHTALRNNGG-GHYN----HSLFWTNMSP-EG--GT--PEGEFGQALAQAFGSFENFAKEF
KAAAAS-RF--GSGWAWLA-VNA-KKELYICS-TPNQD-NPLMAVEQ--A-G--QPILGLDVWEHAYYLNYQ
NQRKAYINSFF-NIINWSAVSQNWSNIV
>SODFM1_id__1774280__id__species_Bacteria_BacteroidetesChlorobi_group_Bacteroidetes_Sphingobacteriia_Sphingobacteriales_Sphingobacteriaceae_Arcticibacter_svalbardensis_MN12_7_species/1-200
MA-FE---LPALTYATDALEPYIDKATMEIHHGKH-HQAYVDNLNKAIAG-TAG-DG-K-TIEEI--LA-NI
S--SY-P------APVRNNGG-GHFN----HSLFWTVIGP-NGG-GE--PTGELAEAIKSAFGSFEDFKKKF
AEAGAT-RF--GSGWAWLT-VSA-DGALQVSS-TPNQD-NPLMDVADVK--G--TPILGLDVWEHAYYLKYQ
NKRPDYIAAFW-NVVNWTEVAARFKK--
>SODFM1_id__1775531__id__species_Bacteria_BacteroidetesChlorobi_group_Bacteroidetes_Sphingobacteriia_Sphingobacteriales_Sphingobacteriaceae_Arcticibacter_svalbardensis_MN12_7_species/2-198
MAVFS---QNPLPYSYNGLEPSIDALTMEIHYTKH-HAAYIKNVNEAIKA--EN-LN-T-SAAEF--FA-HS
K--GS-PK--A-R----NNAG-GAWN----HNFFWASMTP-SSS-SRL-AEGKLKKGIEGTFGSIDTFKAEF
SKAALG-QF--GSGWAWLV-S-D-KGKLKIVS-TPNQD-NPLMD-AT--V-KG-TPLLAIDVWEHAYYLKYQ
NKRNDYIAAFW-NVVNWKEVEKRLV---
>SODFM1_id__1779880__id__species_Bacteria_BacteroidetesChlorobi_group_Bacteroidetes_Sphingobacteriia_Sphingobacteriales_Sphingobacteriaceae_Mucilaginibacter_paludis_TPT56_DSM_18603_species/1-202
MA-FE---LPALPYATDALEPHIDKLTMEIHHGKH-HQAYVTNLNKALEG-KPE-AS-S-TIEDI--IH-NI
S--KF-P------PAVRNNGG-GHYN----HTFFWTILTP-NGG-GE--PTGELEEAIKSTFGSFSEFKTKF
SEAGAT-RF--GSGWAWLI-VTP-DKKLAITS-TPNQD-NTLMDIAEVK--G--TPVLGLDVWEHAYYLKYQ
NKRPDYIAAFF-NVINWAHVADLYKKAI
>SODFM1_id__1783591__id__species_Bacteria_BacteroidetesChlorobi_group_Bacteroidetes_Sphingobacteriia_Sphingobacteriales_Sphingobacteriaceae_Olivibacter_sitiensis_DSM_17696_species/1-202
MA-FT---LPALPYAFDALEPYIDKATMEIHHDKH-HQAYVDGLNKALDG-KED-AN-L-PLEEI--LA-KV
S--TY-P------VAVRNNGG-GHYN----HSLFWTILSP-KAQ-TT--PDGDLAAAIDETFGSFDELKKKL
KEAGAT-RF--GSGWSWLL-VDE-AGKLVVTS-TPNQD-NPLMDVAEVK--G--TPILGIDVWEHAYYLKYQ
NKRPAYLDEIF-NVICWGAVGKRYAEAK
>SODFM1_id__1789033__id__species_Bacteria_BacteroidetesChlorobi_group_Bacteroidetes_Sphingobacteriia_Sphingobacteriales_Sphingobacteriaceae_Pedobacter_saltans_DSM_12145_species/2-203
AQ-FT---QKPLPYAYNALEPYIDAQTMEIHYSKH-HAAYVKNLNDAVKG-TPA-EK-Q-NIEEV--LK-SL
D--KE-N------TAVRNNGG-GHYN----HELFWSILTP-EKN-TA--PSAQLAQAINTKFKSLDALKSKL
NDAAVK-RF--GSGWAWLI-VDE-SGDLQITS-TPNQD-NPLMTFAPKQ--G--IPILGIDVWEHAYYLKYQ
NKRADYLTNIW-NVINWKEVSRRYAEAK
>SODFM1_id__1790895__id__species_Bacteria_BacteroidetesChlorobi_group_Bacteroidetes_Sphingobacteriia_Sphingobacteriales_Sphingobacteriaceae_Pedobacter_saltans_DSM_12145_species/1-202
MA-FE---LPALPYASDALEPHIDQQTMEIHHGKH-HAAYVTNLNKALEG-KEG-AD-S-SLEEI--NK-NI
S--KY-P------VAVRNNGG-GHYN----HSLFWTVIGP-NGG-GA--PQGELAEAINAAFGSFEDFKTKF
AEAGAT-RF--GSGWAWLI-VGA-DGKLAVTS-TPNQD-NPLMDVAEVQ--G--TPILGMDVWEHAYYLKYQ
NRRPDYISAFW-NVIDWNAVAERFAQAK
>SODFM1_id__1793965__id__species_Bacteria_BacteroidetesChlorobi_group_Bacteroidetes_Sphingobacteriia_Sphingobacteriales_Sphingobacteriaceae_Pseudosphingobacterium_domesticum_DSM_18733_species/1-189
MKIFN---QVKLPYDYRALEPYIDALTMQIHYEKH-HAAYVKAIHEAMIAE----AY-A-TEREV--LA-NI
S--KF-SI--KA----RNNAG-GAWN----HNFFWESMTP-K-K-EDL-PI-RLLSVLNGSFDTFDNFKKLF
IRAATD-RF--GSGWVWL--VED-KGKVKISA-TPNQD-NPLM---D----V---PLLGLDVWEHAYYLKYQ
NRRSEYIHHWW-NLINWPKVDERL----
>SODFM1_id__1794681__id__species_Bacteria_BacteroidetesChlorobi_group_Bacteroidetes_Sphingobacteriia_Sphingobacteriales_Sphingobacteriaceae_Pseudosphingobacterium_domesticum_DSM_18733_species/1-202
MA-FS---LPALPYAPDALEPHIDKETMEIHHGKH-HQAYVDNLNKAIAG-TDA-ES-L-SIEEI--IK-NI
S--KY-S------PAVRNNGG-GHFN----HSLFWTILSP-EAQ-TT--PSGELAAAIEETFGSFDELKKKL
QDAGAT-RF--GSGWSWLV-IDG-AGKLQVTS-TPNQD-NPLMDVAEVK--G--TPILGIDVWEHAYYLKYQ
NKRPAYLEAIF-NVICWKSVGERYAAAK
>SODFM1_id__1799867__id__species_Bacteria_BacteroidetesChlorobi_group_Bacteroidetes_Sphingobacteriia_Sphingobacteriales_Sphingobacteriaceae_Solitalea_canadensis_USAM_9D_DSM_3403_species/1-202
MA-FE---LPALPYASDALEPNIDKLTMEIHHGKH-HQAYVTNLNNAIKG-TDA-ES-L-SVEDI--CK-NI
S--KY-P------AAVRNNGG-GHYN----HSLFWAVIGP-NAG-GQ--PTGELAAAIDAAFGSFDAFKEKF
AAAGAT-RF--GSGWAWLT-VNK-EGKLEVSS-TPNQD-NPLMDIAEVK--G--TPILGMDVWEHVYYLKYQ
NRRPDYISAFF-NVINWNAVAERFAKAK
>SODFM1_id__1801750__id__species_Bacteria_BacteroidetesChlorobi_group_Bacteroidetes_unclassified_Bacteroidetes_Prolixibacter_bellariivorans_ATCC_BAA_1284_species/1-199
MS-FI---QPELKYDYTALEPYIDARTMEIHYTKH-HAGYTNNLNKAIEG-TEL-DG-K-TIEEV--LS-VV
S--KF-P------AAVRNNAG-GFYN----HNLYWEVMQP-GGS-SE--PKGELADAINSAFGSLDAFKDVF
SKAAAT-RF--GSGWAWLI-KD--GNELKVES-TPNQD-NPLMDVSDVK--G--TPILGIDVWEHAYYLNYQ
NRRPEYIEAFW-KVINWDEVDRRFKG--
>SODFM1_id__1818044__id__species_Bacteria_BacteroidetesChlorobi_group_Ignavibacteria_Ignavibacteria_Ignavibacteriales_Ignavibacteriaceae_Ignavibacterium_album_Mat9_16_JCM_16511_species/2-202
GK-FE---LPPLPYSYDALEPYIDKMTMEIHHTKH-HQAYINNLNKAIEG-TDM-EK-M-TMEEM--FA-SV
S--KL-P------VAVRNNGG-GHWN----HSLFWTLMKP-NGG-GK--PSGALADAISAQFGSFDDFKKKF
SDAAAG-RF--GSGWAWLV-K-A-DNKLIVTS-TPNQD-NPLMDVAEVK--G--SPILGLDVWEHAYYLKYQ
NRRPEYIENWW-NVVNWDKVAELFSKAK
>SODFM1_id__1821782__id__species_Bacteria_BacteroidetesChlorobi_group_Ignavibacteria_Ignavibacteria_Ignavibacteriales_Ignavibacteriaceae_Melioribacter_roseus_P3M2_species/2-202
SK-FE---LPALPYAFDALEPYIDARTMEIHHDKH-HAGYVNNLNKAVEG-TEY-EG-K-SLEEL--FK-TV
S--KL-P------VAIRNNGG-GHYN----HSMFWQIMGP-NKG-GE--PTGALADAINGTFDSFEKFKETF
NNAAAT-RF--GSGWAWLV-L-S-NGKLVVTS-TPNQD-NPLMDVAEVQ--G--FPVMGLDVWEHAYYLKYQ
NRRPEYITNWW-NVVNWDEVAKRFDSVK
>SODFM1_id__1835875__id__species_Bacteria_Candidatus_Marinimicrobia_46_43_species/2-198
MLKYP---YERLPFRLNDLEPYMDTKTVDIHYNKH-HKGYTDKLNAAITD---L-EKKSLI-EIFRNIS-QY
P--D----------AVLNNSG-GFYN----HELFWAQL---QDG-AKK--TGKLAEEIDKTFESFETFQKVF
ESAAASRF---GSGWAWLSV-D-FNGRLFVSS-TPNQVNPLMV------AEE-GFPILCIDVWEHAYYLLYQ
NRRPEYIKNFW-NIVNWDVVAENYENAL
>SODFM1_id__1876492__id__species_Bacteria_ChlamydiaeVerrucomicrobia_group_Verrucomicrobia_Opitutae_Opitutales_Opitutaceae_Geminisphaera_colitermitum_TAV2_species/1-205
MA-YE---LPKLAYANDALAPHIDARTMEIHHTKH-HQAYITNLNNALASANIT-GP-D-CVCEL--IS-DL
T--KV-PE--AIRTAVRNNGG-GHAN----HSFFWKIIGP-GKG-GA--PKGKLAEAIVTTFGSFDKFKEEF
AKAAAT-RF--GSGWAWLY-VTA-DQKLAVGS-TANQD-SPLMGVGE----GK--PIIGLDVWEHAYYLNYQ
NRRPDYIAAFW-NVVDWDAAEAKFVKAT
>SODFM1_id__1876737__id__species_Bacteria_ChlamydiaeVerrucomicrobia_group_Verrucomicrobia_Opitutae_Opitutales_Opitutaceae_Geminisphaera_colitermitum_TAV2_species/2-202
QP-FV---LPPLPFAPDALEPSIGARTMSIHHGKH-HQAYITNANTALKSHPQL-LS-L-SAAQL--LQ-NL
D--S--PE--EIRTAVRNNVG-GHAN----HSFFWPLLTA-SSP-GH--AHGALRTAIVETFGSLDAFIAGF
NQAAAS-CF--GSGWAWLV-WQD-GR-LAIIS-TANQD-SPLS---L----GA-RPVIGLDVWEHAYYLDYQ
NRRADYTKAFW-AVLNWSQAEANYTAAI
>SODFM1_id__1884259__id__species_Bacteria_ChlamydiaeVerrucomicrobia_group_Verrucomicrobia_Opitutae_Opitutales_Opitutaceae_Opitutaceae_sp_TAV5_species/2-198
QP-FS---LPSLPYAPDALEPAIDARTMTIHYTKH-HQTYITNANAALKPLPEL-HS-R-TAEQL--LE-NL
D--A--PE--DIRTAVRNNVG-GHAN----HSFFWPLLAA-A----Y--TPGPLRADIVATFGSLDAFIAEF
NQAAAS-RF--GSGWAWLV-RKD-GK-LAVIS-TANQD-SPLS---L----GA-RPVIGLDVWEHAYYLNYQ
NRRPDYVKAFW-TILNWDQAEANYATA-
>SODFM1_id__1885576__id__species_Bacteria_ChlamydiaeVerrucomicrobia_group_Verrucomicrobia_Opitutae_Opitutales_Opitutaceae_Opitutaceae_sp_TAV5_species/1-205
MA-YE---LPKLAYAYDALVPHIDAKTMEIHHTKH-HQTYITNLNNALASASIT-GP-D-CVCEL--IS-DL
S--KV-PE--SIRTAVRNNGG-GHAN----HSFFWKSIGP-GKG-GA--PKGKLAAAIESTFGSFDKFKEEF
AKAAAT-RF--GSGWAWLV-VTP-DKKLAVGS-TANQD-SPVMGVGE----GK--PVIGLDVWEHAYYLNYQ
NRRPDYIAAYW-NVVDWDAAEEKYTKAT
>SODFM1_id__1887921__id__species_Bacteria_ChlamydiaeVerrucomicrobia_group_Verrucomicrobia_Opitutae_Opitutales_Opitutaceae_Opitutus_terrae_PB90_1_species/2-200
QP-FT---LPQLGYGYDALEPHIDARTMEIHHTKH-HQAYINNANKALAEY-HL-RT-R-TAAEL--LR-DL
P--AL-PE--KVRTTLRNNVG-GHAN----HTFFWEVLSP-QGG-GE--PGSELATALNKAFGSLDAFRTQF
TEAAMK-RF--GSGWAWLS-VK--DGTLQVHS-TANQD-SPLIE----------RPVLGIDVWEHAYYLHYQ
NRRADYVKAFW-NVVNWNQVATNYRAAL
>SODFM1_id__1889769__id__species_Bacteria_ChlamydiaeVerrucomicrobia_group_Verrucomicrobia_Opitutae_Opitutales_Opitutaceae_Opitutus_terrae_PB90_1_species/1-205
MA-YE---LPKLPYAYDALVPHIDAKTMEIHHTKH-HQAYITNANNALKDHPDL-AA-L-DVNEL--LK-NL
A--KV-PE--AIRTAVRNNAG-GHSN----HSFFWKILGP-GKG-GA--PKGKLAAAIDSQLGGFAKFKEDF
GKAAAT-RF--GSGWAWLI-VGA-DGKLAVGS-TANQD-SPLMGVGE----GQ--PVLGLDVWEHAYYLNYQ
NRRPDYVTAWW-NVVDWDAAEANYTAAG
>SODFM1_id__1892157__id__species_Bacteria_ChlamydiaeVerrucomicrobia_group_Verrucomicrobia_Opitutae_Puniceicoccales_Puniceicoccaceae_Coraliomargarita_akajimensis_DSM_45221_species/1-203
MA-HE---LPALPYAYDALEPHFDARTMEIHHSKH-HNAYVTNLNAALEGTG-L-ED-K-SLCEL--LS-DL
D--AV-PA--EKRGAVRNNGG-GHAN----HSFFWKILSS-NGG-GA--PTGELAAAIDAELGGFDALKEAF
AKAGAT-RF--GSGWAWLV-VKA-DGSLAVTS-TPNQD-CPCM-VEE----GK--PVIGLDVWEHAYYLKYQ
NLRPKYIEAFW-NVVDWSAAEENYKAAK
>SODFM1_id__1894675__id__species_Bacteria_ChlamydiaeVerrucomicrobia_group_Verrucomicrobia_Spartobacteria_Chthoniobacter_flavus_Ellin428_species/1-203
MA-HE---LPKLPFAYTDLEPTIDAATAEIHYSKH-HQAYVNNLNKALESAPDL-AS-K-SAEDL--IK-NL
S--GV-PE--AIRGAVRNNGG-GHVN----HSFFWKLLKA-KGE-GA--PVGKLAEAIKSTFGDFAQLQEKF
NAAGGS-RF--GSGWAWLV-VN---GKLEVGS-TANQD-SPLMGVGE----G--TPVLGVDVWEHAYYLHYQ
NRRPDYLKAIW-NVINWAQAEENYLAAL
>SODFM1_id__1898382__id__species_Bacteria_ChlamydiaeVerrucomicrobia_group_Verrucomicrobia_Spartobacteria_Chthoniobacter_flavus_Ellin428_species/2-202
GV-FK---LPPLGYDYNALEPYIDADTMKIHHDKH-HAAYVSKLNVAIAGAPGL-EK-K-SIEEI--LS-NL
D--AV-PE--AVRTEIRNQGG-GHAN----HSLFWQIL-K-NEN-GK--PSGDLAKAIDVNFGSFDKFQDAF
NAAAAK-VF--GSGWAWLV-WKD-KK-LGVES-SANQD-SPLS------S-GG-VPLMGIDVWEHAYYLKYQ
NRRPDYIKAFQ-NVINWDFVADRYSKVS
>SODFM1_id__1899903__id__species_Bacteria_ChlamydiaeVerrucomicrobia_group_Verrucomicrobia_unclassified_Verrucomicrobia_Methylacidiphilales_Methylacidiphilaceae_Methylacidiphilum_infernorum_V4_species/1-177
MADFSLKILPDLKFE-------ISSKSLANHV---LYKNLLEEANNLAEGR--L-SS-Q-PLE---------
E--S--PKN-----ELFSGIGWGRIK----HELYFSGLNK-N-G-SE----GKIKDLLESNF-SIENFK--L
KLKALT------SGWVWTV-LDS-TGELFNIP-SNREDAFPF---A-----G-MNALIALDLAEHAYEPDFN
QDKEGYIEEFL-NALDWQEIEKNL-PLM
>SODFM1_id__1901612__id__species_Bacteria_ChlamydiaeVerrucomicrobia_group_Verrucomicrobia_unclassified_Verrucomicrobia_Methylacidiphilales_Methylacidiphilaceae_Methylacidiphilum_infernorum_V4_species/1-202
MA-YQ---IPPLPYSFDALEPYINTATMDCHYNGH-HKAYVQNLNKALANYPDL-QQ-K-TPEEL--LI-SL
P--AI-PE--SIRTAVRNNGG-GHVN----HSFFWQIMAP--AG-GK--PTGKLYEDILSQFGSFESFQEKF
EAAGLA-RF--GSGWVWLV-VNK-EGKLEVVS-TPNQD-NPLS---E----GL-QPFFGCDVWEHAYYLKYQ
FRRGEWLKAFW-NVVNWTAVERFYSQAL
>SODFM1_id__1905347__id__species_Bacteria_ChlamydiaeVerrucomicrobia_group_Verrucomicrobia_Verrucomicrobiae_Verrucomicrobiales_Verrucomicrobiaceae_Rubritalea_marina_DSM_17716_species/1-206
MA-YE---LPELGYAYDALEPQIDARTMEIHHSKH-HNTYVTNLNAALEGS-EL-AE-L-PICQL--VQ-QL
D--KV-PA--EKQAAVRNNGG-GHFN----HSFFWKVIAP-GGA-SA--PSGKLAAAIDAKFGSFDEFKKAF
SAAGAT-RF--GSGWAWLC-SDE-KGELCVCS-TANQD-NPLMGSGACD--C--TPILGCDVWEHAYYLNYQ
NRRPDYLAAFF-EVVNWDVVSEKYATAT
>SODFM1_id__1907718__id__species_Bacteria_ChlamydiaeVerrucomicrobia_group_Verrucomicrobia_Verrucomicrobiae_Verrucomicrobiales_Verrucomicrobiaceae_Verrucomicrobium_spinosum_DSM_4136_species/1-201
MA-HT---LPPLPYDKAALEPHIDAQTMEIHHGRH-HNAYVTNLNNAIAGNAQL-EA-L-SIDEL--NK-NI
N--SV-PE--GIRTAVRNNGG-GHWN----HTFFWNIMAP-NAG-GA--PKGELAAAIDAAFGSFDAFKEAF
AKAGVG-RF--GSGWAWLV--KK-DGKVAITS-TPNQD-NPLM---D----GSGTPLLGIDVWEHAYYLKYQ
NKRPDYIAAWW-NVVNWDAVAERFAA--
>SODFM1_id__1910760__id__species_Bacteria_ChlamydiaeVerrucomicrobia_group_Verrucomicrobia_Verrucomicrobiae_Verrucomicrobiales_Verrucomicrobiaceae_Verrucomicrobium_spinosum_DSM_4136_species/2-203
AA-LE---LGKLPYAPEALEPYIDAQTMTIHHDKH-HAAYVTNLNKALDAA-KV-GG-K-DALEL--IK-DL
S--AL-PT--DSQTAVRNNGG-GHVN----HTLFWSWMAP--AG-SKG-PDGKLGAAIQSTFSSVDDFKKLF
GEAATK-RF--GSGWAWLV-VKA-DGKLAVTS-TPNQD-NPWM---K----GG-TPILGLDVWEHAYYLKYQ
NKRPDYITAWW-NVVNWAEVAKGYAAAA
>SODFM1_id__1910761__id__species_Bacteria_ChlamydiaeVerrucomicrobia_group_Verrucomicrobia_Verrucomicrobiae_Verrucomicrobiales_Verrucomicrobiaceae_Verrucomicrobium_spinosum_DSM_4136_species/1-207
MV-YH---LEPLPFEPEALEPYIDAQTMRLHYQVH-HAAYLSRLQAALRKG-NL-RA-A-NAFSL--IR-GL
N--HP-PAGPELQMALRQNGG-GHVN----HTIFWRILTP--PG-KSP-PQGRLAEAIQKEYGSLDAFKSVF
AAAAMT-RF--GSGWAWLS-VRE-DGKLIVTS-TPDQD-NPAMCVEEC---G--LPILGLDVWEHAYYLKYQ
NRRQDYVSAWW-NVVNWTRVEQSFAVAT
>SODFM1_id__1914712__id__species_Bacteria_Chloroflexi_Anaerolineae_Anaerolineales_Anaerolineaceae_Anaerolinea_thermophila_UNI_1_species/1-201
MA-FE---LPPLPYAYDALEPYIDARTVELHYSKH-HMTYLNNLNTALEKAPQF-FE-W-PLEKI--LS-HL
D--EI-PE--EIRMTVRNNGG-GVFN----HNIYWAIMGP-N-G-GE--PVGNLARAIEKTFGSFASFKEQL
EKAGLG-RF--GSGWAWLS-KKA-DGTLVIHS-TPNQD-TPLA---E----GL-YPIIGVDVWEHAYYLKYQ
NRRAEYLSNWW-NLVNWEEAEKRYNGK-
>SODFM1_id__1917900__id__species_Bacteria_Chloroflexi_Ardenticatenia_Ardenticatenales_Ardenticatena_maritima__species/1-203
MA-HE---LPALPYAYDALEPYIDARTMEIHHTKH-HQGYVNNLNKALEAYPHL-QD-K-SVEEL--LR-NI
E--SV-PE--DIRTAVRNNGG-GHAN----HSLFWTIMAP-NAG-GA--PSGELAAAIDAAFGSFDAFKEAF
SKAAAT-RF--GSGWAWLV-VTA-FGELKVYS-TPNQD-SPYM---F----GH-TPILGLDVWEHAYYLNYQ
NRRGDYIGNWW-NVVNWDKVAEYYAAAK
>SODFM1_id__1921797__id__species_Bacteria_Chloroflexi_Ardenticatenia_Ardenticatenales_Promineofilum_breve_species/1-203
MA-FE---LPPLPYAEDALEPHIDARTMGIHHDKH-HAAYTNNLNAALEGHPDL-AG-K-SIEEL--LG-DL
D--AV-PE--SIRTAVRNNGG-GYAN----HNLFWEIMGP-RAG-GE--PSGDLAAAIDEAFGSFAAFKEQF
AKAATT-RF--GSGWGWLC-MGE-GGKLAITS-TPNQD-TPLM---D----GK-TPLLGLDVWEHAYYLNYQ
NRRPDYITAWW-NVVNWDSVAAKYAAAQ
>SODFM1_id__1924456__id__species_Bacteria_Chloroflexi_Caldilineae_Caldilineales_Caldilineaceae_Caldilinea_aerophila_DSM14535_species/1-202
MA-FT---LPDLPYPEDALEPYIDARTMNIHRTKH-HQAYVTNLNNAIAG-TEW-EK-L-SIEEI--LR-RI
D--EV-PE--NIRTTVRNNGG-GHAN----HSLFWKIMAP-NAG-GA--PTGALAEAINAKWGSFDEFKAQF
KAIAVG-RF--GSGWAWLV-VKP-DGSLDAYS-LPNQD-SPYM---Q----GD-TPILGLDVWEHAYYLHYQ
NRRPDYVDAWW-NVVNWDEVAKNYAAAK
>SODFM1_id__1929532__id__species_Bacteria_Chloroflexi_Candidatus_ThermofonsiaClade1_JP3_13_species/2-203
PK-FE---LPPLPYPSNALEPHIDAQTMEIHHGKH-HAAYVNNLNAALEKYPQF-FE-M-TPEQI--IK-DL
A--SV-PE--EVRQAVRNNGG-GHVN----HTMFWQIMSA-NGG-GA--PTGDLAAAIDAAFGSFENFKAEF
KKAALG-RF--GSGWAWLI-VD--NGALKIVS-TPNQD-NPIM---DPH-----VPILGLDVWEHAYYLKYQ
NRRPDYVDAWW-NVVDWNAVAARYAAAK
>SODFM1_id__1932103__id__species_Bacteria_Chloroflexi_Candidatus_ThermofonsiaClade2_JP1_20_species/1-195
----------DLPYAFNALEPHIDARTMEIHHDKH-HAGYTNNLNNAIAG-TEW-EN-K-SIEEI--LA-NL
N--AI-PE--EKRTAVRNNGG-GYAN----HCLFWEIMSP-NGG-GQ--PTGELADAINAAFGSFDAFKEAF
SKAAAT-QF--GSGWAWLV-VD--NGKLTVTS-TPNQD-TPLM---E----GK-TPILGLDVWEHAYYLNYQ
NRRADYIAAFF-NVIDWNKVAEKFAAAK
>SODFM1_id__1936520__id__species_Bacteria_Chloroflexi_Candidatus_ThermofonsiaClade3_JP3_7__species/1-203
MA-FE---LPPLPYPYDSLEPHIDTLTMQIHHDKH-HAAYVNNLNNAIKDYPDL-QS-K-TVEEL--IQ-NL
S--AL-PE--SIRTAVRNNGG-GHVN----HTMFWEQLKV-G-V-PEP-MSGPLADAINAAFGSMAAFKEAF
EKAGIA-RF--GSGWAWLV-VNK-DGKLEVMS-TPNQD-NPMM--AE--G-GL-KPILGVDVWEHAYYLKYQ
NRRPDYLKAFW-NVVNWEDVAKRFGA--
>SODFM1_id__1941267__id__species_Bacteria_Chloroflexi_Chloroflexi_Herpetosiphonales_Herpetosiphonaceae_Herpetosiphon_aurantiacus_DSM_785_species/2-202
QA-FT---LPALPYDYGDLEPHLDAETMYIHHQKH-HQALVTNLNAALADYPKL-QS-M-NVAEL--LH-GL
S--SL-PS--AIQTAVRNNAG-GHAN----HAIWWATLSP-KGG-GN---AGALAAAINAKYGSFNSFKTTF
NDIAA-RRF--GSGWGWLS-TDS-KGTLYLAS-YPNQD-SPYM---E----G--TPLLGVDVWEHAYYLKFR
QKRAEFLSAWW-NVINWGEVGRRYDLAI
>SODFM1_id__1942849__id__species_Bacteria_Chloroflexi_Chloroflexi_Herpetosiphonales_Herpetosiphonaceae_Herpetosiphon_aurantiacus_DSM_785_species/1-200
MA-FE---LPALPYATDALEKAIDAQTMEIHHGKH-HAAYVNNLNAALEKYPEL-QS-K-SLHEL--IS-DL
N--SL-PE--DIRTAVRNNGG-GHAN----HSLFWNILSP-NGG-GE--PTGKLGDEINATFGSLDAFKEQF
AKAATT-RF--GSGWAWLI-RTS-EGKLAVTS-TANQD-SPVM---E----GQ-TPLLGLDVWEHAYYLRYQ
NRRPDYIKTWW-EVLDWNKVAENDK---
>SODFM1_id__1950225__id__species_Bacteria_Chloroflexi_GWB2_Chloroflexi_54_36_species/1-203
MA-FE---LPPLNYAFSALEPAIDARTMEIHHDKH-HAAYVTNLNKALESAPEW-YD-R-PIWEV--VG-RI
N--EI-PE--AIRTAVRNNGG-GHLN----HTQFWNWLTP--GG-SKM-PVGGVSTAIDATFGSFDTFVEKF
SAAAVG-RF--GSGWAWLV-VDR-SKKLSVIS-TANQD-SPYM---E----GN-IPLLGLDVWEHAYYLNYQ
NRRADYVKAFW-SVVNWDVVESIFQQSK
>SODFM1_id__1959288__id__species_Bacteria_Chloroflexi_Ktedonobacteria_Ktedonobacterales_Ktedonobacteraceae_Ktedonobacter_13_2_20CM_53_11_species/1-203
MA-YE---LPPLPYDYSALEPYIDTQTMQLHHDKH-HQAYVTAVNNALKDQSQF-AS-L-PIEDL--IR-RL
N--EV-PE--SIRTVVRNNGG-GHVN----HSMFWQIMKP-NGG-GE--PTGALASAIQSTFGSFDAFKTAF
NDAGVK-RF--GSGWAWLI-LDS-SGKLQITS-TANQD-SPFT---D----GN-YPVMGNDVWEHAYYLKYQ
NRRPDYLNAWW-NVVNWDEISRRYQQGG
>SODFM1_id__1961251__id__species_Bacteria_Chloroflexi_Ktedonobacteria_Ktedonobacterales_Ktedonobacteraceae_Ktedonobacter_racemifer_DSM_44963_species/2-203
KG-FQ---LPPLGYAYNALEPYIDAQTMQLHHDKH-HATYVKNLNDALKNH-PF-AS-L-PIEEV--LR-RI
N--EL-PE--NIRTAVRNNGG-GHAN----HSMFWRIMKP-KGG-GE--PAGELASAIKANFGSFASFKEAF
NTTGSK-VF--GSGWVWLV-SDK-SGKLQITS-AANQD-SPLL---N----GL-YPVMGNDVWEHAYYLKHQ
NRRADYLNAWW-NVTNWDEIAKRYGQAK
>SODFM1_id__1963498__id__species_Bacteria_Chloroflexi_Ktedonobacteria_Ktedonobacterales_Ktedonobacteraceae_Ktedonobacter_racemifer_DSM_44963_species/1-202
MA-FE---LPPLPYDYKALEPYIDTQTMQLHHDKH-HATYVTNLNNALQGH-EF-AN-L-PVDEV--LR-RI
N--EV-PE--SARTAVRNNGG-GHSN----HTMFWQIMGP-NAG-GQ--PTGEIANAINAKFGSFDNFKNAF
NDAGAK-RF--GSGWAWLV-IDR-NGNLEVIS-TANQD-SPLM---E----SL-FPVMGNDVWEHAYYLKYQ
NRRPEYLNAWW-NVVNWNEVNKRYAQAR
>SODFM1_id__1966097__id__species_Bacteria_Chloroflexi_Ktedonobacteria_Ktedonobacterales_Ktedonobacteraceae_Ktedonobacter_racemifer_DSM_44963_species/1-202
MA-FQ---LPPLPYDYQALEPYIDTQTMQIHHDKH-HATYVSNLNAALEGH-EF-AS-L-AVEQV--LA-RL
N--EV-PE--AKRTAVRNNGG-GHAN----HTLFWETMTP-GGS-KE--PTGTLAQAITSTFGSFDAFKAAF
NDAGAK-RF--GSGWAWLV-LNK-NGQLEVTS-TPNQD-SPLL---D----SN-VPLLGNDVWEHAYYLKYQ
NRRPEYLSAWW-NVVNWDIVGRRFEQAT
>SODFM1_id__1973118__id__species_Bacteria_Chloroflexi_Ktedonobacteria_Ktedonobacterales_Ktedonobacteraceae_Ktedonobacter_UBA7999_species/1-202
MA-FE---VPPLPYDYNALEPYIDTQTMQLHHDKH-HQAYVTNLNNAVQNT-QF-AS-M-PVEDI--LR-HL
N--DV-PA--NIQTAVRNNGG-GHAN----HSMFWTIMKP-NGG-GA--PQGEIAQAINDSFGSFDAFKAAF
NDAGAK-RF--GSGWVWVT-LGQ-DGKLQITS-TANQD-SPLL---E----GV-YPIMGNDVWEHAYYLKYQ
NRRPEYLSNWW-NVVNWDEINKRYQQAK
>SODFM1_id__1978843__id__species_Bacteria_Chloroflexi_Ktedonobacteria_Thermogemmatisporales_Thermogemmatisporaceae_Thermogemmatispora_carboxidivorans_species/1-202
MA-FE---LPPLPYSYDALEPNIDAQTMQIHHDKH-HGTYVDNLNKALEGH-PF-AS-L-PVEEV--LR-RI
N--EV-PE--NVRTAVRNNGG-GHAN----HSMFWRIMKP-NGG-GQ--PGGDLAKAIEQTFGSFENFKDQF
KDAGLK-RF--GSGWVWLV-LDK-QGKLQIIS-TANQD-SPYM---D----GL-YPVMGNDVWEHAYYLKYQ
NRRADYLSAWW-NVVNWEEIERRYAEGL
>SODFM1_id__1982126__id__species_Bacteria_Chloroflexi_Ktedonobacteria_Thermogemmatisporales_Thermogemmatisporaceae_Thermogemmatispora_onikobensis_species/1-202
MA-FE---LPPLPYSYDALEPHIDAQTMQIHHDKH-HGTYVENLNKALEGH-PF-AS-L-PVEEV--LR-RI
N--EV-PE--NVRTAVRNNGG-GHAN----HSMFWRIMKP-NGG-GQ--PSGDLAKAIEQTFGSFENFKDQF
IDAGLK-RF--GSGWAWLV-LDK-QGKLQIIS-TANQD-SPYM---D----GL-YPVMGNDVWEHAYYLKYQ
NRRADYLKAWW-NVVNWEEVERRYAEGL
>SODFM1_id__1986102__id__species_Bacteria_Chloroflexi_Ktedonobacteria_Thermogemmatisporales_Thermogemmatisporaceae_Thermogemmatispora_tikiterensis_species/1-202
MA-FE---LPPLPYSFDALEPHIDAQTMQIHHDKH-HGTYVANLNSALEGH-PF-AN-L-PVEEV--LR-RI
N--EV-PE--NVRTAVRNNGG-GHAN----HSMFWRIMKP-NGG-GQ--PSGDLAKAIEQTFGSFENFKAQF
NDTGLK-RF--GSGWVWLV-LDK-QGKLQVIS-TANQD-SPYM---D----GL-YPVMGNDVWEHAYYLKYQ
NRRADYLNAWW-NVVNWEEIERRYAEGL
>SODFM1_id__2000751__id__species_Bacteria_Chloroflexi_RBG_13_Chloroflexi_66_10_species/1-203
MP-HE---LPKLPYPYDALEPHIDARTMEIHHSKH-HAAYVNNLNTALEAHAAL-KD-K-PVEKL--IA-DL
N--AV-PE--AIRMAVRNNGG-GHAN----HTLFWSIMGP-GAG-GE--PTGPLKKEIEKAFGGFAGFKEEL
TKSAIT-RF--GSGWAWLV-VDG-SGGLKVLS-TANQD-SPVS---D----GL-KPLLMVDVWEHAYYLKYQ
NRRADYVAAWW-NAVNWVEVNRRFEAAR
>SODFM1_id__2001840__id__species_Bacteria_Chloroflexi_RBG_13_Chloroflexi_68_17_species/1-203
MA-HV---LVSLPYAYDALEPHIDARTMEIHHSKH-HQTYVNNLNAALEPHAAL-QG-K-TVEAL--LA-DL
T--GV-PE--AIRTAVRNNGG-GVAN----HNLFWKVMGP-GGG-GE--PSGSLAAAIKKGFGDFAAFKETF
SKAGIT-QF--GSGWAWLV-VDA-GKTLKVLS-LPNQD-SPVS---N----GM-KPVLAMDVWEHAYYLKYQ
NRRADYVAAWW-NVINWAEVGRIYEANM
>SODFM1_id__2009734__id__species_Bacteria_Chloroflexi_RBG_16_Chloroflexi_51_16_species/1-201
MS-YQ---LPKLNYAYDALEPHIDARTMEIHHTKH-HNAYVTNLNGAIEKHPEL-AS-K-KLVEL--LG-DL
N--KV-PE--DIRMVVRNHGG-GTWN----HSMFWEIMAP-KAG-GA--PKGELGKAIDGSFSSFDNFKTEF
EKAANG-RF--GSGWAWVV-KKG--NGLAIIS-TANQD-NPMS---E----GM-TPILGLDVWEHAYYLKYQ
NRRAEYVTAWW-NVVNWDQVAARFAEK-
>SODFM1_id__2024901__id__species_Bacteria_Chloroflexi_RBG_16_Chloroflexi_63_12_species/1-203
MA-HE---LPPLPYAFDALEPHIDTQTMQIHHGKH-HAAYVTNLNKALESAPGL-QS-K-SAEDL--IK-DL
N--AV-PE--GVRTAVRNNGG-GHVN----HSMFWQLMAP-KAG-GE--PTGDLAAAINAAFGSFATFKEKF
NAAGVG-RF--GSGWAWLS-LDK-NGALTLHS-TANQD-NPLM---E----GM-QPVMGCDVWEHAYYLKYQ
NRRADYLAAWW-NVVNWAEVARRYAAAK
>SODFM1_id__2034277__id__species_Bacteria_Chloroflexi_Thermoflexia_Thermoflexales_Thermoflexaceae_hugenholtzii_JAD2_species/1-203
MA-HT---LPPLPYPYDALEPYIDAQTMEIHHTRH-HQAYVNNLNAALEKYPEL-QD-V-PVETL--LR-HL
P--SV-PE--DIREAVRNNGG-GHLN----HSLFWTLMKP-GGG-GE--PSGALAEAIAKAFGSFANFKELF
TKAAMG-RF--GSGWAWLS-MTA-FGKLVVHS-TPNQD-NPVM---E----GL-FPLLGLDVWEHAYYLKYQ
NRRADYVQAWW-NVVNWDQVAANYAKAL
>SODFM1_id__2037458__id__species_Bacteria_Chloroflexi_Thermomicrobia_Sphaerobacteridae_Sphaerobacterales_Sphaerobacterineae_Sphaerobacteraceae_Nitrolancetus_hollandicus_Lb_species/1-202
MA-FT---LPPLPYAYDALEPYIDEQTMHLHHDRH-HAGYVNNLNAALESAPEF-FN-Q-SIEDI--LR-NI
N--DV-PE--AIRTAVRNNGG-GAEN----HTMFWEIMGP-NGG-GE--PTGDLANAINSAFGDFATFKDKF
SKAGAT-RF--GSGWAWLV-A-R-DGTLDVIS-TANQD-SPFM---D----GL-YPVMGIDVWEHAYYLKYQ
NRRPEYISAWW-NVVNWPAIADRYAKAI
>SODFM1_id__2067461__id__species_Bacteria_CP_KSB1_KSB_J3_species/11-203
AP-FA---LPDLPYAADALAAAIDEQTMQIHHGRH-HKAYTDNLNNALKEH-----A-QMTIVEL------L
D--QV-PE--SVRTTVRNHGG-GYFN----HCLFWHMMPQ--AG-Q---PSGNLAAAINRDFGSLEACKEKF
TKAASS-LF--GSGWAWLV-VNE-TGKLEIAQ-TANQD-TPL---AN--K-H--KPVLGVDVWEHAYYLRYQ
NKRGDYLAAFW-NVINWEQCGKNFAG--
>SODFM1_id__2082843__id__species_Bacteria_CPR_BerkelbacteriaACD58_GWA2_Berkelbacteria_38_9_species/3-202
NF-YT---LPDLPFAYNALEPFIDEQTMKVHHDKH-HATYVEKLNEALGKISDF-TE-K-PIEEV--LK-HL
E--FI-PE--YLRSTVRNHGG-GHAN----HAFFWQTLAP---A-GS--TKDGLAHALDDEFGSFDNFKKQF
TTTALN-QF--GSGWAWLV-MDK-DKKLSIIS-TSNQD-SPLS---Q----NL-TPILNLDVWEHAYYLKYQ
NRRAEYIENWW-HVVNWDKVNGLYSFK-
>SODFM1_id__2084511__id__species_Bacteria_CPR_CPR1_GWA2_CPR1_42_17_species/1-195
MI-KE---LPKLNYAFDALEPYIDTQTMEVHYTKH-HKTYLDKLTMAITG-TPL-EN-M-ELEDI--LM-SP
E--AI-DE--NIRTAVINNGG-GVFN----HNFFWSVIGP-K-S-TG--PDGMLLEKINGTFGSFDMFKEEF
TKSALG-LF--GSGWTWLV-QDK-EGNVKIMN-TQNQA-SPIS---E----GY-KPLLALDVWEHAYYLKYQ
NRRADYITNWW-NIVDWANITL------
>SODFM1_id__2086637__id__species_Bacteria_CPR_CPR3_GWF2_CPR3_35_18_species/1-202
MM-FT---LPKLLYSYADLEPYIDARTMEIHYSKH-HQTYVDKLNLALKDHDEL-SK-K-TVEEL--LI-SL
E--SI-PK--EIQTAVRNNGG-GHYN----HSFFWKVMKP-KGG-GE--SNGILSPIIDKELGGFINFHDKF
TSEALN-RF--GSGWTWLS-LD--ENKLKIHS-TANQD-SPLL---E----GL-KPILALDLWEHAYYLHYQ
NRRADYIKSWW-HVVNWEQVEQNYLDAT
>SODFM1_id__2086893__id__species_Bacteria_CPR_DojkabacteriaWS6_GWA2_WS6_37_6_species/3-202
NK-FQ---LPELPYSYDALEPYIDAKTMEIHHTKH-HQTYIDKLNVALEEAPEY-FD-K-NIEDI--L-KNI
K--DV-PE--KIRPAVINHGG-GFAN----HNLFWQVMAP-KAG-GE--PEGELKNGLIETFGSFEKFKEEF
TNAATT-RF--GSGWAWLV-KDE-GGKLKVTS-TANQD-SPLM---E----GL-IPVLGLDVWEHAYYLKYQ
NKRPDYIEAWW-NIVNWKKVEELLA---
>SODFM1_id__2090827__id__species_Bacteria_CPR_MicrogenomatesOP11_Collierbacteria_GWA2_OP11_42_17_species/5-194
YP-FV---LAELPYKYDALESVIDRQTVEIHYGKH-HQSYVDNLNKILEGMPYL-QN-K-TLEEL--M----
-------N--SEVAAIKNNAG-GVWN----HNFYWQEMKG---G-EEG-ISVDLGKRIEKKFGSLVEFKALF
EKNALG-RF--GSGWGWLV-EDN-EGELEIMS-TANQD-NPLS---L----GK-KPLLGIDVWEHAYYLRYQ
NRRAEYVGSWW-KVVNWEWVGKR-----
>SODFM1_id__2092042__id__species_Bacteria_CPR_MicrogenomatesOP11_Collierbacteria_GWA2_OP11_44_99_species/10-201
FP-FT---LDSLPYAYDALEPVIDKETMEIHHDKH-HQAYTDNLNKAAEANVEL-QT-K-GLEDL--L----
-------G--SGVPVVKNNAG-GVWN----HDFFWESMTT---P-GVS-IENSLKVEIEKAFASVEEFMSKF
EAAAMG-RF--GSGWAWLV-KNK-VGGLEIMS-TANQD-NPLV---D----GL-TPLLAIDVWEHAYYLKYK
NKRVDYVKAWW-QVVNWDKVEERLL---
>SODFM1_id__2093493__id__species_Bacteria_CPR_MicrogenomatesOP11_Daviesbacteria_GWB1_OP11_41_15_species/1-201
-M-FE---LPDLPYGYNALEPYIDEATMKVHHDGH-HATYVKNLNEVLEGHEEF-LK-M-DVETL--LK-SL
D--KV-PL--EIQTKVKNNAG-GHYH----HSIFWTMMAP-SGE-GK--PHGKLAETINQTFGGWEAFKEQF
NHSALG-VF--GSGWTWLV-LD--SGKLVIVN-TLNQD-SPIS---R----GE-FPVLGLDLWEHAYYLKYQ
NKRADYIESWW-KVVNWEEAEKRLEQAS
>SODFM1_id__2094290__id__species_Bacteria_CPR_MicrogenomatesOP11_Gottesmanbacteria_GWA1_OP11_43_11_species/1-201
-M-FT---LSNLPYAYNALEPYIDEATMKLHHDKH-HAAYVKNLNDALVGHDKF-LQ-M-SVEML--LQ-KL
S--AV-PE--SVRTKVRNNAG-GHAN----HGLFWQLLAP-KKD-GV--PRGEIAKAITETFGDFKSFQEKF
TAAALG-RF--GSGWAWLV-SE--NGKLVITD-TANQD-TPLI---D----NK-IPVLGLDVWEHAYYLKYQ
NRRVDYIAAWW-YIVNWEEVDRRFLETI
>SODFM1_id__2099382__id__species_Bacteria_CPR_MicrogenomatesOP11_Woesebacteria_GWB1_OP11_43_14_species/1-167
-M-HK---LPDLPYPFDALEPYIDKKTMELHHGKH-HAGYVEKLNLALENNKEL-LE-K-DIEGI--LR-DI
K--SV-PE--EIRQTVVNSGG-GHAN----HSFFWKIMGPKKAG-----PEGKLFEALKSEFGSFDNFQEKF
TEKALG-VF--GAGWAFLI-INK-DNKLELTR-QSFQN-SPLL---Y----GN-MPILGIDVWEH-------
----------------------------
>SODFM1_id__2100945__id__species_Bacteria_CPR_MicrogenomatesOP11_Woesebacteria_GWD2_OP11_40_19_species/1-198
-M-FK---LPKLPYSFDTLEPYIDARTMQIHHDKH-HQTYVDKLNAACANDASL-AG-K-TIEEI--LS-DP
A--NI-NG--DIRTAIINNGG-GHLN----HSFFWKIMSP-NS------PKSNVGKEIINTFGNFESFKEKF
SNTAVG-RF--GSGWAWLV-VNK--GRLEIVD-TQNQN-TPIS------I-GM-NPILCLDVWEHAYYLKYQ
NKRADYVNAWW-NVVNWKKVEENFSEAI
>SODFM1_id__2114941__id__species_Bacteria_CPR_ParcubacteriaOD1_GWA2_OD1_36_10_species/2-203
EK-YK---IADLPYTYDALEPYIDKATMEIHHDKH-HATYCTKLNEAVDKHPEL-FA-Q-TAEEL--LK-NL
E--QI-PE--DIKIAVKNHGG-GHLH----HSLFWQMLRP-QEN-NK--ATGELLTQIETTFGSWENFQTEF
NNAATT-VF--GSGWAWLV-LE--AGALKITK-TSNQD-SPLT------L-KQ-IPLLGIDVWEHAYYLKYQ
NRRPEYITNFW-PIINWDYVSELYLKNK
>SODFM1_id__2115994__id__species_Bacteria_CPR_ParcubacteriaOD1_GWA2_OD1_38_13_species/7-197
MK-YS---IPKLPYSYEALEPYIDAKTMEIHHSKH-HQAYVDKLNAVLEKYPKL-AD-D-PIESL--LK-NL
P--KM-AE--PDKNMLKNNGG-GHVN----HIAYWETLSP---K-KE--INAKLVEEIVGTFSSLEEFKKIF
SDLALT-RF--GSGWAWLV-RNN-EGKLEAYS-TPNQD-SPHL---N----GH-TPIFCIDVWEHAYYLKYQ
NRRAEYIENWW-NVLKFL----------
>SODFM1_id__2116984__id__species_Bacteria_CPR_ParcubacteriaOD1_GWA2_OD1_40_23_species/1-190
---FT---LPKLNYGYDALEPFIDKETMEIHYSKH-HQTYTDNFNKALTDFPEI-QQ-M-ELVEI--FR-NL
N--SLNPE--ATKTAIKNHGG-GYIN----HKIYWESLAP-Q---KE--ENTDLAREIIRTFSSLDEFKKLF
SDLALK-QF--GSGWAWLV-RTP-EGKLKMYS-LPNQD-SPYT---L----GD-TPIFNLDVWEHAYYLKYQ
NRRAEHIENWW-NVLKFF----------
>SODFM1_id__2128618__id__species_Bacteria_CPR_ParcubacteriaOD1_Magasanikbacteria_GWA2_OD1_40_10_partial_species/1-191
MK-FE---LPKLEYAYDALEPYIDAKTMEIHHSKH-HQAYLDKFNSVLAENPQL-NF-D-SAEEI--LI-NL
N--TV-ND--EDRKVLKNHGG-GFVN----HAFFWKCMGP---E-KE--IDNGLVAEISKTFGSMEEFKATF
SKTAMS-RF--GSGWAWLV-RDE-NKELKIYS-LPNQD-SPLT---L----GH-TPIFCLDVWEHAYYLKYQ
NRRAEYVENWW-NVLKSI----------
>SODFM1_id__2138839__id__species_Bacteria_CPR_ParcubacteriaOD1_Wolfebacteria_GWA2_OD1_ACD81_47_9b_species/1-201
MK-HE---LPPLPYAYNALEPFIDAKTLEIHHTKH-HQSYVDKLNAALEKYPDL-QD-K-TVEEL--IK-SL
N--EL-PE--EIRTTVRNNAG-GHFS----HTLYWNIMNP---A-TQE-PE-ELGNALVETFGSIIAFKEQF
SKAAAN-IF--GSGWVWLA-ADA-NKKLKIVS-TTGHD-NPLM---T----GD-APLMVIDIWEHAYYLHYQ
NRRPEYIENWW-NVLDWKAVEERYNALG
>SODFM1_id__2142534__id__species_Bacteria_CPR_SaccharibacteriaTM7_Candidatus_Saccharimonas_aalborgensis_complete_species/1-196
-M-HI---LPDLPYDYAALEPVISEEIMRLHHLKH-HQTYVDKLNAALEQATEF-KD-T-PLVEL--LS-DI
E--KL-PS--SIKTAIRNHGG-GHYN----HSLFWKCMRP--GD-GQ--PGGELAEAITAKWGSYHAFVQEF
SSAATG-LF--GSGWVWLT---R-D--LEIIP-LPNQD-TPMM---L----GKGEPILGLDVWEHAYYLDYK
NKRDEYINSWW-KLVNWEFVEERYRR--
>SODFM1_id__2144796__id__species_Bacteria_CPR_WWE3_GWB1_WWE3_41_6_species/8-207
ER-FI---TPELPYSHDALEPYIDKETMEIHHEKH-HKTYVNKLNEALDKYPDF-FQ---DIEIL--LA-KL
N--EI-PE--EIRTAVRNNGG-GHFN----HSLLWGWMSP-T-P-DVT-PTGKLSDAIDKTFGSLDMFKEEF
TKAALN-RF--GSGWAWLV-MDK-NGNLSVTS-TPNQD-SPVM---D----G--TPVLGLDVWEHAYYLKYR
NMRASYIENWW-NVVNWKKLSLDFENL-
>SODFM1_id__2182893__id__species_Bacteria_Cyanobacteria_Chroococcales_Acaryochloris_marina_MBIC11017_species/2-204
EG-FT---VPPLPYSYFALEKYIDTKTMKIHHDKH-HAGYVNNLNAAIAKHPNL-AG-K-SVEDL--LT-DL
N--AV-PE--DIRTAVRNNGG-GHAN----HTLFWDSMTP-NAE-GK--PKGKLADAIEESFGSFVAFQSEF
KKAGLT-RF--GSGWAWLV-LTK-DGKLAVTS-TPNQD-SPLL---D----GN-IPLLGNDVWEHAYYLKYQ
NRRGDYLDAWW-NVVNWAEVESRYEKAT
>SODFM1_id__2187719__id__species_Bacteria_Cyanobacteria_Chroococcales_Chamaesiphon_minutus_PCC_6605_species/2-203
DV-FA---LPPLTYDYKALEPHIDAATMKFHHDKH-HAAYVKNLNAAVNKYPEL-KT-K-SVEQL--LT-SL
S--AL-PK--DIQTTVRNNGG-GHYN----HTMFWRIMGP-KGG-GM--PTGSIATAINSQFGTFDTFKTQF
NQAGTK-LF--GSGWVWLV-SDK--NKLKIIT-TPNQD-SPIS---Q----GL-YPIMGNDVWEHAYYLNYQ
NRRPEYLSAWW-NVINWTEVNKRFAQAQ
>SODFM1_id__2189890__id__species_Bacteria_Cyanobacteria_Chroococcales_Crocosphaera_watsonii_WH_8501_species/1-199
MKIFV---QAPLPYDYNALEPFIDAKTMEIHYTGH-HGGYLKKFKKTLEKH----KG-K-TLEQI--LG-NI
D--NI-PS--DIRTSIRNNGG-GHYN----HTVFWAIMTP-N-G-GGE-PNGEFATAINNSFGSFEEFKAQF
KAESFK-RF--GSGWVWLV-RDK-NGRLEITS-SPGQD-NPIM---E----G--YPILGTDVWEHAYYLNYK
NSRGSYVDAWW-NTINWDEVNARFQTV-
>SODFM1_id__2197973__id__species_Bacteria_Cyanobacteria_Chroococcales_Cyanobium_gracile_PCC_6307_species/1-201
MVLFV---LPPLPYPADALAPAIEPTTMTIHHDRH-HGAYVANLNARITDHPEL-EG---ALEDL--QG-RI
S--RY-PA------AVRNNGG-GHYN----HSLFWRVMAP--GG-GA--PSPQLGAAITAAFGSPEALQQRF
ARAAAD-RF--GSGWTWLI--RP-DGSLAIAS-TANQD-NPLMDLPGER--G--VPLLGLDVWEHAYYLDYQ
NRRPDYIAAWW-SLVNWNEVNRRFAAGG
>SODFM1_id__2202817__id__species_Bacteria_Cyanobacteria_Chroococcales_Cyanothece_sp_PCC_7425_species/2-204
YP-AE---LPPLPYDYGALETAIDARTMEIHHDRH-HAAYVKNLNAALQQDTNL-QN-Q-SVEAL--LR-DL
N--SV-PE--AIRERVRNNGG-GHLN----HTIFWQIMGP-DGG-GE--PTGDLAQEINQTFGSFEELRKQF
NQAGGD-RF--GSGWVWLV-RNP-QGQLQIVT-TANQD-NPIT---D----SN-YPIMGNDVWEHAYYLRYQ
NQRAEYLNNWW-NVVNWGEIDRRAQGSQ
>SODFM1_id__2210280__id__species_Bacteria_Cyanobacteria_Chroococcales_Gloeocapsa_sp_PCC7428_species/1-203
MA-FE---LSALPYNYDALEPYIDAQTMQLHHDMH-HQAYVNNLNAAVEKHAQL-QS-K-SLEDL--VR-EL
D--SI-PD--DVRTAVRNNGG-GHVN----HTMFWEIMGP-NSG-GE--PTGAVGEAIQDTFGDFETFKQRF
NDAGTK-QF--GSGWVWLV-RSP-DGKLEVMS-TPNQD-SPIT---Q----GY-FPIMGNDVWEHAYYLKYQ
NRRAEYLKQWW-NVVNWDEINKRFEMST
>SODFM1_id__2212981__id__species_Bacteria_Cyanobacteria_Chroococcales_Gloeocapsa_sp_PCC7428_species/2-204
GS-FE---LPPLPYAYNALEPHIDAATMRFHHDRH-HATYVKNLNAALEKHPQL-KG-R-SAEQL--LS-NL
N--SV-PE--DIRTSVRNNGG-GHVN----HSMFWRIMSP-DGG-GE--PTGQIATVINQNFGSFAEFKKQF
NSAGEG-RF--GSGWAWLV-RTR-DGNYQITS-TANQD-SPFM---E----GN-YPIMGNDVWEHAYYLKYQ
NRRAEYLNAWW-NVVNWNEINQRLAQAT
>SODFM1_id__2229401__id__species_Bacteria_Cyanobacteria_Chroococcales_Thermosynechococcus_elongatus_BP_1_species/2-205
VAAYT---LPPLPYDYDALEPVIDAETMRLHHDKH-HAAYVNTLNKALTPYRQW-HG-L-AIETL--LR-HL
H--QL-PT--AIQSTVRNHGG-GHAN----HSLFWQSMAP-NGG-GE--PAGDLAIAIENTFGSFPEFQAQF
QQAGLR-HF--GSGWVWLV-LTP-QGNLTITT-TLNQD-SPLM---Q----GQ-VPILGNDLWEHAYYLTYR
NRRDQYLEAWW-QVVNWPWVSDRYAQMR
>SODFM1_id__2232523__id__species_Bacteria_Cyanobacteria_Gloeobacteria_Gloeobacterales_Gloeobacter_violaceus_PCC_7421_species/2-204
YP-YK---LAPLPYDYSALEPYIDAETMKLHHDKH-HQAYVDNLNKALEKYPDL-QK-K-SPEQL--LR-DL
K--QV-PE--DTRAAVRGNGG-GHVN----HTMFWEIMKP-KGG-GE--PAGPIAAAIRTNFGSFDAFKTQF
NEAGTK-RF--GSGWVWLV-SNP-GGKLEIVS-TANQD-SPIA---D----GK-YPIMGNDVWEHAYYLKYQ
NRRADYLSAWW-NTLNWDEINRRFQKAS
>SODFM1_id__2241562__id__species_Bacteria_Cyanobacteria_Nostocales_Microchaetaceae_Fremyella_diplosiphon_UTEX_481_species/2-204
GA-IQ---LPPLPYAYDALEPHIDAKTMQFHHDKH-HAAYVKNLNAALEKHPQL-KG-R-TVEEL--LR-QL
D--KV-PA--DIRKTVRNNGG-GHVN----HSMFWQIMKP-KGG-GE--PTGAIATAINQNFGNFAAFKKQF
NEAGAG-QF--GSGWVWLV-RNK-NGKLEVTT-TANQD-TPLS---Q----GK-YPILGNDVWEHAYYLNYQ
NRRADYLEAWW-NVVNWDEINQRFAAAS
>SODFM1_id__2249133__id__species_Bacteria_Cyanobacteria_Nostocales_Microchaetaceae_Microchaete_diplosiphon_species/2-204
GA-IQ---LPPLPYAYDALEPHIDAKTMQFHHDKH-HAAYVKNLNAALEKHPQL-KG-R-TVEEL--LR-QL
D--KV-PA--DIRKTVRNNGG-GHVN----HSMFWQIMKP-KGG-GE--PTGAIATAINQNFGNFAAFKKQF
NEAGAG-QF--GSGWVWLV-RNK-NGKLEVTT-TANQD-TPLS---Q----GK-YPILGNDVWEHAYYLNYQ
NRRADYLEAWW-NVVNWDEINQRFAAAS
>SODFM1_id__2257765__id__species_Bacteria_Cyanobacteria_Nostocales_Nostocaceae_Anabaena_cylindrica_PCC_7122_species/2-204
NP-AE---LPPLPYADNALEKAIDAETMKLHHDKH-HAAYVNNLNNALKTQPNL-QN-Q-SVEAL--LR-DL
N--NV-PE--NIRGTVRNNGG-GHLN----HTIFWQIMSP-QGG-GQ--PTGEIAQEINQTFGSFEEFRNRF
NQAASD-RF--GSGWVWLV-RNP-QGQLQITT-TPNQD-NPIT---E----GS-YPIMGNDVWEHAYYLRYQ
NRRADYLNNWW-NVVNWTEINKRAQASR
>SODFM1_id__2270414__id__species_Bacteria_Cyanobacteria_Nostocales_Nostocaceae_Cylindrospermum_stagnale_PCC_7417_species/2-204
GA-IE---LPPLPYAYEALEPHIDARTMQFHHDKH-HAAYVNNLNAALDKHPEL-KS-K-TVEQL--LQ-NL
D--QV-PA--DIRTTVRNNGG-GHVN----HSMFWKIMKP-NGG-GE--PTGEIATAINQTFGSFENFKKKF
NSAGEA-RF--GSGWVWLV-RTP-GGNLEITT-TANQD-NPLI---E----SQ-YPIFGNDVWEHAYYLKYQ
NRRPDYLDAWW-NVVNWDEINQRFADAT
>SODFM1_id__2273563__id__species_Bacteria_Cyanobacteria_Nostocales_Nostocaceae_Nodularia_spumigena_CCY9414_species/2-204
SP-AK---LPLLPYDYAALGKAIDAETMKLHHDGH-HASYVNNLNDALKQAPDL-QK-N-SVEAL--LR-DL
N--NV-PE--NIRTKVRNNGG-GHLN----HTIFWQIMSP-EGG-GE--PIEEIAAEINQTFGSFEEFKKQF
NAAGGD-RF--GSGWVWLV-RNP-AGELQIVT-TANQD-NPIM---D----GA-YPIMGNDVWEHAYYLRYR
NRRAEYLKNWW-NVVNWPEVNKRSLVNL
>SODFM1_id__2278748__id__species_Bacteria_Cyanobacteria_Nostocales_Nostocaceae_Nostoc_linckia_NIES25_species/2-204
GA-IQ---LPPLPYAYEALEPHIDAKTMQFHHDKH-HATYVKNLNAALEKHPEL-KS-K-SVEQL--LQ-RL
N--TV-PQ--DIRKTVQNNGG-GHVN----HSMFWQIMKP-KGG-GE--PTGDIASAINQNFGSFAAFKKQF
NEAGAG-RF--GSGWVWLV-RNK-DGKLQVTS-TANQD-SPLS---Q----GK-YPILGNDVWEHAYYLNYQ
NRRADYLEAWW-NVVNWDEINKRFGDAK
>SODFM1_id__2279477__id__species_Bacteria_Cyanobacteria_Nostocales_Nostocaceae_Nostoc_linckia_NIES25_species/2-204
SP-AQ---LPPLPYGYGALTKAIDAETMKLHHSAH-HASYVNNLNDALKQYPNL-QK-R-SVESL--LL-DL
N--SV-PE--NIRTKVRNNAG-GHLN----HTIFWQLMSP-QGG-GQ--PTGAIAQEINKTFGSFDAFKKEF
NAAGAG-RF--GSGWVWLV-RNP-QNQLQIVT-TANQD-NPIM---D----GF-YPILGNDVWEHAYYLKYR
NRRAEYLNNWW-NVVNWPQINRRSQSSQ
>SODFM1_id__2284226__id__species_Bacteria_Cyanobacteria_Nostocales_Nostocaceae_Nostoc_punctiforme_PCC73102_species/2-204
FP-AQ---LPPLPYGYGALGKAIDAETMKLHHDVH-HASYVKNLNDALKQYPDL-QK-R-SVEAL--LV-DL
K--SV-PE--DIRTKVRNNGG-GHLN----HTIFWQLMSP-DSG-GQ--PTGAIAQEINQTFGSFDAFKKQF
NAAGAA-RF--GSGWVWLV-RNP-QNQLQIVT-TANQD-NPIM---D----GF-YPIMGNDLWEHAYYLKYR
NRRAEYLNNWW-NVVNWPQINRRSQLSS
>SODFM1_id__2287235__id__species_Bacteria_Cyanobacteria_Nostocales_Nostocaceae_Nostoc_punctiforme_PCC73102_species/2-204
GA-IQ---LPPLAYAYEALEPHIDAKTMQFHHDKH-HATYVKNLNAALDKHPEL-KG-K-TIEEL--LQ-KL
D--SV-PQ--DIRRTVRNNGG-GHVN----HSMFWEIMKP-KGG-GE--PTGNIASAINQSFGSFAAFKKQF
NEAGAS-RF--GSGWVWLV-RNK-GGKLEVTT-TANQD-SPLS---T----GK-YPILGNDVWEHAYYLNYQ
NRRADYLDAWW-NVVNWDEINKRFAAAN
>SODFM1_id__2293605__id__species_Bacteria_Cyanobacteria_Nostocales_Nostocaceae_Richelia_intracellularis_HH01_species/2-204
DI-VK---LPPLPYPYEALEPYIDEQTMRFHHDKH-HASYVKNLNAALTKHPEL-KS-Q-SIEDL--LK-NL
D--DI-PR--DIQNIVCNNGG-GHLN----HTMFWTIMKP-NGG-GE--PNKEIASAIKKDFGNFNNFKKQF
NQAGAK-HF--GSGWTWLV-LNK-NDKLEVMS-TANQN-SPLS---E----GK-YPIMGNDIWEHAYYLNYQ
NRRKDYLEAWW-NVVNWDEVNKRFTVAK
>SODFM1_id__2296558__id__species_Bacteria_Cyanobacteria_Nostocales_Rivulariaceae_Calothrix_parasitica_species/2-202
---IK---LPPLPYDYNGLEPHIDAKTMKFHHDKH-HAGYVKNLNAALGKYPQL-KE-K-SVEEL--LG-DL
N--SV-PE--DIRNTIINNGG-GHLN----HSMFWEIMKP-NGG-GE--PNGAIANAIKDNFGSFSEVKSQF
NQAGAK-RF--GSGWAWLV-FNK-DGKLEVMS-TANQD-SPFM---M----GK-YPVMGNDVWEHAYYLNYQ
NRRKDYLEAWW-NTINWDEVNQRFEAAK
>SODFM1_id__2302436__id__species_Bacteria_Cyanobacteria_Nostocales_Rivulariaceae_Rivularia_sp_PCC_7116_species/2-202
---IK---LPPLPYDYNGLEPHIDAKTMKFHHDKH-HAGYVKNLNAALGKYPKL-KQ-Q-SVEEL--LG-NL
D--SV-PQ--DIRNTIRNNGG-GHVN----HSMFWEIMKP-DGG-GE--PTGAIANAIKDNFGSFSEMKNQF
NQAGAK-RF--GSGWAWLV-FNK-DGKLEVMS-TANQD-SPFS---Q----GK-YPVMGNDVWEHAYYLNYQ
NRRKDYLEAWW-NTINWDEVNTRFDAAK
>SODFM1_id__2322241__id__species_Bacteria_Cyanobacteria_Oscillatoriales_Leptolyngbya_boryana_dg5_species/2-205
SP-AK---LDPLPYDYAALEPYIDAQTMRLHHDKH-HATYVNNINETLKAYPDL-QK-Q-SVDSL--IQ-NL
N--QV-PE--AIRTKIRNNGG-GHVN----HTMFWQIMAP-KAG-GT--PTGAVAKAIDQTFGSFDAFKQQF
NKAGAD-RF--GSGWAWLV-SDR-QGKLSITS-TANQD-NPLM---SP---NA-YPILGNDVWEHAYYLKYQ
NRRAEYLTNWW-NVVNWQAVNQRYAQAQ
>SODFM1_id__2324123__id__species_Bacteria_Cyanobacteria_Oscillatoriales_Leptolyngbya_boryana_dg5_species/2-204
SP-AQ---LPPLPYDAGALSKAIDAETMRIHHDRH-HQTYVDNLNTALKDQPNL-QN-L-SIEAM--LR-DL
N--AV-PE--NIRNTIRNNAG-GHLN----HTIFWQIMSP-DGG-GQ--PTGAIAQAINQTFGNFESFRKQF
NEAGGD-RF--GSGWVWLV-RNA-QGQLQIVS-TANQD-NPIM---E----GN-YPIMGNDVWEHAYYLRYQ
NRRADYLNNWW-NVVNWNEINRRFQAAS
>SODFM1_id__2325118__id__species_Bacteria_Cyanobacteria_Oscillatoriales_Leptolyngbya_boryana_dg5_species/1-203
MA-FE---LKPLPYAYDALEPYIDATTMQLHHDKH-HAAYVNNLNAAIEKYSDL-QS-M-SVEDL--VT-HL
D--RV-PE--DVRTTVRNNAG-GHVN----HTMFWEIMGA-NGS-GA--PTGAISEAINNSFGSFDAFKQQF
NDAGTK-RF--GSGWVWLV-RSQ-QGDLQILS-TPNQD-SPLI---E----GH-TPIMGNDVWEHAYYLKYQ
NRRPEYLNAWW-NVLNWEEINRRFDAAM
>SODFM1_id__2341308__id__species_Bacteria_Cyanobacteria_Oscillatoriales_Microcoleus_vaginatus_FGP2_species/2-204
GP-FT---LPPLPYEYNALEPHIDARTMQFHHDKH-HAAYVKNLNDAVSKYPQL-KN-M-SAENM--LR-DL
S--KV-PE--DIRTTVRNNGG-GHLN----HTMFWEIMGP-NGG-GE--PTGAIATAIKQTFGSVDDFKAKF
NDAGTK-RF--GSGWVWLV-RNK-AGKLEITT-TANQD-TPLM---D----GN-YPIMGNDVWEHAYYLKYQ
NLRADYLKAWW-NVVNWAAINKRYEKAS
>SODFM1_id__2347049__id__species_Bacteria_Cyanobacteria_Oscillatoriales_Oscillatoria_acuminata_PCC6304_species/2-204
SP-AE---LPPLPYPYNALEPHIDARTMELHHDKH-HASYVSNLNEALENNANL-RN-Q-SVESL--IR-NL
N--QV-PE--DIRTTIRNNGG-GHVN----HSMFWAIMSP-NGG-GE--PTGAIAQAITENFGSFETFKEQF
NQAGSS-QF--GSGWVWLV-RNA-QGQLEITS-TPNQD-SPLI---D----GQ-YPIMGNDVWEHAYYLNYQ
NQRGEYLNNWW-NVVNWEEVNRRFETAS
>SODFM1_id__2350857__id__species_Bacteria_Cyanobacteria_Oscillatoriales_Oscillatoria_nigroviridis_PCC_7112_species/2-204
GP-FT---LPPLPYEYNALEPHIDARTMQFHHDKH-HAAYVKNLNDAVSKYPQL-KN-I-TAENM--LR-DL
S--KV-PE--DIRTAVRNNGG-GHLN----HSMFWEIMSP-KGG-GE--PTGAIATAIKQTFGSVDDFKAKF
NDAGAK-RF--GSGWVWLV-RNK-AGKLEITT-TANQD-TPLI---D----GN-YPIMGNDVWEHAYYLKYQ
NLRADYLKAWW-NVVNWAEINKRYEKAI
>SODFM1_id__2368473__id__species_Bacteria_Cyanobacteria_Oscillatoriales_Trichodesmium_erythraeum_IMS101_species/2-203
LP-FQ---LTPLPYGYDALEPYIDKETMGFHYGKH-YAGYIKKLNGAIAQYPKL-KE-F-TAEEL--LL-GL
N--SL-PQ--DIRTAVRNNGG-GYVN----HKMFWEIMAP-NGG-GK--PEGKIAVAIDESFGNFDGFKERF
NAAGAA-RF--GSGWVWLV-LGN-DGKLKVIS-TLNQD-SPFL--T-----GY--PIMGNDVWEHAYYLRYQ
NRRRDYLNAWW-NIVNWPEVNRRYELAL
>SODFM1_id__2376458__id__species_Bacteria_Cyanobacteria_Pleurocapsales_Pleurocapsa_sp_PCC_7327_species/2-204
KP-FK---AIPLPYAYDALEPYIDAETMRFHHDKH-YVTYTKNFNAAISKYPQL-AN-Q-SAEEI--IS-DL
D--RL-PQ--DIRTTVRNNGG-GYVN----HTMFWEIMSP-KGG-DR--PTGELARAIDKTFGSFDKFKTAF
NDTGSK-QF--GSGWAWLV-LDR-NKQLKIMG-TPNQD-SPLM---M----GM-YPVMGNDVWEHAYYLKYR
NERGKYLDAWW-NVVNWDEVNKRYQQAM
>SODFM1_id__2381931__id__species_Bacteria_Cyanobacteria_Pleurocapsales_Stanieria_cyanosphaera_PCC_7437_species/2-204
KP-FQ---LPPLPYAYDALEPYIDAETMRFHHDKH-HAAYTKKLNQAVNQYPEL-AN-Q-SAEDI--LR-NM
D--TV-PE--DILTTVRNNGG-GYVN----HAMFWQIMSP-DGG-GN--PTGAIATAITETFGSFDAFKEQF
NEAGSK-QF--GSGWAWLV-LDT-NNQLQVMS-TPNQD-SPLM---D----GM-YPIMGNDVWEHAYYLKYR
NKRDEYLTQWW-NVVNWEEVNKRYEQAI
>SODFM1_id__2394462__id__species_Bacteria_Cyanobacteria_Stigonematales_Chlorogloeopsis_fritschii_PCC_6912_species/2-204
NP-AQ---LPPLPYPYNALEKAIDAETMKLHHDRH-HATYVENLNNALNQYPQL-QD-R-SVEAL--LR-DL
N--SV-PE--DIRTTVRNNGG-GHLN----HTIFWQIMSP-QGG-VE--PTGEIAQEINQTFGSFEEFRKQF
NEAGGD-RF--GSGWVWLV-RNP-QGQLQITS-TPNQD-SPIT---E----GS-YPIMGNDVWEHAYYLRYQ
NRRAEYLNNWW-NVVNWQEINRRAQASR
>SODFM1_id__2394527__id__species_Bacteria_Cyanobacteria_Stigonematales_Chlorogloeopsis_fritschii_PCC_6912_species/2-204
GE-VK---LPPLPYTPTALEPYVDAATMRIHHGKH-HATYVKNLNAALDKYPQL-KN-R-SVEDL--LR-NL
N--SV-PE--DIRTAVRNNGG-GHVN----HSMFWRIMKP-KGG-GE--PTGAIASAIKQNFGSFENFKKQF
NEAGTK-RF--GSGWVWLV-RNP-NGRLEIMT-TGNQD-TPLS---E----GK-YPIMGNDVWEHAYYLKYQ
NRRADYLNAWW-NVVNWDEINRRFADAQ
>SODFM1_id__2396455__id__species_Bacteria_Cyanobacteria_Stigonematales_Chlorogloeopsis_fritschii_PCC_6912_species/1-203
MA-HT---LAPLPYDYAALEPYIDAQTMQLHHDKH-HAAYVNNLNAALEKYPDL-MN-K-SIEEL--II-NL
E--QI-PS--EIRTVVRNNAG-GHFN----HTLFWKSMSP-NGS-RT--PTGAIAEAIEVTFGSFDNFKQQF
NEAGMK-QF--GSGWVWLT-FNR-SGKLEIVT-TPNQD-SPLT---T----GL-YPLLGNDVWEHAYYLKYQ
NRRKDYLDAWW-NVVDWDEVNRRFETAR
>SODFM1_id__2402506__id__species_Bacteria_Cyanobacteria_Stigonematales_Fischerella_muscicola_PCC7414_species/1-203
MA-HT---LAPLPYDYAALEPYIDAQTMQLHHDKH-HAAYVNNLNAALEKHPDL-QS-K-TVEDL--VT-NL
D--AI-PQ--DIRTTVRNNAG-GHAN----HTLFWQLMSP-QGG-GE--PTGKIKDAIAATFGSFDNFKVQF
NDAGIK-QF--GSGWVWLV-FNP-EHKLEIVT-TSNQD-SPLT---T----GL-YPLLGNDIWEHAYYLKYQ
NRRADYLNAWW-NVVNWDEVNRRFESVS
>SODFM1_id__2403445__id__species_Bacteria_Cyanobacteria_Stigonematales_Fischerella_muscicola_PCC7414_species/2-204
GA-IQ---LPPLPYDYNALEPHIDEATMRFHHDKH-HATYVKNLNAALDKYPDL-KN-K-NVEDL--LR-NL
D--SV-PE--DIRTTVRNNGG-GHIN----HSMFWLIMKP-DGG-GE--PTGAIADAIQDNFGSFANFKKQF
NDAGSK-RF--GSGWVWLV-RNK-DGRLEVVS-TPNQD-TPLS---E----GK-YPIMGNDVWEHAYYLKYQ
NRRADYLDAWW-NVLNWDEINKRFAAAT
>SODFM1_id__2408308__id__species_Bacteria_Cyanobacteria_Stigonematales_Mastigocladopsis_repens_MORA_PCC_10914_species/2-204
GV-IQ---LPPLPYPYQALEPHIDAATMRFHHDKH-HATYVKNLNAALDKHPEL-KS-R-TVEQL--LR-DL
N--SV-PE--DIRRTVRNNGG-GHVN----HSMFWRIMKP-KGG-GE--PTGAISSAIKQNFSSFANFKKQF
NEAGAS-RF--GSGWVWLV-RTK-DGKLEVRT-TANQD-SPLS---E----GN-YPIMGNDVWEHAYYLKYQ
NRRADYLNAWW-NVLNWDEINKRFAQAS
>SODFM1_id__2424587__id__species_Bacteria_Deinococcus_Thermus_Deinococci_Deinococcales_Deinococcaceae_Deinococcus_deserti_VCD115_species/1-203
MA-YE---LPQLPYAYDALEPHIDTRTMEIHHTKH-HQAYVDNANKALEG-SEL-AS-L-PVEEL--IQ-KL
D--QV-PA--DKKTALRNNAG-GHAN----HSLFWQVMGP-GQG-GQ--PSGELMEAINAAFGSFEAFKTKF
EDAAKT-RF--GSGWAWLV-V-K-DGSLTVVS-TANQD-NPLMGIGS--G----TPVLGVDVWEHAYYLNYQ
NKRPDYLTAFW-NVVNWDEVSRRYAAAR
>SODFM1_id__2428291__id__species_Bacteria_Deinococcus_Thermus_Deinococci_Deinococcales_Deinococcaceae_Deinococcus_ficus_DSM_1911_species/1-203
MA-YE---LPKLPYAYDALEPHIDARTMEIHHTKH-HQAYVDNANKALEG-SDM-AD-L-PVEEL--IQ-KL
D--QV-PA--DKKGALRNNAG-GHAN----HSLFWQVMGP-NQG-GQ--PSGELMDAITGAFGSFDAFKEKF
EDAAKT-RF--GSGWAWLV-V-K-NGALDVVS-TANQD-NPLMGVGS--G----TPILGVDVWEHAYYLNYQ
NRRPDYLKAFW-NAVNWDEVSRRYSAAK
>SODFM1_id__2432413__id__species_Bacteria_Deinococcus_Thermus_Deinococci_Deinococcales_Deinococcaceae_Deinococcus_geothermalis_DSM11300_species/1-202
MA-YQ---LPQLPYAYDALEPHIDARTMEIHHTKH-HQTYIDNANKALEG-TEF-AD-L-PVEEL--IQ-KL
D--QV-PA--DKKTVLRNNAG-GHAN----HSLFWQVMPQ-GQ--GQ--PTGELAQAINETFGSFEAFKQQF
EDAAKG-RF--GSGWAWLV-V-K-GGQLAVVS-TANQD-NPLMGIGS--G----TPILGVDVWEHAYYLNYQ
NRRPDYLKAFW-NVVNWDEVARRYQQAK
>SODFM1_id__2436517__id__species_Bacteria_Deinococcus_Thermus_Deinococci_Deinococcales_Deinococcaceae_Deinococcus_metallilatus_species/1-203
MA-YQ---LPPLPYAYDALEPYIDARTMEIHHTKH-HQTYIDNANKALEG-TEF-AD-L-PVEVL--IT-RL
D--EV-PA--DKKNVLRNNAG-GHAN----HSLFWTVMGN-GQS-SQ--PSGELAQAINDAFGSFDAFKEKF
EDAAKG-RF--GSGWAWLV-V-Q-GGKLAVVS-TANQD-NPLMGIGS--G----TPILGVDVWEHAYYLNYQ
NKRPDYLKAFW-NVVNWDEVARRYQEAK
>SODFM1_id__2439905__id__species_Bacteria_Deinococcus_Thermus_Deinococci_Deinococcales_Deinococcaceae_Deinococcus_radiodurans_R1_species/1-203
MA-YT---LPQLPYAYDALEPHIDARTMEIHHTKH-HQTYVDNANKALEG-TEF-AD-L-PVEQL--IQ-QL
D--RV-PA--DKKGALRNNAG-GHAN----HSMFWQIMGQ-GQA-NQ--PSGELLDAINSAFGSFDAFKQKF
EDAAKT-RF--GSGWAWLV-V-K-DGKLDVVS-TANQD-NPLMGIGS--G----TPILGVDVWEHAYYLNYQ
NRRPDYLAAFW-NVVNWDEVSKRYAAAK
>SODFM1_id__2442027__id__species_Bacteria_Deinococcus_Thermus_Deinococci_Deinococcales_Deinococcaceae_Deinococcus_wulumuqiensis_R13_species/1-203
MA-YT---LPQLPYAYDALEPHIDARTMEIHHTKH-HQTYVDNANKALEG-TEW-AD-L-PVEEL--IQ-KL
D--QL-PA--DKKGALRNNAG-GHAN----HSLFWQVMGQ-GKG-GQ--PSGELMDAIGSAFGSFDAFKQKF
EDAAKT-RF--GSGWAWLV-V-R-DGKLDVVS-TANQD-NPLMGVGS--G----TPILGVDVWEHAYYLNYQ
NRRPDYLAAFW-NVVNWDEVAKRYAAAK
>SODFM1_id__2444493__id__species_Bacteria_Deinococcus_Thermus_Deinococci_Deinococcales_Trueperaceae_Truepera_radiovictrix_DSM_17093_species/2-198
LPAFS---LPELGYAYGALEPVIDAETMTLHHQEH-HQSYVDALNAALADYPEL-QG-R-TLGEL--LT-TL
P--EL-PE--EVRQDVQNQGG-GHLN----HALWWRWVAP---G-GE--P-GRSAERIAETFGDLEGLKEPF
NAAADA-RF--GSGWAWLV-VDE-SGRLSVLS-TPNQD-HPIS---Q----G--VPLLGLDVWEHAYYLSYR
NRRPEYINAFW-EVVNWDAVE---EQHG
>SODFM1_id__2444707__id__species_Bacteria_Deinococcus_Thermus_Deinococci_Deinococcales_Trueperaceae_Truepera_radiovictrix_DSM_17093_species/1-198
MA-FN---LPDLPYPTDALEPHIDAKTMEIHHDKH-HGTYTTKLNDAVQG-TEL-EG-L-SIEEI--LR---
---KG-AE--NLPAAVRNNGG-GYYN----HNLFWEWLSP-QGG-GE--PTGELAEAIARDFGSFAAFKEKF
SEAAAN-RF--GSGWAWL--VSE-NGKLSITS-TPNQD-NPMM----EG--K--HAILGLDVWEHAYYLKYQ
NRRPEYIQAFW-NVVNWPKVSELYAQTK
>SODFM1_id__2445483__id__species_Bacteria_Deinococcus_Thermus_Deinococci_Deinococcales_Trueperaceae_Truepera_radiovictrix_DSM_17093_species/2-201
AAPFA---LPELPYPYDALAPAIDAETMRLHHEAH-HRSYVERLNAALADVPEF-HG-L-PFSRL--LI-DL
T--AL-PT--ALGTAVRNHGG-GHLN----HTLWWGWLEP---G-GA--P-SALRRALEGAFGSTESFRERL
LGAAAA-HF--GSGWAWLV-LDA-AGRLRVRT-TRNQD-SPVM---D----G--LPVLGVDVWEHAYYLTYR
NRRGEYLENLW-RLVNWDAVARAYERAE
>SODFM1_id__2448367__id__species_Bacteria_Deinococcus_Thermus_Deinococci_Thermales_Thermaceae_Marinithermus_hydrothermalis_T1_DSM_14884_species/3-205
YP-FK---LPELGYAYDALEPHIDARTMEIHHTKH-HQAYVNNLNAALEKHPYL-HG-A-GLEAL--LR-NL
A--AL-PE--EIQTAVRNNGG-GHAN----HSLFWEVIAP-GGS-RE--PTGALAQAIQETFGSFEAFKERF
AKAAAT-RF--GSGWAWLA-VDA-FGKLHVFS-TANQD-SPLM---Q----GF-TPILGLDVWEHAYYLKYQ
NRRPEYIQAFW-NVVNWDVVAQKYEAAK
>SODFM1_id__2450778__id__species_Bacteria_Deinococcus_Thermus_Deinococci_Thermales_Thermaceae_Meiothermus_ruber_DSM_1279_species/3-201
YP-FK---LPELAYPKDALEPHIDAQTMEIHHGKH-HAAYVNNLNAALEKHPEL-HS-W-SLEDL--LT-KI
N--QV-PE--DIRTAVRNNGG-GHHN----HTLFWDILTP-GGS-KE--PTGKLAEAINATFGSFEELKAKL
TQAGAT-RF--GSGWAWLV-KDK-DGKLQVYS-TANQD-SPLM---E----GH-TPLLGIDVWEHAYYLKYQ
NRRPDYLAAIW-NVINWDKVAERF----
>SODFM1_id__2452960__id__species_Bacteria_Deinococcus_Thermus_Deinococci_Thermales_Thermaceae_Meiothermus_taiwanensis_DSM14542_species/3-201
YP-FK---LPELAYPKDALEPHIDAQTMEIHHGKH-HAAYVNNLNAALEKHPEL-HG-W-SLEDL--LT-KI
N--QV-PE--DIRTAVRNNGG-GHHN----HTLFWDILTP-GGS-KE--PTGKLAEAIQATFGSFDELKAKL
TQAGAS-RF--GSGWAWLV-KDK-DGKLHVYS-TANQD-SPLM---E----GH-TPLLGIDVWEHAYYLKYQ
NRRPDYLAAIW-NVINWDKVAERL----
>SODFM1_id__2456081__id__species_Bacteria_Deinococcus_Thermus_Deinococci_Thermales_Thermaceae_Oceanithermus_profundus_DSM_14977_species/3-205
YP-FE---LPDLGYAYDALEPHIDARTMEIHHTKH-HGGYVNNLNKALEGHAFL-HG-A-GLEEL--LT-HL
S--AL-PA--EIQTAVRNNGG-GHLN----HSLFWEVIAP-GGA-HA--PSGELAWAIEDAFGSFDAFKDVF
AKAAAT-RF--GSGWAWLA-LDP-WGRLHVLS-TPNQD-NPVM---Q----GL-TPILGLDVWEHAYYLKYQ
NRRPDYIAAFW-NVVNFDVVGEKFAAAR
>SODFM1_id__2458505__id__species_Bacteria_Deinococcus_Thermus_Deinococci_Thermales_Thermaceae_Thermus_oshimai_JL_2_species/3-203
YP-FK---LPELGYPYTALEPHIDAQTMEIHHQKH-HGGYVNNLNAALEKYPYL-HG-V-EVEVL--LR-HL
A--AL-PQ--DIQTAVRNNGG-GHLN----HSLFWELLTP-GGA-KE--PVGELKKAIDEQFGGFQALKEKL
TQAAMA-RF--GSGWAWLV-KDP-FGKLHVLS-TPNQD-NPVM---E----GF-TPIVGIDVWEHAYYLKYQ
NRRADYLQAVW-NVINWDKAEAFYRK--
>SODFM1_id__2460630__id__species_Bacteria_Deinococcus_Thermus_Deinococci_Thermales_Thermaceae_Thermus__scotoductus_SA01_species/3-204
YP-FK---LPELGYPYEALEPHIDAKTMEIHHQKH-HGAYVNNLNAALEKYPYL-HG-V-EVEVL--LR-HL
A--AL-PA--DIQTAVRNNGG-GHLN----HSLFWELLTP-GGA-KE--PVGELKKAIDEQLGGFAALKEKL
TQAAMA-RF--GSGWAWLV-KDP-FGKLHVIS-TPNQD-NPVM---E----GF-TPIVGIDVWEHAYYLKYQ
NRRADYLQAIW-NVLNWDKAEAFFRKG-
>SODFM1_id__2462852__id__species_Bacteria_Deinococcus_Thermus_Deinococci_Thermales_Thermaceae_Thermus_thermophilus_HB8_species/3-204
YP-FK---LPDLGYPYEALEPHIDAKTMEIHHQKH-HGAYVTNLNAALEKYPYL-HG-V-EVEVL--LR-HL
A--AL-PQ--DIQTAVRNNGG-GHLN----HSLFWRLLTP-GGA-KE--PVGELKKAIDEQFGGFQALKEKL
TQAAMG-RF--GSGWAWLV-KDP-FGKLHVLS-TPNQD-NPVM---E----GF-TPIVGIDVWEHAYYLKYQ
NRRADYLQAIW-NVLNWDVAEEFFKKA-
>SODFM1_id__2527451__id__species_Bacteria_FibrobacteresAcidobacteria_group_Acidobacteria_Acidobacteriia_Acidobacteriales_Acidobacteriaceae_Acidobacterium_capsulatum_ATCC_51196_species/1-202
MA-HE---LPPLPYDYSALEPHIDAETMKLHHDKH-HQAYINNLNAALEKHPDL-AS-K-SAEDL--LR-DL
N--SV-PE--DIRTAVRNNGG-GHVN----HTMFWKIMKP-NGG-GA--PTGAIAQQIEKDFGTFEDFKTAF
NGTAAK-QF--GSGWGWLI-W-D-GGKLKIIS-TPNQD-SPLS---Q----GF-FPILGNDVWEHAYYLKYQ
NKRPDYLAAWW-NTVNWDEVNHRFEHAK
>SODFM1_id__2532179__id__species_Bacteria_FibrobacteresAcidobacteria_group_Acidobacteria_Acidobacteriia_Acidobacteriales_Acidobacteriaceae_Acidobacterium_UBA8845_species/1-202
MA-HE---LPPLPYDYSALEPHIDAETMKLHHDKH-HQAYINNLNAALEKHPDL-AS-K-SAEDL--LR-DL
N--SV-PE--DIRTAVRNNGG-GHVN----HTMFWKIMKP-NGG-GA--PTGAIAQQIEKDFGTFEDFKTAF
NGTAAK-QF--GSGWGWLI-W-D-GGKLKIIS-TPNQD-SPLS---Q----GF-FPILGNDVWEHAYYLKYQ
NKRPDYLAAWW-NTVNWDEVNHRFEHAK
>SODFM1_id__2533429__id__species_Bacteria_FibrobacteresAcidobacteria_group_Acidobacteria_Acidobacteriia_Acidobacteriales_Acidobacteriaceae_Candidatus_Koribacter_versatilis_Ellin345_species/1-203
MA-HE---VPPLPYDYSALEPTIDTQTMHLHHDKH-HLAYVTNLNAALEKAPEL-QS-K-SAEDL--LK-DL
N--SV-PE--AIRTAVRNNGG-GHVN----HSMFWAIMGP-NAG-GE--PTGEIADAINSTFGSFATLKEKF
NEAGVK-QF--GSGWAWLV-KGA-DGKLAVTS-SPNQD-NPIS---Q----GQ-FPILGNDVWEHAYYLKYQ
NRRADYLKEWW-NVVNWTEVNRRLKQAK
>SODFM1_id__2538642__id__species_Bacteria_FibrobacteresAcidobacteria_group_Acidobacteria_Acidobacteriia_Acidobacteriales_Acidobacteriaceae_Edaphobacter_aggregans_DSM_19364_species/1-202
MA-YE---LPPLPYDYAALEPHIDEATMKLHHDKH-HQAYVTNLNGAVDKHPDL-GS-K-SPEDL--LK-DL
N--AI-PE--DVRKVVQNNGG-GHVN----HTMFWQIMKP-KGG-GE--PIGAIAQQIKADFGDFDSFKKLF
NETTAK-QF--GSGWGWLI-F-K-GGKLQIVT-SANQD-NPIS---Q----GS-YPILGNDVWEHAYYLKYQ
NRRPDYLAAWW-NTVNWEEINNRFEIAK
>SODFM1_id__2544137__id__species_Bacteria_FibrobacteresAcidobacteria_group_Acidobacteria_Acidobacteriia_Acidobacteriales_Acidobacteriaceae_Terriglobus_saanensis_SP1PR4_species/1-202
MA-FE---LPVLPYEYTALEPHIDEATMKLHHDKH-HATYVTNLNGAVEKHTEL-GA-K-TAEEL--IS-NL
D--AV-PE--DVRTVVRNNGG-GHVN----HTMFWEIMKP-NGG-GV--PTGDIAEQIKADFGDFETFKKTF
NETTAK-QF--GAGWGWLV-F-K-GGKLTILT-TPNQD-SPLS---Q----GL-YPILGNDVWEHAYYLKYQ
NKRPEYLAAWW-NTVNWEEINKRFAKAK
>SODFM1_id__2553566__id__species_Bacteria_FibrobacteresAcidobacteria_group_Acidobacteria_Blastocatellia_Blastocatellales_Pyrinomonadaceae_Pyrinomonas_methylaliphatogenes_species/1-203
MA-HE---LPPLPYPYDALEPYIDAQTMQLHHDKH-HAAYVNNLNAALEKYPEL-QN-K-SAEDL--IK-DL
N--SV-PE--EIRTAVRNNGG-GHVN----HTMFWQIMKP-NGG-GE--PTGPIAEAIKRTFGSFAEFKKQF
NDAGMK-RF--GSGWVWLI-RSK-DGQLQITS-TPNQD-NPLM---E----GH-YPIMGNDVWEHAYYLKYR
NRRNEYLEAWW-NVVNWDEINRRFEQAR
>SODFM1_id__2553567__id__species_Bacteria_FibrobacteresAcidobacteria_group_Acidobacteria_Blastocatellia_Blastocatellales_Pyrinomonadaceae_Pyrinomonas_methylaliphatogenes_species/2-204
GP-HK---LPPLPYEYNALEPYIDTETMQLHHDKH-HAAYVNNLNAAIAKHPEL-SN-R-SAEDL--IR-NL
Q--SV-PA--DIREQVRNNGG-GHVN----HTMFWQIMKP-NGG-GE--PTGPIAEAIKRTFGSFAEFKKQF
NDAGMK-RF--GSGWVWLV-RDR-AGRLQIIS-TPNQD-SPLT---Q----GL-YPIMGNDVWEHAYYLKYQ
NRRNEYLEAWW-NVVNWDEINRRFETAT
>SODFM1_id__2574168__id__species_Bacteria_FibrobacteresAcidobacteria_group_Acidobacteria_Solibacteres_Candidatus_Sulfopaludibacter_species/1-179
-------------------------MTMEIHHGKH-HNAYVTNLNKALESAPAL-AD-K-TVEEL--LA-NC
A--IV-PD--NIKTAVRNNGG-GHIN----HSMFWKIMKA-GGG-GL--PVGNVAQAIAGTFGSFDSFKEKF
NQAATT-RF--GSGWAWL--VRS-DGKIDIYS-TANQD-SPVM---E----GK-YPVMGLDVWEHAYYLKYQ
NRRPDYISAWW-NVVNWEEIEARFNS--
>SODFM1_id__2578457__id__species_Bacteria_FibrobacteresAcidobacteria_group_Acidobacteria_Solibacteres_Solibacterales_Solibacteraceae_Bryobacter_aggregatus_MPL3_species/1-201
MS-FS---LPALPYATNALEPHIDQATMEIHHGKH-HNAYVTNLNKALESAPEL-AG-K-TIEEL--LA-NL
A--IV-PE--GIKTAVRNNGG-GHYN----HSLFWTIIGP-GKG-GT--PSGKLAAAIDASFGSFDAFKEKF
SAAATT-RF--GSGWAWL--TKTADGKVEISS-SANQD-NPVM---E----GK-FPVIGLDVWEHAYYLKYQ
NRRPDYIAAWW-NVIDWDAAEARFNA--
>SODFM1_id__2582356__id__species_Bacteria_FibrobacteresAcidobacteria_group_Acidobacteria_Solibacteres_Solibacterales_Solibacteraceae_Bryobacter_aggregatus_MPL3_species/2-199
----T---LPKLPYAVDALEPFIDAKTMEIHHGKH-HQAYVDNLNKALATHPEL-TT-K-PVEKL--VS-NL
V--SI-PE--PIRAAVRNNGG-GHLN----HSLFWQTL---KPK-AG--PKGRLQAAIERSFGSQSALEEKL
RAAGLT-VF--GSGWVWIL-PQD-KEALAMET-SSNQD-SPWM------S-GK-TPLFGIDVWEHAYYLKYQ
NRRADYLAALI-KVINWDFLSQRYEEIA
>SODFM1_id__2583132__id__species_Bacteria_FibrobacteresAcidobacteria_group_Acidobacteria_Solibacteres_Solibacterales_Solibacteraceae_Candidatus_Sulfopaludibacter_spSbA3_species/1-201
MS-FT---LPALLYATDALEPHIDKMTMEIHHGKH-HNAYVTNLNKALESAPDL-AG-K-TIEEL--LA-NC
A--IV-PE--NIRTAVRNNGG-GHIN----HSMFWRIMGP-NGG-GA--PVGNLAEAITGTFGGFDAFKEKF
MAAGAT-RF--GSGWAWL--VKS-AGKIEILS-TANQD-SPVM---D----GK-FPVMGLDVWEHAYYLKYQ
NRRPDYMNAWW-NVVNWQEIEERFNGA-
>SODFM1_id__2588339__id__species_Bacteria_FibrobacteresAcidobacteria_group_Acidobacteria_Solibacteres_Solibacterales_Solibacteraceae_Candidatus_Sulfopaludibacter_spSbA3_species/2-200
--------LPKLPYAYDALEPYIDAQTMQIHHDKH-HQAYVDNLNKAISGDAAL-SR-L-SVEEL--LQ-RL
D--AL-PA--AVRTAVRNQGG-GHAN----HSLFWQTLCT-SKS-GK--PAGRLTAALDRSFGGQDKFEEKL
QASALG-VF--GSGWAWLS-VDS-GKNLVLDS-APNQD-SPLL------S-GK-RPLLGIDVWEHAYYLKYQ
NRRADYLKAIV-KVINWDFVTARYEDLA
>SODFM1_id__2597931__id__species_Bacteria_FibrobacteresAcidobacteria_group_Acidobacteria_Solibacteres_Solibacterales_Solibacteraceae_Solibacter_usitatus_Ellin6076_species/1-201
MP-FT---LPPLPYAPDALEPHIDKMTMEIHHGKH-HNAYVTNLNKALESAPEL-AD-K-NIEEL--LA-NC
A--IV-PE--KIRTAVRNNGG-GHIN----HSMFWKIMGP-NGG-GA--PVGNVAQAITGAFGSFDAFKEKF
NAAGVG-RF--GSGWAWL--LKT-SSGVEITS-TANQD-SPIM---E----GK-VPVFGCDVWEHAYYLKYQ
NRRPDYLAAWW-NVVNWKEIEDRFNAR-
>SODFM1_id__2605867__id__species_Bacteria_FibrobacteresAcidobacteria_group_Acidobacteria_Solibacteres_Solibacterales_Solibacteraceae_Solibacter_usitatus_species/1-201
MP-FT---LPPLPYAPDALEPHIDKMTMEIHHGKH-HNAYVTNLNKALESAPEL-AD-K-NIEEL--LA-NC
A--IV-PE--KIRTAVRNNGG-GHIN----HSMFWKIMGP-NGG-GA--PVGNVAQAITGAFGSFDAFKEKF
NAAGVG-RF--GSGWAWL--LKT-SSGVEITS-TANQD-SPIM---E----GK-VPVFGCDVWEHAYYLKYQ
NRRPDYLAAWW-NVVNWKEIEDRFNAR-
>SODFM1_id__2607712__id__species_Bacteria_FibrobacteresAcidobacteria_group_Acidobacteria_unclassified_Acidobacteria_Thermoanaerobaculum_aquaticum_MP_01_species/2-200
SV-HQ---LPPLPYAYDALEPYIDTQTMQIHHTKH-HQAYVDNLNKAVTGSP------W-SLEEL--IA-KL
S--QV-PE--AIRTAVRNHGG-GHLN----HSLFWQMMAP-NAG-GT--PQGELAQAIANAFGSFESFKEKF
TAAAMG-RF--GSGWAWLV-VKP-SGALDVYS-TANQD-SPLT---D----GD-RPILGVDVWEHAYYLKYQ
NRRNEYVQAWW-NVVNWNFVSELLRKAR
>SODFM1_id__2608607__id__species_Bacteria_FibrobacteresAcidobacteria_group_Acidobacteria_unclassified_Acidobacteria_Thermoanaerobaculum_aquaticum_MP_01_species/9-210
LS-LE---LPPLPYAYDALEPYIDAETMRLHHDKH-HAAYIAGLAKAVEQVPKL-AE-Q-TLEEL--LT-SL
A--KV-PE--AVRTAVRNHGG-GHYN----HSLFWQCLAP-NAP-AA--PEGELARAMARDFGSFESFKETF
SKQAMG-VF--GSGWVWLV-VE--GGKLQVAT-TANQD-TPLS------L-GK-KPLLGLDLWEHAYYLKYQ
WRRAEYVAAFW-HVVNWPFVARRFTQIA
>SODFM1_id__2613861__id__species_Bacteria_Firmicutes_Bacilli_Bacillales_Alicyclobacillaceae_Alicyclobacillus_ferrooxydans_species/1-202
MA-HV---LPQLPYAANALEPHIDETTMNIHHGRH-HQTYVNNLNAALEGHADL-EA-K-SIEDL--LR-SI
D--SV-PE--SIRTAVRNNGG-GHAN----HSLFWEVLSP-NGG-GQ--PTGALADAINSTFGSFDQFKELF
GKAATT-RF--GSGWAWLA-VD--NGKLEVFS-TANQD-SPYM---D----GK-TPILGLDVWEHAYYLKYQ
NKRPDYISAFW-NVVNWAEVSKRYEAAK
>SODFM1_id__2616814__id__species_Bacteria_Firmicutes_Bacilli_Bacillales_Alicyclobacillaceae_Effusibacillus_pohliaeDSM22757_species/1-203
MA-HQ---LPALPYDKAALEPHIDAQTMEIHHGRH-HATYVNNLNAALEGHPDL-QE-K-SIEDL--LR-NI
N--SV-PE--NIRTAVRNNGG-GHHN----HSLFWQILSP-NGG-GQ--PTGAVADAINSKFGSFDKFKEEF
TKAATT-RF--GSGWAWLV-VDQ-NGELQVYS-TANQD-SPLM---D----GH-TPILGLDVWEHAYYLKYQ
NKRPDYINAFW-NIVNWDEVNKRYQAAR
>SODFM1_id__2621679__id__species_Bacteria_Firmicutes_Bacilli_Bacillales_Alicyclobacillaceae_Kyrpidia_tusciaeDSM2912_species/1-203
MA-HQ---LPPLPYAFNALEPYIDALTMEIHHDRH-HGTYVNNLNAALEGHPDL-EA-K-SIEDL--LR-GI
N--SV-PE--NIRTAVRNNGG-GHAN----HSMFWQIMKP-GGG-GQ--PTGALADAINSTFGSFDSFKDQF
SKAAAG-RF--GSGWAWLV-MKP-GGKLEITS-TPNQD-SPYM---D----GD-YPILGLDVWEHAYYLKYQ
NKRPEYIAAWW-NVVNWDAVAKRFAEAK
>SODFM1_id__2625485__id__species_Bacteria_Firmicutes_Bacilli_Bacillales_Alicyclobacillaceae_Tumebacillus_avium_species/1-202
MA-YQ---LPALPYANDALEPHFDAMTMEIHHDRH-HATYVNNVNAALEGHDDL-AS-K-SIEEL--IS-NL
D--AV-PE--NIRTAVRNNGG-GHAN----HSLFWEILSP-NGG-GA--PTGEIADAINAAFGSYDNFKAEF
TKAATT-RF--GSGWAWLI-VD--GGKVAITT-TEYQD-NPLM---Q----GK-TPILGLDVWEHAYYLKFQ
NKRPDYIAAFF-NLINWDEVNKRFATAK
>SODFM1_id__2628287__id__species_Bacteria_Firmicutes_Bacilli_Bacillales_Bacillaceae_Aeribacillus_pallidus_species/1-202
MA-HQ---LPELPYAYNALEPHIDAQTMEIHHGRH-HATYVNNLNAALEGHADL-QS-K-SVEEL--IS-NL
D--AL-PE--SIRTAVRNNGG-GHAN----HTLFWQIMSP-NGG-GA--PSGALADAINAAFGSFDNFKAEF
TKAATT-RF--GSGWAWLV-VD--GGKLAITS-TPNQD-SPIM---E----GK-TPILGLDVWEHAYYLKYQ
NKRPDYINAFW-NVVNWDEVSKRFEAAK
>SODFM1_id__2633051__id__species_Bacteria_Firmicutes_Bacilli_Bacillales_Bacillaceae_Alkalibacillus_haloalkaliphilusC5_species/2-203
AK-FE---LPELPYAYDALEPHIDQETMNIHHTKH-HNTYVTKLNAALEGHADL-QD-K-SLEEL--LQ-NL
D--SL-PS--DIQTAVRNNGG-GHAN----HTLFWSILSP-NGG-GE--PTGELADKIKEAFGSFDQFKEDF
AAAGAG-RF--GSGWAWLV-VK--NGNLEITS-TPNQD-TPVM---E----GI-TPILGLDVWEHAYYLKYQ
NRRPDYINAFW-NVVNWDEVSKRYEEAK
>SODFM1_id__2638515__id__species_Bacteria_Firmicutes_Bacilli_Bacillales_Bacillaceae_Alteribacillus_bidgolensis_species/2-203
AN-HQ---LPELPYAPNALEPHIDEETMKIHHGKH-HNTYVTKLNTALEGQDEL-AA-K-DVNEL--IS-DL
N--SL-PD--SIRTAVRNNGG-GHSN----HTLFWQILSP-NGG-GE--PGGELGDAINSKWGSLDKFKEEF
KNTALG-RF--GSGWAWLV-VN--NGELEIQD-TLNQD-SPIM---E----GK-TPILGIDVWEHAYYLKYQ
NRRPDYVEAFW-NVVNWDEVSKRYSEAK
>SODFM1_id__2640366__id__species_Bacteria_Firmicutes_Bacilli_Bacillales_Bacillaceae_Amphibacillus_xylanusNBRC15112_species/2-203
GK-FE---LPELPYAYDALEPHIDQETMSIHHTRH-HNTYVANLNGALEGRSEL-QD-K-SLEEL--LA-NI
D--NL-PK--EIQTAVRNNGG-GHAN----HSLFWKLMSP-NGG-GS--PQGSLAEAIDAKFGSFDKFKEEF
AAAATG-RF--GSGWAWLV-VD--NGELAITS-TPNQD-TPLM---E----GK-TPILGIDVWEHAYYLKYQ
NKRPDYISAFW-NVVDWDKVAELYQEAK
>SODFM1_id__2642651__id__species_Bacteria_Firmicutes_Bacilli_Bacillales_Bacillaceae_Anaerobacillus_alkalidiazotrophicus_species/2-203
AK-FT---LPELPYSFDALTPHIDEETMKIHHGRH-HNTYVTNLNNALEGHAEL-AD-K-SLEEL--IS-DL
D--AL-PE--AIRTAVRNNGG-GHAN----HSLFWEVMSP-NGG-GE--PTGELANAITDAFGSFDAFKEEF
AKAATT-RF--GSGWAWLI-VD--NGKVAVTS-TPNQD-TPIM---D----GK-TPILGLDVWEHAYYLNYQ
NKRPDYISAFW-NVVNWDEVSKRYSAAK
>SODFM1_id__2645721__id__species_Bacteria_Firmicutes_Bacilli_Bacillales_Bacillaceae_Anoxybacillus_flavithermus_species/1-202
MA-FE---LPQLPYAYDALEPHIDKETMNIHHTKH-HNAYVTNLNAALEGHPEL-QS-K-TIEEL--MA-NL
N--EV-PE--NIRTAVRNNGG-GHAN----HSLFWTILSP-NGG-GE--PTGELAEAINNTFGSFEKFKEEF
SKAAAT-RF--GSGWAWLV-VH--NGQLEVTS-TPNQD-TPLM---E----GK-TPILGLDVWEHAYYLKYQ
NRRPDYISAFW-NVVNWDEVAKRYAAAK
>SODFM1_id__2651909__id__species_Bacteria_Firmicutes_Bacilli_Bacillales_Bacillaceae_Bacillus_anthracis_species/2-203
AK-HE---LPNLPYAYDALEPHFDKETMNIHHTKH-HNTYITNLNAALEGHAEL-AD-K-SVEEL--VA-NL
N--EV-PE--AIRTAVRNNGG-GHAN----HTFFWTILSP-NGG-GQ--PVGELATAIEAKFGSFDAFKEEF
AKAGAT-RF--GSGWAWLV-VN--NGELEVTS-TPNQD-SPLT---E----GK-TPVIGLDVWEHAYYLNYQ
NRRPDYIGAFW-NVVDWNAAEKRYQEAK
>SODFM1_id__2653026__id__species_Bacteria_Firmicutes_Bacilli_Bacillales_Bacillaceae_Bacillus_anthracis_species/2-203
SS-FQ---LPKLSYDYDELEPYIDSNTLSIHHGKH-HATYVNNLNAALENYSEL-HN-K-SLEEL--LC-NL
E--TL-PK--EIVTAVRNNGG-GHYC----HSLFWEVMSP-RGG-GE--PNGDVAKVIDYYFNTFDNLKDQL
SKAAIS-RF--GSGYGWLV-LDG--EELSVMS-TPNQD-TPLQ---E----GK-IPLLVIDVWEHAYYLKYQ
NRRPEFVTNWW-HTVNWDRVNEKYLQAI
>SODFM1_id__2657163__id__species_Bacteria_Firmicutes_Bacilli_Bacillales_Bacillaceae_Bacillus_cereusATCC14579_species/3-204
LK-WQ---YINYPYAYDALEPHFDKETMNIHHTKH-HNTYITNLNAALEGHAEL-AD-K-SVEEL--VA-NL
N--EV-PE--AIRTAVRNNGG-GHAN----HTFFWTILSP-NGG-GQ--PVGELATAIEAKFGSFDAFKEEF
AKAGAT-RF--GSGWAWLV-VN--NGELEVTS-TPNQD-SPLT---E----GK-TPVIGLDVWEHAYYLNYQ
NRRPDYIGAFW-NVVDWNAAEKRYQEAK
>SODFM1_id__2658277__id__species_Bacteria_Firmicutes_Bacilli_Bacillales_Bacillaceae_Bacillus_cereusATCC14579_species/2-203
SS-FQ---LPKLSYDYDELEPHIDSNTLSIHHGKH-HATYVNNLNATLENYTEL-HN-K-SLEEL--LC-NL
D--TL-PK--EIVTAVRNNGG-GHYC----HSLFWEVMSP-RGG-GE--PNGDVAKVIDYYFNTFDNLKDQL
SKAAIS-RF--GSGYGWLV-LDG--EELSVMS-TPNQD-TPLQ---E----GK-IPLLVIDVWEHAYYLKYQ
NRRPEFVTNWW-HTVNWDQVNEKYLQAI
>SODFM1_id__2660764__id__species_Bacteria_Firmicutes_Bacilli_Bacillales_Bacillaceae_Bacillus_subtilis_species/1-202
MA-YE---LPELPYAYDALEPHIDKETMTIHHTKH-HNTYVTNLNKAVEGNTAL-AN-K-SVEEL--VA-DL
D--SV-PE--NIRTAVRNNGG-GHAN----HKLFWTLLSP-NGG-GE--PTGALAEEINSVFGSFDKFKEQF
AAAAAG-RF--GSGWAWLV-VN--NGKLEITS-TPNQD-SPLS---E----GK-TPILGLDVWEHAYYLNYQ
NRRPDYISAFW-NVVNWDEVARLYSEAK
>SODFM1_id__2663696__id__species_Bacteria_Firmicutes_Bacilli_Bacillales_Bacillaceae_Caldalkalibacillus_thermarum_species/2-203
SK-HE---LPALPYPADALEPHIDAQTMEIHHGRH-HQTYVNKLNEALEGHPEL-QE-K-SVEDL--IK-NL
D--AV-PE--SIRTAVRNNGG-GHAN----HTLFWQIMSP-NGG-GE--PTGELAEAINKKFGSFEKFKEEF
TQAALN-RF--GSGWAWLV-VN--NGELEVTS-TPNQD-NPLM---E----GK-TPILGVDVWEHAYYLKYQ
NKRPDYVKAFF-NVINWDEVAKRYQAAK
>SODFM1_id__2665812__id__species_Bacteria_Firmicutes_Bacilli_Bacillales_Bacillaceae_Caldibacillus_debilisDSM16016_species/1-202
MA-FQ---LPALPYAYDALEPYIDKETMNIHHTKH-HNTYVTNLNSALEGHPEL-LN-K-SVEEL--IQ-NL
D--QV-PE--SIRTAVRNNGG-GHAN----HSLFWQILSP-NGG-GE--PTGELREAIEKKFGSFTAFKDEF
TKAATG-RF--GSGWAWLV-VN--NGELEVLS-TPNQD-NPLM---E----GK-TPILGLDVWEHAYYLKYQ
NRRPEYIAAFW-NIVNWDEVAKRYQQAK
>SODFM1_id__2669586__id__species_Bacteria_Firmicutes_Bacilli_Bacillales_Bacillaceae_Domibacillus_robiginosus_species/1-202
MA-FE---LPQLPYAYDALEPHIDKETMNIHHTKH-HNTYVTNLNAALEGNEEL-LS-K-SVEEV--IA-NL
D--AV-PE--SARTAVRNNGG-GHAN----HSLFWQLLSP-NGG-GA--PTGKLAEAIDAKFGSFDAFKEEF
AKAGAT-RF--GSGWAWLS-VA--NGELDLSS-TPNQD-SPIM---E----GK-TPILGLDVWEHAYYLNYQ
NRRPDYIAAFW-NVVNWDEVSKRYEAAL
>SODFM1_id__2674143__id__species_Bacteria_Firmicutes_Bacilli_Bacillales_Bacillaceae_Edaphobacillus_lindanitolerans_species/1-201
MA-FK---LPELPYAYDALEPHIDKETMEIHHTKH-HNTYVTNLNAAVEG-TDL-AD-K-SIEEV--LR-NF
D--SV-PE--EKKTAVRNNGG-GHAN----HSLFWQLLSP-NGG-GE--PAGELAEAISKKFGSFDKFKEEF
ETAAKG-RF--GSGWAWLV-VN--NGDIEVVS-TANQD-SPLM---E----GK-TPILGLDVWEHAYYLKYQ
NRRPEYAAAFW-NVVNWDEVAKRYEEAK
>SODFM1_id__2678151__id__species_Bacteria_Firmicutes_Bacilli_Bacillales_Bacillaceae_Fictibacillus_phosphorivorans_species/2-203
AK-FE---LPALPYETSALEPHIDKETMEIHHGRH-HKTYVDNLNAALEGQAEF-EN-K-TLEDI--LT-NL
D--AL-PQ--SIQNAVRNNGG-GHAN----HSLFWEVIAP-GGA-NT--PSGELAEKINNKFGSLDAFKEEF
ANAGKT-RF--GSGWAWLV-VN--NGELEVTS-TPNQD-TPVM---E----GK-TPILGLDVWEHAYYLKYQ
NKRPDYISAFW-NVVNWDEVEKRYNEAK
>SODFM1_id__2681873__id__species_Bacteria_Firmicutes_Bacilli_Bacillales_Bacillaceae_Geobacillus_stearothermophilus10_species/1-202
MP-FE---LPALPYAYDALEPHIDKETMNIHHTKH-HNTYVTNLNAALEGHADL-QN-K-SLEEL--LS-NL
E--AL-PE--SIRTAVRNNGG-GHAN----HSLFWTILSP-NGG-GE--PTGELAEAINQKFGSFAAFKDEF
SKAAAG-RF--GSGWAWLV-VN--NGELEITS-TPNQD-SPIM---E----GK-TPILGLDVWEHAYYLKYQ
NRRPEYIAAFW-NIVNWDEVAKRYSEAK
>SODFM1_id__2684923__id__species_Bacteria_Firmicutes_Bacilli_Bacillales_Bacillaceae_Gracilibacillus_massiliensis_species/2-203
AN-FT---LPELPYGYDALEPHIDKETMNIHHTKH-HNTYVTKLNAALEGHDDL-AN-K-SIEDI--LA-NL
D--SV-PE--NIRTAVRNNGG-GHAN----HSLFWTLLSP-NGG-GE--PSGELADQINSTFGSFDKFKEDF
AAAGAG-RF--GSGWAWLV-VN--NGKLEITS-TPNQD-TPIS---E----GK-APILGLDVWEHAYYLKYQ
NKRPDYIAAFW-NVVDWDKVASLYNDAK
>SODFM1_id__2689026__id__species_Bacteria_Firmicutes_Bacilli_Bacillales_Bacillaceae_Halobacillus_halophilusDSM2266_species/2-204
AK-FE---LPELPYAYDALEPTIDKETMNIHHTKH-HNTYVTKLNNALEGHADL-QD-K-SLEEL--LANNL
A--AV-PE--DIRTPVRRNGG-GHAN----HSLFWTIMSP-NGG-GE--PTGDLATAINDTFGSLDQFKEKF
ETTAKG-RF--GSGWAWLV-VN--NGSLEVID-TLNQD-SPIM---E----GK-TPILGLDVWEHAYYLNYQ
NRRPDYAAAFW-NVVNWDEVAKRYDAAK
>SODFM1_id__2692735__id__species_Bacteria_Firmicutes_Bacilli_Bacillales_Bacillaceae_Halolactibacillus_miurensis_species/2-203
AK-FE---LPELPYAYDALEPHIDKETMNIHHTKH-HNGYVTKLNAALEGHSAF-DD-L-TVEEI--LA-DL
N--KV-PE--DIRTAVRNNGG-GHAN----HSLFWTVLGK-DGA-KE--PVGDLKQAIDGTFGSFDAFKETF
ANTAAT-RF--GSGWAWLV-VS--DGKLEVLS-TPNQD-SPIS---D----GK-TPILGIDVWEHAYYLNYQ
NRRPDYIDAFW-NVVNWDKVEEYYQAAK
>SODFM1_id__2695389__id__species_Bacteria_Firmicutes_Bacilli_Bacillales_Bacillaceae_Hydrogenibacillus_schlegelii_species/1-201
-M-FE---LPPLPYPYDALEPYFDAKTMEIHYNGH-HGAYVKNLNAALEK-PAW-QN-K-PIEEL--LQ-SL
D--QL-PE--DIRTAVRNNGG-GHYN----HSFWWPMLKK-NEG-GQ--PVGKFAEAINRDFGSFEAFKDAF
SKAAAG-RF--GSGWAWVV-VEP-DGKLTVTT-TPNQD-NPVME----G--K--TVVFGLDVWEHAYYLKYQ
NRRPEYIQAFW-NVVNWDVVNERYEEAL
>SODFM1_id__2697080__id__species_Bacteria_Firmicutes_Bacilli_Bacillales_Bacillaceae_Lentibacillus_amyloliquefaciens_species/2-203
AK-FE---LPELPYAYDALEPTIDKETMNIHHTKH-HNTYVTKLNAAIEGKADL-ES-K-SLEDL--VG-NL
D--AV-PE--DIRTAVRNNGG-GHAN----HSLFWKVMSP-NGG-GE--PSGELADKINNKFGSFDKFKEEF
ETAAKG-RF--GSGWAWLV-VN--NGEIEITD-TPNQD-TPLM---E----GK-TPILGLDVWEHAYYLKYQ
NKRPEYVAAFW-NVVNWDQVAKNYEEAK
>SODFM1_id__2702057__id__species_Bacteria_Firmicutes_Bacilli_Bacillales_Bacillaceae_Lysinibacillus_sphaericus_species/1-201
MA-YE---LPQLTYAYDALEPHIDAKTMEIHHSKH-HNTYVTNLNAAVEG-TEF-AE-K-DINDL--IA-NL
D--AL-PA--DKQTAVRNNGG-GHAN----HTLFWEVIAP-GGS-NT--PVGEVAKAIDAKFGSFDAFKEEF
AKAATT-RF--GSGWAWLI-VD--GDSVAVTS-TPNQD-SPVM---E----GK-KPILGLDVWEHAYYLNYQ
NRRPDYIGAFW-NVVNWDVVEAKFQAAK
>SODFM1_id__2705661__id__species_Bacteria_Firmicutes_Bacilli_Bacillales_Bacillaceae_Marinococcus_halophilus_species/2-203
ST-HQ---LPDLPYAPNALEPHIDEQTMNIHHDKH-HNTYVTKLNSALENHSDL-QN-K-SVDEL--IS-DL
N--AV-PE--DIRTAVRNNGG-GHSN----HSIFWKLLSP-NGG-GE--PTGEVADAIKSKWGSFDKFKEEF
GATATG-RF--GSGWAWLV-LN--NGELELMD-TLNQD-SPVM---E----GK-TPLLGLDVWEHAYYLKYQ
NRRPDYVAAFW-NVVNWDEVEKNYQEAK
>SODFM1_id__2708896__id__species_Bacteria_Firmicutes_Bacilli_Bacillales_Bacillaceae_Massilibacterium_senegalense_species/2-203
AK-HE---LPKLPYAYDALEPHIDARTMEIHHTKH-HNTYVTKLNEAIAGNSEL-EA-K-SLEEL--LT-NL
D--AV-PE--AARTAVRNNGG-GHFN----HTLFWEIMAP-NAG-GA--PTGELAEAITKAFGSFDAFKEQF
SAAAAG-RF--GSGWAWLV-VN--NGALEVTS-TPNQD-TPIS---E----GK-TPILGLDVWEHAYYLKFQ
NKRPDYIAAFW-NVVNWDEVAKRYAQAK
>SODFM1_id__2710469__id__species_Bacteria_Firmicutes_Bacilli_Bacillales_Bacillaceae_Natribacillus_halophilus_species/2-203
AN-YE---LPDLPYAADALEPHIDEQTMNIHHGKH-HNTYVTKLNDALSGHDEL-AN-Q-SVEDL--VT-NL
D--KV-PE--NIRTAVRNNGG-GHAN----HKLFWTILSP-NGG-GK--PSGNLLSAIENKWGSFDQFQEEF
TNAALG-RF--GSGWAWLV-VD--NGNLMIQD-TLNQD-SPLT---E----GR-TPVLGIDVWEHAYYLKYQ
NRRPEYVQAFW-NIVNWPEVERRYEEAK
>SODFM1_id__2713774__id__species_Bacteria_Firmicutes_Bacilli_Bacillales_Bacillaceae_Numidum_massiliense_species/2-203
AK-HE---LPALPYDYNALEPHIDEQTMRIHHDRH-HGTYVNNLNNALEGHADL-EA-K-SLDDL--LV-SL
D--SV-PE--NIRTAVRNNGG-GHSN----HTFFWQILSP-NGG-GA--PTGTLADAINDTFGSFDAFKEKF
AAAAAG-RF--GSGWAWLI-VD--NGKLAITS-TPNQD-TPIM---D----GL-TPILGLDVWEHAYYLKYQ
NKRPEYIKAFW-NVVNWDEVSKRYDAAK
>SODFM1_id__2714107__id__species_Bacteria_Firmicutes_Bacilli_Bacillales_Bacillaceae_Numidum_massiliense_species/2-203
SQ-FA---LPKLPYDYDELEPHLDARTMEIHHGRH-HATYVNNLNKALEGQSQL-AN-A-SIEEL--LS-NL
N--DV-PE--EIRTNVRNQGG-GHYG----HSLYWTIMKP-NGG-GK--PTGDVARLIDRDFGSFEEMKVKL
SQAAVS-RF--GSGWGWLV-VNG--EKLEVTS-TPNQD-TPLM---E----GK-TPILVVDVWEHAYYLQYQ
NKRPDFVSAWW-NVINWEEVERRLYEAI
>SODFM1_id__2721632__id__species_Bacteria_Firmicutes_Bacilli_Bacillales_Bacillaceae_Ornithinibacillus_californiensis_species/2-203
AK-FE---LPELPYAYDALEPHVDKETMNIHHTKH-HNTYVTNLNAALEGQADL-AG-K-SLEEL--VS-NL
D--AL-PE--NIRTAVRNNGG-GHAN----HSLFWKVLSP-NGG-GE--PTGELAEKINAKFGSLDKFKEEF
GNAAKG-RF--GSGWAWLV-VN--NGELEVTS-TPNQD-SPLM---E----GK-TPILGLDVWEHAYYLNYQ
NRRPDYISAFW-NVVNWDEVAKNLNEAK
>SODFM1_id__2724683__id__species_Bacteria_Firmicutes_Bacilli_Bacillales_Bacillaceae_Parageobacillus_thermoglucosidasiusC56YS93_species/1-202
MA-FE---LPQLPYAYDALEPYIDKETMNIHHTKH-HNTYVTNLNAALEGHADL-QN-K-SLEEL--LS-NL
E--AL-PE--SIRTAVRNNGG-GHAN----HSLFWTILSP-NGG-GE--PTGELAEAINKKFGSFAAFKEEF
TKAATT-RF--GSGWAWLV-VN--NGELEVTS-TPNQD-SPLM---E----GK-TPILGLDVWEHAYYLKYQ
NRRPEYIAAFW-NIVNWDEVAKRYSEAK
>SODFM1_id__2729298__id__species_Bacteria_Firmicutes_Bacilli_Bacillales_Bacillaceae_Paucisalibacillus_globulus_species/1-202
MA-YQ---LPELPYAYDALEPHFDKETMNIHHTKH-HNTYVTKLNAALEGNADL-QA-K-SIEDL--VS-NL
D--AV-PE--NIRTAVRNNGG-GHAN----HSLFWKVLSP-NGG-GE--PTGELAEKINAKFGSLDKFKEEF
AAAAAG-RF--GSGWAWLV-LN--NGELEVTS-TPNQD-TPLM---E----GK-TPLLGLDVWEHAYYLNYQ
NRRPDYISAFW-NVVNWDEVAKNLSEAK
>SODFM1_id__2733021__id__species_Bacteria_Firmicutes_Bacilli_Bacillales_Bacillaceae_Pelagirhabdus_alkalitolerans_species/2-203
AK-FE---LPELPYAYDALEPYIDKETMNIHHTKH-HNTYVTKLNAALEGHSDL-QD-K-SLDEL--LS-DL
D--AL-PK--DIQTAVRNNGG-GHAN----HSLFWTLLSP-NGG-GE--PSGDIAKAIDQKFGSFDAFKDEF
KTAATG-RF--GSGWAWLI-VD--NGDIAITS-TPNQD-TPVM---D----GK-TPILGLDVWEHAYYLKYQ
NKRPDYIEAFW-NVVDWNKVNELYNQAK
>SODFM1_id__2737208__id__species_Bacteria_Firmicutes_Bacilli_Bacillales_Bacillaceae_Piscibacillus_halophilusDSM21633_species/2-203
AK-FE---LPELPYAYDALEPHIDKETMNIHHTKH-HNTYVTKLNAALEGHADL-QD-K-SLEEL--LG-NL
D--SL-PS--DIQTAVRNNGG-GHAN----HSLFWTVLSP-NGG-GA--PTGELADKINQTFGSFDEFKEKF
GAAATG-RF--GSGWAWLV-VK--NGDLEITS-TPNQD-TPLM---E----GV-TPILGLDVWEHAYYLKYQ
NKRPDYVAAFW-NVVNWDEVAKRYEEAK
>SODFM1_id__2738753__id__species_Bacteria_Firmicutes_Bacilli_Bacillales_Bacillaceae_Pontibacillus_yanchengensisY32_species/2-203
AK-FE---LPELPYAYDALEPHIDKETMNIHHTKH-HNGYVTKLNNALEGHADL-QD-K-SLEQL--LG-DL
D--AV-PE--DIRTAVRRNGG-GHAN----HTLFWTIMSP-NGG-GE--PSGELADKINAKFGSFDEFKDTF
TKTALG-RF--GSGWAWLV-VN--NGELEVMD-TLNQD-SPIM---E----GK-TPIFGLDVWEHAYYLNYQ
NRRPDYVSAFW-NVVNWDEVERRYNEAK
>SODFM1_id__2741943__id__species_Bacteria_Firmicutes_Bacilli_Bacillales_Bacillaceae_Quasibacillus_thermotoleransMTCC8252_species/1-202
MA-FQ---LPELPYAYDALEPHIDKETMNIHHTKH-HNTYVTKLNDALQGQDEL-AN-K-SVEEV--IA-NL
D--AV-PE--SIRTAVRNNGG-GHAN----HSLFWQLLSP-NGG-GE--PTGALADAISSKFGSFDKFKDEF
AAAAAG-RF--GSGWAWLV-VN--NGELEVTS-TPNQD-SPIM---E----GK-TPVLGLDVWEHAYYLNYQ
NRRPDYINAFW-NVVNWDEVAKRYDQAK
>SODFM1_id__2744903__id__species_Bacteria_Firmicutes_Bacilli_Bacillales_Bacillaceae_Rubeoparvulum_massiliense_species/1-201
MT-FQ---LPDLPYAFDALEPHIDAKTMEIHHDKH-HATYVNNLNKAIEG-TDL-GN-Q-SIEEL--VA-NL
N--QV-PE--AIRTAVRNNGG-GHAN----HSLFWTVLSP-TGG-GE--PIGDLKAAIEKEFGSFAKFQELF
ANAAAS-RF--GSGWAWLV-VA--NGKLEVMS-TANQD-SPLT---E----GK-TPILGLDVWEHAYYLKFQ
NRRPEYISAYW-NVVNWDEVARRYAAAK
>SODFM1_id__2746501__id__species_Bacteria_Firmicutes_Bacilli_Bacillales_Bacillaceae_Rubeoparvulum_massiliense_species/1-201
-M-FT---QLQLPYAFDALEPHLDARTMEIHYGKH-HANYTNKLNEALEGHVDL-QA-K-SIEEI--LS-NL
D--AI-PE--AIRTTVRNNGG-GYFA----HNLYWSIMSP-DGG-GE--PSGEVAQAIERDFGRLANLKEAL
TKAATG-QF--GSGWGWLV-VNG--DKLEVMS-TSNQD-TPLA---Q----GK-TPILVVDVWEHAYYLEYQ
NRRPDFVAAWW-NVVNWAEVNRRYLAAI
>SODFM1_id__2748286__id__species_Bacteria_Firmicutes_Bacilli_Bacillales_Bacillaceae_Salibacterium_halotolerans_species/2-203
AN-HQ---LPELPYAFDALEPHIDEETMKIHHGKH-HNTYVTKLNGALEGHDDL-AD-K-DVNEL--IS-DL
N--AL-PD--SIRTAVRNNGG-GHSN----HTLFWQILSP-NGG-GE--PEGELADAIKSKWGSFDGFQEEF
KNTALG-RF--GSGWAWLV-VN--NGELAVQN-TLNQD-SPIM---E----GK-TPILGIDVWEHAYYLKYQ
NRRPEYVDAFW-NLVNWNEVAKRYKEAK
>SODFM1_id__2751965__id__species_Bacteria_Firmicutes_Bacilli_Bacillales_Bacillaceae_Salimicrobium_jeotgali_species/2-204
AK-FE---LPELPYAYDALEPTIDKETMNIHHTKH-HNKYVSTLNDALEGHSDL-QD-K-SLEEL--LQNNL
E--IV-PD--EIKTPVRRNGG-GHAN----HDLFWTIMSP-NGG-GE--PSGKLADDIKQTFGSFEDFKEKF
EATAKG-RF--GSGWAWLV-VN--NGKLEVID-TLNQD-SPLM---E----GK-TPVLGLDVWEHAYYLNYQ
NRRPDYVAAFW-NVVNWDEVEKRYNEAK
>SODFM1_id__2755738__id__species_Bacteria_Firmicutes_Bacilli_Bacillales_Bacillaceae_Salinibacillus_kushneri_species/2-203
AN-FE---LPELPYAYDALEPHIDKETMNIHHTKH-HNTYVTKLNGALEGHADL-QD-K-SLEDL--LG-NL
D--AV-PE--NIRTAVRNNGG-GHAN----HSLFWTVLSP-NGG-GE--PKGEVAEKINAKFGSFDKFKEEF
KAAATG-RF--GSGWAWLV-VN--NGDVEITS-TPNQD-TPLM---E----GK-TPILGLDVWEHAYYLKYQ
NKRPDYIAAFW-NVVNWDEVEKRYQSAK
>SODFM1_id__2757972__id__species_Bacteria_Firmicutes_Bacilli_Bacillales_Bacillaceae_Salipaludibacillus_agaradhaerens_species/1-202
MA-FS---LPELPYAHDALQPHIDQETMEIHHGKH-HNTYVTKLNGALEGHSNL-AS-K-SLEDL--LA-NI
E--TL-PE--SIRGAVRNNGG-GHYN----HTFFWKIMSP-DGG-GT--PTGELAEAITSTFGSFEAFKEEF
KNAALN-RF--GSGWAWLV-VN--NGKLEITS-TPNQD-NPIM---E----GK-TAILGVDVWEHAYYLKYQ
NKRPDYVEAFF-NVINWDEVAKHYSEAK
>SODFM1_id__2761864__id__species_Bacteria_Firmicutes_Bacilli_Bacillales_Bacillaceae_Salisediminibacterium_haloalkalitolerans_species/1-202
MA-FT---LPDLPYAHDALTPHIDEETMKIHHGKH-HNTYVTKLNDAISGHGEL-ES-K-SIDEL--VR-DL
D--QV-PE--SIRTAVRNNGG-GHLN----HTMFWQLMSP-AGG-GQ--PTGELADAINSAFGSFESFKEEF
KNAALG-RF--GSGWAWLV-VN--NGKLEITS-TPNQD-NPIT---E----GK-TPILGIDVWEHAYYLKYQ
NRRPDYVDAFF-NVINWDEVAKRYAEAK
>SODFM1_id__2765776__id__species_Bacteria_Firmicutes_Bacilli_Bacillales_Bacillaceae_Salsuginibacillus_kocuriiDSM18087_species/2-203
AN-YE---LPELPYAANALEPHIDEETMNIHHGKH-HNTYVTKLNAALEGHDEL-AS-K-SVEEL--IS-DL
D--KV-PE--NIRTAVRNNGG-GHAN----HKLFWTILSP-EGG-GE--PTGEVADAINSKFGSFEKFQEEF
KNTALA-RF--GSGWAWLV-VN--NGNLEIQD-TLNQD-SPLS---E----GK-TPILGVDVWEHAYYLKYQ
NRRPEYVDAFW-NVVNWEEVNRRFNEAK
>SODFM1_id__2770382__id__species_Bacteria_Firmicutes_Bacilli_Bacillales_Bacillaceae_Sediminibacillus_albus_species/2-203
AK-FE---LPELPYAYDALEPHIDKETMNIHHTKH-HNTYVTKLNGAIEGNSNL-ES-K-SLEQL--LA-DL
D--SV-PA--DIRTAVRNNGG-GHAN----HSLFWTILSP-NGG-GE--PSGELADKIKAKFGSFDKFKEEF
GSAATG-RF--GSGWAWLV-VN--NGEIEITS-TPNQD-SPVM---E----GK-TPILGLDVWEHAYYLKYQ
NKRPDYVSAFW-NVVNWDEVAKRYEAAK
>SODFM1_id__2771645__id__species_Bacteria_Firmicutes_Bacilli_Bacillales_Bacillaceae_Tenuibacillus_multivorans_species/2-203
AK-FE---LPELPYAYDALEPHIDKETMNIHHTKH-HNTYVTKLNAALEGHSDL-QD-K-SLEEL--VG-NL
D--AL-PS--DIQTAVRNNGG-GHVN----HSLFWTILSP-NGG-GN--PTGELADKINEAFGSFDEFKEKF
AAAAAG-RF--GSGWAWLV-VK--NGNLEITS-TPNQD-TPLM---E----GV-TPILGLDVWEHAYYLKYQ
NRRPDYISAFW-NVVNWDEVAKRYEEAK
>SODFM1_id__2779668__id__species_Bacteria_Firmicutes_Bacilli_Bacillales_Bacillaceae_Terribacillus_saccharophilus_species/2-203
AN-HQ---LPELPYAPNALEPHIDEETMKIHHGKH-HNTYVTKLNTALEGQDEL-AA-K-DVNEL--IS-DL
N--SL-PD--SIRTAVRNNGG-GHSN----HTLFWQILSP-NGG-GE--PGGELGDAINSKWGSLDKFKEEF
KNTALG-RF--GSGWAWLV-VN--NGELEIQD-TLNQD-SPIM---E----GK-TPILGIDVWEHAYYLKYQ
NRRPDYVEAFW-NVVNWDEVSKRYSEAK
>SODFM1_id__2781872__id__species_Bacteria_Firmicutes_Bacilli_Bacillales_Bacillaceae_Thalassobacillus_devoransMSP14_species/2-203
AK-FE---LPELPYAYDALEPHIDKETMNIHHTKH-HNTYVTKLNNALEGHADL-ES-K-SLDDL--VG-NL
D--AV-PE--DIRTAVRNNGG-GHVN----HSLFWQIMSP-NGG-GE--PSGDLANAINEKFGSFEQFKEEF
ENVAKG-RF--GSGWAWLV-VN--NGNIELMD-TINQD-SPIM---E----GK-TPILGLDVWEHAYYLKYQ
NKRPDYAKAFW-NVVNWEEVSKRYQDAK
>SODFM1_id__2785431__id__species_Bacteria_Firmicutes_Bacilli_Bacillales_Bacillaceae_Virgibacillus_halodenitrificans_species/2-203
AK-FE---LPELPYAYDALEPTIDKETMNIHHTKH-HNTYVTKLNGALEGHEDL-KN-K-SLNDL--IS-NL
D--AV-PE--NIRTAVRNNGG-GHAN----HSLFWKLMSP-NGG-GK--PTGEVADKINDKYGSFEKFQEEF
AAAAAG-RF--GSGWAWLV-VN--NGEIEIMS-TPNQD-NPLM---E----GK-KPILGLDVWEHAYYLKYQ
NKRPDYISAFW-NVVNWDEVEKNYNEAK
>SODFM1_id__2792538__id__species_Bacteria_Firmicutes_Bacilli_Bacillales_Bacillales_incertae_sedis_Exiguobacterium_alkaliphilum121_species/2-202
AK-FE---LPQLDYAYDALEPHIDARTMEIHHSKH-HNTYVTNVNNALEG-KDV-EY-S-SLEEL--LQ-NL
D--SL-PA--DIQTAVRNNGG-GHWN----HSFFWKLLKK-NEN-GA--PSGELASAIDEAFGSFDAFKDEF
AKAAAG-RF--GSGWAWLV-VK--NGKLEVTS-TPNQD-SPIM---E----GV-QPILGLDVWEHAYYLNYQ
NRRPDYIQAFF-HVIDWDYVAKLYADAK
>SODFM1_id__2793708__id__species_Bacteria_Firmicutes_Bacilli_Bacillales_Bacillales_incertae_sedis_Exiguobacterium_antarcticumB7_species/2-202
SK-FE---LPELGYAYDALEPHIDARTMEIHHSKH-HNTYVTNVNAALEG-SEH-EG-K-SLEEL--LQ-NL
D--SL-PA--NIQTAVRNNGG-GHWN----HSFFWKLLKK-NDG-AA--PTGELASAIDESFGSFDAFKDAF
AKAATT-RF--GSGWAWLI-VD--GGKLAVVS-TPNQD-TPVM---E----GK-TPILGLDVWEHAYYLNYQ
NRRPDYITAFF-NVVDWDHVAKLYADAK
>SODFM1_id__2797354__id__species_Bacteria_Firmicutes_Bacilli_Bacillales_Bacillales_incertae_sedis_Exiguobacterium_profundum_species/2-202
AK-FE---LPQLDYAYDALEPHIDARTMEIHHTKH-HNTYVTNVNNALEG-KGV-EY-S-SLEDL--LQ-KI
D--SL-PA--DIQTAVRNNGG-GHWN----HSFFWKLLKK-NEN-GT--PSGDLAAAIDESFGSFDAFKDEF
TKAATT-RF--GSGWAWLV-VK--NGKLEVTS-TPNQD-SPIM---E----GV-TPILGLDVWEHAYYLNYQ
NRRPDYINAFF-HVIDWDYVAKLYADAK
>SODFM1_id__2799456__id__species_Bacteria_Firmicutes_Bacilli_Bacillales_Bacillales_incertae_sedis_Thermicanus_aegyptiusDSM12793_species/2-203
AK-YE---LPALPYAYDALEPYIDEATMKVHHTGH-HAAYVNNLNAALDK-PEL-YE-K-SLEDL--LA-SL
D--QV-PE--DIRTAVRNNAG-GHWN----HSFFWPLMKK-NGG-GT--PSGELAKAIDAQFGSFDAFKEEF
GKVAAG-RF--GSGWAWLL-VEQ-GGKLSLTS-TPNQD-NPIME----G--K--KPILGLDVWEHAYYLKYQ
NKRPEYIKAFW-NVVNWEQVEKNFNQYK
>SODFM1_id__2804320__id__species_Bacteria_Firmicutes_Bacilli_Bacillales_Listeriaceae_Brochothrix_thermosphacta_species/2-203
MT-YT---LPELPYEYSALEPHIDAKTMEIHHSKH-HQTYVTNVNKALEGHADL-AS-K-SIEEL--VA-DL
A--SV-PE--DIKAAVRNSGG-GHAN----HSFFWTSISP-NGG-GK--PVGELAEAIDAKFGSFEAFQEKF
TAAATG-RF--GSGWAWLV-LS--NGELEITS-TANQD-SPLT---D----GK-TPVVGIDVWEHAYYLNYQ
NRRPEYIKAFY-NVVDWSKANDVFNAAK
>SODFM1_id__2804819__id__species_Bacteria_Firmicutes_Bacilli_Bacillales_Listeriaceae_Listeria_floridensisFSL_S10_1187_species/1-202
MA-YE---LPKLPYTYDALEPNFDKETMEIHYTKH-HNTYVTNLNNAVKDYPEL-AA-K-SVEDL--VA-DL
N--SV-PE--SIRTAVRNNGG-GHAN----HSLFWTILSP-TGG-GE--PTGALKDAIDSTFGGFDAFKEKF
AAAATT-RF--GSGWAWLV-VK--DGKLEIIS-LPNQD-SPLT---E----GY-TPVLGLDVWEHAYYLKFQ
NRRPEYINTFW-NVIDWNEANRRFEAAK
>SODFM1_id__2808111__id__species_Bacteria_Firmicutes_Bacilli_Bacillales_Listeriaceae_Listeria_monocytogenesEGDe_species/1-202
MT-YE---LPKLPYTYDALEPNFDKETMEIHYTKH-HNTYVTKLNEAVAGHPEL-AS-K-SAEEL--VT-NL
D--SV-PE--DIRGAVRNHGG-GHAN----HTLFWSILSP-NGG-GA--PTGNLKAAIESEFGTFDEFKEKF
NAAAAA-RF--GSGWAWLV-VN--DGKLEIVS-TANQD-SPLS---D----GK-TPVLGLDVWEHAYYLKFQ
NRRPEYIETFW-NVINWDEANKRFDAAK
>SODFM1_id__2811830__id__species_Bacteria_Firmicutes_Bacilli_Bacillales_Listeriaceae_Listeria_newyorkensis_species/1-202
MT-YE---LPKLAYTYDALEPNFDKETMEIHYSKH-HQTYVTKLNDALKGHDDL-AA-K-SIEDL--VA-DL
N--SV-PE--NIRTAVRNNGG-GHAN----HTFFWEILSP-QGG-GE--PTGALADAINATFGSFEEFKTKF
ADSGVA-RF--GSGWAWLV-VK--DGKLSIIS-TANQD-SPLT---E----GY-TPVIGLDVWEHAYYLKFQ
NVRPEYIKTFW-NVVDWNKAGENFAAAK
>SODFM1_id__2814212__id__species_Bacteria_Firmicutes_Bacilli_Bacillales_Paenibacillaceae_Aneurinibacillus_aneurinilyticus_species/1-201
-M-FT---LPTLPYAYDELEPYIDARTLEIHHSKH-HATYVNNLNAALKGHDAL-AD-K-SIEWL--LS-NL
H--DI-PD--SIRTAVQNNGG-GHYN----HSLFWAVMSP-NGG-GE--PSGVLAEAIQTCFGSFEKMKEML
STAAIS-RF--GSGYGWLV-LHN--GKLEVIS-TANQD-TPLV---E----GK-IPLMIIDVWEHAYYLKYQ
NRRPEFVNAWW-NVVNWNEVEKRYQKAN
>SODFM1_id__2816202__id__species_Bacteria_Firmicutes_Bacilli_Bacillales_Paenibacillaceae_Aneurinibacillus_aneurinilyticus_species/2-203
AK-FE---LPALPYSFDALEPHIDAQTMEIHHDRH-HATYVNNLNAALEGQAEL-AD-K-NIEDL--MR-NI
N--SV-PE--NIRTAVRNNGG-GHYN----HSLFWEIMSP-NGG-GE--PTGDVATAINESFGSFDKLKEEF
AKAAAT-RF--GSGWAWVI-VD--NGKLAITS-TPNQD-NPLM---E----GK-TPILGLDVWEHAYYLKYQ
NKRPDYISAWW-NTVNWDAVNKRFNEAK
>SODFM1_id__2818842__id__species_Bacteria_Firmicutes_Bacilli_Bacillales_Paenibacillaceae_Brevibacillus_brevisNBRC100599_species/1-202
MA-HQ---LPALPYAHNALEPHIDAQTMEIHHGRH-HATYVNNLNAALEAHADL-QG-K-SIEEL--IS-NL
D--AL-PE--SIRTAVRNNGG-GHAN----HTLFWEIMSP-NGG-GA--PTGELADAINAAFGSFDNFKAEF
AKAATT-RF--GSGWAWLT-AE--GGKVAISS-TPNQD-SPIM---E----GK-TPILGLDVWEHAYYLNYQ
NKRPDYIGAFW-NVVNWDEVSKRFAAAK
>SODFM1_id__2820547__id__species_Bacteria_Firmicutes_Bacilli_Bacillales_Paenibacillaceae_Brevibacillus_brevisNBRC100599_species/2-203
EA-FT---LPELSYRYDELEPYLDARTMEIHHGKH-HATYITNLNKALENYAQF-RN-A-SVEEL--IS-NL
E--DI-PE--DIRMAVRNHGG-GHYG----HSLYWSIMSP-TGG-GK--PTGDIAKGIDKYFGSFEEMKDEL
TKAAVS-RF--GSGWGWLV-VNG--DKLEVMS-TPNQD-TPFM---E----KK-TPILVVDVWEHAYYLQYQ
NKRPDFVSSWW-NVVNWEEVNRLYNEAI
>SODFM1_id__2825299__id__species_Bacteria_Firmicutes_Bacilli_Bacillales_Paenibacillaceae_Cohnella_thermotoleransDSM17683_species/1-203
MA-HV---LPPLPYPNNALEPHIDALTMEIHHDRH-HNTYVTNLNKALESAPEL-AD-K-SVEAL--IA-DL
N--AV-PE--SIRTAVRNNGG-GHAN----HSLFWEVIGP-NGG-GA--PKGALAAAIDSELGGFEKFKETF
TAAATT-RF--GSGWAWLA-LGK-DGKLKVYS-LPNQD-SPIM---E----GD-TPLLGLDVWEHAYYLKYQ
NKRPDYISAFW-NVVNWDKVGALYDAAK
>SODFM1_id__2829212__id__species_Bacteria_Firmicutes_Bacilli_Bacillales_Paenibacillaceae_Fontibacillus_panacisegetis_species/1-203
MA-HQ---LPALPYANNALEPHIDETTMMIHHDRH-HNTYVTNLNAALESAPEL-QS-K-SVEEL--IA-NL
D--NV-PE--SIRTAVRNNGG-GHAN----HSLFWETIGP-DGG-GQ--PSGKLADAINNELGGFDKFKEDF
SKAATT-RF--GSGWAFLT-VDA-NGKLSVYS-LPNQD-SPIM---E----GK-TPILGLDVWEHAYYLKYQ
NKRPDYIAAFF-NVVNWSEVEKRYEAAL
>SODFM1_id__2831261__id__species_Bacteria_Firmicutes_Bacilli_Bacillales_Paenibacillaceae_Fontibacillus_panacisegetis_species/1-203
MA-HE---LPALPYPANALEPYIDEQTMNIHHDRH-HNTYVTNLNTALEQAPEL-QN-K-SVEEL--IS-DL
N--SI-PE--SIRTAVRNNGG-GHAN----HSLFWKIINP-KGG-GT--PSGSLAHAIDTELGGFDKFKEDF
AKAAAS-RF--GSGWAWLV-VGK-DGRLSVTS-TPNQD-NPLS---E----GL-TPILGLDVWEHAYYLKYQ
NKRPDYIAAFW-NIVNWDEVNKRYEAAK
>SODFM1_id__2833023__id__species_Bacteria_Firmicutes_Bacilli_Bacillales_Paenibacillaceae_Gorillibacterium_massiliense_species/1-202
MS-HQ---LPALPYEKNALEPHIDALTMEIHHDRH-HATYVNNLNAALENAPEL-QG-K-SVEAL--IA-DL
N--SV-PE--GIRTAVRNNGG-GHAN----HSLFWEVIGP-NGG-GE--PTGALASAIDSELGGLAKFKEDF
AKAATT-RF--GSGWAWLS-V-K-DGKLSVTS-TPNQD-SPLM---E----GA-TPILGLDVWEHAYYLKYQ
NKRPDYIAAFW-SVVNWDEVGKRYEAAK
>SODFM1_id__2833601__id__species_Bacteria_Firmicutes_Bacilli_Bacillales_Paenibacillaceae_Gorillibacterium_massiliense_species/1-202
MA-HT---LPALPYSKDALEPHIDALTMEIHHDRH-HATYVNNLNAALESAPEL-QN-K-SVESL--IA-DL
N--SV-PE--GIRTAVRNNGG-GHAN----HSLFWEVIGP-NGG-GE--PKGALASAIDSELGGFAKFKEDF
AKAATT-RF--GSGWAWLS-V-K-DGKLSVTS-TPNQD-SPLM---E----GA-TPILGLDVWEHAYYLKYQ
NKRPDYIAAFW-NVVNWDEVGKRYEAAK
>SODFM1_id__2840585__id__species_Bacteria_Firmicutes_Bacilli_Bacillales_Paenibacillaceae_Paenibacillus_dendritiformisC454_species/1-203
MA-HQ---LPALPYANNALEPHIDETTMMIHHDRH-HNTYVTNLNAALESAPEL-QS-K-SVEEL--IS-DL
N--SV-PE--SIRTAVRNNGG-GHAN----HSLFWETIGP-NGG-GQ--PSGKLAEAIDKELGGFDKFKEDF
AKAATT-RF--GSGWAWLA-VDK-DGKLSVSS-TPNQD-SPLM---E----GK-TPLLGLDVWEHAYYLKYQ
NKRPDYIAAFW-NVVNWPAVEKKYEAAA
>SODFM1_id__2841472__id__species_Bacteria_Firmicutes_Bacilli_Bacillales_Paenibacillaceae_Paenibacillus_dendritiformisC454_species/2-203
EQ-FT---LPELSYGYDELEPYLDARTMEIHHKKH-HAAYVANLNQALSSSPQF-KN-A-TVEQL--IS-HL
D--DI-PE--DIRTAVRNHGG-GHYG----HSLYWSIMSP-TGG-GD--PKGDIAKGIEKHFGSFEQLKEDL
TKAALS-RF--GSGWGWLV-VNG--DKLEVMS-TQNQD-TPLE---D----NK-TPILVVDVWEHAYYLQYQ
NRRPDFVSSWW-NVVNWEEVNRRYNEAV
>SODFM1_id__2845903__id__species_Bacteria_Firmicutes_Bacilli_Bacillales_Paenibacillaceae_Saccharibacillus_kuerlensisDSM22868_species/1-203
MA-FE---LPALPYSNDALEPHIDAQTMEIHHDRH-HNTYVTNLNNALESAPEL-QS-K-SLEEL--IA-NL
D--SV-PE--SIRTAVRNNGG-GHHN----HSLFWTVIGP-NGG-GN--PSGALAEAIDSELGGFDKFKEDF
NKAATT-RF--GSGWAWLV-VGK-DGKLAVTS-TPNQD-SPIM---E----GL-TPILGLDVWEHSYYLKYQ
NKRPDYIAAFW-NVINWDEVSKRYEAAK
>SODFM1_id__2849230__id__species_Bacteria_Firmicutes_Bacilli_Bacillales_Paenibacillaceae_Thermobacillus_compostiKWC4_species/1-203
MA-HQ---LPPLPYPTNALEPHIDATTMEIHHGRH-HNTYVTNLNAALESAPEL-QS-K-SVEEL--IS-NL
N--AV-PE--SIRTAVRNNGG-GHAN----HSLFWTTLSP-NGG-GA--PTGALAAAIDSELGGFEKFKEDF
TKAATT-RF--GSGWAWLA-VSP-EGKLKVYS-LPNQD-SPLM---E----GD-TPILGLDVWEHAYYLKYQ
NKRPDYIAAFW-NIVNWDEVGKRYEAAV
>SODFM1_id__2851896__id__species_Bacteria_Firmicutes_Bacilli_Bacillales_Planococcaceae_Bhargavaea_ginsengi_species/1-201
MA-FK---LPELPYAYDALEPSIDKETMEIHHTKH-HNTYVTNLNAAVEG-TDL-AE-K-SIEDV--LR-NF
D--SV-PE--EKKTAVRNNGG-GHAN----HSLFWQILSP-NGG-GQ--PSGALAEAIDKKFGSFDKFKEEF
ETAAKG-RF--GSGWAWLV-VN--NGEVEVTS-TPNQD-SPLM---E----GK-TPVLGLDVWEHAYYLKYQ
NRRPEYASAFW-NVVNWEEVSKRYEEAK
>SODFM1_id__2853975__id__species_Bacteria_Firmicutes_Bacilli_Bacillales_Planococcaceae_Caryophanon_tenue_species/1-201
MA-FE---VKPLSYAYDALEPHIDAKTMEIHHSKH-HATYVTNLNGAVEG-TEF-AD-K-DINEL--IA-NL
D--AL-PA--DKQTAVRNNGG-GHAN----HTLFWEVIAP-GGS-NT--PVGEVAAAIDAKFGSFDAFKEEF
AKAATT-RF--GSGWAWLI-VD--GDGVAVTS-TPNQD-SPVM---E----GK-TPVLGLDVWEHAYYLNYQ
NRRPDYIGAFW-NVVNWDVVEAKFQAAK
>SODFM1_id__2857195__id__species_Bacteria_Firmicutes_Bacilli_Bacillales_Planococcaceae_Chryseomicrobium_excrementiET03_species/1-202
MA-FE---LPKLPYEYDALEPHIDKETMNIHHTKH-HNTYITNVNNALEGHSDL-SS-K-SVEEL--IS-NL
D--AV-PE--DIRTAVRNNGG-GHAN----HSLFWEILSP-NGG-GQ--PTGALAEAIDSKFGSFDAFKEEF
AKAATT-RF--GSGWAWLS-VA--NGELEVSS-TPNQD-SPLM---E----GK-TPLLGLDVWEHAYYLNYQ
NRRPDYISSFW-NVVNWDEVSKRYEAAK
>SODFM1_id__2861559__id__species_Bacteria_Firmicutes_Bacilli_Bacillales_Planococcaceae_Jeotgalibacillus_campisalis_species/1-202
MG-YT---LPELPYSYDALEPHFDKETMNIHHTKH-HNTYVTKLNDALEGHSDI-QA-K-TIDEL--MI-DL
N--TV-PE--SVKTAVRNNGG-GHAN----HSFFWKILSP-NGG-GE--PSGQLASAINEKFGSFEKFKEEF
AAAGAG-RF--GSGWAWLV-VN--NGQLEITS-TPNQD-SPLT---E----GK-TPIVGLDVWEHAYYLKYQ
NKRPDYINAFW-NVVDWNAVEKLYVAAK
>SODFM1_id__2863840__id__species_Bacteria_Firmicutes_Bacilli_Bacillales_Planococcaceae_Kurthia_senegalensis_species/1-202
MA-FE---LPNLPYAFDALEPHIDARTMEIHHDKH-HNTYVQGLNAALEGKSEF-DG-K-TVEEI--IA-NL
D--AV-PE--DVRTAVRNNGG-GHAN----HSLFWTLLTA-DGK-GA--PEGELAAAIDAKFGSFDAFKEQF
ANAAKT-RF--GSGWAWLS-VV--NGELEISS-TANQD-SPIM---E----GK-TPILGLDVWEHAYYLNYQ
NVRPNYIAAFW-NVVNWDKVAELYAAAK
>SODFM1_id__2866735__id__species_Bacteria_Firmicutes_Bacilli_Bacillales_Planococcaceae_Paenisporosarcina_quisquiliarum_species/1-202
MA-YE---LPELPYAYDALEPHIDKETMNIHHTKH-HNTYVTNVNNALADYSDL-QG-K-SVEEL--IA-NL
D--AV-PE--AIRTAVRNNGG-GHAN----HSLFWQILSP-NGG-GN--PTGELATAIDAKFGSFDAFKEEF
AKAATT-RF--GSGWAWLS-VA--NGEIEVSS-TANQD-SPIM---E----GK-TPLLGLDVWEHAYYLNYQ
NRRPDYIGSFW-NVVNWDEVSKRFAAAK
>SODFM1_id__2871124__id__species_Bacteria_Firmicutes_Bacilli_Bacillales_Planococcaceae_Planococcus_massiliensis_species/1-202
MA-YE---LPELPYAYDALEPHIDKETMNIHHTKH-HNTYVTNVNAALEGHEDL-AS-K-SIEEL--IS-DL
N--AV-PE--DIRTAVRNNGG-GHAN----HSLFWQLLTP-NGT-GA--PSGALAEAIDAKFGSFDEFKTKF
ENAGKT-RF--GSGWAWLA-VS--NGELEVTS-TPNQD-SPLM---E----GK-TPILGVDVWEHAYYLKYQ
NKRPDYLAAFW-NVVNWDEVSKRYEAAK
>SODFM1_id__2875753__id__species_Bacteria_Firmicutes_Bacilli_Bacillales_Planococcaceae_Planomicrobium_okeanokoites_species/1-202
MA-YE---LPELPYAYDALEPHIDKETMNIHHTKH-HNTYVTNVNAALEGHDDL-SS-K-SVEEL--IS-DL
N--AV-PE--DIRTAVRNNGG-GHAN----HSLFWQLLTP-NGT-GA--PSGALAEAIDSKFGSFDEFKTKF
ENAGKT-RF--GSGWAWLT-VS--NGELEVTS-TANQD-SPLM---D----GK-TPILGVDVWEHAYYLKYQ
NKRPDYLAAFW-NVVNWDEVSKRYEAAK
>SODFM1_id__2877003__id__species_Bacteria_Firmicutes_Bacilli_Bacillales_Planococcaceae_Rummeliibacillus_stabekisii_species/1-202
MA-FE---LPNLPYAFDALEPHIDAKTMEIHHDKH-HNTYVTGLNDALSGKSEF-EG-K-SVEEI--IA-NL
D--SV-PE--DVRTAVRNNGG-GHAN----HSLFWQLLSA-NGG-GE--PTGALKEAIDAKFGSLDAFKEKF
AAAAKT-RF--GSGWAWLV-LS--NGELEIMS-TPNQD-SPIM---E----GK-TPLLGLDVWEHAYYLNYQ
NRRPDYISAFW-NVVNWDKVAELYKSAK
>SODFM1_id__2882743__id__species_Bacteria_Firmicutes_Bacilli_Bacillales_Planococcaceae_Solibacillus_silvestris_species/1-201
MA-FK---LPELTYAYDALEPHIDAKTMEIHHSKH-HNTYVTNLNAAVEG-TEY-AD-K-DINEL--IA-NI
D--AL-PA--DKQTAVRNNGG-GHAN----HTLFWELIAP-GGS-NT--PVGEVAAAIDAKFGSFDAFKEEF
AKAATT-RF--GSGWAWLI-VD--GDGVAVTS-TPNQD-SPVM---E----GK-TPILGLDVWEHAYYLNYQ
NRRPDYIGAFW-NVVNWDVVEAKFQAAK
>SODFM1_id__2885402__id__species_Bacteria_Firmicutes_Bacilli_Bacillales_Planococcaceae_Sporosarcina_psychrophila_species/1-200
MT-YK---LPELPYAYDALEPHFDKETMNIHHTKH-HNAYVTNLNNALEGNEEL-LN-K-SIEEL--IA-NL
D--AV-PE--SKRTAVRNNGG-GHAN----HSLFWELLSA-EGG-GN--PSGALAEAIDNKFGSFDAFKEEF
AKAGAT-RF--GSGWAWLV-LN--GGELEIMS-TPNQD-SPIM---E----GK-TPLLGLDVWEHAYYLNYQ
NRRPDYISAFW-NVVNWDEVAKRFGK--
>SODFM1_id__2888231__id__species_Bacteria_Firmicutes_Bacilli_Bacillales_Planococcaceae_Tetzosporium_hominisVT49_species/1-202
MA-FE---LPKLPYEYDALEPHIDKETMNIHHTKH-HNTYITNVNNALEGHSDL-SS-K-SVEEL--IS-NL
D--AV-PE--DIRTAVRNNGG-GHAN----HSLFWEILSP-NGG-GQ--PTGALAEAIDSKFGSFDAFKEEF
AKAATT-RF--GSGWAWLS-VA--NGEVEVSS-TPNQD-SPLM---E----GK-TPILGLDVWEHAYYLNYQ
NRRPDYITSFW-NVVNWDEVSKRYEAAK
>SODFM1_id__2891919__id__species_Bacteria_Firmicutes_Bacilli_Bacillales_Planococcaceae_Ureibacillus_thermosphaericusThermoBF_species/1-201
MA-FE---LPKLPYAYDALEPHIDAQTMEIHHTRH-HNTYVTNLNAAVEG-TEY-AD-K-DLIEL--IS-NI
N--AL-PA--DKQTAVRNNGG-GHAN----HSLFWEILTP-GGS-KT--PTGELASAIDAKFGSFDAFKEEF
AKAAAG-RF--GSGWAWLV-VD--NGELKITS-TPNQD-SPYM---E----GQ-TPILGLDVWEHAYYLKYQ
NRRPDYIAAFW-NVVNWDVVAEKYAAAK
>SODFM1_id__2892940__id__species_Bacteria_Firmicutes_Bacilli_Bacillales_Planococcaceae_Viridibacillus_arvi_species/1-202
MA-FE---LPKLPYAYDALEPHIDATTMEIHHTKH-HNTYVQGINAALEGKSEF-EG-K-SVEEI--IA-NL
D--AV-PE--EIRTAVRNHGG-GHSN----HSLFWESLAA-NAG-GA--PTGELAAAIDAKFGSFDAFKEQF
DNAAKT-RF--GSGWAWLS-VA--NGELEISS-TPNQD-SPIM---E----GK-TPLLGLDVWEHAYYLNYQ
NRRPDYIGAFW-NVVNWDKVAERFAAAK
>SODFM1_id__2899196__id__species_Bacteria_Firmicutes_Bacilli_Bacillales_Sporolactobacillaceae_Bacillus_selenitireducensMLS10_species/1-202
MA-FT---LPELPYAHNALEPHIDEETMKIHHGKH-HNTYVTKLNDAISGHADL-ES-K-SIEDL--VK-NL
N--SL-PD--SVKGPVRNNGG-GHLN----HTMFWTLMSP-NGG-GA--PTGDVAAAIDEAFGSFDKFKEEF
KNAALT-RF--GSGWAWLV-VN--NGKLEVTS-TPNQD-NPIT---D----GK-TPILGVDVWEHAYYLKYQ
NKRPDYVDAFF-NVVNWDKVNELYKDAK
>SODFM1_id__2902200__id__species_Bacteria_Firmicutes_Bacilli_Bacillales_Sporolactobacillaceae_Caenibacillus_caldisaponilyticus_species/1-202
MA-YQ---LPELPYAYNALEPYIDEQTMRIHHDKH-HGTYVSKLNEALKGHDDL-AS-K-SIEDL--VS-DL
N--AV-PE--NIRTAVRNNGG-GHVN----HSLFWQIMSP-NGG-GE--PSGAVADAIKAKFGSFADFKKQF
SDAAAG-RF--GSGWAWLV-VN--NGELEITS-TPNQD-SPYM---E----GK-TPILGLDVWEHAYYLKYQ
NRRPEYIEAFF-NVINWDEVNKRYEAAK
>SODFM1_id__2905830__id__species_Bacteria_Firmicutes_Bacilli_Bacillales_Sporolactobacillaceae_Sporolactobacillus_terraeDSM11697_species/1-202
-M-FE---LPALEFAPDALEPYIDKETMRIHHDKH-HQTYVSNLNAALEKHPEF-KD-H-SLTDL--IA-HL
E--KV-PE--DIRTAVRNNGG-GHYN----HCFFWKVLIP--GG-SKQ-PTGALAEAIEQQLGGYEAFKEAF
TAAATG-QF--GSGWAWLT-VTK-QNVLKVTN-TPNQD-SPFM---D----GH-TPLVGLDVWEHAYYLKYQ
NRRPEYVKNFF-NVINWDFAADVYEKTL
>SODFM1_id__2907576__id__species_Bacteria_Firmicutes_Bacilli_Bacillales_Sporolactobacillaceae_Tuberibacillus_calidusDSM17572_species/1-202
MG-YQ---LPDLPYAYNALEPHIDEQTMRIHHDKH-HGTYVSKVNAALEGHADL-AS-K-SIEDL--LK-DI
N--SV-PE--NIRTAVRNNGG-GHAN----HSLFWQILSP-NGG-GE--PTGAIAEAINAKFGSFENFKKAF
SDAAAN-RF--GSGWAWLV-VN--NGELEVTS-TPNQD-SPYM---E----GK-TPILGLDVWEHAYYLKYQ
NRRPEYIEAFF-NVINWDEVNKRYEAAK
>SODFM1_id__2909997__id__species_Bacteria_Firmicutes_Bacilli_Bacillales_Staphylococcaceae_Aliicoccus_persicus_species/1-200
MA-FE---LPNLPYAYDALEPHFDKETMEIHHSKH-HNTYVTKLNDAVSG-TEY-EN-K-SLEDL--VK-GY
K--DL-PS--DIQTAVRNNGG-GHYN----HSFFWEVLSP-EQN-E---LSGELKDAIDAKFGSVDRFKEEF
EAAGAA-RF--GSGWAWLV-LN--NGELEVVS-TPNQD-NPVT---D----GQ-TPLLGVDVWEHAYYLKYQ
NKRPEYLKAFW-NVVNWDKVTEIYNANK
>SODFM1_id__2912167__id__species_Bacteria_Firmicutes_Bacilli_Bacillales_Staphylococcaceae_Auricoccus_indicus_species/1-200
MA-FE---LPKLQYDYNALEPTIDAKTMEIHHTKH-HQGYVDKANAALEG-TEF-AD-K-SVEEV--LQ-NI
D--SI-PS--DKKTAVTNNAG-GHAN----HSLFWSIMTP--GG-SE--LTGELKEAIEAKFGSVDEFKTKF
EEAAKT-RF--GSGWAWLV-VN--NGELEVTS-TPNQD-SPLM---E----GK-TPILGLDVWEHAYYLNYQ
NKRPEYVSSFW-NVVDFNKVSELYSQAK
>SODFM1_id__2914520__id__species_Bacteria_Firmicutes_Bacilli_Bacillales_Staphylococcaceae_Gemella_haemolysans_M341_species/1-202
MT-FK---LPELPYGFDFLEPVIDAKTMEIHHDKH-HAAYVNNLNAALEKHPEF-EA-N-CICGL--LK-NI
D--NV-PS--DIRQAVINNGG-GHHN----HSLFWKSLTKASSE-----FAGLVKEKVEAELGGYEEFVKSF
SAAAAT-RF--GSGWAWLA-LDK-EGKLVVTS-TANQD-SPYL---T----GL-TPILGLDVWEHAYYLNYQ
NRRPDYIKEFF-RVVNWDFVNERLAKHL
>SODFM1_id__2915130__id__species_Bacteria_Firmicutes_Bacilli_Bacillales_Staphylococcaceae_Jeotgalicoccus_halophilus_species/1-200
MA-FE---LPKLPYAYDALEPHIDKETMEIHHSKH-HNTYVTKLNDAVKG-TDL-ES-K-SIEEI--VK-NL
D--AV-PE--NIKTAVRNNGG-GHLN----HSLFWELLSP-EQK-E---LSGELKEAIESAFGSVDKFKEEF
EAAAAG-RF--GSGWAWLV-VN--NGALEITS-TPNQD-NPVS---E----GK-TPVFGVDVWEHAYYLKYQ
NKRPEYLSAIW-NVVNWDKVNELYQTAK
>SODFM1_id__2917562__id__species_Bacteria_Firmicutes_Bacilli_Bacillales_Staphylococcaceae_Macrococcus_caseolyticus_IMD0819_species/1-199
MA-FE---LPKLEYAYDALEPHIDKETMEIHHTKH-HNTYVTKLNDAVAG-TEF-EN-V-SIEDL--MK-RI
D--EV-PA--DKKTAVVNNGG-GHYN----HSLFWTLLAP-GKE-A----KGEVVDAIESKFGSLDAFKQEF
ADAAAG-RF--GSGWAWLV-VN--NGELEVTS-TPNQE-NPLM---E----GK-TPILGLDVWEHAYYLNYQ
NKRPDYIAAFW-NVVNWDKVNELYLSAK
>SODFM1_id__2919659__id__species_Bacteria_Firmicutes_Bacilli_Bacillales_Staphylococcaceae_Nosocomiicoccus_massiliensis_species/1-200
MA-FE---LPELDYAYDALEPTIDKETMEIHYSRH-HNTYVTNLNNAVEG-TEF-EN-K-SLEEL--VK-DI
D--SL-PE--DIRTAVRNNGG-GHYN----HSLFWQLLTP-EQK-D---VPAELKEAIEDKFGSLDSFKEKF
EAAAAG-RF--GSGWAWLV-VG--NDGLEIIS-TPNQD-NPLM---E----DK-TPVFGVDVWEHAYYLKYQ
NKRPEYLGAIW-NVVNWEKVNELYQEAK
>SODFM1_id__2922326__id__species_Bacteria_Firmicutes_Bacilli_Bacillales_Staphylococcaceae_Salinicoccus_halodurans_H3B36_species/1-200
MA-FE---LPELPYAYDALEPHFDKETMEIHHSKH-HNTYVTKLNDAVQG-TDL-ES-K-SIEEI--IK-NL
D--SV-PE--DKKTAVRNNGG-GHLN----HSLFWKLLTP-DAK-E---VSGEVKDAIESKFGSIDEFKEKF
EAAGAA-RF--GSGWAWLV-VN--NGELEIVS-TPNQD-NPVS---E----GK-TPILGVDVWEHAYYLKYQ
NKRPEYLKAFW-NVVNWDKVNELYSNAK
>SODFM1_id__2924735__id__species_Bacteria_Firmicutes_Bacilli_Bacillales_Staphylococcaceae_Staphylococcus_agnetis_908_species/1-199
MA-FE---LPKLPYGYDALEPHIDKETMEIHHSKH-HNTYVTKLNDAVKG-TEL-EN-K-SIEEL--IA-NV
D--QL-PE--DKKTAVRNNGG-GHFN----HSLFWQFLSP-EAE-E----KGEVVDKIKEQWGSLDAFKKEF
SDKAAA-RF--GSGWAWLV-VN--NGQLEIVT-TANQD-SPLS---E----GK-APILALDVWEHAYYLKYQ
NKRPDYISTFW-NVVNWEKVDEFYAAAK
>SODFM1_id__2927745__id__species_Bacteria_Firmicutes_Bacilli_Bacillales_Staphylococcaceae_Staphylococcus_argenteus_MSHR1132_species/1-199
MA-FE---LPKLPYAFDALEPHFDKETMEIHHDRH-HNTYVTKLNAAVEG-TDL-ES-K-SIEEI--VA-NL
D--SV-PA--DIQTAVRNNGG-GHLN----HSLFWELLSP-NSE-E----KGTVVEKIKEQWGSLDEFKKEF
ADKAAA-RF--GSGWAWLV-VN--NGQLEIVT-TPNQD-NPLT---E----GK-TPILGLDVWEHAYYLKYQ
NKRPDYIGAFW-NVVNWEKVDELYNATK
>SODFM1_id__2927776__id__species_Bacteria_Firmicutes_Bacilli_Bacillales_Staphylococcaceae_Staphylococcus_argenteus_MSHR1132_species/1-199
MA-FK---LPNLPYAYDALEPYIDQRTMEFHHDKH-HNTYVTKLNATVEG-TDL-EH-Q-SLADM--IA-NL
D--KV-PE--AMRMSVRNNGG-GHFN----HSLFWEILSP-NSE-E----KGGVIDDIKAQWGTLDEFKTEF
ANKATT-LF--GSGWTWLV-VN--NGKLEIVT-TPNQD-NPLT---E----GK-TPILLFDVWEHAYYLKYQ
NKRPDYMSAFW-NIVNWEKVDELYQAAK
>SODFM1_id__2930324__id__species_Bacteria_Firmicutes_Bacilli_Bacillales_Staphylococcaceae_Staphylococcus_aureus_COL_species/1-199
MA-FE---LPKLPYAFDALEPHFDKETMEIHHDRH-HNTYVTKLNAAVEG-TDL-ES-K-SIEEI--VA-NL
D--SV-PA--NIQTAVRNNGG-GHLN----HSLFWELLSP-NSE-E----KGTVVEKIKEQWGSLEEFKKEF
ADKAAA-RF--GSGWAWLV-VN--NGQLEIVT-TPNQD-NPLT---E----GK-TPILGLDVWEHAYYLKYQ
NKRPDYIGAFW-NVVNWEKVDELYNATK
>SODFM1_id__2930353__id__species_Bacteria_Firmicutes_Bacilli_Bacillales_Staphylococcaceae_Staphylococcus_aureus_COL_species/1-199
MA-FK---LPNLPYAYDALEPYIDQRTMEFHHDKH-HNTYVTKLNATVEG-TEL-EH-Q-SLADM--IA-NL
D--KV-PE--AMRMSVRNNGG-GHFN----HSLFWEILSP-NSE-E----KGGVIDDIKAQWGTLDEFKNEF
ANKATT-LF--GSGWTWLV-VN--DGKLEIVT-TPNQD-NPLT---E----GK-TPILLFDVWEHAYYLKYQ
NKRPDYMTAFW-NIVNWKKVDELYQAAK
>SODFM1_id__2933160__id__species_Bacteria_Firmicutes_Bacilli_Bacillales_Staphylococcaceae_Staphylococcus_aureus_MU50_species/1-199
MA-FE---LPKLPYAFDALEPHFDKETMEIHHDRH-HNTYVTKLNAAVEG-TDL-ES-K-SIEEI--VA-NL
D--SV-PA--NIQTAVRNNGG-GHLN----HSLFWELLSP-NSE-E----KGTVVEKIKEQWGSLEEFKKEF
ADKAAA-RF--GSGWAWLV-VN--NGQLEIVT-TPNQD-NPLT---E----GK-TPILGLDVWEHAYYLKYQ
NKRPDYIGAFW-NVVNWEKVDELYNATK
>SODFM1_id__2933190__id__species_Bacteria_Firmicutes_Bacilli_Bacillales_Staphylococcaceae_Staphylococcus_aureus_MU50_species/1-199
MA-FK---LPNLPYAYDALEPYIDQRTMEFHHDKH-HNTYVTKLNATVEG-TEL-EH-Q-SLADM--IA-NL
D--KV-PE--AMRMSVRNNGG-GHFN----HSLFWEILSP-NSE-E----KGGVIDDIKAQWGTLDEFKNEF
ANKATT-LF--GSGWTWLV-VN--DGKLEIVT-TPNQD-NPLT---E----GK-TPILLFDVWEHAYYLKYQ
NKRPDYMTAFW-NIVNWKKVDELYQAAK
>SODFM1_id__2934459__id__species_Bacteria_Firmicutes_Bacilli_Bacillales_Staphylococcaceae_Staphylococcus_aureus_NCTC8325_species/1-199
MA-FK---LPNLPYAYDALEPYIDQRTMEFHHDKH-HNTYVTKLNATVEG-TEL-EH-Q-SLADM--IA-NL
D--KV-PE--AMRMSVRNNGG-GHFN----HSLFWEILSP-NSE-E----KGGVIDDIKAQWGTLDEFKNEF
ANKATT-LF--GSGWTWLV-VN--DGKLEIVT-TPNQD-NPLT---E----GK-TPILLFDVWEHAYYLKYQ
NKRPDYMTAFW-NIVNWKKVDELYQAAK
>SODFM1_id__2935876__id__species_Bacteria_Firmicutes_Bacilli_Bacillales_Staphylococcaceae_Staphylococcus_aureus_NCTC8325_species/1-199
MA-FE---LPKLPYAFDALEPHFDKETMEIHHDRH-HNTYVTKLNAAVEG-TDL-ES-K-SIEEI--VA-NL
D--SV-PA--NIQTAVRNNGG-GHLN----HSLFWELLSP-NSE-E----KGTVVEKIKEQWGSLEEFKKEF
ADKAAA-RF--GSGWAWLV-VN--NGQLEIVT-TPNQD-NPLT---E----GK-TPILGLDVWEHAYYLKYQ
NKRPDYIGAFW-NVVNWEKVDELYNATK
>SODFM1_id__2938156__id__species_Bacteria_Firmicutes_Bacilli_Bacillales_Staphylococcaceae_Staphylococcus_auricularis_species/1-200
MA-FE---LPNLPYDFDALEPYIDKETMEIHHDKH-HNTYVTKLNSAVEG-TDL-EN-K-SIEEI--VA-NL
D--SV-PE--DIQTAVRNNGG-GHLN----HSLFWELLTP-NSE-E----KGTVVDKIKEQWGSLDDFKKEF
ADAAAA-RF--GSGWGWLV-VNA-EGKLEITT-TPNQD-NPIT---E----GK-TPILGIDVWEHAYYLKYQ
NKRPEYIENFW-NVVNWEKVDELYQAAQ
>SODFM1_id__2940343__id__species_Bacteria_Firmicutes_Bacilli_Bacillales_Staphylococcaceae_Staphylococcus_epidermidis_ATCC12228_species/1-199
MA-FE---LPNLPYAYDALEPHIDKQTMEIHHDKH-HNTYVTKLNSAVEG-TDL-EA-K-SIEEI--VA-NL
D--SV-PS--NIQTAVRNNGG-GHLN----HSLFWELLSP-NSE-E----KGEVVDKIKEQWGSLDEFKKEF
ADKAAA-RF--GSGWAWLV-VN--NGQLEIVT-TPNQD-NPIT---E----GK-TPILGLDVWEHAYYLKYQ
NKRPDYINAFW-NVVNWEKVNELYNATK
>SODFM1_id__2942089__id__species_Bacteria_Firmicutes_Bacilli_Bacillales_Staphylococcaceae_Staphylococcus_fleuretti_species/1-200
MA-FE---LPKLPYAYDALEPHIDKETMEIHHTKH-HNTYVTKLNDAVKG-TDL-ES-K-SIEDI--VK-NL
N--SV-PD--DIRTAVQNNGG-GHYN----HSLFWELLTP-NAS-E---PSGEVVDAISSTFGSLDKFKEEF
AAAAAG-RF--GSGWAWLV-VD--NGELAIVS-TPNQD-NPIS---E----GK-LPVLGLDVWEHAYYLNYQ
NRRPDYINAFW-NVVNWDKVNELYQAAK
>SODFM1_id__2946403__id__species_Bacteria_Firmicutes_Bacilli_Bacillales_Staphylococcaceae_Staphylococcus_haemolyticus_JCSC1435_species/1-199
MA-FE---LPNLPYATDALEPHIDKQTMEIHHDKH-HNTYVTKLNSAVEG-TDL-ES-K-SIEEI--VA-NL
D--SV-PE--DIQTAVRNNGG-GHLN----HSLFWELLTP-NSE-E----KGTVVDKIKEQWGSLDEFKKEF
ADKAAA-RF--GSGWAWLV-VN--NGQLEIVT-TPNQD-NPLT---E----GK-TPILGLDVWEHAYYLKYQ
NKRPDYISAFW-NVVNWEKVDELYNATK
>SODFM1_id__2946949__id__species_Bacteria_Firmicutes_Bacilli_Bacillales_Staphylococcaceae_Staphylococcus_hominis_K1_species/1-199
MA-FE---LPNLPYAADALEPHIDKETMEIHHDKH-HNTYVTKLNSAVEG-TDL-ES-K-SIEEI--VA-NL
D--SV-PE--NIQTAVRNNGG-GHLN----HSLFWELLTP-NSE-E----KGTVVDKIKEQWGSLDEFKKEF
ADKAAA-RF--GSGWAWLV-VN--NGKLEIVT-TPNQD-NPIT---E----GK-TPILGLDVWEHAYYLKYQ
NKRPDYISAFW-NVVNWEKVDELYNAAT
>SODFM1_id__2948681__id__species_Bacteria_Firmicutes_Bacilli_Bacillales_Staphylococcaceae_Staphylococcus_lentus_050AP_species/1-200
MA-FE---LPKLPYAYDALEPHIDKETMEIHHTKH-HNTYVTKLNDAVKG-TDL-ES-K-SIEDI--IK-NL
N--SV-PD--DIRTAVQNNGG-GHYN----HSLFWEMLTP-NAS-E---PSGEVVDAISSTFGSLDKFKEEF
AAAAAG-RF--GSGWAWLV-VD--NGELSIVS-TPNQD-NPLS---E----GK-IPVLGLDVWEHAYYLKYQ
NKRPDYISAFW-NVVNWDKVNELYQAAK
>SODFM1_id__2951726__id__species_Bacteria_Firmicutes_Bacilli_Bacillales_Staphylococcaceae_Staphylococcus_pseudintermedius_NA45_species/1-199
MA-FE---LPKLPYSYDALEPHIDKETMEIHHSKH-HNTYVTKLNAAVEG-TEF-EN-K-SLEDL--IA-NL
D--SV-PE--NLRTAVRNNGG-GHLN----HSIYWQILAP-NSE-E----KGEVVDKIKEQWGSLDEFKSEF
ADKAAG-RF--GSGWAWLV-VN--NGKLEIVT-TANQD-SPLT---D----GL-TPILALDVWEHAYYLKFQ
NKRPDYISTFW-NVVNWEKVDELYKAAK
>SODFM1_id__2954966__id__species_Bacteria_Firmicutes_Bacilli_Bacillales_Staphylococcaceae_Staphylococcus_saprophyticus_ATCC15305_species/1-199
MA-FE---LPNLPYGFDALEPHIDKQTMEIHHDKH-HNTYVTKLNAAVEG-TDL-ES-K-SIEEI--VA-NL
D--SV-PE--NIQTAVRNNGG-GHLN----HSLFWELLTP-NSE-E----KGTVVDKIKEQWGSLDAFKEEF
ADKAAA-RF--GSGWAWLV-VN--NGNLEIVT-TPNQD-NPLT---E----GK-TPILGLDVWEHAYYLKYQ
NKRPDYISAFW-NVVNWEKVDELYNAAK
>SODFM1_id__2957844__id__species_Bacteria_Firmicutes_Bacilli_Bacillales_Staphylococcaceae_Staphylococcus_simiae_NCTC3000_species/1-199
MA-FE---LPKLPYAYDALEPHIDKQTMEIHHDKH-HNTYVTKLNAAVEG-TDL-ES-K-SIEEI--VA-NL
D--SV-PS--DIQTAVRNNGG-GHLN----HSLFWEMLSP-NSE-E----KGTVVEKIKEQWGSLDEFKKEF
ADKAAA-RF--GSGWAWLV-VN--NGNLEIVT-TPNQD-NPLT---E----GK-TPILGLDVWEHAYYLKYQ
NKRPDYISAFW-NVVNWEKVDELYNAAK
>SODFM1_id__2959213__id__species_Bacteria_Firmicutes_Bacilli_Bacillales_Staphylococcaceae_Staphylococcus_simulans_FDA_ARGOS_383_species/1-200
MA-FE---LPNLPYEFDALEPHIDKETMEIHHDKH-HNTYVTKLNAAIEG-TDL-EN-K-SIEEI--VA-NL
D--SV-PS--DIQTAVRNNGG-GHLN----HSLFWQILSP-NSE-E----KGTVVDKIKEQWGSLDEFKDEF
AKKAAG-QF--GSGWAWLV-VDK-DGKLEIVT-TANQD-NPIT---E----GK-TPILGLDVWEHAYYLKYQ
NKRPDYINAFW-NVVNWEKVDELYNAAT
>SODFM1_id__2961082__id__species_Bacteria_Firmicutes_Bacilli_Bacillales_Staphylococcaceae_Staphylococcus_vitulinus_F1028_species/1-200
MA-FE---LPKLPYAYDALEPHIDKETMEIHHTKH-HNTYVTKLNDAVKG-TDL-ES-K-SIEDI--IK-NL
N--SV-PE--NIRTAVQNNGG-GHYN----HSLFWELLTP-NAS-E---PSGEVVDAISSTFGSLDKFKEEF
AAAAAG-RF--GSGWAWLV-VD--NGELAIVS-TPNQD-NPIS---E----GK-LPVLGLDVWEHAYYLNYQ
NRRPDYINAFW-NVVNWDKVNELYQAAK
>SODFM1_id__2965680__id__species_Bacteria_Firmicutes_Bacilli_Bacillales_Thermoactinomycetaceae_Desmospora_activaDSM45169_species/2-204
AK-HE---LPALPYPPDALEPHIDAQTMEIHHGRH-HQTYVDKLNAALEGHAQL-AS-L-SVDEL--IA-NI
D--QV-PD--AIRGAVQNNGG-GHVN----HTLFWQILSP-DGG-GE--PTGEVGTAINETFGGFDKFQEEF
ANAAVN-RF--GSGWAWLV-VKN-DGNLAVIN-TLNQD-SPLM---D----GH-TPILGLDVWEHAYYLKYQ
NKRPDYIKAFW-NVVNWDEVNKRYLDTK
>SODFM1_id__2969473__id__species_Bacteria_Firmicutes_Bacilli_Bacillales_Thermoactinomycetaceae_Kroppenstedtia_eburneaDSM45196_species/2-204
AK-YE---LPALPYASDALEPHFDKETMEIHHGRH-HKTYVDKLNGALEGQAAL-QE-M-SVEDL--MK-NI
D--QV-PE--SIRTAVRNNGG-GHAN----HSLFWKILSP-NGG-GQ--PTGELATAIDSAFGSFEKFKEEF
TNAAVG-RF--GSGWAWLV-LGK-DGSLAITS-TPNQD-SPLM---E----GL-QPILGLDVWEHAYYLKYQ
NKRPDYIKAFW-NVVNWDEVGKRYEEAK
>SODFM1_id__2971745__id__species_Bacteria_Firmicutes_Bacilli_Bacillales_Thermoactinomycetaceae_Laceyella_sediminisRHA1_species/2-202
AK-FE---LLALPYAFDALEPHIDAQTMEIHHDRH-HATYVNNLNAALEGV-EV-SA-T-SVEAL--IS-NL
D--AL-PE--NVRTAVRNNGG-GHAN----HSLFWEILSP-NGG-GE--PTGEVAQAIKDTFGDFDSFKKQF
TDAATK-RF--GSGWAWLV-VK--DGKLAVTS-TPNQD-SPLM---E----GA-TPILGLDVWEHAYYLKYQ
NKRPAYIEAFW-NVVNWEEVNKRYLAAR
>SODFM1_id__2972228__id__species_Bacteria_Firmicutes_Bacilli_Bacillales_Thermoactinomycetaceae_Laceyella_sediminisRHA1_species/2-202
AK-FE---QPALPYAFDALEPHIDAQTMEIHHDRH-HATYVNNLNAALEGV-EV-SA-T-SVEAL--IS-DL
N--AL-PE--NVRTAVRNNGG-GHAN----HSLFWEILSP-NGG-GE--PTGEVAQAIADTFGGFDNFKKQF
TDAAAK-RF--GSGWAWLV-VK--DGKLAVTS-TPNQD-SPLM---E----GA-TPILGLDVWEHAYYLKYQ
NKRPAYIEAFW-NVVNWDEVNRRYLAAR
>SODFM1_id__2973559__id__species_Bacteria_Firmicutes_Bacilli_Bacillales_Thermoactinomycetaceae_Lihuaxuella_thermophilaDSM46701_species/2-202
AK-YE---LPALPYEFNALEPHIDALTMEIHHDRH-HATYVNNLNAALEGH-DV-GE-K-TIEEL--IS-NL
D--AL-PE--SIRTAVRNNGG-GHAN----HSLFWQILSP-NGG-GA--PTGEVAAAINETFGSFEKFKEQF
SDAAVK-RF--GSGWAWLV-VK--DGKLAVTS-TPNQD-NPLM---E----GA-TPILGLDVWEHAYYLKYQ
NKRPEYIKAFW-NVVNWEEVNKRYLAAR
>SODFM1_id__2977857__id__species_Bacteria_Firmicutes_Bacilli_Bacillales_Thermoactinomycetaceae_Marininema_halotolerans_species/2-204
AK-FE---LPALPYSTDALEPHIDAQTMEIHHGRH-HKTYVDKLNAALEGHVEL-QS-K-NINDL--VA-NL
D--QV-PE--SIRTAVRNNGG-GHAN----HSLFWEIMSP-NGG-GE--PTGDLATAINDTFGSFDSFKEKF
ANEGVG-RF--GSGWAWLI-VKN-DGSLAITN-TLNQD-NPQT---D----GH-TPILGLDVWEHAYYLKYQ
NKRPDYINAFW-NVVNWDEVNKRYQAAK
>SODFM1_id__2983490__id__species_Bacteria_Firmicutes_Bacilli_Bacillales_Thermoactinomycetaceae_Melghirimyces_profundicolusDSM45787_species/2-204
AK-HE---LPELPYSADALEPHIDARTMEIHHGRH-HKTYVDKLNAALEGNTAL-QD-K-SIEDL--LR-NI
D--QV-PE--NIRTAVRNNGG-GHAN----HTLFWQIMSP-NGG-GQ--PTGDLATAINDTFGSFEKFQEEF
TNAAVG-RF--GSGWAWLI-VKN-DGSLAVIN-TLNQD-SPYM---E----GH-TPILGLDVWEHAYYLKYQ
NKRPEYIKAWW-NVVNWDEVNKRYQEAK
>SODFM1_id__2984700__id__species_Bacteria_Firmicutes_Bacilli_Bacillales_Thermoactinomycetaceae_Novibacillus_thermophilus_species/2-204
AK-HE---LPALPYDYNALEPYIDEQTMRIHHGKH-HATYVDKLNAALEGQAAL-AE-K-SVNDL--LA-SL
D--SV-PE--SIRTAVRNNGG-GHSN----HTLFWQILSP-NGG-GE--PSGALADAINSTFGSFDKFKEEF
AAQAAG-RF--GSGWAWLI-VDK-DGKLAVTS-TPNQD-TPVM---D----GN-TPILGLDVWEHAYYLKYQ
NRRPEYINAFW-NVVNWDEVAKRFDAAK
>SODFM1_id__2988125__id__species_Bacteria_Firmicutes_Bacilli_Bacillales_Thermoactinomycetaceae_Paludifilum_halophilumDSM102817_species/2-204
AK-HE---LPALPYATDALEPHIDAQTMDIHHGRH-HKTYVDKLNAALEGKAEL-QS-K-SVEDL--VA-NL
D--QV-PE--DIRTAVRNNGG-GHLN----HSLFWQIMSP-NGG-GK--PTGELAGAIDETFGSFEKFQEEF
ANTAAG-RF--GSGWAWLV-VKN-DGNLAVVN-TLNQD-NPVS---D----GH-TPILGLDVWEHAYYLKYQ
NKRPEYIKAWW-NVVNWDEVNKRYQQAK
>SODFM1_id__2992304__id__species_Bacteria_Firmicutes_Bacilli_Bacillales_Thermoactinomycetaceae_Planifilum_fimeticolaDSM44946_species/2-204
AK-FE---LPALPYPANALEPHIDAQTMEIHHGRH-HATYVNNLNAALEGHAAL-AE-K-SLEDL--IR-NI
N--EV-PE--SIRTAVRNNGG-GHYN----HTLFWESMSP-NGG-GQ--PTGELADAINQTFGSFEKFQEEF
TKAALT-RF--GSGWAWLV-VKS-DGKLAVTS-TPNQD-NPLM---D----GD-KPLLGIDVWEHAYYLKYQ
NKRPDYVKAWW-NVVNWEEVNKRYLNAR
>SODFM1_id__2996146__id__species_Bacteria_Firmicutes_Bacilli_Bacillales_Thermoactinomycetaceae_Risungbinella_massiliensis_species/2-203
AK-YE---LPALPYGFDALEPHVDALTMEIHHDRH-HATYVNNLNAALEGRDEL-SS-K-SIEEL--IS-NL
D--AV-PE--SIRTAVQNNGG-GHAN----HSLFWEILSP-NGG-GA--PTGELADAINTTFGSFEDFQGLF
ADAATK-RF--GSGWAWLV-VQ--DGKLAVTS-TPNQD-SPLM---V----GA-TPILGLDVWEHAYYLNYQ
NKRPDYIKAFW-NVVNWDEVNKRYQAAK
>SODFM1_id__2998502__id__species_Bacteria_Firmicutes_Bacilli_Bacillales_Thermoactinomycetaceae_Seinonella_peptonophila_species/2-203
SN-YE---LPALPYAFDALEPHIDALTMEIHHDRH-HGTYVSNLNAALEGHADL-SD-L-SIEEL--IS-DL
N--RV-PE--SIRTAVRNNGG-GHAN----HSLFWKLLSP-NGG-GA--PTGEVAKAIDEAFGSFDQFKAAF
ADAATK-RF--GSGWAWLI-VD--QGKLAITS-TPNQD-NPLM---E----GK-TPILGLDVWEHAYYLHYQ
NKRPDYINAFW-NVVNWDEVNRLYAAAK
>SODFM1_id__2998702__id__species_Bacteria_Firmicutes_Bacilli_Bacillales_Thermoactinomycetaceae_Seinonella_peptonophila_species/2-203
ST-HQ---LPKLPFAFDALEPHIDQQTMEIHYGRH-HQTYVDKLNEAIASNAQL-QE-Q-ALEDL--LE-NL
D--QV-PA--SIYAAVRNNAG-GHYN----HSFFWQILTP---G-GAS-PVGEVAKAIEDKFGSFDNLKTEF
TNAAIA-RF--GSGWAWLV-VNE-QNELEIVS-TPNQD-NPIS---E----GK-KAILGVDVWEHAYYLRYQ
NKRPDYVAAFF-KVVNWDVVNENYKQAI
>SODFM1_id__3002742__id__species_Bacteria_Firmicutes_Bacilli_Bacillales_Thermoactinomycetaceae_Shimazuella_kribbensisDSM45090_species/2-202
ST-FT---LPSLPFSTNALEPHIDKATMEIHHGKH-HQTYVDKLNEALSNHPEL-SN-Q-TLEEL--LQ-NL
N--TL-PK--SIQTAVQNNGG-GHYN----HSLFWEILTP---G-GSN-PVGDIAKAITKQFSSFETFKNEF
TKAALG-RF--GSGWVWLV-V-D-GDQLEIVH-TPNQD-NPVM---A----GK-QVILGLDVWEHAYYLRYQ
NKRQDYVAAFF-QVINWDVVGEKFNQAR
>SODFM1_id__3003408__id__species_Bacteria_Firmicutes_Bacilli_Bacillales_Thermoactinomycetaceae_Shimazuella_kribbensisDSM45090_species/2-202
PK-YE---LPALPYAFNALEPHIDALTMEIHHDRH-HATYVNNLNAALEGQ-DV-AE-Q-SIEEL--VA-NL
D--KL-PE--GIRTAVRNNGG-GHAN----HSFFWQILSP-NGG-GA--PTGEIAKAINDTFGSFDELKAKF
ADAAVK-RF--GSGWAWLV-VK--DGKLEVTS-TANQD-SPLT---D----GA-TPVLGLDVWEHAYYLNYQ
NKRPDYIGAFW-NVVDWDEVNKRYQAAK
>SODFM1_id__3007537__id__species_Bacteria_Firmicutes_Bacilli_Bacillales_Thermoactinomycetaceae_Thermoactinomyces_daqus_species/2-203
AK-YE---LPALPYAFNALEPHIDAQTMEIHHDRH-HATYVNNLNAAIEGQ-NV-GE-K-TVEEL--IS-NL
N--AL-PE--SIRTAVRNNGG-GHAN----HSLFWQILSP-NGG-GQ--PTGEVAKAIDETFGSFDAFKEKF
ADAAAK-RF--GSGWAWLV-VK--DGKLEILS-TPNQD-NPLM---D----GSGTPILGLDVWEHAYYLKYQ
NKRPEYIKAFW-NVVNWEEVNKRFLAAR
>SODFM1_id__3009382__id__species_Bacteria_Firmicutes_Bacilli_Bacillales_Thermoactinomycetaceae_Thermoflavimicrobium_dichotomicumDSM44778_species/2-203
AK-HE---LPALPYAKDALEPHIDALTMEIHHGRH-HATYVNNLNAALEGHAEL-AE-K-TVEEL--IS-NL
D--QV-PE--SIRTAVRNNGG-GHAN----HTLFWQILSP-NGG-GE--PTGELAAAINETFGSFEKFKEQF
TDAAVK-RF--GSGWAWLV-YK--DGKLAVTS-TPNQD-SPLM---E----GA-TPLLGLDVWEHAYYLKYQ
NKRPDYIKAFW-NIVNWEEVNKRYLQAR
>SODFM1_id__3013437__id__species_Bacteria_Firmicutes_Bacilli_Lactobacillales_Aerococcaceae_Abiotrophia_defectivaATCC49176_species/1-198
MS-FT---LPALPYAYDALEPAFDARTMEIHHTKH-HQTYVNNLNAALEGHADL-AA-K-SIEDL--VA-NL
K--DL-PE--SIQTAVRNNGG-GHFN----HSFFWESLAP-S-E-AA--IPAGLKSRLEADFGSVEAFKEAF
AKAAAT-RF--GSGWAWL--VDR-DGHLEVLS-TANQD-TPLE---L----GL-KPLLGLDVWEHAYYLHYQ
NRRPDYIQAFF-SVVNWDKVASRLG---
>SODFM1_id__3016040__id__species_Bacteria_Firmicutes_Bacilli_Lactobacillales_Aerococcaceae_Dolosicoccus_paucivorans_species/1-198
MT-FK---LPELTYAYDALEPVIDKETMEIHHSKH-HQAYVNNLNAAVEG-TEF-AE-L-DLDEL--MK-RI
N--EV-PA--DIQTAVRNNGG-GHYN----HSLFWTLLAP-Q-D-NR--PEGALLDKIEADFGSFDAFKEAF
AKAAAT-RF--GSGWAWL--VDN-NGKLEVVS-TPNQD-NPAM---D----GL-NPLLGLDVWEHTYYLKYQ
NRRPEYIDAFF-KVVNWDEVAKRFNA--
>SODFM1_id__3017844__id__species_Bacteria_Firmicutes_Bacilli_Lactobacillales_Aerococcaceae_Eremococcus_coleocolaDSM15696_species/1-198
MA-FE---LPELPYAYDALEPVIDEETMKLHHDKH-HNTYVTKLNDAIKG-TDL-ES-K-SIEEI--IA-NL
N--DV-PE--KIRTAVRNNGG-GHLN----HTLFWDEMAP-S-N-NE--VPADLLKKIEADFGSFEDFKKEF
KAAATG-QF--GSGWAWL--VDN-NGKFEVVG-TPNQD-NPIT---D----GK-KPLLGLDVWEHAYYLKYR
NVRPDYVDAFW-KVVNWDVVAERLAK--
>SODFM1_id__3020172__id__species_Bacteria_Firmicutes_Bacilli_Lactobacillales_Aerococcaceae_Facklamia_ignavaCCUG37419_species/1-199
MA-FE---LPKLPYEYDALEPVIDKQTMEIHHTKH-HQAYVTNLNKVIEG-TEY-ES-L-ELEEL--VK-KI
D--TL-PE--SIQTAVRNNGG-GHLN----HSLFWNLLSP-N-E-TT--IPSELSDKLIEDFGSIESFKEKF
EASAKG-RF--GSGWAWL--VDN-QGTLEVID-LPNQD-NPLM---I----GK-TPLFGLDVWEHAYYLNYQ
NRRPEYVSNFW-KVVNWEQVNKLWKEI-
>SODFM1_id__3022002__id__species_Bacteria_Firmicutes_Bacilli_Lactobacillales_Aerococcaceae_Globicatella_sulfidifaciens_species/1-197
MT-FE---LPKLNYEYAALEPVIDAQTMEIHYTKH-HNAYVTNLNKAVEG-TEY-AD-K-SIEEL--VK-GW
A--EL-PE--DIQTAVRNNGG-GHYN----HTLFWEELAP-S-A-KE--IPADLEAKLVEAFGSVDKFKEKF
AAAAAS-RF--GSGWAWL--VSN-DGKLEVVS-TPNQD-NPLT---D----GL-VPLLGLDVWEHAYYLNYQ
NRRPDYIKAFW-DVVNWEVVADRLA---
>SODFM1_id__3022696__id__species_Bacteria_Firmicutes_Bacilli_Lactobacillales_Aerococcaceae_Ignavigranum_ruoffiae_species/1-197
MT-FK---LPDLPYAYDALEPVIDAETMKLHHDKH-HNTYVENLNKAVEG-TEF-AD-K-SIEDL--VA-HL
D--QV-PE--DIQTAVRNNGG-GHLN----HSFFWETLSP-S-Q-KE--MPKELEDKLVDAFGSVDAFKEKF
EAAGKG-QF--GSGWAWL--VDN-QGTLEVVS-TPNQD-NPIS---E----GK-TPLLGVDVWEHAYYLKYQ
NRRPEYLKAFW-DVVDWDKVASRLA---
>SODFM1_id__3029065__id__species_Bacteria_Firmicutes_Bacilli_Lactobacillales_Carnobacteriaceae_Alkalibacterium_subtropicum_species/1-202
MP-YT---LPDLPYAYDALEPTIDEETMHLHHDKH-HAGYVTKTNKALENNPEL-AE-L-SIEDL--MK-KL
D--SV-PE--DIKTAVRNNGG-GHAN----HSLFWEILSP-NGG-GE--PTGELADAIKETFGDFESFKEKF
NAAATG-RF--GSGWAWLV-VS--DGKLEVMN-TLNQD-SPYS---E----GK-TPILGLDVWEHAYYLNYQ
NKRPEYVKAFW-NVVNWDEVSKRYSNAK
>SODFM1_id__3029989__id__species_Bacteria_Firmicutes_Bacilli_Lactobacillales_Carnobacteriaceae_Carnobacterium_funditumDSM5970_species/1-202
MA-YE---LPELPYAYDGLVPTIDEETMHLHHDKH-HNAYVTNLNKAVEKYPEL-AK-K-SIEEL--IS-DL
N--AV-PE--DIRTAVRNNGG-GHVN----HSFFWKILSP-NGK-SE--PTGKLKEDIESTFGSLDKFKEEF
AASGAG-RF--GSGWAWLV-LD--ENKLVITS-TPNQD-SPLS---E----GK-TPILGLDVWEHAYYLNYK
NVRPDYIKAFW-NVVNWDEAAKNYAAAK
>SODFM1_id__3032982__id__species_Bacteria_Firmicutes_Bacilli_Lactobacillales_Carnobacteriaceae_Granulicatella_balaenopterae_species/1-202
MT-YT---LPKLPYAYDALTPYIDEMTMTIHHTKH-HNGYVANLNAAIEKYPEL-FE-K-TAEEL--VT-DL
Q--AV-PE--DIRGAVRNNGG-GHVN----HSLFWQVLSP-NGG-GE--PTGELKGRIDETFGSFEAFKEQF
STAAKT-RF--GSGWAWLV-MN--NGELEVMS-TPNQD-SPLS---V----GK-TPILALDVWEHAYYLNYQ
NRRPDYVTAFW-NVVNWEEVEKRYNKVK
>SODFM1_id__3034624__id__species_Bacteria_Firmicutes_Bacilli_Lactobacillales_Carnobacteriaceae_Marinilactibacillus_piezotolerans_species/1-202
MA-YT---LPELPYAYDALTPHIDEETMRIHHDKH-HAAYVTKVNAALENHPEL-AE-L-SIEEL--MQ-KL
D--SV-PE--DIKTAVQNNGG-GHAN----HSLFWEVLSP-NGG-GQ--PSGSLADAISESFGSFEDFKEKF
SATGAG-RF--GSGWAWLV-VS--DGQLEVID-TLNQD-SPLS---L----GK-TPILGLDVWEHAYYLNYQ
NKRPDYISAFW-NVVNWDEVVKRYEAAK
>SODFM1_id__3036049__id__species_Bacteria_Firmicutes_Bacilli_Lactobacillales_Carnobacteriaceae_Pisciglobus_halotolerans_species/1-202
MA-YE---LPALPYAYDALEPHIDEETMKFHHDKH-HATYVEKTNGALEKHPEL-AD-K-SIEEL--VA-DL
A--SV-PE--DIRTVIRNNGG-GHAN----HSFFWEILSP-NGG-GE--PTGALKEDIASTFGSFDKFKEEF
AAAGAG-QF--GSGWAWLV-VN--NGKLEITS-TPNQD-SPLT---D----GK-TPILGVDVWEHAYYLKYQ
NKRAAYLDAFW-NVVNWDEVAKRYEAAK
>SODFM1_id__3038001__id__species_Bacteria_Firmicutes_Bacilli_Lactobacillales_Carnobacteriaceae_Trichococcus_palustris_species/1-202
MA-FI---LPELPYAYDALLPHIDVETMHLHHDKH-HNTYVANVNAALEKHPEL-AE-K-TVEEL--LT-DL
D--GV-PE--DIRTAVRNNGG-GHAN----HSLFWTVLAP-NAG-GE--PTGAVKAAIDEAFGSFDALKEKF
NAAALG-RF--GSGWAWLV-VA--DGKLEVTS-TPNQD-SPIS---E----GK-TPILGLDVWEHAYYLNYK
NVRADYIKAFW-NLVNWDEVNRRFEAAK
>SODFM1_id__3041234__id__species_Bacteria_Firmicutes_Bacilli_Lactobacillales_EnterococcaceaeBavariicoccus_seileriDSM19936_species/1-203
MS-YT---LPDLPYAYDALEPVIDEETMHLHHDKH-HNTYVTNLNKALESHPEL-GE-Q-PIESL--VA-HL
N--EV-PE--DIKTAVRNNGG-GHAN----HSFFWTILQA-PVD-GQN-PTGAVFEAIESTFGSFDDFKKEF
AQSATG-RF--GSGWAWLV-VS--DGKLEIVS-TPNQD-SPLT---D----GK-TPILGLDVWEHAYYLTYK
NARPKYIEAFW-GIVNWDEVARRYTEAL
>SODFM1_id__3043342__id__species_Bacteria_Firmicutes_Bacilli_Lactobacillales_EnterococcaceaeCatellicoccus_marimammaliumM35043_species/1-200
MM-FQ---LPDLPYAYDALEPIIDEQTMHLHHDMH-HQAYVNNLNAALEKHPAL-QN-K-SLNEL--MS-DI
Q--AL-PE--DIRTAVRNNGG-GHFN----HCFLWQEMTP-EK------MDFRIGKAIVEAFGSFENFQDEF
TKAAMA-RF--GSGFAWLV-VNK-NKELEVIS-TPNQD-TPLD---G----GY-TPIMAIDVWEHAYYLKYN
NRRKEYVDAFW-KVLNWDFINDNYDRAM
>SODFM1_id__3043853__id__species_Bacteria_Firmicutes_Bacilli_Lactobacillales_Enterococcaceae_Enterococcus_faecalisV583_species/1-202
MT-YT---LPELPYAYDALEPYIDVETMHLHHDKH-HNTYVTNLNAAIEKHPEL-GE-K-SVENL--IS-DM
N--AI-PE--DIRTAVRNNGG-GHAN----HTFFWEIMAP-NAG-GQ--PTGAIKEAIDETFGSFDEMKAAF
KTAATG-RF--GSGWAWLV-VN--NGKLEITS-TPNQD-SPLM---D----GQ-TPVLGLDVWEHAYYLKYK
NVRPDYIEAFW-NVVNWDKVNELFAAAK
>SODFM1_id__3047050__id__species_Bacteria_Firmicutes_Bacilli_Lactobacillales_Enterococcaceae_Melissococcus_plutoniusATCC35311_species/1-203
MT-YI---LPDLPYAYDALEPYIDTETMHLHHDKH-HNTYVTKLNEAIEKHPEL-GN-Q-SVEEL--IT-NM
N--AI-PE--DIRLAVRNNGG-GHVN----HSFFWKVMGP-NAG-GE--PTGAVKEAINQTFGSFEKMKEQF
NAAAAS-RF--GSGWAWLV-VDK-NKKLSILS-TANQD-SPLM---E----GK-TPILGLDVWEHAYYLKYK
NVRPDYIAAFW-NVVNWEQVNRNYEAAE
>SODFM1_id__3048345__id__species_Bacteria_Firmicutes_Bacilli_Lactobacillales_EnterococcaceaePilibacter_termitis_species/1-202
MS-YT---LPDLPYAYDALEPHFDVETMHLHHDKH-HATYVANLNAAVEKYPEL-FN-K-KVEEL--VA-DL
E--NV-PA--DIKIAVQNNGG-GHAN----HSFFWEILSG-NGG-GN--PTGEIAEAIEKTFGSFESMKEDF
KLAATG-RF--GSGWAWLV-VD--NGELKITS-TANQD-SPLT---N----GQ-TPVLGLDVWEHAYYLKYK
NVRPDYIAAFW-NLVNWDVVNENYKKAL
>SODFM1_id__3052107__id__species_Bacteria_Firmicutes_Bacilli_Lactobacillales_Enterococcaceae_Tetragenococcus_halophilusNBRC12172_species/1-202
MA-YT---LPDLPYAYDALEPYFDEETMHLHHDKH-HNTYVNNLNAAIEKHPEL-GE-K-SVEDL--VA-DL
K--NV-PE--DIYTAVRNNGG-GHAN----HAFFWKILSP-DGG-GE--PTGALGNAIDKEFGSFDSFKDEF
KTAATG-RF--GSGWAWLV-LD--NGKLKITS-TPNQD-SPLT---D----GQ-TPVLGLDVWEHAYYLKYK
NVRPDYIAAFW-HIVNWDQANKNYEAAK
>SODFM1_id__3054598__id__species_Bacteria_Firmicutes_Bacilli_Lactobacillales_EnterococcaceaeVagococcus_fluvialis_bH819_species/1-202
MT-YT---LPELPYAYDALEPHIDELTMKLHHDKH-HNTYVTNLNAAIDKHSEL-GS-K-SVEEL--VS-NL
N--EL-PE--DIRMAVRNNGG-GHAN----HTFFWEIMAA-NAG-GE--PTGAIKGAIESAFGNYEDFKAAF
TAAALG-RF--GSGWAWLV-DN--DGKLEIMS-TPNQD-SPLS---E----GK-TPLLGLDVWEHAYYKKYS
NVRPDYIKAFF-NVINWDEVNKRYAAVK
>SODFM1_id__3071725__id__species_Bacteria_Firmicutes_Bacilli_Lactobacillales_Streptococcaceae_Floricoccus_penangensis_species/1-203
MA-FT---LPELPYAYDALEPFFDVETMHLHHDKH-HQTYITNLNAALEKHPEL-KV-E-SAEDL--VK-DL
D--AV-PE--DIRTAVRNNGG-GHVN----HSFFWEILAP-NAG-GP--ATAEIADAINESFGSFEAFKEEF
KTAATG-RF--GSGWAWLV-VDK-DGKLQVVS-TANQD-SPLS---D----GL-TPVLGLDVWEHAYYLKYH
NVRPDYIAAFF-ELVNWDKVNELYAAAK
>SODFM1_id__3073976__id__species_Bacteria_Firmicutes_Bacilli_Lactobacillales_Streptococcaceae_Lactococcus_garvieaeATCC49156_species/1-202
MA-YT---LPELPYAYDALEPFFDEETMHLHHDKH-HQTYVNNLNAAIEKHPEF-FD-K-TVEEL--VA-YL
D--RL-PE--DIRVAVRNNGG-GHLN----HTMFWEWLAP-NAG-GA--PTGDIAAAIDEAFGSFDDFKAEF
KAAATG-RF--GSGWAWLV-LDY--GKLKVVS-TANQD-NPIS---D----GQ-IPVLGLDVWEHAYYLKYH
NVRPDYIEAFF-NLINWDKVNELYAKAK
>SODFM1_id__3075632__id__species_Bacteria_Firmicutes_Bacilli_Lactobacillales_Streptococcaceae_Lactococcus_lactisIl1403_species/1-203
MA-FT---LPELPYAPNALEPFFDEATMRLHHGKH-HQTYVNNLNAAIEKHNEL-DD-L-SLEEL--LT-DL
S--AI-PE--DIRTAVRNNGG-GHLN----HSQFWLWLRP-NTD-GS--ENGEIGDAIAKEFGSFETFKTEF
KAAATG-RF--GSGWAWLV-VDE-AGKLKVVS-TANQD-NPIS---E----GL-TPVLGLDVWEHAYYLKYH
NVRPDYIEAFF-NLVNWDKVNELYAKAK
>SODFM1_id__3078080__id__species_Bacteria_Firmicutes_Bacilli_Lactobacillales_Streptococcaceae_Streptococcus_mutansUA159_species/1-201
MA-IL---LPDLPYAYDALEPYIDAETMTLHHDKH-HATYVANANAALEKHPEI-GE---NLEVL--LA-DV
E--QI-PA--DIRQSLINNGG-GHLN----HALFWELLSP-EKT-K---VTAEVAAAINEAFGSFDDFKAAF
TAAATT-RF--GSGWAWLV-VDK-EGKLEVTS-TANQD-TPIS---Q----GL-KPILALDVWEHAYYLNYR
NVRPNYIKAFF-EVINWNTVARLYAEAL
>SODFM1_id__3080064__id__species_Bacteria_Firmicutes_Bacilli_Lactobacillales_Streptococcaceae_Streptococcus_pneumoniaeR6_species/1-201
MA-II---LPELPYAYDALEPYIDAETMHLHHDKH-HQTYVNNANAALEKHPEI-GE---DLEAL--LA-DV
E--SI-PA--DIRQALINNGG-GHLN----HALFWELMTP-EKT-A---PSAELAAAIDATFGSFEEFQAAF
TAAATT-RF--GSGWAWLV-VNK-EGKLEVTS-TANQD-TPIS---E----GK-KPILGLDVWEHAYYVKYR
NVRPDYIKAFF-SVINWNKVDELYAAAK
>SODFM1_id__3082355__id__species_Bacteria_Firmicutes_Bacilli_Lactobacillales_Streptococcaceae_Streptococcus_pyogenesM1GAS_species/1-201
MA-II---LPELPYAYDALEPQFDAETMTLHHDKH-HATYVANTNAALEKHPEI-GE---NLEEL--LA-DV
T--KI-PE--DIRQTLINNGG-GHLN----HALFWELLSP-EKQ-D---VTPDVAQAIDDAFGSFDAFKEQF
TAAATG-RF--GSGWAWLV-VNK-EGQLEITS-TANQD-TPIS---E----GK-KPILALDVWEHAYYLNYR
NVRPNYIKAFF-EIVNWKKVSELYQAAK
>SODFM1_id__3083597__id__species_Bacteria_Firmicutes_Bacilli_Lactobacillales_Streptococcaceae_Streptococcus_thermophilus_JIM8232_species/1-201
MA-II---LPDLPYAYDALEPYIDAETMTLHHDKH-HATYVANANAALEKHPEI-GE---DLEAL--LA-DV
E--KI-PA--DIRQALINNGG-GHLN----HALFWELLSP-EKQ-E---PTAEVAAAINEAFGSFEAFQEVF
TTAATT-RF--GSGWAWLV-VNA-EGKLEVVS-TPNQD-TPIS---D----GK-KPILALDVWEHAYYLKYR
NVRPNYIKAFF-EIINWNKVAELYAEAK
>SODFM1_id__3094179__id__species_Bacteria_Firmicutes_Clostridia_Clostridiales_Clostridiaceae_Alkaliphilus_metalliredigens_QYMF_species/2-203
YP-FA---LNNIPYSYEDLEPYIDKETMNIHHSRH-HDAYVNGANKGLQDFPEP-HN-K-SSVEL--LK-GF
NSTDL-PD--SARNAVRNHVG-GHTN----HALFWEIMNS-T-G-EE--PSGELSERITETFGSFDEFKNQF
EAAATT-RF--GSGWAWLV-I---DGELKVTS-SANQD-RPYM---G----GQ-TPILGIDVWEHAYYLKYQ
NKRGSYVSNFW-YVINWDEVARRYKAAR
>SODFM1_id__3129991__id__species_Bacteria_Firmicutes_Clostridia_Clostridiales_Clostridiaceae_Clostridium_perfringens__ATCC__13124_species/2-198
SP-FK---LKPLDYPYDALEPSIDAETVKIHHDKH-QQAYVDKLNKALEKHPEL-YG-K-SLYDI--LS-NL
D--DM-PE--DIMADLVNQGG-GVYN----HEFYWSILGK--GN-R---PVAEIADAIDRDFGSFEEFKEKF
KQCGIS-TF--GSGWAWLV--DK-DGKLEIMS-TKDQS-SPIS--------G--IPILTMDVWEHAYYLKYQ
NRRPEYIDYFF-DIINWKKCEEYYNNR-
>SODFM1_id__3136277__id__species_Bacteria_Firmicutes_Clostridia_Clostridiales_Clostridiaceae_Desnuesiella_massiliensis_species/1-198
MK-HE---LPKLKYEYNALEPHIDEMTMNIHHSKH-HAAYVNNLNSALEK-PEL-QE-K-SIEEL--LT-SL
E--LI-PE--EIRTIVRNNGG-GHFN----HSLFWNILGP-NKG-EE--PKGILLDKINKAFGSFENFKNEF
NKAAAT-RF--GSGWAWLV-VDK-EGELKVLS-TANQD-TPLSE----G--F--KPILGLDVWEHAYYLKYQ
NRRPDYISAWW-NVIDWDIVSQNL----
>SODFM1_id__3138997__id__species_Bacteria_Firmicutes_Clostridia_Clostridiales_Clostridiaceae_Desnuesiella_massiliensis_species/2-201
GE-FK---LPELPYSYDALEPFIDARTMQIHYEKH-HGTYVDKLNEAINKHPEL-KG-K-TIEEL--L-MNL
N--TL-PE--DIRETVRNNGG-GHYN----HSLFWRIMGK-DKY-GI--PKGKLKADIDKAFGSFENFKKEF
KEAALG-RF--GSGWAWLI-KDK-DGKLKIIS-MPNQD-SPIM---A----GI-KPILGIDVWEHAYYLKYQ
NKRADYIDAWW-NVVNWNEVEREYR---
>SODFM1_id__3143770__id__species_Bacteria_Firmicutes_Clostridia_Clostridiales_Clostridiaceae_Geosporobacter_ferrireducens_species/1-203
MQ-HQ---LPKLDYAYDALEPHIDQLTMEIHYSRH-HAAYVNNLNNALENYKDL-QA-L-SLEEL--LK-SL
D--QL-PE--SIYWPVRNNGG-GHFN----HTLFWSLLSP-NGG-GH--PSGELAEKIKDTFGTFEQFQDLF
NKAALS-RF--GSGWAWLV-LHP-DGSISVVS-TPNQD-NPVS---D----GL-QPILGLDVWEHAYYLKYM
NKRPDYINAWW-NVVNWDAVEKRYQLLK
>SODFM1_id__3156699__id__species_Bacteria_Firmicutes_Clostridia_Clostridiales_Clostridiaceae_Inediibacterium_massiliense_species/1-199
MK-FQ------LNYGYNELEPYIDALTVETHYAKH-LQTYVNNLNALLKGYEIT-SG-K-TLEDL--LS-NI
D--SI-PE-K-IRQGVINQGG-GVAN----HNFYFSILSP-KPK-KA--PEGKLLEAINNKFGSFEAMKEKI
NNVSIA-HF--GSGWGWLV-LDE-NKELEIIT-TSNQN-SPLSI---------KKPLLTIDVWEHAYYLKYK
NVRADYVKNIW-NLIDWSKIENIYEDYA
>SODFM1_id__3176587__id__species_Bacteria_Firmicutes_Clostridia_Clostridiales_Clostridiaceae_Massilioclostridium_coli_species/2-201
EN-FF---NLPLLYAYNALEPFIDEKTMYLHHDKH-LQTYIDNLNAILKDQPKL-QK---SLEQL--IK-IA
G--NL-PK--KLQISIRNNAG-GVYN----HRFFFQGIAP-P-I-EKE-PEGKLIQKINCQFGSFHNFKVEF
KKSALS-VF--GSGYTWLV-SNR-C-KLKMIT-TSNQN-CPLE---Q----G--FPILTIDVWEHAYYLKHY
NVRSGYVDDWF-KIVDWNQAEQNFLGIS
>SODFM1_id__3180636__id__species_Bacteria_Firmicutes_Clostridia_Clostridiales_Clostridiaceae_Natronincola_peptidivorans_species/1-203
MK-HT---LPNLEYAYDALEPFIDKETMEIHHSKH-HQAYVNNLNSALEGHEDF-KE-K-EIEEL--IG-LL
E--DL-PQ--EIYWAVRNNGG-GHYN----HSLFWKLLSV-NGG-GE--PKGQLLEAINKSFGNFEAFKETF
NKAAAT-RF--GSGWAWLI-INK-DNQLEVTS-TPNQD-NPFM---E----GN-RILLGLDVWEHAYYLKYQ
NKRPDYIQAWW-NLVNWDYVSKQYSSLV
>SODFM1_id__3192127__id__species_Bacteria_Firmicutes_Clostridia_Clostridiales_Clostridiaceae_Proteiniclasticum_ruminisDSM24773_species/1-201
MK-HE---LPKLPYEYSALEPYVDAETMEIHYSKH-HQAYVNNLNAALEKYPEL-QE-K-DIKDL--VA-DL
N--AV-PE--DIRGAVRNNGG-GHLN----HSMFWKMMKK---E-GQA-PEGELLTAINEKFGSFDEFKSVF
AKAGAT-RF--GSGWAWLV-VKD--GKLDVVS-TPNQD-NPIT---D----GL-TPILGLDVWEHAYYLKYQ
NRRPEYIENWF-NVVNWDEVAKLYSEAK
>SODFM1_id__3196145__id__species_Bacteria_Firmicutes_Clostridia_Clostridiales_Clostridiaceae_Sarcina_species/1-201
-M-FT------LPYSYDALEPVIDALTVETHFGKH-HAAYTKNFNDAAEKA-GV-AD-M-DAEAL--LA-SL
D--KV-ED-PALRKALRNNGG-GFYN----HNLYFSTLSP-EAA-KA--PTGALLEKINATFGSVDECKAQL
SAAAAG-QF--GSGWSWLS-ANA-AGDLMISA-SPNQD-NPIS---E--GTG-FVPILAIDVWEHAYYLKYK
NLRPDYIKALF-DIIDWKKVEALYAKVT
>SODFM1_id__3204172__id__species_Bacteria_Firmicutes_Clostridia_Clostridiales_Clostridiaceae_Tindallia_californiensis_species/1-203
MK-HT---LPNLQYPYDALEPHIDKETMEIHHTKH-HQAYVTKLNQALENQDAF-EE-K-ELEAL--MT-SL
E--EL-PQ--EVYWAVRNNGG-GHYN----HRLFWKILSP-QGG-GK--PTGKLLEAIEKTFGSFEAFQESF
NNAATT-RF--GSGWAWLI-LNK-NQELEVTS-TPNQD-NPLM---D----GN-KILLGLDVWEHAYYLKYQ
NKRPDYIHAWW-NVVNWDYVSQRYESFQ
>SODFM1_id__3205030__id__species_Bacteria_Firmicutes_Clostridia_Clostridiales_Clostridiaceae_Youngiibacter_fragilis2321_species/1-201
MK-HE---LPKLPYEYSALEPYIDETTMTIHHTKH-HQAYINNLNAALEKYPEL-QE-K-SVEDL--VR-NL
D--SL-PD--DIKTAVRNNGG-GHLN----HSWFWNWMTK---A-GQA-PEGALLEAIERKFGSLDGFRDAF
SKAAAG-RF--GSGWAWLV-VSG--GELEIVS-TANQD-NPIT---E----GK-HPILGLDVWEHAYYLKYQ
NRRPDYIKEWF-NIVNWSAVSKEFEALR
>SODFM1_id__3213642__id__species_Bacteria_Firmicutes_Clostridia_Clostridiales_Clostridiales_incertae_sedis_Anaerovorax_odorimutansDSM5092_species/1-193
MECYE------LPYAYNALEPYLSEELLREHHDVL-YKKYVDNLNKVIKNNPEL---C--GLEQL--LM--L
N---L-PA--DISKAIYNFAG-GVYN----HQQYFEMMTPPN----ER-PTGELMAVINKHFGSFDNFQEAF
KRKAMQ-VF--GSGWTWLA-VNQ-SGELEIVN-TTNQG-TPFS---N------MAPIIGIDIWEHAYCIQYK
ANRSDYI-GAW-KVANWKKASEMFAGY-
>SODFM1_id__3218502__id__species_Bacteria_Firmicutes_Clostridia_Clostridiales_Clostridiales_incertae_sedis_Emergencia_timonensis_species/1-198
MN-FV---NPPLPYDYDALEPYIDTGTMILHHDAH-LQTYVDNLNKLLRDYPQF-QM---TLTGL--IQ-NL
D--SL-PY--EIAEGVKNNAG-GVYN----HIMYFNQLTP-A-E-NYK-EMGKLLEMTQQRFGSADALRAEL
KKAALS-VF--GSGNAWLV-TDR-NGTLQVVT-TKNQD-NPFA---S----G--RPILIIDVWEHAYYLKHY
NKRAEYIDDFF-QVIDWEKVGERLS---
>SODFM1_id__3222929__id__species_Bacteria_Firmicutes_Clostridia_Clostridiales_Clostridiales_incertae_sedis_Fusibacter_species/1-200
MK-FQ---LPNLTYAYDALEPHFDKQTMEIHHTKH-HAGYTNNLNAALEGKDI---D-L-SIEAI--LK-GL
E--AI-PE--DVRVAVRNNGG-GFYN----HSLFWTLLSP-NGG-GE--PKGKLKEALVKQFGSFETFKENF
NEAAAK-RF--GSGWAWLT-IK--DGVLGIES-TANQD-SPLS---D----GK-DVLLGLDVWEHAYYLKFQ
NKRPDYISAFW-HLVNWDEVESRFEQFK
>SODFM1_id__3235111__id__species_Bacteria_Firmicutes_Clostridia_Clostridiales_Clostridiales_incertae_sedis_Thermaerobacter_marianensis_DSM12885_species/1-203
MA-YQ---LPPLPYDYNALEPHIDEQTMRIHHDRH-HATYVNNVNAALEKYPAL-QN-K-PIEEL--LR-QI
D--QV-PE--DIRTAVRNNGG-GHAN----HSLFWEIMSP-RGG-GQ--PSGALAEAINRSFGSFDAFKDQF
TKTATT-HF--GSGWAWLV-VDE-KGELQVYS-LPNQD-SPYM---K----GH-TPILGLDVWEHAYYLKYQ
NKRPDYIAAWW-NVVNWDEVARRYQQAR
>SODFM1_id__3273473__id__species_Bacteria_Firmicutes_Clostridia_Clostridiales_Lachnospiraceae_Acetatifactor_muris_species/2-200
KA-FV---VRPLPYEYDALVPVLDAETLTFHHDKH-YKTYVDNLNNALADYPEL-QK-Q-SLPEL--LS-GL
D--TL-PG--AIRIAVRNNGG-GVFN----HELYFDSMKS--PG-QE--PSGALAEAIDRDFGSYRQWKEQM
KQSAVS-KF--GSGWAWLV--DK-NGVLSIVQ-TANQD-VPDL--------E--TPVLLVDVWEHAYYLQYQ
NRRADYVEGWF-GLINWRKAGKRYEDSL
>SODFM1_id__3290438__id__species_Bacteria_Firmicutes_Clostridia_Clostridiales_Lachnospiraceae_Anaerocolumna_xylanovoransDSM12503_species/1-202
-M-FE------LKYDFNALEPHIDELTMVTHYTKH-HAAYTNNLNAALEKS-EL-AD-K-SIEDI--FT-SL
A--DI-AD-EAQKNAIRNNGG-GFYN----HNLYFSTLSP-NAG-GE--PDGKLSEQIKKDFGSFDALKERL
SQAAAT-RF--GSGWAWLS-VNK-DGALQVSS-SPNQD-NPIM---E--TKGEWVPILGIDVWEHAYYLKYK
NLRADYIKSFF-EVLDWKEVASNYKNAR
>SODFM1_id__3293049__id__species_Bacteria_Firmicutes_Clostridia_Clostridiales_Lachnospiraceae_Anaerosporobacter_mobilisDSM15930_species/1-200
MS-FQ---LEALPYAYDALEPYVDALTVQIHHDRH-VQTYVDNLNKALEGSKDH-QS---SLEDL--LA-NV
N--EL-PD--AIKNAVRNNGG-GVYN----HNLYFAGMKN-G-A--GE-LAGELKDAIVKKFGSLDEFKAGF
KAAGLG-RF--GSGWAWLA-VDA-NKELVVVS-TPNQD-TVLA---D----G--KPVLAMDVWEHAYYLKYQ
NKRADYIDNWF-QVVDWNKANELYKKAI
>SODFM1_id__3294186__id__species_Bacteria_Firmicutes_Clostridia_Clostridiales_Lachnospiraceae_Anaerosporobacter_mobilisDSM15930_species/1-201
MN-FI---NTQLPYSYNAMEPYIDEKTMRLHHDKH-LQTYIDNLNNALSNYPQF-HA---TLEQL--IV-NI
P--SL-PE--DIQTPVRNNGG-GVYN----HQFYFNNLIN-A-V-NSC-PSGLLAEEISKEFGSIDSFFKQF
KAAALS-VF--GSGYAWLV-VNA-AGQLKIIT-TPNQD-TPLP---L----G--CPVLNIDVWEHAYYLKHY
NLRADYIDDWF-HVVNWDNANKHYMRCF
>SODFM1_id__3299329__id__species_Bacteria_Firmicutes_Clostridia_Clostridiales_Lachnospiraceae_Anaerotignum_propionicumDSM1682_species/1-191
ME-YN---LP-LPYAYDALEPFIDAQTMEIHHDKY-LQNYINNLNNTIKDYPEL-QQ---TLEEL--IR-NV
D-----PLR-----PIQNNGG-GVYN----HRIYFNGLQP---T-GR--PQGRLIDMIEAQFGSLDNFLIVF
KTEALK-IF--GSGYTWLV-FD--NGKLRIIT-MPNQN-SPLL---N-------CPIIALDVWEHAYFLKHY
YMRGAYIDDWM-QVINWDVANQNYEDVI
>SODFM1_id__3313956__id__species_Bacteria_Firmicutes_Clostridia_Clostridiales_Lachnospiraceae_Butyrivibrio_proteoclasticusB316_species/1-201
-M-FK------LSYDANALEPHLDQLTIETHYGKH-HATYTKTFNELAEKA-GV-AG-K-SVEEI--LG-SL
D--QI-SD-ETLRKGLRNQGG-GYYN----HNLYFEAFSP-NPA-KA--PTGKLLEAINRDCGSVENCIDAL
SKAAAG-QF--GSGWSFLS-TDK-SGKLYVSA-SPNQD-NPIS---E--GTG-RTPILALDVWEHAYYLKYK
NLRPDYIKAFW-EILDWKVIEANYEKAI
>SODFM1_id__3316172__id__species_Bacteria_Firmicutes_Clostridia_Clostridiales_Lachnospiraceae_Catonella_morbiATCC51271_species/1-201
-M-FK------LDYDFNALEPHIDTLTMETHYGKH-HATYTKNFNEAVEKA-GL-SN-K-SVEEI--LS-SL
S--SV-SD-EALRSALQNNGG-GYYN----HNLYFSVMSP-KKK-TK--PSAALEEAIKKDFGSMDKLIETL
QNLALG-QF--GSGWAFLS-ADE-EGKLYATK-AANQN-NPFM---E--EGK-HTPILGIDVWEHAYYLQYK
NLRGDYVKNFF-EVLDWEKVSENYENRK
>SODFM1_id__3318994__id__species_Bacteria_Firmicutes_Clostridia_Clostridiales_Lachnospiraceae_Cellulosilyticum_lentocellum_DSM5427_species/1-200
MN-FQ---LEALPYEYDALEPYMDALTVQIHHGRH-VQTYVDNLNKVLEGSKDH-QS---SLEAL--VT-KV
N--EL-PD--SIKNVVRNNGG-GVYN----HNLYFAGMTA-E-K--SE-PTGKLKDAIVKKFGSLDEFKANF
KAAGLG-RF--GSGWAWLA-VDA-NKELTVVS-TPNQD-TVLA---D----G--SPILAMDVWEHAYYLKYQ
NKRADYIDNWF-LVVDWNKANDLYTKAI
>SODFM1_id__3321197__id__species_Bacteria_Firmicutes_Clostridia_Clostridiales_Lachnospiraceae_Cellulosilyticum_lentocellum_DSM5427_species/1-199
ML-FE---LPPLEYNYNALEPYIDEATMRVHHDGH-HRTYVNNLNAALSRYPEF-YA---TLEEL--LLFS-
D--RL-PS--DIQTQVINNAG-GHYN----HSLTWKLIGPPNS---E--PTGQLKTAIETQFGTFDNFKAAL
TLAALS-VF--GSGYAWLI-LNP--GRLQIVT-TGNQT-TPIP---R----G--IPLLPIDVWEHAYYLKHQ
NKRGNYISDFF-NVINWDRLGERYDAAL
>SODFM1_id__3348399__id__species_Bacteria_Firmicutes_Clostridia_Clostridiales_Lachnospiraceae_Herbinix_hemicellulosilytica_species/1-202
-M-FE------LNYDFNALEPYIDELTMNTHYSKH-HATYTNNLNTALDKL-EL-QG-K-SIEDI--LR-NL
A--DI-SD-EGLRTAVRNNGG-GYYN----HNLYFAVLRP-GGS-KK--PEGELAKQIEKDFGSFEALKEKL
SSAALG-RF--GSGWAWLS-ANK-NGDLQVSS-SPNQD-NPLM---E--NGGVWVPILGIDVWEHAYYLKYK
NLRGEYISAFF-EVLNWDEVASNYSKIK
>SODFM1_id__3354003__id__species_Bacteria_Firmicutes_Clostridia_Clostridiales_Lachnospiraceae_Johnsonella_ignavaATCC51276_species/1-201
-M-YE------LAYGFNALEPYIDALTMETHYTKH-HAAYTKNLNDASQKA-GV-DG-K-EITKL--LA-EL
D--LI-AD-EGLRKAIRNNGG-GFYN----HNLYFDIMAP-NGA-KE--PQGKLAEAINKEFGSFEAFKEKI
SAAGAG-QF--GSGWAWLS-SDK-NGKLYVSA-TPNQD-NPIM---E--GKG-LIPVLGIDVWEHAYYLKYK
NLRGDYIKAFF-NVVDWNKVSKNYENAL
>SODFM1_id__3355516__id__species_Bacteria_Firmicutes_Clostridia_Clostridiales_Lachnospiraceae_Kineothrix_alysoides_species/1-201
-M-YQ------LTYDFNSLEPYIDALTMETHYSKH-HAAYTKNLNDAVEKA-GI-EN-K-SIETL--LA-SL
G--KI-GD-DKLRTAIRNNGG-GFYN----HNLYFSTMSP-NGG-GE--PEGDLAKAIADSFENFSLFKEKL
TALALG-QF--GSGWAWLS-AGP-NGELKLSA-SPNQD-NPII---E--GSS-YIPILGIDVWEHAYYLKYK
NIRADYVKEYF-NVIDWKSVAEYYKRAR
>SODFM1_id__3364586__id__species_Bacteria_Firmicutes_Clostridia_Clostridiales_Lachnospiraceae_Lachnoclostridium_phytofermentansISDg_species/1-193
MS-Y----FPLLPYARDALSPNISEYTLYFHHEKH-LKTYVDNLNKALKDYPEF-QS---NLEEL--IVHNL
----L-PS--AIQIPVQHNAG-GVYN----HNLYFYSMSP-S----K--PSGDFLNLINQTFGNFNEFKAKM
KEAALQ-VF--GSGYAWLV--N--SGELSIVT-TANQD-TPLT--------G--IPLLPIDVWEHAYYLDYQ
NRRNDYIDEWF-DLINWDFVYYLYNRQF
>SODFM1_id__3390283__id__species_Bacteria_Firmicutes_Clostridia_Clostridiales_Lachnospiraceae_Niameybacter_massiliensis_species/1-192
-M-YK------LPYAYNALEPYIGAATVETHYSKH-LQTYVEKLNATLESWGEW-DS-THSLEAL--LA-N-
E--QI-PV--GIRQAVINNGG-GVYN----HNLYFSILSP-N-K-KQ--PEGKLLEMINKTFGDLAGLKDQL
TNAAIN-QF--GSGYGVLC--DK--GALSIKQ-VKNQD-TPLP---E----G--TPILNIDVWEHAYYLDYK
NLRIDYANKIW-NIIDWSAVETLYK---
>SODFM1_id__3392353__id__species_Bacteria_Firmicutes_Clostridia_Clostridiales_Lachnospiraceae_Oribacterium_parvumACB1_species/1-201
-M-FK------LDYAFDALEPHIDTLTMETHYGKH-HAAYTKNFNEAVDKA-GL-SD-K-SVEEI--LS-SL
P--SV-SD-EALRNTLQNNGG-GYYN----HNLYFSILSP-KKD-TK--PSPALEEAIKRDFGSLEKLIETL
QNLALG-QF--GSGWAFLS-VDQ-EGKLYATK-AANQN-NPLM---E--EGK-HTPILALDVWEHAYYLKYK
NLRGDYVKNFF-EVLDWEKISKNYENSR
>SODFM1_id__3392590__id__species_Bacteria_Firmicutes_Clostridia_Clostridiales_Lachnospiraceae_Oribacterium_parvumACB1_species/1-201
-M-FK------LGYAFDALEPHIDTLTMETHYGKH-HAAYTKNFNEAVDKA-GL-SD-K-SVEEI--LS-SL
S--SV-SD-EALRNTLQNNGG-GYYN----HNLYFSILSP-KKD-TK--PSPALEEAIKRDFGSLDKLIETL
QNLALG-QF--GSGWAFLS-VDQ-EGKLYATK-AANQN-NPFM---E--EGK-HSPILALDVWEHAYYLKYK
NLRGDYIKNFF-EVLDWEKVSKNYENSR
>SODFM1_id__3395871__id__species_Bacteria_Firmicutes_Clostridia_Clostridiales_Lachnospiraceae_Pseudobutyrivibrio_ruminisHUN009_species/1-201
-M-YK------LPYATDALEPYIDKLTIETHHGKH-HATYTNNFNDLAAKA-GV-AD-K-PAAEV--LA-NL
D--KI-SD-ETLRKGIRNQGG-GYYN----HNLYFEMFSP-NAV-KE--PAGKLADAINKAFGSVEACKDEL
SKLAAA-QF--GSGWAFLS-VDS-AGELHASN-SLNQD-NPLS---E--GKG-WTPILALDVWEHAYYLKYK
NLRPDYIKAFW-EVLDWSKVSARYDEII
>SODFM1_id__3398938__id__species_Bacteria_Firmicutes_Clostridia_Clostridiales_Lachnospiraceae_Robinsoniella_peoriensis_species/1-201
MS-FV---NYPLPYSYNALEPYIDEKTMHLHHDRH-LQTYVDNLNAILKANPQL-QN---TLEQL--IL-YA
P--TL-PA--NIRTPLLNNAG-GVYN----HRFYFDNMTS-P-G-IDR-PLGIFAFYINQAFGSFQNFEDQM
AAAALS-VF--GSGYAWLV-ADH-DGTLKIIT-TSNQD-TPLS---M----N--HPLLNLDVWEHAYYLKHY
NNRPAYIHNWF-HVVNWKTVSQNYLAFI
>SODFM1_id__3408241__id__species_Bacteria_Firmicutes_Clostridia_Clostridiales_Lachnospiraceae_Sellimonas_intestinalis_species/1-194
---FV---LPPLPYPYDALEPFIDRETMYLHHDKH-FQTYVDNLNNALQNVPQY-HS---TLSRL--LT-EL
G--SL-PE--PLQTAVRNNGG-GAYS----HDLYFDLMAP-P-G-------QDIAPAILDYYDSAEQFFADM
KAAALG-QF--GSGAAWLV-VRP-DSSLGIIA-LPNQD-NPLT---C----G--YPLLPLDVWEHAYYLKYH
NLRSSYIDNWF-HVINWEAVLDRLFSFF
>SODFM1_id__3412860__id__species_Bacteria_Firmicutes_Clostridia_Clostridiales_Lachnospiraceae_Stomatobaculum_longum_species/1-201
-M-FK------LDYAFAALEPYIDALTMETHYSKH-HATYTKNFNAAVEAA-GI-AG-K-SAEQI--LS-SL
D--EV-KD-EASRKALRNNGG-GYYN----HNLYFEIMSP-EKH-SA--PEGKLAAAIEKQFGSVEALKEKL
TALAVG-QF--GSGWAWLS-ANK-DGELQVSA-SANQD-NPLM---E--SKG-FVPILGIDVWEHAYYLKYK
NLRPDYVKAFF-EVLDWKKVAEKYEAVL
>SODFM1_id__3418618__id__species_Bacteria_Firmicutes_Clostridia_Clostridiales_Oscillospiraceae_Oscillibacter_ruminantiumGH1_species/1-195
ME-FA---LPPLPYPYDALEPEIESKVLCFHHDKH-FATYVENLNKLLEPYPTY-HS---TLNQL--CE-GW
A--NL-PK--EICQGVRNNAG-GVFN----HDLYFRLRPP------SM-PQ-PLDSAIRRVFGDIEGLKSAL
KSASLS-VF--GSGWACLC-AD-CGGDLSIQK-VANQD-TVLP-----------LPLLCCDVWEHAYYLQYQ
NRRPDYFDAWW-RLIDWPQVSADYENRL
>SODFM1_id__3472205__id__species_Bacteria_Firmicutes_Clostridia_Clostridiales_Peptostreptococcaceae_Acetoanaerobium_noterae_species/1-203
MI-FK---LPELNYSYDALEPHIDKQTMEIHHTKH-HQAYVDKLNQALEKYPEF-QN-M-EIEEI--LK-SL
D--KL-PE--DIKAAVRNNGG-GHYN----HDLFWKIMSP-DGE-RK--PVGELAKKIDEKFGDFESFKAKF
KDASVG-RF--GSGWGWLV-LNS-DNSIDIVS-TPNQD-NPIS---E----GK-KVIFGLDVWEHAYYLKYM
NKRPDYIDAWW-NVVNWSIIEERYQSLK
>SODFM1_id__3475127__id__species_Bacteria_Firmicutes_Clostridia_Clostridiales_Peptostreptococcaceae_Asaccharospora_irregularisDSM2635_species/2-201
AF-YQ---VKELPYQYDSLEPYIDEETMILHHDKH-YQTYVNNLNTALDKHPEL-YE---SLADL--LK-DT
D--SL-PK--DISDAVINNGG-GVYN----HEFFFDIMTP-K---KTN-LSGNLKSAITRDFGSLDNFKSEF
SKAALS-VF--GSGWAWLV-SDS-DGKLSIIT-TKNQD-NPIS---L----N--KPIIGIDVWEHAYYLKYK
NERSKYIDNWF-NLINWDKALTNYSENP
>SODFM1_id__3475733__id__species_Bacteria_Firmicutes_Clostridia_Clostridiales_Peptostreptococcaceae_Asaccharospora_irregularisDSM2635_species/1-198
-M-FK------LGYGYSDLEPHIDALTLETHYGKH-LQTYANNLNNILEGHDLV-KG-K-TLEEV--LS-DL
E--AI-PE-D-IRQGVINQGG-GVSN----HNFYFSILSP-NAK-KE--PSGKLLEAINKKFGSLDAMKEKL
NSVTVG-VF--GSGWGWLV-LDE-NGELEIIS-TKDQN-SPYSL---------KKPLITIDVWEHAYYLKYK
NVRPEYVKNIW-NVIDWAKIEEIYEGYI
>SODFM1_id__3478132__id__species_Bacteria_Firmicutes_Clostridia_Clostridiales_Peptostreptococcaceae_Clostridioides_difficile630_species/2-201
TP-FK---VKPLPYAYDALEPYIDKETMKLHHDKH-YQAYVDKLNAALEKYPEL-YN---SLCEL--LQ-NL
D--SL-PK--DIATTVRNNAG-GAYN----HKFFFDIMTP-E---KTI-PSESLKEAIDRDFGSFEKFKQEF
QKSALD-VF--GSGWAWLV-ATK-DGKLSIMT-TPNQD-SPVS---K----N--TPIIGLDVWEHAYYLKYQ
NRRNEYIDNWF-NVVNWNGALENYKNLK
>SODFM1_id__3481927__id__species_Bacteria_Firmicutes_Clostridia_Clostridiales_Peptostreptococcaceae_Clostridium_sticklandii_DSM_519_species/1-203
MI-FK---LPELNYSYDALEPHIDKQTMEIHHTKH-HQAYVDKLNQALEKYPEF-QN-M-DIEEI--LK-SL
D--KL-PE--DIKAAVRNNGG-GHYN----HDLFWKIMSP-EGE-RK--PVGELAKKIDEKFGDFESFKAKF
KDASVG-RF--GSGWGWLV-LNS-DNSIDIVS-TPNQD-NPIS---E----GK-KVIFGLDVWEHAYYLKYM
NKRPDYIDAWW-NVVNWSIIEKRYQSLK
>SODFM1_id__3486205__id__species_Bacteria_Firmicutes_Clostridia_Clostridiales_Peptostreptococcaceae_Eubacterium_yuriiATCC43715_species/1-201
-M-FK------LDYDFNALEPYIDTLTMETHYGKH-HATYTKNFNEAVDKA-GL-SN-K-SIEEI--LS-SL
S--SI-SD-ESLRNALQNNGG-GYYN----HNLYFSIMSP-KKD-TK--PNLSLEEAIERDFGSLNKLIETL
QNLAMG-QF--GSGWAFLS-TDK-GGKLYATK-AANQN-NPLM---E--EGQ-HTPILGIDVWEHAYYLKYK
NLRGDYVKNFF-EVLDWEKVSENYEKCK
>SODFM1_id__3492330__id__species_Bacteria_Firmicutes_Clostridia_Clostridiales_Peptostreptococcaceae_Paeniclostridium_sordellii_species/1-197
-M-FT------LPYEFDELEPYIDSKTIEIHYSKH-LQTYVDNLHNALKGYDLA-YG-K-TLKEL--LE-NA
N--EL-PV-E-IRQTVINQGG-GVYN----HNLYFSILSP-KAF-TM--PGGNLLEKINKTFGSVENLKDEL
NRQALS-LF--GSGYASLV-MDK-DKNLFVKS-TSNQD-TTLQD---------LTPILTIDVWEHAYYLKYK
NVRADYIKNIW-KVINWDAVAELYDRY-
>SODFM1_id__3496476__id__species_Bacteria_Firmicutes_Clostridia_Clostridiales_Peptostreptococcaceae_Paraclostridium_benzoelyticum_species/1-196
-M-YE------LGYKFNELEPYIDAKTVEIHYGKH-LQTYVNNLNNLLQGYDIV-NG-K-SLEEL--LK-NV
S--EL-PE-E-IRQGVINQGG-GVYN----HNLYFSILSP-KAL-LV--PEGKLLEKINQTFGSVDNLKDEL
SKKAIA-QF--GSGYASLL-MDR-NKNLFVKS-TSNQD-TNLQD---------LVPILTIDVWEHAYYLKYQ
NLRAEYVNNIW-NIIDWEKVSNLYNS--
>SODFM1_id__3507776__id__species_Bacteria_Firmicutes_Clostridia_Clostridiales_Peptostreptococcaceae_Romboutsia_ilealis_species/2-201
SS-FE---YNELNYSYDALEPYMDKETIILHYNKH-YKNYVDKLNDTIKQYPSL-YS---SLIDL--LT-NL
D--SL-PD--SASQIIKNNGG-GVYN----HEFFFSIMTN-K---KTS-PSGELKKAIARDFGSFDELKKEF
KKASLD-IF--GSGWVWLV-SDN-NGNLSIIK-TSNQD-TPIT---L----N--TPIIGIDLWEHAYYLRYQ
NNRSHYIDSWF-NVVNWDRALSNYNNSK
>SODFM1_id__3509550__id__species_Bacteria_Firmicutes_Clostridia_Clostridiales_Peptostreptococcaceae_Romboutsia_lituseburensisDSM797_species/2-201
SP-LD---LKPLPYGYDALEPFIDKETMQLHHDKH-YKTYLDKFNDAIKDYPDL-YS---NIYDL--LA-CL
D--CL-PS--EVSKVIKNNGG-GVYN----HEFFFDIMTP-D---KTN-LDGELEKAIIRDFGSFDNFKDSF
KKAGLG-IF--GSGWAWLV-SDE-SGNLSITT-TSNQD-STIT---L----N--KPIIGLDVWEHAYYLKYR
NNRSSYIDNWF-NVVNWNKAKENYKNAL
>SODFM1_id__3516507__id__species_Bacteria_Firmicutes_Clostridia_Clostridiales_Peptostreptococcaceae_Terrisporobacter_glycolicusATCC14880_species/2-193
MK-FK---AVPLPYHYDDLEPFISKEIMAYHHGKH-YQTYVDNLNKALANYPKY-QS---SLEKL--LK-NI
D--SL-PK--EIYTPLKNNAG-GVYN----HEFFF-IMSK------TA-PS-ELKKAIERDFGTYNNFMDEF
KKAASS-VF--GSGWAWLV-SD-CDGKLSVIT-TVNQD-SPISN--N-------TPIICIDLWEHAYYLQYK
NNRAYYIDNWV-NVINWKKA----ENYT
>SODFM1_id__3520795__id__species_Bacteria_Firmicutes_Clostridia_Clostridiales_Ruminococcaceae_Acetanaerobacterium_elongatum_species/1-200
MN-FE---LVPLPYAYDALEPYIDAETMALHHDKH-LRTYVDNLNTVLSGCPPL-QD---TLEEL--VA-CS
D--RL-PD--QIREKVKNNAG-GVYN----HNLYFSLMSP-A-S--KL-PSGNLYDAIIRCFGSFDEFKKRL
LATALA-RF--GSGYAWLA-TFA-NGRLTVVS-TANQD-VVTA---A----G--CPILLVDVWEHAYYLRYQ
NRRAEYLENWF-QVINWPAAQLNYYNCF
>SODFM1_id__3538831__id__species_Bacteria_Firmicutes_Clostridia_Clostridiales_Ruminococcaceae_Anaeromassilibacillus_senegalensis_species/1-201
MS-FT---LEPLPYAYDALEPQIDAETLHFHHDKH-LQTYVDNLNKTLEKVPDY-HD---SLEKL--IT-QG
D--SL-PE--AIRTPVRNNAG-GVYN----HQLYFRCMGP-E-K-DTR-PSQKFMEELNRYFGSFEDWKEKM
KTAAVT-QF--GSGWAWLV-VDQ-EGRMHVVK-TPNQD-TPLP---S----F--RPLLLVDVWEHAYYLQYQ
NRRPEYVDRWF-SVINWKQVEENFEKSF
>SODFM1_id__3543028__id__species_Bacteria_Firmicutes_Clostridia_Clostridiales_Ruminococcaceae_Anaerotruncus_colihominisDSM17241_species/1-196
MN-FK---LTPLPYPCDALEPYIDKLTVEVHHDRH-QAGYVKKLNEALADCPEY-HC---SLEQL--IC-G-
A--QL-PP--NIRRDVYRNAC-GVWT----HELYFDCMTP-N----TA-PCGRLAQAIDKCFCSFDRFRDVF
TQTAAA-RF--GSGWAWLA--AP-DGGLRVFS-TPNQD-TPLT---R----G--RPILCVDVWEHAYYLKYM
NLRADYLDAWW-HIVDWQFAEENYETG-
>SODFM1_id__3556277__id__species_Bacteria_Firmicutes_Clostridia_Clostridiales_Ruminococcaceae_Drancourtella_massiliensis_species/1-194
---FV---LPPLPYPYDALEPFIDRETMYLHHDKH-FQTYVDNLNNALQNVPQY-HS---TLSRL--LT-EL
G--SL-PE--PLQTAVRNNGG-GAYS----HDLYFDLMAP-P-G-------QDIAPAILDYYDSAEQFFADM
KAAALG-QF--GSGAAWLV-VRP-DSSLGIIA-LPNQD-NPLT---C----G--YPLLPLDVWEHAYYLKYH
NLRSSYIDNWF-HVINWEAVLDRLFSFF
>SODFM1_id__3576108__id__species_Bacteria_Firmicutes_Clostridia_Clostridiales_Ruminococcaceae_Hydrogenoanaerobacterium_saccharovorans_species/1-197
MD-FE---LRPLPYEYDALEPYIDKATMYFHHDKH-LATYVQNLNKALANYPRF-HT-W-SLTEL--LT-NL
G--RI-PR--PIQTAVRNNGG-GVYN----HNLYFEGMTP--NS-RE--QAGWLGDAILQQFGSYQIFEERM
KQAALD-RF--GSGYAWLV--DK-QGRLKILS-TPNQD-TP----------P--CPILLLDVWEHAYYLKYQ
NRRGDYISNWF-NTINWKVANQRYAVCV
>SODFM1_id__3581122__id__species_Bacteria_Firmicutes_Clostridia_Clostridiales_Ruminococcaceae_Marasmitruncus_massiliensis_species/1-197
MN-FE---LTPLPYDYSALEPYIDAMTVMLHHDAH-QGTYVKNLNAALACAPDL-KC---PLERL--IT-D-
P--NF-PP--HLRCQILRNAG-GVYA----HELYFDGMTP-C----SS-AVGRLAAAIDCCFGSFETFQKQM
TQVAEA-HF--GSGWAWLV--CP-DGGLRILS-TVNQD-IPLS---F----G--RPILTVDVWEHAYYLKYH
NKRADYIAAWW-NVVDWEFADLNYYKNC
>SODFM1_id__3583779__id__species_Bacteria_Firmicutes_Clostridia_Clostridiales_Ruminococcaceae_Massilimaliae_massiliensis_species/2-202
IN-FE---NIPLPYDYDSLEPHIDSLTMHLHHDKH-LQTYIDRLNQALKEHPRL-QP---SLEQL--IR-SA
A--HQ-PR--HIGVPISQNAG-GVYN----HRMYFETLTP-D-S-PTQ-PNTLLANAIDRSFGSFSEFQKQW
KEAALG-VF--GSGYGWLV-ADR-CGRLRIIK-TANQD-TPLT---L----G--SPVINIDVWEHAYYLKHY
NKRADYIDDWF-QVADWTKAGERYASAL
>SODFM1_id__3586837__id__species_Bacteria_Firmicutes_Clostridia_Clostridiales_Ruminococcaceae_Negativibacillus_massiliensis_species/1-200
MN-FV---NEPLPYHYDSLEPYIDCKTMTLHHQKH-LQTYIDKLNALLKENPSL-QK---SLPQL--LV-NL
P--LL-PS--SIQVPLQNNAG-GVYN----HRFFFSSMHQ-P-D-SSP-VPEDVMEKIEQNFGSLESFYEQF
KQSALS-VF--GSGYTWLV-LE--NGNLKILT-TANQN-TPDL---L----K--YPVLNLDVWEHAYYLKYY
NLRVDYIDNWF-SLIDWKRVETRLLSSS
>SODFM1_id__3596365__id__species_Bacteria_Firmicutes_Clostridia_Clostridiales_Ruminococcaceae_Phocea_massiliensis_species/2-201
EN-FQ---LEPLPYSYDALSPNIDETTLHFHHDKH-LQTYVDNLNKALEPYPQF-QD---TLERL--CA-DY
G--SL-PP--QAATGVRNNAG-GVYN----HQLYFRCMTG-D-K--TS-PSPRMERELNRCFGSLEEFQKQL
KAAALA-RF--GSGWAYLV-QDP-KGDFKILS-TANQD-TPLP---Q----G--RPLLLVDVWEHAYYLQYQ
NRRAEYLDQWF-PLIDWRVVEYNFQNGI
>SODFM1_id__3603515__id__species_Bacteria_Firmicutes_Clostridia_Clostridiales_Ruminococcaceae_Pseudobacteroides_cellulosolvensATCC35603_species/1-201
MK-HT---LPELPYSYDALEPYVDKETMTIHHTKH-HAAYVNNLNAALEN-PEL-QE-K-TLHEL--LT-SL
D--SL-PQ--DVYWAVRNNGG-GHYN----HTLFWNTMGQ-SHG-SD--PEGELREKLDEAFGSLDSFKELF
AKAAMQ-RF--GSGWAWLV-KDN-NGKLSVVS-TANQD-TPLSD----G--L--KPLLGLDVWEHAYYLKYN
NRRADYVDAWW-SVVNWQIVAKRYEEA-
>SODFM1_id__3617301__id__species_Bacteria_Firmicutes_Clostridia_Clostridiales_Ruminococcaceae_Sporobacter_termitidisDSM10068_species/1-201
MN-FV---NPPLPYAYDALEPYIDTKTMHLHHDRH-LQTYVNNLNDALKEHPEL-HS---TLEQL--VY-NA
D--RL-PA--SIQQSIKNNGG-GVYN----HIFYFDGMSN-S-E-ARS-QAGMLYTAIVKEFGSAEQFYEAF
KKAALS-VF--GSGYAWLV-VDK-DGSLKIVT-SANQD-TPIA---Q----D--CPVAAIDVWEHAYYLKHY
NERAAYIDDWL-HVADWKHAGALYEKCI
>SODFM1_id__3623635__id__species_Bacteria_Firmicutes_Clostridia_Clostridiales_Symbiobacteriaceae_Symbiobacterium_thermophilum_IAM14863_species/1-203
MA-FQ---LPALPYPTNALEPYIDAQTMEIHHGKH-HAAYVNNLNAALEGHPEL-QS-K-SIEEL--LR-GI
D--SV-PE--SIRTAVRNNGG-GHAN----HTLYWEIMTP-GGA-KE--PGGELAEAINAAFGSFQNFKDEF
AKAGAG-RF--GSGWAWLV-VTK-DGKLAVYS-TANQD-SPLM---Q----GD-TPILGMDVWEHAYYLKYQ
NRRPEYIQAFM-NVINWDKVAERYAAAR
>SODFM1_id__3722298__id__species_Bacteria_Firmicutes_Erysipelotrichia_Erysipelotrichales_Erysipelotrichaceae_Clostridium_innocuum2959_species/1-195
MN-FV---LPPLPYRYYALEPYLEEQTIRIHHDTL-FQGYVDRLNAALQKYPRF-QR---NLERL--IV-D-
D--RL-PV--EIRTTVYNNAG-GVYN----HDAYFAAMTP------KY-PSNYMRNVLEESFGSFENFKEQM
LNAGLR-VF--GSGWAWLV--DR-GTKLRIVT-TKNQD-TPLP---Q----G--VPLLPLDVWEHSYFLQYY
SERAAYIKNWF-ALIDWSYVEKRYEHS-
>SODFM1_id__3741247__id__species_Bacteria_Firmicutes_Erysipelotrichia_Erysipelotrichales_Erysipelotrichaceae_Erysipelothrix_larvae_species/1-201
MN-YT---LPKLNYAYDALEPQIDAKTMEIHHTKH-HQAYITNALTALDAHPEL-KE-K-DPVEL--LK-NL
N--KV-PD--DIRAAVQNNVG-GHVN----HTLFWEILAP--AK-GQ--PSTELLEAIARDFGSLDSLKAKI
DTAAKT-RF--GSGWAWLV-VTP--EKLDVIS-TANQD-SPYS------L-GL-TPILGIDVWEHAYYLNYQ
NRRPDYIQNWF-EVINWDKVSELYNHAI
>SODFM1_id__3768003__id__species_Bacteria_Firmicutes_Erysipelotrichia_Erysipelotrichales_Erysipelotrichaceae_Turicibacter_sanguinisPC909_species/1-204
MADFM---LPPLPYSYNALEPYLDAQTMEIHYTKH-HQTYTNNLNALVKGHEEF-FD-K-TIEEI--LS-DV
E--AI-PA--DIRQGVINQGG-GYAN----HNMYWSVLSP-NGG-GE--PFGKLAKHVKQTFGSCDKMKKLI
SQAAIS-QF--GSGWGWLV-LTE-NKELEVMN-TLNQN-SPL----S--I-GK-TPLLLIDVWEHAYYLKYQ
NRRAEFVEAIW-NVINWDEVERRYEEAL
>SODFM1_id__3768392__id__species_Bacteria_Firmicutes_Limnochordia_Limnochorda_pilosa_species/1-202
MA-HE---LPPLPYGFDALEPYIDAQTMQIHHDKH-HGTYVNNLNAALESAAGL-RA-L-GVEQL--LQ-RI
N--EV-PE--SIRTAVRNNGG-GHAN----HSMFWEIMAP-NAG-GA--PSGELGSAITSAFGSFDSFKETF
AKAALG-RF--GSGWAWLV-LK--GGRLEVSS-TANQD-SPYM---E----GQ-VPILGLDVWEHAYYLKYQ
NRRPEYVQAWW-NVVNWPEVNQRFLKAR
>SODFM1_id__3809749__id__species_Bacteria_Firmicutes_Negativicutes_Selenomonadales_Sporomusaceae_Dendrosporobacter_quercicolus_species/1-201
---ME------LNYTFEALEPFIDEVTMRTHYEKH-HATYTNNFNATLAKL-EL-SG-K-TDAQI--LA-DL
N--AI-AD-AGLRTAIQNNGG-GFYN----HNLYFSTISP-DGG-KE--PAGTLAGQIQREFGSFTEFREKI
SSAAIG-RF--GSGWAWLS-SDA-AGKLIITS-TPNQD-NPLM---E--SSGKLTPILGIDVWEHAYYLKYK
NLRADYVKAFF-EVIDWREVAKRYELSV
>SODFM1_id__3816765__id__species_Bacteria_Firmicutes_Negativicutes_Selenomonadales_Sporomusaceae_Pelosinus_fermentansJBW45_species/1-201
---ME------LKYGFEALEPHIDELTMRTHYTKH-HAAYTNNFNVALEKV-EL-SG-K-TVEEI--LA-NL
P--AI-SD-ATLRAAIQNNGG-GYYN----HNLYFTIMSP-EGG-TE--PTGLLAKQIEKEFGSFAGFKEKI
KSAAIG-RF--GSGWAWLS-TDS-AGNLAISS-TPNQD-NPLM---E--PGSKWIPILAIDVWEHAYYLKYK
NLRPDYIEGFF-QVIDWKEVARLYEASI
>SODFM1_id__3835999__id__species_Bacteria_Firmicutes_Negativicutes_Veillonellales_Anaeroglobus_geminatusF0357_species/1-201
MA-YT---LPDLPYSYAALEPYIDEETMHYHHDKH-HQTYVTNLNGAIEKHPEL-FS-K-TVEEL--IS-DL
N--AV-PE--DIRTAVRNNGG-GHAN----HSLFWKIMGP-DGG-KIS---GPVADAVTEAFGSVEEFQKLF
AQAAVS-RF--GSGWAWLV-VN--KGKLEILS-TANQD-SPLS---E----GK-KPILALDVWEHAYYLKYK
NARADYISAFW-NVVNWKEVNNYFEAAK
>SODFM1_id__3840403__id__species_Bacteria_Firmicutes_Negativicutes_Veillonellales_Colibacter_massiliensis_species/1-201
MA-YT---LPDLPYAYAALEPYIDEETMHYHHDKH-HNTYVTNLNGAVEKHPEL-FA-K-TAEEL--VA-DL
N--AV-PE--DIRTAVRNNGG-GHAN----HTFFWNIMSP-DGG-KLC---GSVEDAINTAFGSTAEFQKLF
TQAATS-RF--GSGWAWLV-VN--KGKLEVMS-TANQD-SPLS---E----GK-TPILGLDVWEHAYYLKYK
NARAAYIDAFW-NVVNWKQVNEHFEKAK
>SODFM1_id__3849471__id__species_Bacteria_Firmicutes_Negativicutes_Veillonellales_Negativicoccus_massiliensis_species/1-201
MA-FT---LPELPYAYDALEPVIDKETMQFHHDKH-HDTYVNNLNKALEKAPEW-AA-K-DIEEI--VA-DW
E--KA-PE--AVRQAIRNNGG-GHYN----HSLFWQMMAP-V-D-SK--LEGAIQEQIEKDFGSFDAFKKEF
GAAATG-RF--GSGWAWL--VWN-GEKLAVVS-TPNQD-NPLA---D----GQ-KPLLGIDVWEHAYYLKYQ
NKRADYVDNFF-KVINWKFVNELFAAAK
>SODFM1_id__3856831__id__species_Bacteria_Firmicutes_Tissierellia_Anaerosphaera_aminiphilaDSM21120_species/1-201
MT-YK---LPELGYEYNALEPHIDAKTMEIHYTKH-HQAYVDKLNDAIANEPEL-QE-L-KLPDL--LK-KS
E--SL-PD--SVRQAVINNGG-GHYN----HSLFWKLIAP---G-GSK-PVGNLKTAIDKSFGSLEEFKAKF
NDAATK-RF--GSGWAWLI-Y-S-NGELSIES-TPNQD-SPVM---N----SK-RVVIGLDVWEHAYYLKYQ
NRRPEYINAFW-NVINWDYAEERYNYIL
>SODFM1_id__3862102__id__species_Bacteria_Firmicutes_Tissierellia_Clostridium_ultunenseDSM10521_species/1-202
MA-FK---LPELKYSYDALEPHIDALTMETHYSKH-HKGYVDNLNKALEGHSKF-QE-M-SIEEI--LK-SL
D--EL-PE--EIRTAVRNNGG-GHYN----HTLFWEIMSP-DGG-GK--PDGKLAKKIDEDLGGFDKFKEEL
KKAALG-QF--GSGWAWLV-LN--NGKLEIVS-TPNQD-NPIS---D----GK-PPILGIDVWEHAYYLKYK
NLRADYIDAWW-NVVDWKKVSEIFDKVK
>SODFM1_id__3868670__id__species_Bacteria_Firmicutes_Tissierellia_Helcococcus_kunziiATCC51366_species/1-201
MK-FE---LPKLPYAFDALEPHIDAKTMEIHHDKH-HATYVNKLNDALEGHEDL-QD-K-TLEEL--IS-DI
D--AL-PS--DIQTAVRNNGG-GHAN----HSFFWEGLC--NDG-CE--PQGNLKEAIEKKFGSIDEFKDEF
SKAAAG-RF--GSGWAWLV-LN--NGELEIIS-TPNQD-SPLM---E----VK-TPIIGLDVWEHAYYLKYQ
NKRPEYIKAFF-NVLNWEKAEERFNEAK
>SODFM1_id__3877528__id__species_Bacteria_Firmicutes_Tissierellia_Parvimonas_micra_species/1-198
MS-FE---LIKLNYAYDALEPVIDKETMEIHHSKH-HQAYVNNLNNLIK--TVF-EE-A-SLEEI--LT-HL
E--HA-PE--EKKNGIRNNVG-GVFN----HNLFWESMIP--GG-SE--P-GEVAKKINEKFGNFETFKAEF
NKKGAG-QF--GSGWVWLV--DK-EGNIEVVS-TPNQD-SPISC-------GK-IILLGNDVWEHAYYLRYQ
NKRAEYLKEWW-KVVNWDIVEKRYQNRN
>SODFM1_id__3882663__id__species_Bacteria_Firmicutes_Tissierellia_Tissierella_creatinophilaDSM6911_species/1-202
MT-FK---LPELDYAYDALEPYIDAKTMEIHHTKH-HQAYINNANNALEGHEKL-QD-M-DVKEL--LE-KL
D--EV-PK--EIRTAVRNNAG-GHYN----HSIFWKIMSP-NGG-GK--PDGELSKRIEEDLGGFEKFKEEF
NKAATT-RF--GSGWAWLV-LE--NGKLSVMS-TPNQD-SPVS---E----GK-FPLMGLDVWEHAYYLKYQ
NKRPDYIEAFW-NVVNWKEVEKRFNEAN
>SODFM1_id__3903166__id__species_Bacteria_Fusobacteria_Fusobacteriia_Fusobacteriales_Leptotrichiaceae_Leptotrichia_goodfellowii_DSM19756_species/1-206
-M-FE---QVKLPYAYDALEPNIDAKTMEIHYTKH-HAAYTNNLNDALKNNPEF-LN-K-SIEEI--LG-NL
D--AL-PE--EIRAGVRNNGG-GFYN----HNLYFTVIGP-NGG-GE--PTGELAQKINEAFGSFQGFKDEF
SKAAAT-RF--GSGWAWLI-VNK-KGELKVRS-TANQD-NPLIPTCESH--G--TPILGIDVWEHAYYLNYQ
NRRPDYINAFF-NVIDWNAVAKRYEEAK
>SODFM1_id__3906945__id__species_Bacteria_Fusobacteria_Fusobacteriia_Fusobacteriales_Leptotrichiaceae_Sebaldella_termitidis_ATCC_33386_species/1-200
-M-FK------LKYAFDALEPHIDTLTMETHYGKH-HATYTKNLNDAIEKL-EL-KG-K-SIEEI--LK-NL
D--AI-P--EASRTAIQNNGG-GYYN----HNLYFEILSP-NGG-GE--PTGKLAEQIKADFGSVDKLKEEI
SAKAAG-RF--GSGWAWLV-VKE-DGHLSVGS-SPNQD-NPFMC--D--GKG--QPILALDVWEHAYYLKYK
NVRADYIKAFF-NVVDWNEVAKKYEEAI
>SODFM1_id__3909037__id__species_Bacteria_Fusobacteria_Fusobacteriia_Fusobacteriales_Leptotrichiaceae_Streptobacillus_moniliformis_DSM_12112_species/1-194
MS-IK---LKDLPYAYDALEPVIDKETMHLHHDKH-HNTYVTNLNNLIK--TEF-EN-A-TVEEI--LT-SL
D--KM-PE--EKRNGIKNNAG-GTYN----HDIFWETMIP--GG-SE--P-GRLKEAIDKTFGSFEEFKNLF
NSKGLT-QF--GSGWVWLV--DK-DGNLEVYS-TSNQD-CPLSD-------GK-KIILCNDVWEHAYYLNYQ
NRRADYLKEWF-NVVNWDIVSDRY----
>SODFM1_id__3910816__id__species_Bacteria_Gemmatimonadetes_Gemmatimonadetes_Gemmatimonadales_Gemmatimonadaceae_Gemmatimonas_aurantiaca_T_27_species/1-201
MA-HT---LPALPYAPEALEPHIDAQTMNIHHGKH-HQAYVTNLNAAIEKAPEL-AS-W-SLDDL--CR-RI
N--EV-PE--AVRTAVRNNGG-GHWN----HSLFWELMAP-KAG-GE--PTGELGAAITKAFGSFSAFKEQF
QAAGMG-RF--GSGWAWL--VST-DGALSIVS-TPNQD-NPLM---E----GK-HALLGVDVWEHAYYLHYQ
NRRADYLGAWW-NVVNWSAVAKRYAAK-
>SODFM1_id__3912850__id__species_Bacteria_Gemmatimonadetes_Gemmatimonadetes_Gemmatimonadales_Gemmatimonadaceae_Gemmatimonas_aurantiaca_T_27_species/11-206
LS-FV---LPPLGYANNAVEPAVDAQTMGIHHDRH-HAAYVTNLNAAVQPQTAL-HG---TLGEL--LM-GL
R--R--PP--AVQTAIRNNGG-GHAN----HALFWKLLSP--GG-AQV-PSGRLAEMVARDFETVDACKAAL
KAAAVS-QF--GSGWAWLV--KA-S-RLAVRA-LPNQD-SPLL---E----GE-LPIVGIDVWEHAYYLKYQ
NRRADYVDAIL-ARINWDVAGDQVV---
>SODFM1_id__3914478__id__species_Bacteria_Gemmatimonadetes_Gemmatimonadetes_Gemmatimonadales_Gemmatimonadaceae_Gemmatimonas_phototrophica_AP64_species/1-200
MA-HT---LPALPYAAEALEPHIDAQTMNIHHGKH-HQAYVTNLNAAIEKAPEI-AA-W-SLDEL--CS-KI
N--DV-PE--AVRTAVRNNGG-GHWN----HSLFWQLMAP-NAG-GE--PTGALADAITKAFGSFAAFKEQF
QAAGMG-RF--GSGWAWL--IST-DGALSIMS-TPNQD-NPLM---E----GK-HALLGVDVWEHAYYLKYQ
NRRADYLGAFW-SVVNWAEVSKRYQG--
>SODFM1_id__3916005__id__species_Bacteria_Gemmatimonadetes_Gemmatimonadetes_Gemmatimonadales_Gemmatimonadaceae_Gemmatimonas_phototrophica_AP64_species/8-203
LS-FT---LPALGYANNAVEPAVDAQTMGIHHDRH-HAAYVTNLNKALESQPTL-HG---SLGEL--LM-GL
R--R--PA--AVQSVIRNNGG-GHAN----HALFWNLLAP--AA-AAA-PNGKLGDMIVRDFGSHEAVNAAL
KTAAVG-QF--GSGWSWLV--KA-N-RLVVRG-LPNQD-SPLL---E----GE-LPIVGIDVWEHAYYLKYQ
NRRADYVDAVL-KRINWDVAGAQVQ---
>SODFM1_id__3919151__id__species_Bacteria_Gemmatimonadetes_Gemmatimonadetes_Gemmatimonadales_Gemmatimonadaceae_Gemmatimonas_SG8_23_species/3-204
YP-FQ---LPDLGYAHDALEPHIDARTMEIHHGKH-HAGYTSKLNAALEGHDDL-HG-K-SAIEL--VS-DL
D--SL-PE--SIRVAVRNNGG-GYIN----HNLFWDVMTP--GG-AEG-PDGALASAIDSAFGSLDDFKAKF
QATAAG-RF--GSGWGWLC-TDA--AGLSVLS-TPNQD-SPHS---Q----GL-TPVLGVDVWEHAYYLHYQ
NRRPDYLTAFW-NVVNWDKVAGRYAAAT
>SODFM1_id__3920967__id__species_Bacteria_Gemmatimonadetes_GWC2_Gemmatimonadetes_71_10_species/3-202
YP-YS---LPALPYDPAALEPHVDAQTMQIHHGKH-HQAYVNNLNAALEKAPEL-QG-K-SLNDI--LK-NF
S--AV-PE--AIRTAVRNNGG-GHWN----HAGFWRLMAP-KAG-GA--PTGQLGDLIGMSFGSFDKFKEQF
AAAAMG-RF--GSGWAWL--IDE-GGKLSIMS-TANQD-TPLM---E----GK-KAILGLDVWEHAYYLKYQ
NRRADYITAWW-NVVNWAEVERLRTA--
>SODFM1_id__3922881__id__species_Bacteria_Gemmatimonadetes_RIFCSPLOWO2_02_FULL_Gemmatimonadetes_71_11_species/3-203
YP-YS---LPALPYDVAALEPHIDAQTMQIHHGKH-HQAYVNNLNAALEKAPEF-QP-T-PLSEI--LG-NL
N--RM-PE--AIRTAVRNNGG-GHWN----HTAFWRLMAP-KAG-GE--PKGALAQAIGESFGDFAKFKEQF
SVAAMG-RF--GSGWAWL--VAQ-GDKLAIVS-TPNQD-NPLM---D----GK-QAILGLDVWEHAYYLKYQ
NRRADYVAAWW-NVVDWRQVEKNYGGL-
>SODFM1_id__3925634__id__species_Bacteria_Gemmatimonadetes_RIFCSPLOWO2_12_FULL_Gemmatimonadetes_68_9_species/1-202
MA-HQ---LPNLPYGSDALEPHIDVQTMQIHHGKH-HAAYVNNLNAALDKHPEL-HQ-Q-SLEDL--LK-NI
N--TI-PE--DIRTAVRNHGG-GHAN----HSMFWVIMGP-KGG-GE--PKAKLGDAIKKTFGDFAKFKEQF
AQAATT-RF--GSGWAWLT-L-S-KGKLEISS-TANQD-NPLM---D----GK-IPVMGLDVWEHAYYLKYQ
NRRPDYIAAWW-NVVNWAEIEKRYEAAV
>SODFM1_id__3931966__id__species_Bacteria_Hydrogenedentes_NORP43_species/1-201
MA-YT---LPELGFAHDALEPHIDKATMEIHHGKH-HQAYVSKVNAALEGV-DV-GG-K-SIEAL--LS-DL
S--IV-PD--DKRQAVINNGG-GHAN----HSLFWRILAP-GGA-SA--PSGALEAAINEACGSVDAFKXAF
ENAGMT-RF--GSGWAWLV-S-K-GGKLSVCS-TGNQD-SPIM-DGAC-------PILGCDVWEHAYYLNYQ
NRRPDYLKAFW-DVVNWDVVAANLDASS
>SODFM1_id__3938613__id__species_Bacteria_Ignavibacteria_RBG_13_Ignavibacteria_36_8_species/2-201
GK-FE---LPALPYTYDALEPYIDKMTMEIHHTKH-HNAYVTNLNKAVDG-TEL-AG-K-SLEEL--FM-NI
S--KY-P------APVRNNGG-GHFN----HSFFWKLMKK-G-G-GI--PTGELASAINSTFGSPDDLKKKF
NEAALG-RF--GSGWAWLV-S-S-NGKLVVSS-TPNQD-NPLMDVADVK--G--TPVLGLDVWEHAYYLKYQ
NRRNEYAENWW-NVVNWDQALANYLSAK
>SODFM1_id__3945488__id__species_Bacteria_Ignavibacteria_RIFOXYA2_FULL_Ignavibacteria_37_17_species/2-176
SK-FE---LAPLPYAFNALEPHIDARTMEIHHDKH-HAAYVNNLNKALEGNTEL-AG-K-SLEEM--FK-TI
S--KL-P------GAVRNNGG-GHYN----HAMFWNIMGP-NKG-GQ--PSGAIADAINGTFGSFDKFKELV
NNAGAT-RF--GSGWAWLV-L-S-DGKLVVSS-TPNQD-NPLMDVADVK--G--YPVLGVDVWEHAYYLNYQ
----------------------------
>SODFM1_id__3946866__id__species_Bacteria_Ignavibacteria_RIFOXYC2_FULL_Ignavibacteria_38_25_species/2-203
SK-FE---LAPLPYAHNALEPYVDAQTMEIHHGKH-HAAYVANLNKAVEGNAEL-EG-K-SLEEL--FK-NI
S--KL-P------VAVRNNGG-GHYN----HTMFWNVMGP-NKG-GK--PSGALAEAINAAFGSFEKFQETF
NATATT-RF--GSGWAWLS-V-S-GGKLVVSS-TPNQD-NPLMDLAEVK--G--FPILGLDVWEHAYYLKYQ
NRRPEYITNWW-NVVDWDAVAKRFAEAK
>SODFM1_id__3952130__id__species_Bacteria_Ignavibacteria_RIFOXYD12_FULL_Ignavibacteria_36_8_species/2-201
GK-FE---LPALPYTYDALEPYIDKMTMEIHHTKH-HNAYVTNLNKAVDG-TEL-AG-K-SLEEL--FM-NI
S--KY-P------APVRNNGG-GHFN----HSFFWKLMKK-G-G-GI--PTGELASAINSTFGSPDDLKKKF
NEAALG-RF--GSGWAWLV-S-S-NGKLVVSS-TPNQD-NPLMDVADVK--G--TPVLGLDVWEHAYYLKYQ
NRRNEYAENWW-NVVNWDQALANYLSAK
>SODFM1_id__3982311__id__species_Bacteria_Lentisphaerae_GWF2_Lentisphaerae_57_35_species/1-204
MI-HK---LPELPYPFEALEPHIDTTTMQIHHGKH-HAAYVANLNAALDKHPTL-HA-K-TLEEL--LR-NL
A--DV-PG--DIRTAVRNNGG-GHAN----HSLFWQWMTP-NGG-GK--PGGQLAQAIDSTFGGFDAFKEQF
GKAGAT-RF--GSGWAWLT-VK--DGKLCICS-TPNQD-SPIM-VAEP---GE--PILGVDVWEHAYYLKYQ
NRRADYLEAWW-NVVNWPKVEAFYQASI
>SODFM1_id__4004989__id__species_Bacteria_Microgenomates_OP11_Collierbacteria_RIFOXYD1_FULL_OP11_Collierbacteria_40_9_species/5-198
FP-FT---INPLPYGYDVLEPVIDKQTMEIHHDKH-HQAYADNLNKILEQNADK-QK-L-GLEEL--M----
-------K--SDIAGIKNNAG-GVYN----HDFFWSVMTA---P-NTS-MSESLKVVIEKNFETVDEFMSKF
ELGGLG-RF--GSGWVWLV-KTT-DGKLEIVS-TANQD-NPLS---D----GR-QPVLGLDVWEHAYYLKYQ
NKRVDYVKAFW-QIVNWVKVEDLLNNS-
>SODFM1_id__4005892__id__species_Bacteria_Microgenomates_OP11_RBG_16_OP11_45_19_species/1-200
MA-YT---LPKLPYPYNALEPHLDAATMDIHHTKH-HQTYVDKLNAALEKYPEL-QA-Q-AVESL--LK-NL
D--TL-PE--AIRTPVRNHGG-GHTN----HTLFWTSL---T-P-TQD-PTSDLLQALHTAFGSFDQFKQQF
SDAAAT-HF--GSGWAWLA-LDA--SQLKIYS-LPNQD-SPLS---Q----GH-QPLFGLDVWEHAYYLKYQ
NRRPDYIAAIW-HCLNWPEIGKRFQAKV
>SODFM1_id__4106594__id__species_Bacteria_Parcubacteria_OD1_RIFCSPLOWO2_01_FULL_OD1_48_18_species/1-202
MK-HI---LPPLPYSYDALEPHIDERTMEIHYTKH-HQAYVDKLNQALEKYPDL-GA-W-PLEEL--LR-ST
E--SV-PE--TIRSAVRNHGG-GHFN----HSLFWPSMAP-SKG-GRE-AQGVLGGVITKAFGSFASFREKF
TSTALG-VF--GSGWAWLV-VNA-AGTLEIIS-TPNQD-SPVS---S----GL-KPILGLDIWEHAYYLKYQ
NRRAEHIEAWW-NIVNWEEVGKRYGA--
>SODFM1_id__4110441__id__species_Bacteria_Planctomycetes_Phycisphaerae_Phycisphaerales_Phycisphaeraceae_Phycisphaera_mikurensis_NBRC_102666_species/1-204
MA-FS---LPSLTYAYDALEPAIDARTMEVHYSKH-FAGYASKLTAALEG-TEW-AD-R-SVEEI--LA-KL
D--QL-PE--GKQTAVRNNGG-GYFN----HDLFFTTLAP-S-N-NA--PSGELAEAIERDFGGFADFKKSF
SDAAAS-RF--GSGWAWLC-VQP-GGKLHVTS-TANQD-TTFMPFGE----GH-HPVLGLDVWEHAYYLHYQ
NRRPDYIEAFF-SVIDWDKVGEKHAAAK
>SODFM1_id__4111034__id__species_Bacteria_Planctomycetes_Phycisphaerae_Phycisphaerales_Phycisphaeraceae_Phycisphaera_mikurensis_NBRC_102666_species/2-204
QA-HA---LPDLPYAADALMPHIDAETMRIHHGKH-HAGYVRKLNDALAAYPDL-AE-R-DPAEL--VA-MA
G--EL-PA--DLQRPVVNNGG-GHVN----HTMFWRMMSP--DG-GGE-PRGELAGAIDAAFGTFAGFQAAF
SGAASG-RF--GSGWAWLV-VGR-DGELAVTS-TANQD-SPLM---G----GQ-TPVLGLDVWEHAYYLKYQ
NRRADYVEAWW-NVVNWDEASERYARAT
>SODFM1_id__4122488__id__species_Bacteria_Planctomycetes_Planctomycetia_Planctomycetales_Planctomycetaceae_Blastopirellula_marina_SH_106T_DSM_3645_species/1-201
MA-YT---LPELPYAYDALEPSIDAKTMEIHHTKH-HQAYITKVNDAIKG-TAL-ES-K-TIEEL--VS-DL
S--AV-PE--NVRGAVRNNGG-GHAN----HSLFWTIMKP-NGG-GA--PTGALAAAIDAELGGFEKFKEDF
SKAAAT-RF--GSGWAWLS-VD--GGKLLVES-TPNQD-TPLM---E----GR-TPILGLDVWEHAYYLNYQ
NRRPDYVSAFF-NVINWDEVSKLYAAAT
>SODFM1_id__4128777__id__species_Bacteria_Planctomycetes_Planctomycetia_Planctomycetales_Planctomycetaceae_Isosphaera_pallida_ATCC_43644_species/2-204
AE-YT---LPALPYAYDALEPHIDARTMEIHHTKH-HQAYITNLNNAIKDQPAL-QD-L-PIEKL--IA-DL
G--AI-PE--AIRTTVRNNGG-GHAN----HALFWQIMSP-NGG-GQ--PVGKLAAAIEGELHGFDSFKDAF
SKAGLN-RF--GSGWAWLA-LDP-SKKLVITS-TPNQD-SPIM---E----GM-IPLLGMDVWEHAYYLKYQ
NRRADYIAAFF-NVINWPMVDELYVKAM
>SODFM1_id__4133805__id__species_Bacteria_Planctomycetes_Planctomycetia_Planctomycetales_Planctomycetaceae_Pirellula_staleyi_DSM_6068_species/1-201
MA-FT---LPALPYATNALEPYIDAKTMEIHHTKH-HQAYITNANNALAG-SEL-ES-L-SVEAL--IA-DL
S--KV-PE--NIRATVRNNAG-GHAN----HSLFWTILGP-GAG-GT--PSGELGDAITSTFGSFDTFKEAF
AKAGAT-RF--GSGWAWLS-VS--GGKLIVES-TPNQD-SPIM---E----GR-TPILGLDVWEHAYYLNYQ
NRRPDYIAAFW-NIVNWNEVARRFAAAK
>SODFM1_id__4137857__id__species_Bacteria_Planctomycetes_Planctomycetia_Planctomycetales_Planctomycetaceae_Planctomyces_limnophilus_DSM_3776_species/1-203
MP-FT---LPALPYAPAALEPHIDAQTMEIHHGKH-HQAYINNANKALEGHPEL-AA-L-TAEQL--IS-DL
S--KV-PE--GIRTVIRNNAG-GHAN----HSLFWTVLAP-SAG-GT--PTGALEAAINHTFGTFDAFKEKF
NAAATT-RF--GSGWAWLS-VDS-KGGLVVES-TPNQD-SPLM---E----GR-TPILGLDVWEHAYYLKYQ
NRRPDYIASFW-NIVNWPEVSKRFAAAG
>SODFM1_id__4143221__id__species_Bacteria_Planctomycetes_Planctomycetia_Planctomycetales_Planctomycetaceae_Rhodopirellula_baltica_SH_1_species/2-206
MA-FT---LPELPYAYDALEPHIDARTMEIHHSKH-HNAYVTKTNDALAG-TDL-AS-K-SIEEV--IS-DL
S--AV-PD--DKRGAVRNNGG-GHAN----HSLFWTVLGP-GKG-GS--PSGDLAAAIDEACGSFDAFKEQF
ANAAAT-RF--GSGWAWLY-VS--GGKLHVGS-TANQD-SPLM---GAVGIGG-TPILGLDVWEHAYYLNYQ
NRRPDYISAFW-NVVDWDAVATRFAAAK
>SODFM1_id__4149343__id__species_Bacteria_Planctomycetes_Planctomycetia_Planctomycetales_Planctomycetaceae_Schlesneria_paludicola_DSM_18645_species/1-202
MA-FT---LPPLPYAPNALEPHIDARTMEIHHGKH-HQAYINNANAKLEGHPAL-AS-K-TAEEI--IS-NL
S--AV-PE--DIRTVIRNNAG-GHAN----HSLFWTILAP-HTG-AE--PTGELAEAITSTFGSFTAFKEKL
SAAATT-RF--GSGWAWLS-YD--KGKLVVES-TPNQD-SPLM---E----GR-TPLLGLDVWEHAYYLNYQ
NRRPDYIAAFF-NVVNWPEVARRYAAAK
>SODFM1_id__4157560__id__species_Bacteria_Planctomycetes_Planctomycetia_Planctomycetales_Planctomycetaceae_Singulisphaera_acidiphila_MOB10_DSM_18658_species/2-204
AE-YS---LPPLPYDYGALEPHISAKTMQFHHDKH-HQAYVTNVNAALKDHPDH-QG-K-PIEEL--IA-NL
N--AL-PE--AIRTAVRNNGG-GHAN----HSLFWQIMKP-GGG-GE--PTGALGQAIASELGGFAAFKEAL
NKAGTT-RF--GSGWGWLV-LGK-DGKLAVTS-TANQD-SPIM---E----GL-TPLMGVDVWEHAYYLDYQ
NRRPDYLASWW-NTLNWEEIGRRYDAAK
>SODFM1_id__4161190__id__species_Bacteria_Planctomycetes_Planctomycetia_Planctomycetales_Planctomycetaceae_Zavarzinella_formosa_DSM_19928_species/15-212
GL-FE---LPKLPYAFDALEPHIDAKTMEIHHDRH-HKTYVDNLNKALA--TEW-AG-K-PLDGI--LS-SL
D--TL-PE--KIRNAVRNNGG-GHYN----HTLFWSMMSP-K-G-GK--PGADLAAAITEAFKDTDGLFKQL
KEAALG-RF--GSGWSWL--VS-TGGKLKVVS-SPNQD-NTVMD-------G--TPILGIDVWEHAYYLKYQ
NKRADYIDAFF-KVINWEYVTERFDASK
>SODFM1_id__4162221__id__species_Bacteria_Planctomycetes_Planctomycetia_Planctomycetales_Planctomycetaceae_Zavarzinella_formosa_DSM_19928_species/1-202
MA-HT---LPTLPYAFAALEPHIDALTMEIHSQRH-HKAYVDNLNKALESHPDL-AS-K-SIETL--LR-EI
K--SV-PE--GIRQAVINNGG-GHHN----HSLFWTIMGP--GG-GE--PTGTVADAIKASFGDFAAFKAKI
KENALG-QF--GSGWSWLV-YNP-SSKVEALK-KPNQD-SPLM---D----GL-VPLVGVDVWEHAYYLKYQ
NKRADYVEAWW-NTVNWKAVEENLANAK
>SODFM1_id__4190016__id__species_Bacteria_Poribacteria_AGPOR5_species/1-200
MA-HT---LPALPYAHDALEPYIDAQTMEIHHGKH-HQGYVNNLNAALEGLGEL-AD-M-DVADL--LQ-NL
D--RV-PE--DKRQAVINNGG-GHAN----HSLFWSVMSP-N-G-GE--IGGEIATAIESTFGGLHEARDLF
GAAATT-RF--GSGWAWLV-LGD-D--LEIYS-TANQD-SPLM---Q----GH-IPLLGVDVWEHAYYLKYQ
NRRPDYVEAWT-NVINWTRVNELYIANA
>SODFM1_id__4190146__id__species_Bacteria_Poribacteria_AGPOR5_species/3-204
LASYT---LPELPYAYDALEPHIDTLTMKIHHGKH-HQGYVNKLNAALKGHDEL-MK-M-PVAEL--LR-NI
D--KV-PM--DIRQAVINSGG-GHAN----HTLFWRTMTP-N-G-SK--PTGEVLEAIESTFGSNQAGSELF
DKTALT-HF--GSGWAWLV-VD--EKKLQIYA-TTNQD-SPLM---K----GH-TPILGLDVWEHAYYLKYQ
NRRGDYLKAWE-NVIHWEQVNALYLAAM
>SODFM1_id__4200905__id__species_Bacteria_Poribacteria_PCPOR4_species/1-200
MA-HT---LPALPYAHDALEPHIDTQTMEIHHGKH-HQGYVNNLNTALEGLGDL-AD-M-DIHEL--LS-NI
D--QV-PE--DKRQAVINNGG-GHAN----HSLFWSIMSP-N-G-GE--PGGEIAAAITGAFGSLEAAKEEF
TTAATT-RF--GSGWAWLV-LGD-S--LEIYS-TANQD-SPIM---Q----GH-TPILGIDVWEHAYYLKYQ
NLRPAYVEAWT-NVINWTRVNELYVANA
>SODFM1_id__4202092__id__species_Bacteria_Poribacteria_PCPOR4_species/2-202
LANYA---LPKLRYPYDALEPSIDKRTMEIHHGKH-HQGYVNKLNAAIRGHHDL-EH-L-SIEDM--LR-NI
D--KV-PA--DIRQAVINSGG-GHAN----HTLFWSIMIP---G-RE--PTGKVAAAIQSTFGSLDAGNEMF
ANKAKT-HF--GSGWAWLV-VD--DKKLQIYS-TSNQD-SPLM---K----GH-TPILGLDVWEHAYYLNYQ
NRRADYVDAWG-KVVNWKQVNANYDAAM
>SODFM1_id__4205274__id__species_Bacteria_Proteobacteria_Alphaproteobacteria_Caulobacterales_Caulobacteraceae_Asticcacaulis_excentricus_CB_48_1_species/16-218
AA-FT---LPALPYAANALEPAIDAETMTIHHDRH-HKAYVDTLNKALNETPAL-KG-K-SLAEL--LA-SA
G--SL-P------MVVRNNAG-GHWN----HSFFWQSLTP-PAS-GK--PSAALAKAIADQWGSLDAFKAEF
KKAGTG-RF--GSGWAWLI-VGK-DGKLAITS-TPNQD-NPLMDVAEVK--G--TPILGNDLWEHAYYLKYQ
NKRADYLDAFW-QVVNWKAVSDRYAEAI
>SODFM1_id__4210433__id__species_Bacteria_Proteobacteria_Alphaproteobacteria_Caulobacterales_Caulobacteraceae_Brevundimonas_subvibrioides_ATCC_15264_species/2-203
AA-FT---LPALPYAFDALDPAIDAETMQIHHGRH-HKAYVDNLNAAVAADPAL-AG-L-AIEDL--LG-RV
S--TL-PA------AVRNNGG-GHWN----HSLFWTLLAP-VGG-GE--PSPELSAAITRDFGSMEAFKTAF
NQAATT-RF--GSGWAWLI-V-A-NGKLQITS-TPNQD-NPLMDLAEVR--G--TPVLAVDVWEHAYYLKYQ
NKRADYLTAFW-TVVNWDSVNRLYADAQ
>SODFM1_id__4210827__id__species_Bacteria_Proteobacteria_Alphaproteobacteria_Caulobacterales_Caulobacteraceae_Brevundimonas_subvibrioides_ATCC_15264_species/1-202
MA-FT---LPPLPYAYDALEPAIDSETMTFHHDKH-HQAYVDKLNEAVAADASL-AD-H-SIEDL--LK-GV
S--KL-PK------AVRNNGG-GHWN----HSLFWELLAP-VGG-GE--PSAELAAAIDRDLGGLEKFKTDF
NAAGAG-QF--GSGWAWLI-V-Q-DGKLKITS-TPNQD-NPLMDVADEK--G--AVVLGADVWEHAYYLKYQ
NRRPDYLKAFW-TVVNWNKANELYAAAT
>SODFM1_id__4263705__id__species_Bacteria_Proteobacteria_Alphaproteobacteria_Rhizobiales_Bradyrhizobiaceae_Afipia_felis_ATCC53690_species/2-203
GP-FK---LPPLPYATNVLEPHIDARTMEIHHDKH-HGAYVANMNNFAKTAPQL-GQ-T-PVETI--LA-NL
V--NV-PD--SIRVGVRNNLG-GHAN----HTMFWEIMAP-NGG--T--PDGEVLAAITRDFGDLEKMKTAF
NTAGAG-QF--GSGWVFVT-VTK-DGKLGIET-TANQD-TPLM---Y----GK-RVLFGNDVWEHAYYLNYQ
NRRADYLKAWW-NVVNWQKIGERYAAAK
>SODFM1_id__4265944__id__species_Bacteria_Proteobacteria_Alphaproteobacteria_Rhizobiales_Bradyrhizobiaceae_Bosea_thiooxidans_species/2-204
GP-FS---LPKRAYEPNALEPHIDAATMDIHYNRH-HAAYVAALNNAAKDNGVI-AK-A-SVGEL--LA-DL
N--QL-PE--NLRMVVRNNGG-GHAN----HTMFWEVMGP-AAG-GA--PTGDVAAAITRDLGGFDKFKADF
EAAGLR-VF--GSGWVFVT-VDK-DGKLALLA-KPNQD-SPIM---E----KR-MVLLGNDVWEHAYYLKYQ
NRRADYLKSWW-NVVNWAKVNERYAAAK
>SODFM1_id__4275196__id__species_Bacteria_Proteobacteria_Alphaproteobacteria_Rhizobiales_Bradyrhizobiaceae_Oligotropha_carboxidovorans_OM5_species/2-203
GP-FK---LPPLPYATNVLEPHIDAKTMEIHHDKH-HGAYVANMNNFAKTASQL-GQ-T-PIENI--LA-NL
V--NL-PD--SIRVGVRNNLG-GHAN----HTMFWEIMGP-NGG--A--PEGEVLAAINRDFGDLDKMKTAF
NTAGAG-QF--GSGWVFVT-VTK-EGKLSIEA-LPNQD-TPLM---Y----GK-RVLLGNDVWEHAYYLNYQ
NRRADYLKAWW-NVVNWQKIGERYAAAK
>SODFM1_id__4303966__id__species_Bacteria_Proteobacteria_Alphaproteobacteria_Rhizobiales_Hyphomicrobiaceae_Hyphomicrobium_nitrativorans_NL23_species/2-204
GP-FE---LPALPYDPAALEPHIDAATMNLHHGKH-HQAYVTNLNKALADHGDL-AK-Q-PLEEL--LA-KL
N--DV-PE--SIRTTVRNNGG-GHAN----HSMFWQIMGA-PGG-TS--PEGELKDAIDRDLGGLDKLQTDF
NAAGGR-VF--GSGWVFVT-VDK-DGKLALTS-KPNQD-TPLM---D----GG-RVLFGNDVWEHAYYLKYQ
NKRADYLKAWW-NVVNWNAVAERYAAAK
>SODFM1_id__4317761__id__species_Bacteria_Proteobacteria_Alphaproteobacteria_Rhizobiales_Hyphomicrobiaceae_Prosthecomicrobium_hirschii_species/2-203
GP-FK---LDPLPYAPAANEPHIDAMTMEIHHDRH-HAAYVSNLNAALAQNGEA-AK-L-PLQDI--LA-KL
G--EM-PE--AIRTALRNNGG-GHAN----HTMFWQIMGG-KGG--A--PAGELAAAVERDLGGLDKLQTDF
NTAGTR-VF--GSGWVFVT-VTR-EGKLAIVA-KPNQD-TPLM---D----GA-RVLMGNDVWEHAYYLKYQ
NKRADYLKAWW-NVVNWDKVAERYAAAK
>SODFM1_id__4320383__id__species_Bacteria_Proteobacteria_Alphaproteobacteria_Rhizobiales_Hyphomicrobiaceae_Rhodomicrobium_vannielii_ATCC_17100_species/2-203
GP-FK---LPPLPYAFDALEPTIDAKTMELHHDKH-HAAYVNNLNAALKDHPKI-AE-W-PLSQI--LA-KL
D--EI-PD--TIRTTVRNNAG-GHAN----HTMFWQVMAK-DGG--E--PQGALKAAIDRDFGGLDKLKEQL
NTAGTK-VF--GSGWVFVT-VDK-DGKLALVA-APNQD-TPLM---K----GT-RVLFGNDVWEHAYYLKYQ
NRRPDYLKAWW-DVVNWKAVGDRYAAAK
>SODFM1_id__4320399__id__species_Bacteria_Proteobacteria_Alphaproteobacteria_Rhizobiales_Hyphomicrobiaceae_Rhodomicrobium_vannielii_ATCC_17100_species/2-203
GT-YS---LPPLPYDYNKNEPAIDGETMRLHHDRH-HASYVQKLKAAASKGGAW-TK-K-PLHEI--LA-SL
S--SV-PE--SVRAAVRTNAG-GHAN----HTMFWQIMGG-DGG--K--PTGELAAAIERDFGSFENLQAAF
NNAGAS-HT--GSGWVFVT-VDG-DGKLGLTT-KPNQD-TPLM---D----GE-RVLFGNDVWEHAYYLKYN
DRRADYLRAWW-SVLDWDKIAERYEAAK
>SODFM1_id__4458675__id__species_Bacteria_Proteobacteria_Alphaproteobacteria_Rhodobacterales_Hyphomonadaceae_Hyphomonas_neptunium_ATCC_15444_species/2-203
APVYT---LPDLPYAYDALVGSIDAQTMEIHHSKH-HAGYVNNLNAALAD-AAL-AS-Q-PLEDL--LA-NV
S--TH-ST------AIRNNGG-GHYN----HTLFWTLMAP-AGG-GA--PSTELLADIDATFGSLDAFKTEF
NKAATS-QF--GSGWAWLV-VTD-DG-LKITS-TPNQD-NPLMDVAAVQ--G--EPLLAVDVWEHAYYLSYQ
NRRADYLKTWW-NVVNWNEVNSLYEAAK
>SODFM1_id__4500724__id__species_Bacteria_Proteobacteria_Alphaproteobacteria_Rhodobacterales_Rhodobacteraceae_Ketogulonigenium_vulgare_WSH001_species/9-211
DH-FT---LPELPYASDALEPVISAQTMELHHGKH-HQAYVTNLNNAIAAGDAP-AD-A-TLETL--VA-DA
G--TF-T------PAIRNNAG-GHWN----HTFFWESMAP-ADR-GE--MSAELSDAITAVYGSDEAFRTAF
EEAGAG-QF--GSGWVWLI-VNA-DDQLEITS-TPNQD-NPLMDVAEVQ--G--TPLLGNDVWEHAYYLSYE
NRRPEYLTAWW-DVVDWGKVSDRYAEAL
>SODFM1_id__4637557__id__species_Bacteria_Proteobacteria_Alphaproteobacteria_Rhodospirillales_Acetobacteraceae_Belnapia_moabensis_DSM_16746_species/2-203
GP-FT---LPPLPYAANANEPHIDAQTMEIHHGRH-HAAYVANLNAAVKDHGQV-AA-M-PIEQI--LA-RL
G--EM-PE--AIRTALRNNGG-GHAN----HAMFWGIMGG-KGG--A--PTGELAEAITRDLGGFDKLKGDF
NGAGAR-VF--GSGWVFVT-VDR-AGKLALAS-RPNQD-TPLM---D----DG-RVLIGNDVWEHAYYLKYQ
NRRPAYLEAWW-NVLDWEKVAARYAAAK
>SODFM1_id__4654895__id__species_Bacteria_Proteobacteria_Alphaproteobacteria_Rhodospirillales_Acetobacteraceae_Roseomonas_mucosa_ATCC_BAA_692_species/2-203
GP-YT---LPPLPYAFTANEPHIDAQTMELHHDKH-HAAYVNNLNAALKDHGQL-AA-L-PLQQL--LA-RI
D--SA-PE--SIRTALRNNGG-GHAN----HSMFWEIMGG-KGG--A--PSGELGAAIERDFGGFDKFKSEF
NRRGGA-RF--GSGWVFVT-VAR-DGKLGLTD-MPNQD-SPLM---S----GQ-MVLMGNDVWEHAYYLKYQ
NRRPEYLQAWW-NVVDWDKVAQRHAAAK
>SODFM1_id__4657937__id__species_Bacteria_Proteobacteria_Alphaproteobacteria_Rhodospirillales_Acetobacteraceae_Rubritepida_flocculans_DSM_14296_species/2-202
LA-HS---LPQLPYAFDANEAAIDARTMEIHWRFH-HGGQVNGLNAALQGQEAF-AR-M-PLDEL--LM-NL
S--RV-PE--NIRTAVRNNGG-GHAN----HSMFWEIMGG-R-G-GE--PEGALAAAIARDLGSFGEFRNRF
NAASMS-VF--GSGWAFVT-VTP-AGTLAITT-RPNQD-NPLM--S-----GR--VLMGNDLWEHAYYLRYQ
NRRAEYVGNWW-NVLNWTKISERYAAAM
>SODFM1_id__4672725__id__species_Bacteria_Proteobacteria_Alphaproteobacteria_Rhodospirillales_Rhodospirillaceae_Azospirillum_irakense_DSM_11586_species/1-203
MA-FT---LPELKYDTAALEPHIDATTMGLHHGKH-HQTYITNLNNALADHGQL-QG-L-SLEDL--LK-RL
G--EL-PE--SIRTAVRNNGG-GHAN----HSMFWSIMGP-NGG-GE--PTGEVGAAIARDFGNFEDFKKKF
NEAGTK-QF--GSGWVFVT-ADT-AGKLSLVA-QPNQD-TPLF---N----GT-PVLFGNDVWEHAYYLKYQ
NRRADYLAAWW-NVVNWDAVNERLARIK
>SODFM1_id__4673233__id__species_Bacteria_Proteobacteria_Alphaproteobacteria_Rhodospirillales_Rhodospirillaceae_Azospirillum_irakense_DSM_11586_species/2-204
GP-VT---LPPLPYAASALEPHIDAQTMEIHHGKH-HQAYVTNLNKALEEHSQL-QS-L-ALPEL--LH-RL
P--QL-PE--TVRTAVRNNGG-GHAN----HTMFWSIMGP-NAG-GQ--PTGTLADAITRDLGGLDAFKKAF
NAAGTK-QF--GSGWVFVT-ADQ-AGKLSIVA-KPNQD-TPLM---E----GK-AVLMGNDVWEHAYYLKYQ
NQRAAYLEAWW-NVVNWKAVDARYAAIR
>SODFM1_id__4710508__id__species_Bacteria_Proteobacteria_Alphaproteobacteria_Rhodospirillales_Rhodospirillaceae_Skermanella_stibiiresistens_SB22_species/2-203
GP-FK---LDPLGYATSALEPHIDAKTMEIHHDKH-HATYVTNLNAAVKDHSQV-AS-M-PLQDI--LA-KL
G--EM-PD--AVRTTIRNSGG-GHAN----HTMFWQIMGP-GGG--A--PTGDLKAAIDRDLGGVDAMKETF
NGAGAR-VF--GSGWVFVT-VDK-QGKLALES-KPNQD-TPLM---E----GK-RVLMGNDVWEHAYYLTYQ
NRRPDYLKAWW-NTVDWSKVGERYAAAK
>SODFM1_id__4747439__id__species_Bacteria_Proteobacteria_Alphaproteobacteria_Sphingomonadales_Sphingomonadaceae_Blastomonas_fulva_species/2-204
AA-FT---LPALPYAPDALEPAIDAQTMTIHHGKH-HQAYVDNLNKAVATDAAL-KG-M-TLEQL--VT-KA
G--TL-P------AAVRNNAG-GHWN----HGFFWKTMVP-PAA-GT--ASPALTKAITAQFGSMDQFKAAF
KAAGTA-RF--GSGWVWLI-VKP-DGKLAITS-TPNQD-NPLMDAAEDK--G--LPILGNDMWEHAYYLKYQ
NRRADYLDGWW-QVVNWGEVSRRFAAAS
>SODFM1_id__4780622__id__species_Bacteria_Proteobacteria_Betaproteobacteria_Burkholderiales_Alcaligenaceae_Achromobacter_xylosoxidans_A8_species/1-203
MA-YT---LPPLPYTYDALEPHIDAMTMEIHYSKH-HQTYVNSLNAALEGAGIA-TD-E-PVESL--VA-RL
E--QL-PE--AVRGAVRNHGG-GHAN----HSLFWAVMSP-EGG-GE--PDGALAAVIEAELGGLAAFRDAF
TKAALT-RF--GSGWAWLS-VTP-AGKLTVES-SANQD-SPLM---Q----GN-TPILGLDVWEHAYYLKYQ
NRRPEYIGAFY-NVVNWPEVARRYAAAQ
>SODFM1_id__4785313__id__species_Bacteria_Proteobacteria_Betaproteobacteria_Burkholderiales_Alcaligenaceae_Alcaligenes_faecalis_ZD02_species/1-202
MS-YT---LPALPYAYHALEPHIDTQTMEIHYSKH-HQTYINNLNAALEAANLP-S--P-PIDEL--VA-GL
D--KL-PE--SVRNVVRNNGG-GHAN----HSLFWTVMTP-DAD-TN--VPKDLAHAIDRDLGGFEQFKDAF
TKAAIS-RF--GSGWAWLS-VTP-EKKLVVES-TGNQD-SPLM---H----GN-TPILGLDVWEHAYYLKYQ
NRRPEYIAAFF-NVINWPEVLRRYLEAV
>SODFM1_id__4795251__id__species_Bacteria_Proteobacteria_Betaproteobacteria_Burkholderiales_Alcaligenaceae_Brackiella_oedipodis_DSM_13743_species/1-202
MS-YQ---LPDLPYAYDALEPHIDAKTMEIHHTKH-HQTYVNNLNKAVEGT-EY-AD-L-PVDEL--VA-KA
K--DL-PS--DIKQAVINNGG-GHSN----HSFFWTVMAK-DGG-GK--PEGKLAEAIDAAFGSFDDFKQKF
IKAATG-RF--GSGWAWLV-VGQ-DKKLQVTD-SGNQD-SPLM---D----GL-TPILGLDVWEHAYYLKYQ
NRRPEYIEAFF-NVVNWPEVARRFEEAS
>SODFM1_id__4813303__id__species_Bacteria_Proteobacteria_Betaproteobacteria_Burkholderiales_Alcaligenaceae_Tetrathiobacter_kashmirensis_WT001_species/1-202
MS-YT---LPALPYAYDALEPNIDAQTMEIHYTKH-HQTYINNLNAALEGANLP-T--P-AVEEL--IS-DI
D--KL-PE--SVRAAVRNNGG-GHAN----HSLFWQVMSA-EGG-GQ--PDGKLATAIDTDLGGLEKFKEAF
TKAAIS-RF--GSGWAWLS-VTP-EKKLVVES-TANQD-SPLM---T----GN-TPILGLDVWEHAYYLKYQ
NRRPEYIAAFY-NVVNWPEVARRYEAAL
>SODFM1_id__4862337__id__species_Bacteria_Proteobacteria_Betaproteobacteria_Burkholderiales_Comamonadaceae_Comamonas_testosteroni_TK102_species/1-204
MS-YT---LPPLAYDYAALEPHIDAQTMEIHYCRH-HQTYVNNLNAALEGSEYA-Q--W-SLDDL--LA-KV
E--SL-PQ--ALRQAVRNNGG-GHAN----HSLFWQVMSP-GGG-GL--PQNALAAAIDKDLGGFENFKTEF
TKAAIS-RF--GSGWAWLS-VDR-SGKLHVES-SANQD-NPLM-IGS----GN-TPILGLDVWEHAYYLKYQ
NRRPEYIAAFY-NVVDWNEVARRFAAAT
>SODFM1_id__4872283__id__species_Bacteria_Proteobacteria_Betaproteobacteria_Burkholderiales_Comamonadaceae_Delftia_acidovorans_SPH_1_species/2-205
SN-YT---LPPLNYAYDALEPHIDAQTMEIHYTKH-HQAYVNNLNAALKDTPHG-S--Q-PVEQL--IA-DL
S--LL-PE--GVRGAVRNNGG-GHAN----HSLFWTVMAP-VGG-GA--PSGELAQAIDRELGGFDAFKAAF
TQAALT-RF--GSGWAWLV-VGK-DGKLAVES-SGNQD-SPLM-IGS----GA-TPILGLDVWEHAYYLKYQ
NRRPEYIAAFY-NVVNWAEVARRYAAAR
>SODFM1_id__4893771__id__species_Bacteria_Proteobacteria_Betaproteobacteria_Burkholderiales_Comamonadaceae_Ottowia_thiooxydans_DSM_14619_species/1-204
MS-YT---LPPLDYAFDALEPHIDAQTMEIHHTKH-HQAYVNNLNAALEGTPFA-E--L-SLDEL--IA-QV
E--TL-PE--KLRAPVRNNGG-GHAN----HSLFWRVMSP-QGG-GA--PSGDLARAIDADLGGLDAFKAAF
TQAALS-RF--GSGWAWLA-MSP-QGKLSVES-SANQD-NPAM-IGS----GN-TGILGLDVWEHAYYLKYQ
NRRPEYIAAFY-NVIDWDEVARRYADAR
>SODFM1_id__4916697__id__species_Bacteria_Proteobacteria_Betaproteobacteria_Burkholderiales_Comamonadaceae_Variovorax_paradoxus_EPS_species/1-204
ML-YT---LPALPYAFDALEPHLDAQTMEIHHGKH-HQTYVNNLNAAVKDTPHE-G--T-PVEQL--IV-DI
E--QL-PE--ALRAPVRNNGG-GHAN----HSLFWTVMAP-VGG-GT--PTGDLAKAIDADLGGFDVFREAF
TKAALT-RF--GSGWAWLS-VAK-GGKLAVES-SGNQD-SPLM-IGS----GN-TPILGLDVWEHAYYLKYQ
NRRPEYIAAFY-NVVNWAEVARRHAAAL
>SODFM1_id__4929035__id__species_Bacteria_Proteobacteria_Betaproteobacteria_Burkholderiales_Comamonadaceae_Xenophilus_azovorans_DSM_13620_species/1-204
MP-YT---LPPLPYAFDALEPHIDAQTMEIHHTKH-HQTYVNNLNAAVKDTPHD-G--E-PVERL--IA-DL
E--RL-PE--GIRTAVRNNGG-GHAN----HSLFWTVMAP-AGG-GA--PSGELAQAIDADLGGLDAFKDAF
TKAALT-RF--GSGWAWLV-VGA-GGKLAVES-SGNQD-SPLM-IGS----GA-TPILGLDVWEHAYYLKYQ
NRRPDYIAAFY-NVVNWAEVARRFAAAR
>SODFM1_id__4949578__id__species_Bacteria_Proteobacteria_Betaproteobacteria_Burkholderiales_Oxalobacteraceae_Duganella_zoogloeoides_ATCC_25935_species/1-205
MA-YE---LPPLPYAYDALEPHFDARTMEIHHTKH-HQTYVTSLNNAVNDAGIE-P--V-AVEEL--IK-DI
G--AL-PQ--AAQTAVRNHGG-GHAN----HALFWTVLSP-KGG-GA--PTGKLADAINNDLGGFERFKEQF
IKAAQT-RF--GSGWAWLT-VGK-DGKLLVEN-SANQD-SPLMGVGS----GG-TPILGLDVWEHAYYLNYQ
NRRPDYISAFF-NIINWEDVARRYEQAV
>SODFM1_id__5010158__id__species_Bacteria_Proteobacteria_Betaproteobacteria_Methylophilales_Methylophilaceae_Methylobacillus_flagellatus_KT_species/1-202
MA-YT---LPPLDYAYTDLEPHIDAQTMEIHHTKH-HQTYINNVNAALEGTPFA-D--E-PIEAL--VA-KL
D--SL-PE--NLRGPVRNNGG-GHAN----HSLFWKVMSP-NGG-GE--PTGALADAIKSDIGGFDTFKEAF
TKAALT-RF--GSGWAWLS-VTP-EKKLIVES-SANQD-SPLS---H----GN-TPILGLDVWEHAYYLRYQ
NRRPEYIGAFF-NVINWDEVARRYQEAI
>SODFM1_id__5018948__id__species_Bacteria_Proteobacteria_Betaproteobacteria_Neisseriales_Neisseriaceae_Alysiella_crassa_DSM_2578_species/1-203
MA-YT---LPELGYAYDALEPHFDKETMEIHHSKH-HQAYVNNANAALESL-DF-QN-L-SAEEL--IA-RL
A--EL-PA--DKQTVLRNNAG-GHAN----HSLFWTIL---KTG-TT--LSGSLKAAIERDFGSVENFQAEF
EKAAQT-RF--GSGWAWLV-IE--GGKLKVVS-TANQD-SPLMGVAGCS--G--FPIIGLDVWEHAYYLKFQ
NRRPDYIKAFW-NVVNWDEAQRRFDSQA
>SODFM1_id__5023354__id__species_Bacteria_Proteobacteria_Betaproteobacteria_Neisseriales_Neisseriaceae_Conchiformibius_steedae_DSM_2580_species/1-203
MA-YT---LPELGYAYDALEPHFDKETMEIHHSKH-HQAYVNNANAALESL-EF-AA-L-SAEEL--IA-RL
A--EL-PA--DKQTALRNNAG-GHAN----HSFFWKGL---KTG-TQ--LGGSLKAAIERDFGSVEAFQAEF
EKAAAT-RF--GSGWAWLV-AD--GGKLKVVS-TANQD-SPLMGVAGCK--G--TPIIGLDVWEHAYYLKFQ
NRRPDYVKAFW-SVVNWDEAQARFDAAA
>SODFM1_id__5027202__id__species_Bacteria_Proteobacteria_Betaproteobacteria_Neisseriales_Neisseriaceae_Deefgea_rivuli_DSM_18356_species/1-202
MP-HQ---LPELAYAYDALEPHLDTATMEIHHQRH-HQTYINNLNTAVANTPHA-D--T-PVEDL--LR-QI
E--TL-PS--DLQAVVRNHGG-GHAN----HSLFWTVMSP-QGG-GM--PTGELLAAIERDLQNFDTFKALF
TQAAVS-RF--GSGWAWLS-VDR-NGVLVVES-SANQD-SPLL---H----GN-TPILGLDVWEHAYYLQYQ
NRRPEYIAAFY-AVINWGEVAQRYAAAR
>SODFM1_id__5029662__id__species_Bacteria_Proteobacteria_Betaproteobacteria_Neisseriales_Neisseriaceae_Eikenella_corrodens_ATCC_23834_species/1-203
MA-YQ---LPALLYAYDALEPHFDTQTMEIHHSKH-HQAYVNNANAVLANL-EW-EK-L-SAEEL--IA-RL
A--EL-PE--NVRIPLRNNAG-GHAN----HSLFWQIL---KTG-TT--LQGKLKAAIERDFGSVEAFQAEF
EKAAAT-RF--GSGWAWLV-YE--DGKLKVVS-TANQD-SPLMGVSGTS--G--YPIIGLDVWEHAYYLKFQ
NRRPDYIKAFW-QVVNWDEAARRFESVA
>SODFM1_id__5033688__id__species_Bacteria_Proteobacteria_Betaproteobacteria_Neisseriales_Neisseriaceae_Kingella_kingae_PYKK081_species/1-204
MA-YT---LPKLDYAYDALEPHFDAMTMEIHHSKH-HQTYVNNSNVVVETLVEF-QS-L-SAEEL--VT-RL
A--EL-PA--DKQTPVRNNVG-GHAN----HSFFWKGL---KVG-TT--LGGSLKAAIERDFGSVEAFQAEF
EKAAQT-RF--GSGWAWLV-VE--VGKLKVVS-TANQD-SPVMGFAGCS--G--TPLITLDVWEHAYYLKFQ
NRRPDYIKEFW-NVVNWDEAQRLFDAAA
>SODFM1_id__5053847__id__species_Bacteria_Proteobacteria_Betaproteobacteria_Neisseriales_Neisseriaceae_Simonsiella_muelleri_ATCC_29453_species/1-204
MA-YT---LPELGYAYNALEPHFDAQTLEIHHSKH-HQTYVNNANGVRETLAEF-QD-L-PVEEM--MK-RI
G--EL-PA--DKQMPARNNIG-GHAN----HSFFWTLL---KTG-TE--LKGSLKEAIERDFGSVDAFKEAF
EKAAQT-RF--ASGWAWLV-VE--NGKLAIVS-TPNQD-SPVMGIAGCS--G--TPLLTLDVWEHAYYLKFQ
NRRPEYIKTFW-NVVNWDEVQRLYDSAN
>SODFM1_id__5096019__id__species_Bacteria_Proteobacteria_Betaproteobacteria_Rhodocyclales_Rhodocyclaceae_Thauera_linaloolentis_DSM_12138_species/1-204
MP-YT---LPALPYAYDALEPHIDARTMEIHYTKH-HQTYVNNLNAALDGTEHA-G--R-AIEDL--IA-GV
E--SL-PE--SLRAAVRNNGG-GHAN----HSLFWTVMSP-RGG-GL--PGGELARAIDADLGGFDAFKEAF
TKAALS-RF--GSGWAWLS-VDK-AGKLAVES-SANQD-NPAM-IGS----GN-TAILGLDVWEHAYYLKYQ
NRRPEYIAAFY-NVIDWAEVARRHAVAR
>SODFM1_id__5151858__id__species_Bacteria_Proteobacteria_deltaepsilon_subdivisions_Deltaproteobacteria_Desulfobacterales_Desulfobacteraceae_Desulforegula_conservatrix_Mb1Pa_DSM_13527_species/1-199
MK-HI---LPELPYEYNSLEPFIDETTMRIHHTKH-HQTYVDKLNAGIDGYPEL-HG-K-PVEEL--VR-DL
D--KI-PE--AIRGIVRNHGG-GHLN----HSIFWKLLKK-EP------VKGPAVEAIIREFGGIEVFREKF
AAVAAG-VF--GSGWTWLT-LKE--GKLEIVP-TPNQD-NPLT---S----GK-IPILGIDVWEHAYYLKYQ
NRRPEYIDAFF-KVINWERVNELYELGL
>SODFM1_id__5157148__id__species_Bacteria_Proteobacteria_deltaepsilon_subdivisions_Deltaproteobacteria_Desulfobacterales_Desulfobacteraceae_Desulfosarcina_variabilis_JCM12296_species/1-199
MN-HT---LPELPYAYDALEPYFDARTMEIHHTKH-HQTYVDKLNAAIKDQPGL-EN-K-SAEAL--LK-NL
D--AV-PE--SIRTAVRNHGG-GHVN----HSFWWPMLKK-DA------LAGPIADAIGQQFGGFDKFKETF
SSAAGL-LF--GSGWTWLV-LDQ--GKLTIVA-TPNQD-NPIS---Q----GK-TPILGIDVWEHAYYLKYQ
NRRPDYINAFF-NVINWERVNEVYTAAA
>SODFM1_id__5163029__id__species_Bacteria_Proteobacteria_deltaepsilon_subdivisions_Deltaproteobacteria_Desulfobacterales_Desulfobacteraceae_Desulfospira_joergensenii_DSM_10085_species/1-199
MP-HT---LPELGYEYDALEPYIDAQTMEIHHTKH-HQTYIDKLNAALEGHEEL-SA-L-DVDAL--IS-DL
G--QV-PE--AIRTAVQNHGG-GHSN----HRFFWPLLKK-DA------LSGPVLEAMNRDFNGFEAFKKEF
STKAAL-VF--GSGWAWLI-ADQ--GKLSITT-TPNQN-SPLS---S----GK-TPVLGLDVWEHAYYLKYQ
NRRPDYIEAFF-NVINWDRVNDHFKAAQ
>SODFM1_id__5171791__id__species_Bacteria_Proteobacteria_deltaepsilon_subdivisions_Deltaproteobacteria_Desulfobacterales_Desulfobulbaceae_Desulfobulbus_propionicus_DSM_2032_species/1-199
ME-HT---LPPLPYAYDALEPFIDARTMEIHHTKH-HQAYITNLNAALGEQPAL-GE-L-SVEKL--LH-NL
N--EV-PE--NIRTAVRNHGG-GHAN----HSFFWPLLKK-DA------AKGPVIEALSDKYGDFDAFKDQF
STAAIK-LF--GSGWAWLV-VDK--GNLEIIT-TPNQD-SPLM---N----GK-IPVLGLDVWEHAYYLLYQ
NRRPDYVAQFF-KVINWEKVNEHYLAAI
>SODFM1_id__5214283__id__species_Bacteria_Proteobacteria_deltaepsilon_subdivisions_Deltaproteobacteria_Desulfuromonadales_Desulfuromonadaceae_Desulfuromusa_kysingii_DSM_7343_species/1-200
MS-FT---LPELPYSYTALEPHIDARTMEIHHTKH-HQAYITNVNKALEGSQLT-D--L-PVNEL--IT-RL
D--DV-PE--AVRTAVRNNGG-GHAN----HSLFWTILSP-DGG-GK--PSGALATAMTQELGGFDTFKESF
NQAAMT-RF--GSGWAWLS-RNP-QGKLVVES-TPNQD-SPLM---N----GN-QPILGLDVWEHAYYLHYQ
NRRADYVSAFF-NVINWAEVERLYQT--
>SODFM1_id__5216916__id__species_Bacteria_Proteobacteria_deltaepsilon_subdivisions_Deltaproteobacteria_Desulfuromonadales_Geobacteraceae_Geoalkalibacter_ferrihydriticus_DSM_17813_species/2-204
KP-FS---LEPLPYASDALEPYIDKMTMEIHHGLH-HQAYINNLNAQVKNFPQL-EG-M-SLEEM--MG-KI
S--TF-SA------AVRNNGG-GHYN----HDLFWKVMAP-PGG-GE--PSSELVKAIDKAFGTMDEMKKQF
NQAGAT-RF--GSGWAWLI-VTA-DKELAVTS-TANQD-NPLMDIAEVK--G--TPILALDVWEHAYYLSYQ
NRRGAYLDFWW-NLVNWNEVNRRYAEAL
>SODFM1_id__5342349__id__species_Bacteria_Proteobacteria_deltaepsilon_subdivisions_Epsilonproteobacteria_Campylobacterales_Campylobacteraceae_Sulfurospirillum_barnesii_SES_3_species/2-204
DA-FS---LAPLPYGYDALEPAIDKETMQIHHGKH-HQAYVSNLNAQVATYPEL-AS-M-NLEAI--MA-SI
S--KY-NA------AVRNNGG-GHYN----HALFWKLMAP-MGG-GM--PSATLSKAIERDFGSLEKMKEAF
EKAGAT-RF--GSGWAWVV-VTS-DKKLAVTS-TPNQD-NPLMDVADIK--G--TPILAVDVWEHAYYLKYQ
NKRGDYLKQWW-SVVNWNEVNARFDAAM
>SODFM1_id__5352907__id__species_Bacteria_Proteobacteria_deltaepsilon_subdivisions_Epsilonproteobacteria_Campylobacterales_Helicobacteraceae_Wolinella_succinogenes_DSM_1740_species/2-204
NP-FT---LAPLPYAFDALEPAIDKETMQIHHGKH-HQAYVNNLNAQVATYPEL-AK-M-SLEQI--MA-KI
S--SY-NM------AVRNNGG-GHYN----HALFWTLMAP-VGG-GT--PSSALAKAIDRDFGSLDKMKEAF
EKAGAT-RF--GSGWAWVV-VTA-DKKLAITS-TPNQD-NPLMDIAEVK--G--TPILALDVWEHAYYLKYQ
NRRGDYLKEWW-KVVNWNEVNKLFDQAV
>SODFM1_id__5363467__id__species_Bacteria_Proteobacteria_Gammaproteobacteria_Aeromonadales_Aeromonadaceae_Aeromonas_hydrophila_AL09_71_species/1-203
MS-HT---LPALPYAYDALEPHIDALTMEIHHSRH-HQTYINNLNAALADLPEL-AG-L-PVEEL--LA-RF
D--SL-PG--KVQGAVRNHGG-GHAN----HSLFWQVMSP-QGG-GE--PAGELAAAIERDLGGLEAFKQAF
TQAALS-RF--GSGWAWLV-VDR-SGKLQVVS-SANQD-SPLR---D----GL-VPILGLDVWEHAYYLKYQ
NKRPDYIAAFY-NVIDWDEVARRYVAAL
>SODFM1_id__5413964__id__species_Bacteria_Proteobacteria_Gammaproteobacteria_Alteromonadales_Pseudoalteromonadaceae_Pseudoalteromonas_haloplanktis_ATCC14393_species/1-202
MA-FT---LPPLPYEYDALEPHLDAKTMEIHHTLH-HQTYINKANAALENTQFA-N--T-DVHEL--LT-TI
T--TL-PT--ELQKVVQEHGG-GHAN----HSLFWTVMSP-HGG-GQ--PTSTLLDVINEQLGGFDSFKDAF
TAAAVS-RF--GSGWAWLS-VNK-DNQLVVES-SLNQD-SPLM---H----GH-TPILGLDVWEHAYYLKYQ
NRRPEYIAAFY-NVINWAEVERRYLAAI
>SODFM1_id__5423464__id__species_Bacteria_Proteobacteria_Gammaproteobacteria_Cardiobacteriales_Cardiobacteriaceae_Cardiobacterium_valvarum_F0432_species/2-202
TT-YT---FADLPYAYDALEPVIDAVTMQIHHDRH-HKAYYDNFLTAVKGNP-L-NG-Q-PLETL--FT-TI
S--KE-S------AALRNNAG-GYYN----HNHYWNVMR--PHS-SA--PSGALLDAINSTFGSVDACKAAF
KDAGIK-QF--GSGWAWLI-VGK-DGKLAITS-TPNQD-NPLMDTAAVQ--G--TPILGCDVWEHAYYLHYQ
NKRPDYLDAWW-QIVNWDYVAELYAKAT
>SODFM1_id__5425392__id__species_Bacteria_Proteobacteria_Gammaproteobacteria_Cardiobacteriales_Cardiobacteriaceae_Dichelobacter_nodosus_VCS1703A_species/1-201
MS-YT---FQNLPYAYDALAPVIDEATMHLHKDKH-HKTYFDKFTAAIAETE-E-NG-Q-PISAI--FA-RI
S--EF-S------SAIRNNGG-GYYN----HDLYFNAMRA-PRN-NE--PTGALLEAINAQFGSFEKFKTDF
STAGVN-QF--GSGWAWLI-V-K-NGKLAITQ-TPNQD-NPLMDVVVIR--G--TPILACDLWEHAYYLNYQ
NKRADYIAHWW-KVVNWDYVAQLFAAAN
>SODFM1_id__5473445__id__species_Bacteria_Proteobacteria_Gammaproteobacteria_Chromatiales_Ectothiorhodospiraceae_Alkalilimnicola_ehrlichii_MLHE_1_species/1-202
MA-FK---LPDLAYDYNALDRAIDAQTMEIHHTKH-HNTYVTKLNDAIAG-KPE-AD-L-SLEDL--LK-KA
G--QL-G------APVRNNGG-GHWN----HTAFWQWLSP-NGG-GQ--PQGEVAQQIDQAFGSYEKFREEF
TNAALG-RF--GSGWAWLI-VNG-QGQLQVTS-TPNQD-NPLMDVAEVK--G--TPILGLDVWEHAYYLRYQ
NRRPDYVEAFW-DVVNWDEVAKRLAEAK
>SODFM1_id__5481231__id__species_Bacteria_Proteobacteria_Gammaproteobacteria_Chromatiales_Ectothiorhodospiraceae_Halorhodospira_halochloris_A_species/1-201
MA-HQ---LPDLDYDYGELERSIDAQTMELHHSKH-HNTYVTKLNDAVGG-TEL-ED-K-PLEEL--FP-NV
S--SL-P------VAVRNNGG-GHWN----HSMFWQMMSP-NGG-GK--PAGALAESIERDFGSFDQFREEF
TQAAVG-RF--GSGWAWLI-KTN-KG-LEITD-TPNQD-NPLMDVAAKQ--G--TPLLTIDVWEHAYYLRYQ
NRRPDYVEAWW-DVVNWEEVARRFDAAN
>SODFM1_id__5493766__id__species_Bacteria_Proteobacteria_Gammaproteobacteria_Enterobacteriales_Enterobacteriaceae_Budvicia_aquatica_DSM_5075_species/1-204
MS-YT---LPSLPYAYDALEPHFDKQTMEIHHSKH-HQAYVNNSNAALETLDDL-KN-L-SAEEL--IA-QL
D--KV-PA--EKRTVLRNNAG-GHAN----HSFFWKGL---KKG-TT--LAGDLKAAIERDFGSVDSFKEKF
EQAAAT-RF--GSGWAWLV-IK--DGKLAVVS-TANQD-SPLMGVSGAS--G--LPIVGLDVWEHAYYLKFQ
NRRPDYIKEFW-NVVNWDEAAKHFAEAN
>SODFM1_id__5498019__id__species_Bacteria_Proteobacteria_Gammaproteobacteria_Enterobacteriales_Enterobacteriaceae_Buttiauxella_agrestis_ATCC_33320_species/1-203
MS-YT---LPSLPYAYDALEPHFDKQTMEIHHSKH-HQAYVNNANAALESL-EF-AS-L-PVEEL--IA-KL
D--QL-PA--DKKTVLRNNAG-GHAN----HSFFWKGL---KTG-TT--LQGDLKAAIERDFGSVDNFKAEF
EKAAAT-RF--GSGWAWLV-LKG-D-KLAVVS-TANQD-SPLMGVSGVS--G--FPIVGLDVWEHAYYLKFQ
NRRPDYIKAFW-DVVNWDEAAARFAAKK
>SODFM1_id__5506451__id__species_Bacteria_Proteobacteria_Gammaproteobacteria_Enterobacteriales_Enterobacteriaceae_Cedecea_davisae_DSM_4568_species/1-203
MS-YT---LPSLPYAYDALEPHFDKETMEIHHSKH-HQAYVNNANAALESL-EF-AN-L-SAEEL--IT-KL
D--QL-PA--DKKTVLRNNAG-GHAN----HSFFWKGL---KKG-TE--LKGDLKAAIERDFGSVDAFKAEF
EKAAAT-RF--GSGWAWLV-LKG-D-KLAVVS-TANQD-SPLMGISGAT--G--FPIVGLDVWEHAYYLKFQ
NRRPDYAKEFW-NVVNWDEAAARFAAKK
>SODFM1_id__5507086__id__species_Bacteria_Proteobacteria_Gammaproteobacteria_Enterobacteriales_Enterobacteriaceae_Escherichia_coli_K12_W3110_species/1-203
MS-YT---LPSLPYAYDALEPHFDKQTMEIHHTKH-HQTYVNNANAALESL-EF-AN-L-PVEEL--IT-KL
D--QL-PA--DKKTVLRNNAG-GHAN----HSLFWKGL---KKG-TT--LQGDLKAAIERDFGSVDNFKAEF
EKAAAS-RF--GSGWAWLV-LKG-D-KLAVVS-TANQD-SPLMGISGAS--G--FPIMGLDVWEHAYYLKFQ
NRRPDYIKEFW-NVVNWDEAAARFAAKK
>SODFM1_id__5514244__id__species_Bacteria_Proteobacteria_Gammaproteobacteria_Enterobacteriales_Enterobacteriaceae_Ewingella_americana_C024_ATCC_33852_species/1-204
MS-YS---LPSLPYAYDALEPHFDKQTMEIHHTKH-HQTYVNNANAALESL-EL-AK-L-SVEEL--IA-NL
D--KV-PA--DKKVALRNNAG-GHAN----HSLFWKGL---KTG-TT--LQGDLKAAIERDFGSVDAFKETF
EKAATT-RF--GSGWAWLV-LKT-DGKLAVVS-TANQD-SPLMGISGAS--G--YPLLGLDVWEHAYYLKYQ
NKRPDYIKAFW-DVVNWDEAAKRLAEAK
>SODFM1_id__5541256__id__species_Bacteria_Proteobacteria_Gammaproteobacteria_Enterobacteriales_Enterobacteriaceae_Klebsiella_oxytoca_CAV1374_species/1-203
MS-YT---LPALPYAYDALEPHFDKQTMEIHHTKH-HQTYVNNANAALESL-EF-AS-L-SAEEL--IT-KL
D--QL-PA--DKKTVLRNNAG-GHAN----HSLFWKGL---KTG-TT--LQGDLKAAIERDFGSVDNFKAEF
EKAAAT-RF--GSGWAWLV-LKG-D-KLAVVS-TANQD-SPLMGISGAS--G--FPIIGLDVWEHAYYLKFQ
NRRPDYIKAFW-DVVNWDEAAARFAAKK
>SODFM1_id__5548017__id__species_Bacteria_Proteobacteria_Gammaproteobacteria_Enterobacteriales_Enterobacteriaceae_Kluyvera_ascorbata_ATCC_33433_species/1-203
MS-YT---LPSLPYAYDALEPHFDKQTMEIHHSKH-HQAYVNNANAALESL-EF-AA-L-SAEEL--IA-KL
D--QL-PA--DKKTVLRNNAG-GHAN----HSFFWKGL---KKG-TT--LQGDLKAAIERDFGSVDNFKAEF
EKAAAT-RF--GSGWAWLV-LKG-D-KLAVVS-TANQD-SPLMGVSGAS--G--FPIVGLDVWEHAYYLKFQ
NRRPDYIKEFW-NVVNWDEAAARFAAKK
>SODFM1_id__5555243__id__species_Bacteria_Proteobacteria_Gammaproteobacteria_Enterobacteriales_Enterobacteriaceae_Lelliottia_amnigena_ZB04_species/1-203
MS-YT---LPSLPYAYDALEPHFDKQTMEIHHTKH-HQTYVNNANAALESL-EF-AS-L-PVEEL--IT-KL
D--QL-PA--DKKTVLRNNAG-GHAN----HSLFWKGL---KTG-TT--LQGDLKAAIERDFGSVDNFKAEF
EKAAAT-RF--GSGWAWLV-LKG-D-KLAVVS-TANQD-SPLMGISGAS--G--FPIVGLDVWEHAYYLKFQ
NRRPDYIKAFW-DVVNWDEAAARFAAKK
>SODFM1_id__5558311__id__species_Bacteria_Proteobacteria_Gammaproteobacteria_Enterobacteriales_Enterobacteriaceae_Leminorella_grimontii_ATCC_33999_species/1-204
MS-YT---LPSLPYAYDALEPHFDKQTMEIHHSKH-HQAYVNNANAALESLDEL-KN-L-SAEEL--IA-QL
D--KV-PA--EKRTALRNNAG-GHAN----HSLFWKGL---KKG-TQ--LTSELKAAIERDFGSVDAFKEKF
EQAAAT-RF--GSGWAWLV-YK--DGKLAVVS-TANQD-NPLMGVSGAS--G--YPIVGLDVWEHAYYLKYQ
NRRPDYIKAFW-DVVNWDEAAKRFADVK
>SODFM1_id__5561388__id__species_Bacteria_Proteobacteria_Gammaproteobacteria_Enterobacteriales_Enterobacteriaceae_Morganella_morganii_morganii_KT_species/1-203
MS-YV---LPALPYAYDALEPHFDKMTMEIHHTKH-HQTYVNNTNTALEAF-EM-AN-L-DIDDL--IA-QL
D--KF-PA--DKRTFIRNNAG-GHSN----HSMFWKGL---KTG-TT--LQGDLKAAIERDFGSVEAFQAEF
EKAAAT-RF--GSGWAWLV-LK--DGKLAVVS-TANQD-SPLMGISGTS--G--YPIIGLDVWEHAYYLKFQ
NRRPDYIKAFW-SVVNWDEAAARFASAK
>SODFM1_id__5569050__id__species_Bacteria_Proteobacteria_Gammaproteobacteria_Enterobacteriales_Enterobacteriaceae_Pragia_fontium_24613_species/1-204
MS-YT---LPPLPYAYDALEPHFDKQTMEIHYSKH-HQAYVNNANAALETLDDL-KK-L-SAEEL--IV-HL
D--KV-PA--EKRTVLRNNAG-GHVN----HSLFWKGL---KKG-TV--LQGDLKTAIERDFGSVDSFKEMF
EQAAAT-RF--GSGWAWLV-LQ--EGKLAVVS-TANQD-SPLMGVSGAS--G--YPIVGLDVWEHAYYLKFQ
NRRPDYIKEFW-NVVNWDEAATRFSAAK
>SODFM1_id__5572271__id__species_Bacteria_Proteobacteria_Gammaproteobacteria_Enterobacteriales_Enterobacteriaceae_Raoultella_ornithinolytica_B6_species/1-203
MS-YT---LPALPYAYDALEPHFDKQTMEIHHTKH-HQAYVNNANAALESL-EF-AD-L-SAEEL--IA-KL
D--QL-PA--DKKTVLRNNAG-GHAN----HSLFWKGL---KTG-TT--LQGDLKAAIERDFGSVDNFKAEF
EKAAAT-RF--GSGWAWLV-LKG-D-KLAVVS-TANQD-SPLMGISGAS--G--FPILGLDVWEHAYYLKFQ
NRRPDYIKEFW-NVVNWDEAAARFAAKK
>SODFM1_id__5575048__id__species_Bacteria_Proteobacteria_Gammaproteobacteria_Enterobacteriales_Enterobacteriaceae_Salmonella_enterica_enterica_ParatyphiA_species/1-203
MS-YT---LPSLPYAYDALEPHFDKQTMEIHHTKH-HQTYVNNANAALENL-EF-AD-L-PVEEL--IT-KL
D--QV-PA--DKKTVLRNNAG-GHAN----HSLFWKGL---KKG-TT--LQGDLKAAIERDFGSVDNFKAEF
EKAAAT-RF--GSGWAWLV-LKG-D-KLAVVS-TANQD-SPLMGISGAS--G--FPILGLDVWEHAYYLKFQ
NRRPDYIKEFW-NVVNWDEAAARFAAKK
>SODFM1_id__5582701__id__species_Bacteria_Proteobacteria_Gammaproteobacteria_Enterobacteriales_Enterobacteriaceae_Salmonella_enterica_enterica_Typhimurium_LT2_species/1-203
MS-YT---LPSLPYAYDALEPHFDKQTMEIHHTKH-HQTYVNNANAALENL-EF-AS-L-PVEEL--IT-KL
D--QV-PA--DKKTVLRNNAG-GHAN----HSLFWKGL---KKG-TT--LQGDLKAAIERDFGSVDNFKAEF
EKAAAT-RF--GSGWAWLV-LKG-D-KLAVVS-TANQD-SPLMGISGAS--G--FPILGLDVWEHAYYLKFQ
NRRPDYIKEFW-NVVNWDEAAARFAAKK
>SODFM1_id__5586471__id__species_Bacteria_Proteobacteria_Gammaproteobacteria_Enterobacteriales_Enterobacteriaceae_Salmonella_enterica_TyphistrCT18_species/1-203
MS-YT---LPSLPYAYDALEPHFDKQTMEIHHTKH-HQTYVNNANAALENL-EF-AD-L-PVEEL--IT-KL
D--QV-PA--DKKTVLRNNAG-GHAN----HSLFWKGL---KKG-TT--LQGDLKAAIERDFGSVDNFKAEF
EKAAAT-RF--GSGWAWLV-LKG-D-KLAVVS-TANQD-SPLMGISGAS--G--FPILGLDVWEHAYYLKFQ
NRRPDYIKEFW-NVVNWDEAAARFAAKK
>SODFM1_id__5589376__id__species_Bacteria_Proteobacteria_Gammaproteobacteria_Enterobacteriales_Enterobacteriaceae_Serratia_fonticola_GS2_species/1-203
MS-YS---LPSLPYAYDALEPHFDKQTMEIHHTKH-HQTYVNNANTVLEAY-EL-AS-L-SVEEL--IQ-DL
D--KV-PA--DKRTFMRNNAG-GHAN----HSLFWKGL---KTG-TT--LGGDLKAAIERDFGSVEKFQEEF
EKAAAT-RF--GSGWAWLV-LKG-D-KLAVVS-TANQD-SPLMGVSGAS--G--LPIVGLDVWEHAYYLKFQ
NRRPDYIKAFW-NVVNWDEAAKRFAEAK
>SODFM1_id__5596010__id__species_Bacteria_Proteobacteria_Gammaproteobacteria_Enterobacteriales_Enterobacteriaceae_Tatumella_ptyseos_ATCC_33301_species/1-202
MS-YS---LPSLPYAYDALEPHFDKETMEIHHTKH-HQAYVNNANAALEG--EF-AS-L-PVEEL--IT-KL
D--QV-PA--DKKTALRNNAG-GHAN----HSLFWKGL---KTG-TT--LQGELKAAIEKDFGSVEKFQAEF
EKAAAT-RF--GSGWAWLV-KQG-D-KLAVVS-TANQD-SPLMGVSGTS--G--FPILGLDVWEHAYYLKFQ
NKRPDYIKAFW-NVVNWDEAAARFASAK
>SODFM1_id__5598516__id__species_Bacteria_Proteobacteria_Gammaproteobacteria_Enterobacteriales_Enterobacteriaceae_Thorsellia_anophelis_DSM_18579_species/1-203
MS-YS---LPELPYAYDALEPHFDKETMEIHHSKH-HQAYVNNANNALADL-DL-AK-L-SVEAL--IA-DL
D--KV-PA--EKRPVLRNNAG-GHAN----HSLFWKGL---KVG-TT--LAGDLKAAIERDFGSVDAFKEKF
EQAAAT-RF--GSGWAWLV-YQ--DGKLAVVS-TANQD-SPLMGVAGCS--G--FPIIGLDVWEHAYYLKFQ
NRRPDYIKAFW-NVVNWDEAANRFAQVK
>SODFM1_id__5602711__id__species_Bacteria_Proteobacteria_Gammaproteobacteria_Enterobacteriales_Enterobacteriaceae_Trabulsiella_guamensis_ATCC_49490_species/1-203
MS-YT---LPSLPYAYDALEPHFDKQTMEIHHTKH-HQTYVNNANAALESL-EF-AS-L-PVEEL--IT-KL
D--QL-PA--DKKTVLRNNAG-GHAN----HSLFWKGL---KKG-TT--LQGDLKAAIERDFGSVEKFKEEF
EKAAAT-RF--GSGWAWLV-LKG-D-KLAVVS-TANQD-SPLMGISGTS--G--FPILGLDVWEHAYYLKFQ
NRRPDYIKAFW-DVVNWDEAAARFAAKK
>SODFM1_id__5604058__id__species_Bacteria_Proteobacteria_Gammaproteobacteria_Enterobacteriales_Enterobacteriaceae_unclassified_Enterobacteriaceae_Candidatus_Hamiltonella_defensa_MI47_species/1-204
MS-YS---LPSLPYAYDALEPHFDAKTMEIHHTKH-HQAYVTNANSVLSSY-EL-TK-L-SVESL--IQ-DL
N--CV-PS--EKRVFMRNNAG-GHAN----HGFFWTGL---KIG-TV--LQGKLKIAIEKDFGSVDAFKTQF
EQAAAT-RF--GSGWAWLV-LKN-TGKLAVVS-TANQD-NPLMGVCGAS--G--VPIMGLDVWEHAYYLKYQ
NRRPDYIKAFW-QVVNWDEAEKRFMKVS
>SODFM1_id__5663242__id__species_Bacteria_Proteobacteria_Gammaproteobacteria_Oceanospirillales_Halomonadaceae_Carnimonas_nigrificans_ATCC_BAA_78_species/1-203
MA-YE---LPKLPYAYDALEPHFDKATMELHHTKH-HQTYVTNANAALEKL-EF-AN-L-SAEEL--VT-KL
A--DV-PE--ASQTALRNNAG-GHAN----HSLFWTILTP-ESE-GA--PVGDLKAAIDDTFGSFEKFQEQF
TTAAKG-RF--GSGWAWLV-V-K-NGKLEIGS-TANQD-SPLSPFGD--A----TPVLGLDVWEHAYYLNYQ
NRRPDYIGAFW-KLVNWAEAEKRYQAAK
>SODFM1_id__5669605__id__species_Bacteria_Proteobacteria_Gammaproteobacteria_Oceanospirillales_Halomonadaceae_Halomonas_elongata_DSM_2581_species/1-202
MP-HS---LPEIAYQYDALEPHIDALTMEIHHTRH-HQTYVNNLNAALEGTGLE-E--V-PVDEL--VA-NL
D--RV-PD--DKRQAVINNGG-GHSN----HSMFWQMMSP-QGG-GQ--PKGKVAEAIDSELGGFDAFKDAF
TKAALG-RF--GSGWAWLS-VDP-QGKLVVEN-TLNQD-SPLM---H----GN-TPVLGLDVWEHAYYLKYQ
NKRPDYIAAFF-NVVDWDEVERRYQAAT
>SODFM1_id__5671984__id__species_Bacteria_Proteobacteria_Gammaproteobacteria_Oceanospirillales_Halomonadaceae_Halotalea_alkalilenta_IHBB13600_species/1-203
MA-YE---LPQLPYAYDALEPHFDKATMEIHHTKH-HQTYVTNANAALEKL-EF-AS-L-SAEEL--VA-KL
D--EV-PE--ASCTAIRNNAG-GHAN----HSLFWTILTP-NSE-GA--PVGELKAAIDSTFGSFEQFQEQF
ETAAKG-RF--GSGWAWLT-V-K-DGKLAVGS-TANQD-SPLSPLGE--A----TPVLGLDVWEHAYYLNYQ
NRRPDYIKAFW-NLVNWAEVEKRYQAAK
>SODFM1_id__5676774__id__species_Bacteria_Proteobacteria_Gammaproteobacteria_Oceanospirillales_Halomonadaceae_Kushneria_aurantia_DSM_21353_species/1-204
MA-YK---LPELPYAFDALEPHIDAQTMELHHGKH-HNTYVNNANAALEKIQEL-AT-L-EPEDL--LK-QL
D--RV-PE--EQRTALRNNAG-GHAN----HRLFWQVMPN-ARG-LK--DFPTLMGEIESTFGSVEAFAEKF
ENAAKG-RF--GSGWAWLV-V-K-NGKLDVVS-TANQD-SPVSSYGD--A----TPILGVDVWEHAYYLNYQ
NRRPDYLKAFW-NVVNWEEVEKRYNAAK
>SODFM1_id__5678309__id__species_Bacteria_Proteobacteria_Gammaproteobacteria_Oceanospirillales_Halomonadaceae_Kushneria_aurantia_DSM_21353_species/1-171
----MPLELPSLP--YDALSPVISAQSLGNHH-RNVHGGYIERLK---A----LGH----GDFSLESM----
EAHA-C------------------------HTFLWQCL----TPQT-----GPLQHAVMARWGSFEALLQAL
HASAGA---HFMGGWTWLVV-TA-AGRL-DIINAADAGSPLL---G-----G-YHPLLAIDMWEHAWVPDYL
-DRHKYLDRLE-TIINWPFVEQCFDAAQ
>SODFM1_id__5679220__id__species_Bacteria_Proteobacteria_Gammaproteobacteria_Oceanospirillales_Halomonadaceae_Zymobacter_group_Zymobacter_palmae_DSM_10491_species/1-205
MA-YQ---LPTLPYAYDALEPHFDRQTMEIHHTKH-HQTYVTNANAALEKLAEL-AS-L-SPEAL--IQ-KL
D--KV-PA--ELQTAVRNNVG-GHAN----HSLFWTVLTP-NAS-KT--PTGKVAAAINDAFGSFEAFQEKF
EAAAKT-RF--GSGWAWLV-VNK-DGKLDVTS-SANQD-SPLASFGD--A----TPILGLDVWEHAYYLHYQ
NRRPDYIKAFW-NLVNWDEVERRFDAAL
>SODFM1_id__5685714__id__species_Bacteria_Proteobacteria_Gammaproteobacteria_Oceanospirillales_Oceanospirillaceae_Balneatrix_alpica_DSM_16621_species/1-203
MT-HT---LPALPYAYTALEPHIDAQTMEIHHSRH-HQTYVNGLNAALEQAPAL-AE-L-PVEKL--LR-MI
N--QL-PD--SIQAAVRNHGG-GHAN----HSLFWQVMSP-QGG-GQ--PQGGLAEAIEQQLGGFAAFQQAF
TQAALT-RF--GSGWAWLC-VDR-TGKLVVES-SANQD-SPLM---D----GH-TPILGLDVWEHAYYLKYQ
NKRPDYIAAFY-QVVNWGEVERRYQAAL
>SODFM1_id__5714019__id__species_Bacteria_Proteobacteria_Gammaproteobacteria_Pasteurellales_Pasteurellaceae_Gallibacterium_anatis_UMN179_species/1-203
MA-YT---LPELGYAYDALEPHFDALTMEIHHSKH-HQAYVNNANALLELS-EL-KA-M-CPGKL--SA-NL
D--KV-PA--EKRTGLRNNAG-GHFN----HSLFWKSL---KKG-TT--LQGKLKEAIERDFGSVDAFKAEF
EKAAAT-RF--GSGWAWLV-LK--DGKLSVVS-TANQD-NPLMGIAGCE--G--FPLVGLDVWEHAYYLKFQ
NRRPDYIKEFW-NVINWDFVAQRYEEHL
>SODFM1_id__5714818__id__species_Bacteria_Proteobacteria_Gammaproteobacteria_Pasteurellales_Pasteurellaceae_Mannheimia_succiniciproducens_MBEL55E_species/1-204
MA-YT---LPELGYAYDALEPHFDALTMEIHHSKH-HQTYVNNANAAVEAL-EY-LD-A-CPGKI--LK-NL
D--KV-AA--ENRTAVRNNVG-GHAN----HSLFWKAL---KTG-TT--LQGALKDAIIRDFGSVEAFQAEF
EKAAAT-RF--GSGWAWLV-VQE-GGKLAVVS-TANQD-SPIMGIAGCE--G--FPLFCLDVWEHAYYLKFQ
NRRPDYIKEFW-NVVNWDFAAERFEKKL
>SODFM1_id__5721655__id__species_Bacteria_Proteobacteria_Gammaproteobacteria_Pseudomonadales_Moraxellaceae_Alkanindiges_illinoisensis_DSM_15370_species/1-202
MA-YQ---LPELAYAYTALEPHIDAKTMEIHHSRH-HQTYINNLNAAITGTVWE-K--L-TVEEL--LS-RV
G--EI-PA--ELRNTVINNAG-GHAN----HSLFWTVMQP-DAA-QQ--PVGVLAQAIEDNLDGFDAFKAAF
TKAALS-RF--GSGWAWLN-VTP-DKKLIVES-TGNQD-SPLM---H----GN-IPILGLDVWEHAYYLKYQ
NRRPDYIGAFY-NVINWDEVSRRYQVAL
>SODFM1_id__5722950__id__species_Bacteria_Proteobacteria_Gammaproteobacteria_Pseudomonadales_Moraxellaceae_Alkanindiges_illinoisensis_DSM_15370_species/2-203
AE-FK---QAPLPYSSGALEPSIDKQTMEIHYGKH-HKGYVDNLNKEIKN-PAL-DK-M-SIEQV--QA-QI
S--KY-NT------AVRNNAG-GHYN----HSFFWESLSP-KAA-GK--PSEALLKQINADFGSLDAFEQKF
NEAATS-RF--GSGWAWLV-MTP-DHKLMVTS-TPNQD-NPLMDIAETK--G--QPLLGLDVWEHAYYLKYQ
NKRANYTKAFW-NVVNWNKVNQRFEAAM
>SODFM1_id__5734467__id__species_Bacteria_Proteobacteria_Gammaproteobacteria_Pseudomonadales_Pseudomonadaceae_Pseudomonas_aeruginosa_B136_33_species/1-202
MP-HA---LPPLPYAYDALEPHIDALTMEIHHSKH-HQTYVNNLNAALEGTPYA-E--Q-PVESL--LR-QL
A--GL-PE--KLRTPVVNNGG-GHAN----HSLFWTVMSP-QGG-GR--PDGDLGRAIDEQLGGFEAFKDAF
TKAALT-RF--GSGWAWLS-VTP-QGSLLVES-SGNQD-SPLM---N----GN-TPILGLDVWEHAYYLKYQ
NRRPEYIGAFY-NVIDWREVARRYAQAL
>SODFM1_id__5744847__id__species_Bacteria_Proteobacteria_Gammaproteobacteria_Thiotrichales_Piscirickettsiaceae_Hydrogenovibrio_marinus_DSM11271_species/1-202
MA-FT---LPDLPYDYDALEVSIDARTMEIHHTKH-HNTYITNLNNAIAG-TEN-ED-K-SLEEL--CA-NA
G--SI-S------PAVRNNGG-GHWN----HSFFWNIMTG-DSM-GT--PKGALADDINTTFGGLDAMKEKF
NTAGAT-RF--GSGWAWLT-VSA-DGKLEISS-TPNQD-NPLMDVAEVK--G--TPILGLDVWEHAYYLRYQ
NLRPAYMQAWW-DVVNWDKVSELYTAAK
>SODFM1_id__5810826__id__species_Bacteria_Proteobacteria_Gammaproteobacteria_Xanthomonadales_Xanthomonadaceae_Luteimonas_mephitis_DSM_12574_species/1-204
MA-HT---LPALPYAYDALEPHIDAQTMEIHHSKH-HQAYINNLDKALEGSDLA-D--K-PAEEL--IR-DL
D--AL-PE--KIRGAVRNNGG-GHAN----HSLFWTVMSP-KGG-GQ--PVGDVASHIDSDLGGFDKFKEAF
TQAALT-RF--GSGWAWLS-VDK-SGKLSVES-SANQD-SPLM-IGS----GN-TPILGLDVWEHAYYLKYQ
NRRPDYIGAFY-NVVDWNEVERRYQEAV
>SODFM1_id__5829403__id__species_Bacteria_Proteobacteria_Gammaproteobacteria_Xanthomonadales_Xanthomonadaceae_Silanimonas_lenta_DSM_16282_species/1-200
MSSYR---LPPLPYAEDALEAAIDAETMRLHHQRH-HGGAVATLNQLAAELPEL-RG---EIEPL--LA-RI
S--TL-PP------AVRNNLG-SHYN----HSLFWTVMAP--GG-GE--PSPALRKAIEAAFGSQEAMQQQF
SQAAAS-RF--GSGWAWLV--RE-DGSLAITS-TPNQD-NPLMDVAE-R--G--TPILGLDVWEHAYYLRYQ
NRRGDYIGAWW-QVVDWNAVSRRFEAAQ
>SODFM1_id__5830384__id__species_Bacteria_Proteobacteria_Gammaproteobacteria_Xanthomonadales_Xanthomonadaceae_Stenotrophomonas_maltophilia_K279a_species/1-202
MA-YT---LPKLSYAYDALEPHIDAATMEIHHTKH-HQTYINNVNAALEGTEYA-D--L-PVEEL--VK-KL
K--SL-PE--NLQGPVRNNGG-GHAN----HSLFWTVMAP-NAG-GN--PVGDVAKAIDKDLGGFDKFKDAF
TKAALT-RF--GSGWAWLS-VTP-DKKVVVES-TGNQD-SPLM---E----GN-TPILGLDVWEHAYYLKYQ
NRRPEYIGAFF-NVIDWNEVERRYQEAI
>SODFM1_id__5832552__id__species_Bacteria_Proteobacteria_Gammaproteobacteria_Xanthomonadales_Xanthomonadaceae_Stenotrophomonas_maltophilia_K279a_species/1-204
MS-YS---LPPLPYAYDALEPHFDARTMEIHHSKH-HQTYVNNLNAAIEQAGIA-E--Q-PVEAL--IA-NL
D--AV-PE--AQRGAVRNNGG-GHAN----HSLFWTVLSP-H-G-GA--PDGELAAAIDRDLGGFDAFKDAF
TKAAQT-RF--GSGWAWLT-SDR-DGRLQVES-SANQD-SPLMGVGS----GN-TPILALDVWEHAYYLHYQ
NRRPDYIGAFF-NIINWAEVGRRYRQAR
>SODFM1_id__5838454__id__species_Bacteria_Proteobacteria_Gammaproteobacteria_Xanthomonadales_Xanthomonadaceae_Wohlfahrtiimonas_chitiniclastica_SH04_species/1-203
MA-YT---LPDLPYAHDALEPHIDTETMHLHHDKH-HNTYVNNLNNAIANHPEL-AQ-L-PIDEL--IA-KL
N--DV-PE--EIRNAVRNNGG-GHAN----HTLFWEIMAP-NAG-GE--PTGEIKAAIEKAFGSFDAFKEKF
AAAATG-QF--GSGWAWLV-VNK-DGDLEVMS-TSNQD-SPLT---I----GK-TPVLTIDVWEHAYYKKFS
NVRPDYIKAFW-NVVNWNEVNRRFLAAK
>SODFM1_id__5862071__id__species_Bacteria_RIFIGX_GWF2_RIF_IGX_33_9_species/2-203
AE-FK---QDPLPYAYNALEPYIDAQTMEIHYSKH-HAGYIQKLNAAITSQGIN-ND-I-TYDEL--FS-NM
N--KY-N------NAVRNNAG-GSYN----HNLFWKLLTP-EKN-TK--PSTDLIKDIEKTFGSFDAFKEQF
SNSALS-VF--GSGWAWLI-VNK-DNKLQIIT-TPNQD-NPLMNVAV--R-G--IPILTIDVWEHAYYLKYQ
NRRADYIGSFW-NIINWETVNNLYSKSK
>SODFM1_id__5877620__id__species_Bacteria_Saccharibacteria_TM7_RIFCSPHIGHO2_12_FULL_Saccharibacteria_42_8_species/1-195
-M-FT---LPKLDYEYGDFAPAISADIMELHHSKH-HQTYVDKLNAALENTSDW-QN-K-PIEEL--LQ-NL
D--RL-PT--DISTAVRNNGG-GHYN----HSLFWKIMTP---G-GE--LNGKLLEEINEKYENFDEFKNQF
TAAALG-VF--GSGWVWLL---P-D--CSIAT-TPNQD-SPIF---K----GIT-PLLGLDVWEHAYYLDYK
NKRPDYVEAWW-DVVDWATVASRLENS-
>SODFM1_id__5880386__id__species_Bacteria_Spirochaetes_Alkalispirochaeta_alkalica_DSM8900_species/1-202
MA-FQ---TPALPYAYNALEPHIDETTMTIHHDKH-HVAYTTKLNAAVEG-TEY-AS-W-SAEDL--VA-RL
G--EL-PE--KIRGAVRNNGG-GHVN----HNLFWTILAP-GAG-GA--PSGSVAEAITRTFGSFEAFKESF
ANAAAT-RF--GSGWAWLV-VNG-AGELEVTS-TPNQD-SPLT---E----GK-TPILGLDVWEHAYYLKYQ
NRRPDYIEAFF-SVINWDQVEKNYQAAR
>SODFM1_id__5882698__id__species_Bacteria_Spirochaetes_Alkalispirochaeta_americana_species/1-202
MA-FE---TPALPYAYNALEPHIDEMTMKIHHDKH-HVAYTTKLNAAVEG-TDY-AS-W-SAEDL--VT-RL
G--EL-PE--NIRGAVRNNGG-GHVN----HNLFWTVLAP-GAG-GA--PSGAVAGAITEAFGSFEAFREKF
ANAAAT-RF--GSGWAWLV-VNA-AGALEVTS-TPNQD-SPLT---E----GK-TPILGLDVWEHAYYLTYQ
NRRPDYIEAFF-NVVNWDQVEKNYQAAR
>SODFM1_id__5884618__id__species_Bacteria_Spirochaetes_Marispirochaeta_aestuarii_JC444_species/1-201
MS-HT---LPDLPYAFNALEPYIDARTMEIHHDKH-HGGYVSKLNDALSKHPNL-AE-K-PLEEL--LS-DL
S--AV-PE--DIRTAVRNNGG-GHFN----HSLFWKVLGP--GG-GS--PEGDLKAALESTFGSLEAFKESF
SNAAAT-RF--GSGWAWLS-VDS-QGKLVVHS-TPNQD-TPLA---E----GL-RPILGLDVWEHAYYLNYQ
NRRPEYIKSFW-EVVNWKQVAKNFSAA-
>SODFM1_id__5893633__id__species_Bacteria_Spirochaetes_Salinispira_pacifica_species/1-202
MS-FT---TPDLPYGYDALEPYIDAKTMEIHHDKH-HVGYTKKVNAALEG-SEY-AG-K-DIVTL--LK-DL
H--SL-PE--SIQTKVRNAGG-GHYN----HGLFWEIMSP-KGG-GE--PEGVLAKDIEKTFGSFDEFVKQF
STAATG-RF--GSGWAWLA-VDG-GKKLSILS-TPNQD-SPLT---Q----GL-TPILGLDVWEHAYYLKYQ
NRRPEYVENFF-NVINWNKVSENYQNLI
>SODFM1_id__5899422__id__species_Bacteria_Spirochaetes_Sediminispirochaeta_bajacaliforniensis_DSM16054_species/1-202
MS-FI---TPDLPYAYDALEPYIDERTMRIHHDKH-HEGYTAKLNNAVEG-TEY-AS-K-SIEEL--LA-GL
D--AL-PE--NIRTGVRNNGG-GHYN----HSLFWKVMGP-KGG-GR--PDGALAEKIDSSFGGFDVFISEF
SAAAAS-RF--GSGWAWLA-LDA-KGSLVVLS-TANQD-NPVT---Q----GL-VPILGLDVWEHAYYLKYQ
NRRPEYIESFF-KVINWPKVAELYKAAI
>SODFM1_id__5900698__id__species_Bacteria_Spirochaetes_Sphaerochaeta_africana_DSM8902_species/1-202
MA-FT---TPDLPYAYDALEPHIDKQTMTIHHDKH-HAGYVTKLNAAVEG-TDF-AD-W-KPEKL--IR-EL
N--TL-PE--DLQTPVRNNGG-GHVN----HSLFWTIMGP-NGG-GE--PTGELHTAIVNTFGSFESFKDQF
AKAAAG-RF--GSGWAWLV-VTP-SKGLEITS-TPNQD-NPIT---Y----GK-TPILGLDVWEHAYYLKYQ
NRRPEYIEAFF-NVVNWDAVAERYKAAM
>SODFM1_id__5904085__id__species_Bacteria_Spirochaetes_Sphaerochaeta_coccoides_DSM17374_species/1-200
-M-FE------LSYDFSALEPYIDALTMETHYTKH-HAAYAKNLNAALEKADKD-RE-R-GIECL--LK-DI
T--SL-PE-E-IRTAVRNNGG-GFYN----HNVYFDTMAP-GTG-GI--PSGRLASQIDKNFGSFDLFKEKL
SAASIA-RF--GSGWGWLS-TDK-NGTLTVSS-SANQD-NPLM---D--GSG--FPILGIDVWEHAYYLKYK
NLRADYVKAFW-NVIDWKKVGSLYEKAI
>SODFM1_id__5905562__id__species_Bacteria_Spirochaetes_Sphaerochaeta_halotolerans_4_11__species/1-201
-M-FE------LSYGFDALEPHIDELTMVTHYTKH-HAGYTKNLNAAIDKD-SL-KD-R-SIEDI--LK-NL
D--SI-SD-EKLRITVRNNGG-GYAN----HNLYFSILSP-SAS-PT--PKGSLSDRIKKDFGTLDALKETL
NSQAAG-RF--GSGWAFLV-AHS-DGSLEVVN-TPNQD-TPLM---D--KKG-GVPILGIDVWEHAYYLKYK
NLRADYLKAIW-NVIDWAKVEESYLKLL
>SODFM1_id__5907947__id__species_Bacteria_Spirochaetes_Spirochaeta_thermophila_DSM6578_species/1-203
MS-FT---LPSLPYPYDALEPHIDARTMEIHHTKH-HAGYVNNLNAALEKAPAA-KD-K-DLVFL--LR-NL
K--SL-PE--EVQTAVRNNGG-GHAN----HSLFWTVLSP-KGG-GT--PRDAVGKAIASTFGSFDAFKEAF
SKAAAT-RF--GSGWAWLV-VNA-YGELQVYS-TPNQD-SPYM---D----GF-IPILGLDVWEHAYYLSYQ
NRRPDYIAAFW-NVVNWEEVERRYKEAL
>SODFM1_id__5916885__id__species_Bacteria_Spirochaetes_Spirochaetia_Spirochaetales_Brevinemataceae_Brevinema_andersonii_ATCC_43811_species/1-201
-M-FT---LPELGYSYDALEPYIDAKTMEIHHTKH-HKGYIDNLNAALEK-PEW-AD-K-SLKEI--LA-NI
E--SV-PE--DIRMAVRNNAG-GHHN----HTLFWKLLKK-NNG-AK--PTGELLKLIERDFGSFEKFQEMF
ETAAKT-RF--GSGWAWLM-MDK-NGKLSIIS-TPNQD-SPIMD----G--F--FPLLGLDVWEHAYYLKYQ
NRRPDYIKEFW-NIIDWDIVSSRMNGSC
>SODFM1_id__5934285__id__species_Bacteria_Spirochatetes_Spirochaetia_Spirochaetales_RIFOXYC1_FULL_Spirochaetes_54_7_species/1-203
MA-FK---LPDLPYDFNALEPHIDARTMEIHHGKH-HATYVAKLNEALEKAPGW-DK-K-SLEDI--VR-GY
A--DA-PK--EVQGALRNHGG-GHFN----HSLFWRVLSS-KGG-GK--PSGDLVSAIDAAFGGFDALKEKF
SAAAAG-VF--GSGWAWLA-LDS-ARKLTIVS-TPNQD-NPLT---Q----GL-VPILGLDVWEHAYYLKYQ
NRRPEYIAAFW-NVVFWDQVGRNFKEAR
>SODFM1_id__5961318__id__species_Bacteria_Tenericutes_Mollicutes_Acholeplasmatales_Acholeplasmataceae_Acholeplasma_equifetale_ATCC29724_species/1-198
MA-FE---LKPLPYAYDALEPFIDARTMEIHHTKH-HQAYITNLNAALSKHPEL-KV-E-DLILV--LK-DL
S--KL-PQ--DIQTAVRNNGG-GHFN----HDLFWSFLAK-NG------PTGKLMDAINEAFGSFEAFQTQF
ADQAKS-RF--GSGWAWLV-V-K-NGKLMVTS-TPNQD-TPFD---L----G--TPILGLDVWEHAYYLNYQ
NRRPDYVNAFF-NVVNWNKVSELFEKSL
>SODFM1_id__5962619__id__species_Bacteria_Tenericutes_Mollicutes_Acholeplasmatales_Acholeplasmataceae_Acholeplasma_granularum_ATCC19168_species/1-196
MA-FT---LEKLPYAYDALEPFIDKTTMEIHHGKH-HQAYITNLNAALAKHPEL-KV-D-DLVVL--LK-DL
T--KV-PL--DIQGAVRNNGG-GHFN----HAFFWPLLKK-NG------PTGKLLEAINQSFGSFESFQEEF
SNAAKT-RF--GSGWAWLI-K-K-GDKLVVTS-TPNQD-TPLA---E----G--MPLLGLDVWEHAYYLNYQ
NRRPDYVAAFF-NVVNWDAVEKLFNA--
>SODFM1_id__5963268__id__species_Bacteria_Tenericutes_Mollicutes_Acholeplasmatales_Acholeplasmataceae_Acholeplasma_hippikon_ATCC29725_species/1-196
MA-YE---LKPLPYAYDALEPFIDARTMEIHHSKH-HQAYITNLNAALAKYPEI-KA-D-DLVAI--LK-DL
S--KL-PA--DIQGAVRNNGG-GHFN----HDLFWSLLKK-NG------PTGKLMDAIVKDFGSFETFQEQF
SNAAKT-RF--GSGWAWLI-K-K-DGKLVVTS-TPNQD-TPLA---E----G--TPLLGLDVWEHAYYLNYQ
NRRPDYVAAFF-NVVNWAKVEELFNK--
>SODFM1_id__5964802__id__species_Bacteria_Tenericutes_Mollicutes_Acholeplasmatales_Acholeplasmataceae_Acholeplasma_laidlawii_PG8A_species/1-197
MA-FT---LDKLPYAYDALEPFIDAKTMEIHHGKH-HQAYITNLNAALEKHPEL-HV-D-DLIVL--LA-DL
N--KV-PV--DIQGAVRNNGG-GHYN----HAFFWPLLKK-NG------PAGKLMDAITQSFGSFEAFQEAF
SNAAKT-RF--GSGWAWLI-K-K-GDKLVVTS-TPNQD-TPLA---E----G--TPLLGLDVWEHAYYLNYQ
NRRPDYVAAFF-NVVNWEAVEALFNKA-
>SODFM1_id__5966822__id__species_Bacteria_Tenericutes_Mollicutes_Acholeplasmatales_Acholeplasmataceae_Acholeplasma_oculi_species/1-197
MA-FT---LPQLPYASDALEPFIDKQTMEIHHGKH-HQAYITNLNAALDKHPEL-KV-D-DLKAL--LK-DL
T--KV-PK--DIEGAVRNNGG-GHFN----HDFFWPLLKK-NG------PSGKLMDAIQASFGSFEKFQEEF
SNAAKT-RF--GSGWAWLV-K-Q-GNQLVVTS-TPNQD-TPLA---L----G--TPILGLDVWEHAYYLNYQ
NRRPDYVAAFF-NVVNWDKVSELFLNA-
>SODFM1_id__5968215__id__species_Bacteria_Tenericutes_Mollicutes_Acholeplasmatales_Acholeplasmataceae_Acholeplasma_palmae_J233_species/1-198
MK-FE---LPKLPYAFDALEPFIDAKTMEIHHGKH-HNAYVTNLNAALEKHPEL-D--K-DLVSL--LS-DL
E--SV-PA--DIRTAVQNNGG-GHFN----HSLFWTLLKV-NG------PEGKLKDAINRDFGSFEAFKNEF
ANAAKT-RF--GSGWAWLV-VGK-DGKLVVTS-TLNQD-TPLD---K----G--TPILGLDVWEHAYYLNYQ
NRRPDYVEAFF-AVVNWDEVSKLFEKAT
>SODFM1_id__5968989__id__species_Bacteria_Tenericutes_Mollicutes_Acholeplasmatales_Acholeplasmataceae_Aster_yellowsWB_phytoplasmaAYWB_species/1-198
MN-FT---LPSILYHYNALEPFFDTQTMQLHHLKH-HQKYINNLNDALQKHPQL-NL---SLEQM--LT-DL
S---V-PQ--DIRQTVRNNGG-GHFN----HSFFWTIL--KN-N-GNT-PQGLLKEMIVCEFGSLETFKDKF
ANTAKT-IF--GSGWAWLV-LTP-QKKLSITF-TPNQD-V-----VN--Q-G--TPLLGLDVWEHAYYLSYQ
NRRVDYIEAFF-SVLNWEKVKNNLTQAL
>SODFM1_id__5969819__id__species_Bacteria_Tenericutes_Mollicutes_Acholeplasmatales_Acholeplasmataceae_Bacteria_Tenericutes_Mollicutes_Acholeplasmatales_Acholeplasmataceae_Acholeplasma_brassicae_species/1-194
MK-YE---LPKLGYAYDALEPNIDARTMEIHYTKH-HNAYVTNLNAALEKHTSL-EA-M-LADYN--LI-PE
D--IR-G-------AVRNNGG-GHFN----HSLFWEILTP-GGA-KA--PKGALLDQINKDFGSFEQFRAQF
ETAAKT-RF--GSGWAWLV-KTP-KG-LVVTS-TPNQD-VPL-----AE--G--TPILGLDVWEHAYYLNYQ
NRRPDYVSAFF-NVINWDVVEAKFQK--
>SODFM1_id__5971132__id__species_Bacteria_Tenericutes_Mollicutes_Acholeplasmatales_Acholeplasmataceae_Candidatus_Phytoplasma_aurantifolia_species/2-200
NK-YQ---LPTLNYKYNELEPFITQKTMMIHHQKH-HQTYIDKLNISLSKFPTI-KN---NIDDL--LK-NL
S---I-PE--EIRTSVRNNGG-GHFN----HSFFWTILKPKT-N-EIV-LLNKTQEIIKRDYKNLDNFKNQF
TNKALN-LF--GSGWVWWI-VNN-KNLSEIIT-TTNQD-T-----TN--L-G--YPILGLDLWEHAYYLDFQ
NRRQDYVEAFF-HIINWEQVEINL-NNI
>SODFM1_id__5971917__id__species_Bacteria_Tenericutes_Mollicutes_Acholeplasmatales_Acholeplasmataceae_Candidatus_Phytoplasma_australiense_species/1-198
MQ-FS---LPPLNFKYDALEPFLDKKTMELHYSKH-HQTYVNNLNDSLKKHPQI-TL---SLREM--LT-DL
S---V-PQ--DIRQTCRNNGG-GHLN----HSFFWNIL--KN-H-GQG-PQGILKDLINRDFGSLETFKNNF
ANTAKT-IF--GSGWAWLI-LNR-KGRLEITS-TFNQD-V-----VN--Q-G--EPLLALDVWEHAYYLSYQ
NRRVDYIEAFF-NVIDWNQVETNLKNHY
>SODFM1_id__5972772__id__species_Bacteria_Tenericutes_Mollicutes_Acholeplasmatales_Acholeplasmataceae_Candidatus_Phytoplasma_oryzae_species/2-201
KI-YN---LPKLKYNFEDLEPFIDEKTMKLHYLKH-HKNYLVNLNLSLSKYPNI-KE---DLNFL--LK-NP
N---I-PD--DIRLSVQNNGG-GHIN----HSFFWKILQKQN-N-EKQ-ISAKLKDFINIFFGNLENFKNEF
SDKAVK-IF--GSGWLWLI-LDF-EKKLRIIP-TANQN-T-----TN--I-G--YPLIGLDVWEHAYYLSYQ
NRRLDYIEAFY-NIINWNQVSKNLEESL
>SODFM1_id__5973370__id__species_Bacteria_Tenericutes_Mollicutes_Acholeplasmatales_Acholeplasmataceae_Candidatus_Phytoplasma_phoenicium_species/3-196
EL-YK---LPKLTYGYDALEPFFDVRTMQIHHTKH-HVTYVNNLNSAFSEYSLF-GL---KLENI--LK-DL
T---V-PS--KVRNVIRNNGG-GHWN----HSFFWKIL--KN----TK-PTAKILQLIERDLLSLENFQNQF
ALQAKK-LF--GSGWTWLI-INH-QNKLQIVN-TSNQD-V-----PT--M-G--TPLIGLDVWEHAYYLQYQ
NRRVDYIEAFF-SVINWEQVEQNLLK--
>SODFM1_id__5973611__id__species_Bacteria_Tenericutes_Mollicutes_Acholeplasmatales_Acholeplasmataceae_Candidatus_Phytoplasma_pruni_species/2-199
KK-YQ---LPQLPYDYDVLEPFIDTKTMEIHHQKH-HQAYVNNLNIVLEKYPQI-NA---DLEVL--LK-DL
S---V-PE--EARTAVRNNGG-GHYN----HSFFWQIL--QN-N-GAQ-PIGKLKEWIERDYQSVENLKDQI
ALKAKT-VF--GSGWAWLI-LNH-HQKLEVVS-TANQD-T-----VN--L-G--YPLLGIDVWEHAYYLHYQ
NRRPDYIEAFY-NVVNWQQVAKNLEEAL
>SODFM1_id__5974222__id__species_Bacteria_Tenericutes_Mollicutes_Acholeplasmatales_Acholeplasmataceae_Candidatus_Phytoplasma_solani_species/1-198
MQ-FS---LPKLNFKYDALEPFFDAKTMEIHHTKH-HQTYINNLNDALKQHQQI-NL---TLEQM--LT-NL
S---L-PK--DIRQIVRNNGG-GHFN----HTFFWTLL--KN-H-GIL-PQGLLEELINRDFGSLEGFKNAF
ANIAKT-IF--GSGWAWMI-INP-KGHLEVTS-TPNQD-V-----VD--Q-G--IPLIGLDVWEHAYYLNYQ
NRRIDYIEAFF-NVLDWQQVATNLKNNY
>SODFM1_id__5974748__id__species_Bacteria_Tenericutes_Mollicutes_Acholeplasmatales_Acholeplasmataceae_Italian_clover_phyllody_phytoplasma_species/2-199
KK-YQ---LPQLPYAYDALEPFIDAKTMEIHHQKH-HQTYVNNLNTVLEKYPQI-NA---DLEVL--LK-DL
S---V-PE--EARTAVRNNGG-GHYN----HSFFWQTL--QN-N-GTQ-PAGKLKELIERDYQSVENLKDQI
ALKAKT-VF--GSGWTWLI-LNR-HQKLEVVS-TANQD-T-----VN--V-G--YPLLGIDVWEHAYYLHYQ
NRRPDYIEAFY-NVVNWQQVAKNLEEAL
>SODFM1_id__5975127__id__species_Bacteria_Tenericutes_Mollicutes_Acholeplasmatales_Acholeplasmataceae_Maize_bushy_stunt_phytoplasma_species/1-198
MN-FT---LLSLPYQYDALEPFFDTQTMQLHHLKH-HQTYINNLNDALKKHPQL-NL---SLEQM--LT-DL
S---V-PQ--DIRQIVRNNGG-GHFN----HSFFWNIL--KN-N-GNT-PQGLLKEMIDCEFGSIDSFKDKF
AHAAKT-IF--GSGWAWLV-LTP-QQKLAITF-TPNQD-V-----VN--Q-G--TPLLGLDVWEHAYYLSYQ
NRRVDYIEAFF-SVLDWEKVQNNLTQTL
>SODFM1_id__5975632__id__species_Bacteria_Tenericutes_Mollicutes_Acholeplasmatales_Acholeplasmataceae_Milkweed_yellows_phytoplasma_strMW1_species/2-199
KK-YQ---LPQLPYAYDALEPFIDATTMKIHHQKH-HQTYVNNLNTVLEKYPQI-NG---DLEVL--LK-DL
S---V-PE--EARTAVRNNGG-GHYN----HSFFWQTL--QN-N-GAQ-PAGKLKELIERDYQSVEILKDQI
ALKAKT-VF--GSGWTWLI-LNH-NKKLEVVS-TSNQD-T-----VN--L-G--YPLLGIDVWEHAYYLHYQ
NRRPDYIEAFY-NIINWQQVAKNLEEAM
>SODFM1_id__5976129__id__species_Bacteria_Tenericutes_Mollicutes_Acholeplasmatales_Acholeplasmataceae_Onion_yellows_phytoplasma_species/1-198
MN-FT---LLSLPYQYDALEPFFDTQTMQLHHLKH-HQTYINNLNDALKKHPQL-NL---SLEQM--LT-DL
S---V-PQ--DIRQTVRNNGG-GHFN----HSFFWNIL--KN-N-GNT-PQGLLKEMIDCEFGSIDSFKDKF
ANAAKT-IF--GSGWAWLV-LTP-QQKLAITF-TPNQD-V-----VN--Q-G--TPLLGLDVWEHAYYLSYQ
NRRVDYIEAFF-SVLDWEKVQNNLTQTL
>SODFM1_id__5976687__id__species_Bacteria_Tenericutes_Mollicutes_Acholeplasmatales_Acholeplasmataceae_Phytoplasma_EchinaceaPurpureaWB_species/3-201
NK-YQ---LPNLNYQYNELEPFITAKTMMIHHQKH-HQTYIDKLNISLSQFTTI-ND---NIDNL--LQ-NL
S---I-PQ--EIRESVRNNGG-GHFN----HSFFWKILKPKI-N-KNI-LLTNTKDIIKRDFQNLDNFKNQF
TQKALN-LF--GSGWIWWI-IND-KNLSEIIT-TVNQD-T-----TT--L-G--FPILGLDLWEHAYYLDFQ
NRRQDYIESFF-HIINWEQVEANF-KNI
>SODFM1_id__5977338__id__species_Bacteria_Tenericutes_Mollicutes_Acholeplasmatales_Acholeplasmataceae_Phytoplasma_NTU2011_PeanutWB_species/2-200
NK-YQ---LPNLNYQYNELEPFITAKTMMIHHQKH-HQTYIDKLNISLSQFTTI-ND---NIDNL--LQ-NL
S---I-PQ--EIRESVRNNGG-GHFN----HSFFWKILKPKI-N-KNI-LLTNTKDIIKRDFQNLDNFKNQF
TQKALN-LF--GSGWIWWI-IND-KNLSEIIT-TVNQD-T-----TT--L-G--FPILGLDLWEHAYYLDFQ
NRRQDYIESFF-HIINWEQVEANF-KNI
>SODFM1_id__5977567__id__species_Bacteria_Tenericutes_Mollicutes_Acholeplasmatales_Acholeplasmataceae_Poinsettia_branchinducing_phytoplasma_species/2-199
KK-YQ---LPQLPYAYDVLEPFIDTKTMEIHHQKH-HQAYVNNLNIVLEKYPQI-NA---DLEVL--LK-DL
S---V-PE--EARTAVRNNGG-GHYN----HSFFWQTL--QN-N-GAQ-PTGKLKEWIERDYQSVENLKDQI
ALKAKT-VF--GSGWAWLI-LNH-HQKLEVVS-TANQD-T-----VN--L-G--YPLLGIDVWEHAYYLHYQ
NRRPDYIEAFY-NVVNWQQVAKNLEEAL
>SODFM1_id__5978100__id__species_Bacteria_Tenericutes_Mollicutes_Acholeplasmatales_Acholeplasmataceae_Strawberry_lethal_yellows_phytoplasma_CPA_NZSb11_species/1-198
MQ-FS---LPPLNFKYDALEPFLDKKTMELHYSKH-HQTYVNNLNDSLKKHPQI-TL---SLREM--LT-DL
S---V-PQ--DIRQTCRNNGG-GHLN----HSFFWNIL--KN-H-GQG-PQGILKDLINRDFGSLETFKNNF
ANTAKT-IF--GSGWAWLI-LNR-KGRLEITS-TFNQD-V-----VN--Q-G--EPLLALDVWEHAYYLSYQ
NRRVDYIEAFF-NVIDWNQVETNLKNHY
>SODFM1_id__5978873__id__species_Bacteria_Tenericutes_Mollicutes_Acholeplasmatales_Acholeplasmataceae_VacciniumWB_phytoplasma_strVAC_species/2-199
KK-YQ---LPQLPYAYDALEPFIDATTMKIHHQKH-HQTYVNKLNTVLEKYPQI-NG---DLEVL--LK-DL
S---V-PE--EARTAVRNNGG-GHYN----HSFFWQNL--QN-N-GAQ-PAGKLKELIERDYQSVEILKDQI
ALKAKT-VF--GSGWTWLI-LNH-HKKLEVVS-TSNQD-T-----VN--L-G--YPLLGIDVWEHAYYLHYQ
NRRPDYIEAFY-NIINWQQVAKNLEEAM
>SODFM1_id__5998687__id__species_Bacteria_Tenericutes_Mollicutes_Mycoplasmatales_Mycoplasmataceae_Candidatus_Hepatoplasma_crinochetorum_species/1-193
ME-YK---RIKLPFKYDYLEPYMDKRTVQLHYENH-HGGYERNLLTKIKDVFER--R-YPTLEDL--MR-NY
D--N--PE---IRIAVREFGG-GLIN----HNFLWTILKP---K-VKD---GNLKNAIEKEWGSFDKFKDEF
TREVKN-LF--GSGWVWLV-KRK-NGSLKIIK-TFNQD-NPWF---K------FTPIMAIDLWEHSYYLKYN
SDRMGYLDNYW-NTINWDQAE--YNS--
>SODFM1_id__6004433__id__species_Bacteria_Tenericutes_Mollicutes_Mycoplasmatales_Mycoplasmataceae_Mycoplasma_haemofelis_Ohio2_species/1-193
---FK---PVPLKNSFSDYEPFVAREIMELHYSSH-YIGYLNNLNKALEKYPEF--N-Q-SVNEI--LS---
S--IV-PE--DIRSVVRNMGG-GVSN----HELLWEILSTEN-N-------GRLKSDVEKAFSSWDEFVSQF
QKTVTS-SF--GAGWVWLVF-DK--GKLKIVF-IQNQD-SPYM---N----GE-TPIFGLDIWEHAYYLQHQ
NGKLAYFKEVW-KILDWQVIEDRYSSLI
>SODFM1_id__6031915__id__species_Bacteria_Thermotogae_Thermotogae_Thermotogales_Thermotogaceae_Petrotoga_mobilis_SJ95_species/1-203
MA-FE---LPKLSYPYDALEPYIDATTMEIHHTKH-HGGYVKNLNAALEKYPEW-AS-K-SIEDI--LK-DL
D--NI-PE--DIRTTVRNNGG-GHYN----HSIFWTIMGP-NGG-GE--PSGKLAESIDKTFGSFDKFKEEF
SNAAVT-RF--GSGWAWLV-LDN-YGHLSILS-TPNQD-NPIT---Y----SL-KPVLGLDVWEHAYYLKYQ
NKRPEYIQAWW-NIVNWEAVTKRYEMLL
>SODFM1_id__6040331__id__species_Bacteria_unclassified_Bacteria_Candidatus_Saccharibacteria_Candidatus_TM7x_species/1-194
---FT---LPSLPYDYDALEPAIDDETMRIHHTMH-HQTYIANLNAAIESLPEF-YN-RAALEWI--LT-DA
A--TL-----KDSTII-NNAG-GHLN----HSLFWQYMRP-E-N-NQ--PNT-VAATLAKHFGSVKAFQEAF
TKAATG-HF--GSGWAWLV-RDD-SGVLSIMS-TANQD-NPIT---H----GL-VPLLGLDVWEHAYYLRYQ
NRRAEYVDVWW-SVVDWNRLADTIT---
>SODFM1_id__6040823__id__species_Bacteria_unclassified_Bacteria_Haloplasmatales_Haloplasmataceae_Haloplasma_contractile_SSD17B_species/1-204
MSFFN---LPDLPYEYDALEPNIDAKTVEIHYDRH-HRGYTNKLNTALEDYKEF-AE-K-SIEDI--LG-NV
D--AI-PE--AIRQKVINVGG-GYLN----HILYWNQFSK-DGG-GK--PTGDLLEAINKSFGSFDSFKEEL
NNAAKT-VF--GSGWAFVV-VNG-NNELEIVK-KANQN-SPI----S--D-GV-TPIIGIDVWEHAYYLNYQ
NKRPDYIEAVW-NIFNWNEITRLYNEAI
>SODFM1_id__6042264__id__species_Bacteria_unclassified_Bacteria_Haloplasmatales_Haloplasmataceae_Haloplasma_contractile_SSD17B_species/1-204
MPDFK---AADLPYSYDALEPHIDAKTVEIHYEKH-HKGYATKLNAALKGHEDF-AL-K-SIEDM--LK-DV
N--SI-PE--DFRQKVINFAG-GVHN----HNIFWLGMSP-NGG-GN--PKGELAKKINEKFGSYDHFKDKL
GAASKT-VF--GSGYGYLV-VND-TKELEIMQ-TFNQD-SPL----S--F-NK-TPLMTIDVWEHAYYLKYQ
NVRPDFVDNIF-NLVDWDVIEKRYQDAI
>SODFM1_id__6060397__id__species_Bacteria_WOR2_GWA2_WOR_2_45_18_species/1-206
MA-FK---LPNLPYAVDALEPHIDAKTMEIHHDKH-HAAYVNKLNEAIAGKANL-ES-K-SVEEL--IT-NI
K--SL-PE--DIKTAVRNHGG-GHYN----HTMFWEIMGP-KGG-GE--PVGKLAEAIKKDLGSFAAFKEKF
SNAAAT-RF--GSGWAWLC-VDV-DGKLCVCS-TPNQD-NPLM-IAE----CKGIPVLGIDVWEHAYYLRYQ
NRRPDYISAFY-NVIQWDVVSDRYKVVK
>SODFM1_id__6062485__id__species_Bacteria_WOR2_GWA2_WOR_2_47_8_species/6-208
TA-HA---LPKLPYAFDALEPHIDAKTMEIHHGKH-HQAYINNLNKALEGKADL-ES-K-SIEEL--IS-KI
S--AL-PE--NIRNAVRNNGG-GHYN----HSMFWLLLSP-KGD-GA--PKGELAEAITRDLGGFDKFKETF
ANAGVT-RF--GSGWAWLC-VNK--GKLSIGS-TPNQD-NPIM-S-EK---G--TPILGIDVWEHAYYLKYQ
NRRPDYIAAFW-NIVNWDEVAKRFKSAK
>SODFM1_id__6069166__id__species_Bacteria_WOR2_RIFCSPHIGHO2_01_FULL_WOR_2_52_10_species/1-204
MA-FT---VPNLTYGFDALEPHIDTQTMQIHHGKH-HAAYVNNLNKAIEGKKDL-EA-K-SIEDL--VA-HI
N--AV-PE--NIRTAVRNNGG-GHYN----HSMFWETIGP-KAG-GQ--PTGELADAIKADLGGFDAFKEKF
TTAATT-RF--GSGWAWLI---S-NGKLAVCS-TPNQD-NPLM-IAE----VKGKPILGIDVWEHAYYLKYQ
NRRPDYIAAFW-NVINWNAVSKRYKSLL
>SODFM1_id__6074568__id__species_Bacteria_WOR2_RIFCSPHIGHO2_02_FULL_WOR_2_52_10_species/1-204
MA-HT---LPNLGYAHDALEPYIDAQTMEIHHGKH-HAAYVSKLNEAIQGNAAL-EA-K-SIEEL--IA-NI
S--SV-PE--KIRTAVRNHGG-GHYN----HSLFWKWIGP-KAG-GK--PSGELADAITKDFGSFDAFKQQF
SNAAAT-RF--GSGWAWLT---I-KGKLCVCS-TPNQD-NPVM-VAE----CRGTPILGLDVWEHAYYLKYQ
NRRPDYIAAFW-NIINWSAVTKLYKAAL
>SODFM1_id__6097910__id__species_Bacteria_WWE3_RBG_16_WWE3_37_10_species/1-203
MP-FE---LPKLQYAYDALEPHIDAMTMEIHHSKH-HAAYINNLNKALEPYMDL-QT-K-ELEEL--VK-EL
N--SL-PE--SIRTAVQNNGG-GHYN----HTFFWKLLTP-N-S-SKS-PEGPLADALNKEFGNFENFKMEF
NKAAMG-RF--GSGWAWLI-MDS-NKNLSVVS-TPNQD-NPLM------G-GF-VPVLGLDVWEHAYYLKYQ
NRRADYVNAFW-EVVNWIQVQINYGKKE
>SODFM1_id__6100294__id__species_Bacteria_WWE3_RIFCSPHIGHO2_01_FULL_WWE3_40_23_species/1-200
MP-FE---LPKLPYSYDALEPYIDARTMEIHHSKH-HNAYVTNLNSTLKDYPEL-SS-K-SLDAI--LS-NL
N--DI-PV--PIKAVVTNNAG-GHFN----HSLFWPLLKK-NK------PEGKLKSAIKEKFNSLESFKEEF
TKAAMG-RF--GSGWAWLS-FDK-QVGLVIHS-TANQD-TPLA---D----NL-KPLLGLDVWEHAYYLLYQ
NRRADYISAWW-NVVNWQEIEESYQKAV
>SODFM1_id__6101074__id__species_Bacteria_WWE3_RIFCSPLOWO2_01_FULL_WWE3_39_13_species/1-202
MK-YA---LPQLKYPYNALEPYIDAMTMEVHYSKH-HQGYLDKLNETLMKLSEL-DT-Q-TIENL--VR-N-
E-SSL-PE--EIRSAIVNSGG-GFLN----HSFFWKIMTP-N-M-SK--ASEELKSAITSAFGSFESMKEQF
SKSALT-RF--GSGWAWLA-VD-VNGSLVVVS-TANQE-APAV---Q----NL-SPILGIDVWEHAYYLKYQ
NRRAEYIENWW-NVVNWKQVSENYSNVK
>SODFM1_id__6102387__id__species_Bacteria_WWE3_RIFOXYA2_FULL_WWE3_46_9_species/1-195
---HQ---LPQLPYPYDSLEPYIDEKTMEVHHTKH-HQTYVDKLNSALESLPQF-AE---SLEDL--LK-NL
D--NI-PE--KSRQAIKNHGG-GVYN----HNLFWLCMSP-D-P-QVL-PNNALADKIDDTFGSFAEFKAKF
TDVAMK-HF--GSGWVWLV-KKP-SGDLEILT-TKNQD-TPIS---E----G--TVLIGLDLWEHAYYLKYQ
NLRAEYIENWW-HIADWTYAQTHA----
>SODFM1_id__6103756__id__species_Bacteria_WWE3_RIFOXYC1_FULL_WWE3_42_17_species/1-195
MI-KE---LPKLNYAFDALEPYIDTQTMEVHYTKH-HKTYLDKLTMAITG-TPL-EN-M-ELEDI--LM-SP
E--AI-DE--NIRTAVINNGG-GVFN----HNFFWSVIGP-K-S-TG--PDGMLLEKINGTFGSFDMFKEEF
TKSALG-LF--GSGWTWLV-QDK-EGNVKIMN-TQNQA-SPIS---E----GY-KPLLALDVWEHAYYLKYQ
NRRADYITNWW-NIVDWANITL------
>SODFM1_id__6104598__id__species_Bacteria_WWE3_RIFOXYD1_FULL_WWE3_43_17_species/1-198
MI-KE---LPKLNYAYDDLEPYIDALTMETHYTKH-HQAYLDKLTAAIAD-TSL-ED-M-ELEDI--LM-SP
N--SI-GE--TIRTAVLNNGG-GVYN----HNFFWSVIGP-E-G-KT--PNGELLAKINELSGSFDAFKEEF
TKSALS-LF--GSGWTWLV-QGK-DGKLMVMN-TQNQA-TPLT---E----GY-KPLLALDVWEHAYYLKYQ
NRRADYITNWW-NVVNWDNVAKMLA---
>SODFM1_id__6105217__id__species_Bacteria_WWE3_RIFOXYD2_FULL_WWE3_43_10_species/1-198
ML-KE---LPQLNYTLDALEPYIDAQTMEIHYTKH-HKTYLDKLIMAVAG-TSL-EN-M-ELEDI--LM-SP
G--VV-DE--TIKTAVLNNGG-GVFN----HNFFWKIIGP-N-G-GG--PDGEILEKINETFGSFETFKEEF
SKSALS-LF--GSGWTWLV-QGK-DGKVKIMN-TQNQA-TPIS---E----GY-RPLLALDIWEHAYYLKYQ
NRRADYISNWW-NVVNWNSVSQMLA---
>SODFM1_id__6107579__id__species_Bacteria_Zixibacteria_RBG_16_Zixibacteria_50_21_species/1-199
MP-HT---LPALPYPYDALEPNFDAQTMTIHHTKH-HQTYVDKLNAALEGQAEL-QK-K-TVEEL--LM-NL
N--AV-LE--NIRTPVRNHGG-GHFN----HSFWWPMLKK-DA------PKGDIVKAIESKFTSLDKFKELF
STAAAN-LF--GSGWAWLV-VSA--GQLEIVG-TPNQD-NPLS---Q----GK-KPVLGVDVWEHAYYLKYQ
NRRPEYLKAFW-NVVNWDKVNEYYLAAK
>SODFM1_id__6116791__id__species_Bacteroidetes_bacterium_GWA2_30_7_species/3-197
---FI---LPNLDYKYDSLEPSIDRTTMEIHHTKH-HATYINNLNNAIKG-TEI-ET-K-TLGEI--LE-NI
S--Y------S--PTIRNNSG-GHYN----HSLFWKLLSP-YK---T--ISDELIHDITTTFGSFDKFKEEF
KDEALK-RF--GSGWAWLI-INE-FEKLQIIS-TPNQE-NPLM-TNV--K-G--YPLLCLDVWEHAYYLNYQ
NKRNDYIIAFF-NIINWKEIDERYRKFK
>SODFM1_id__6119180__id__species_Bacteroidetes_bacterium_GWA2_31_9b_species/8-209
NK-HV---FNPLPYAYDALEPYIDKQTMEIHYSKH-HKAYYDNFMNAIKG-TEM-ET-M-DITEI--FK-NI
S--KY-P------VAVRNNSG-GYYN----HTFFWEGMKP-KSD-IM--PNSKLTEAITKTFSSFEEFKKQF
SEAGKT-RF--GSGWAWLS-IDN-EGNMFIYS-TPNQD-NPLMDISEKK--G--IPLLALDVWEHAYYLKYQ
NKRADYIEAFW-NVVNWAEVSKRYENAL
>SODFM1_id__6120878__id__species_Bacteroidetes_bacterium_GWA2_31_9b_species/1-198
MT-FE---LPKLDYAYDALEPYIDARTMEIHYTKH-HAAYTNNLNNAIKG-TEL-ET-K-SIDEI--LK-NI
S--KQ-T------MVIRNNGG-GFYN----HNLFWDIMSP-KGG-GE--PKGDLLQAIQRDFGSFEKLKELF
NAAATT-RF--GSGWAWLI-NQ--NGKLIVNS-TPNQD-NPLMDIAEIK--G--IPILALDVWEHAYYLKYQ
NRRIEYIDAFW-NVVNWEKVAKRFL---
>SODFM1_id__6124334__id__species_Bacteroidetes_bacterium_GWA2_32_17_species/4-205
YP-YT---LPELGYAFDALEPYIDKATMEIHLTKH-HAAYVSNLNAAIKE-TEY-EK-T-ALTEI--FK-NI
S--KV-P------TAIRNNGG-GHFN----HSLFWKCLSP-KGG-GL--PKGKLADAINKDFDSFGKFKEEF
ENAAKT-RF--GSGWAWLS-VDG-NGKLFVSS-TANQD-NPLMDITEKR--G--TPILCLDVWEHAYYLKYQ
NRRPDYVSAFW-SVVNWQEVERRFEDVR
>SODFM1_id__6125633__id__species_Bacteroidetes_bacterium_GWA2_40_15_species/2-202
VP-AE---FPALPYGYDALEPYIDARTMEIHYDRH-HRAYYTNFVNAIKG-TAI-EK-A-TVKEI--FG-SI
S--KQ-S------DAVRNNGG-GYYN----HVFFWNNMGK-G-S-TT--PSKELSDAINKTFGSFDKFKETF
STSAKT-RF--GSGWAWLY-VTS-DKKLAVGS-TANQD-NPLMDVSPVK--G--TPLLALDVWEHAYYLKYQ
NKRADYVDAFW-NVVNWDEVNRRYKEAV
>SODFM1_id__6129896__id__species_Bacteroidetes_bacterium_GWD2_33_33_species/1-198
MS-FE---LPKLAYAYNALEPYIDAMTMEIHHTKH-HAAYTNNLNNAIKD-SEN-EN-K-SIEEI--LK-NI
S--KY-P------MVVRNNGG-GYYN----HNVFWEIMSP-NGG-GE--PKGDLLQAILKDFGSFEKFKESF
NNAAAT-RF--GSGWAWLV-NQ--NGKLVISS-TPNQD-NPLMDVAEIK--G--TPILAIDVWEHAYYLKYQ
NRRPEYINAFW-NVIDWNLVAKRFV---
>SODFM1_id__6135452__id__species_Bacteroidetes_bacterium_GWE2_32_14_species/1-198
MS-FE---FPALPYSYDALEPYIDKATMEIHYDRH-FRAYYNNFVKSVN--NNL-NG-K-SLEEI--FA-DV
SYSA----------VVRNNGG-GYYN----HSLFWTIMAP-N-G-GK--PDGKLFEDIEKTFGSFENFTKEF
EKAAST-QF--GSGWAWLV-VDE-NNQLFILQ-LPNQD-NPLMD-SPKK--G--MPILAIDVWEHAYYLKYQ
NKRRDYIAIFW-KVVNWNKVSELYANAL
>SODFM1_id__6136180__id__species_Bacteroidetes_bacterium_GWE2_32_14_species/1-198
MS-FE---LPKLKYAYDALEPNIDARTMEIHHTKH-HAAYTNNLNNAIKD-TDL-AN-K-SIEEI--LK-NI
S--KH-P------VAIRNNGG-GFYN----HNLFWDIMSP-KGG-GL--PKGDLLDAINRDFGSFEKFKELF
NNAAAT-RF--GSGWAWLV-KN--EGKLFVSS-TPNQD-NPLMDIAEVK--G--TPIIGLDVWEHAYYLKYQ
NRRPEYIDAFW-NVIDWDQVTKLFM---
>SODFM1_id__6137671__id__species_Bacteroidetes_bacterium_GWE2_39_28_species/5-205
NK-FE---FPQLPYAYDALEPFIDKMTMEIHYSRH-HKAYFDNFVAAIKG-TEM-ES-K-TIEEI--FA-NM
S--KY-P------AGVRNNGG-GFYN----HVIYWENMKV-NGG--K--PSAKLEAAIMKKFGSMDEFKKQF
SDAGKT-RF--GSGWAWLS-VDE-KGELLVSS-TPNQD-NPLMDVADKK--G--TPILGMDVWEHAYYLKYQ
NKRPDYIEAFW-SVINWDVVSKRYEQLA
>SODFM1_id__6139926__id__species_Bacteroidetes_bacterium_GWE2_40_15_species/5-202
NK-NE---FPQLPYAYDALEPFIDKMTMEIHYSKH-HKAYFDNFVAAIKG-KEM-ES-M-SLEQI--FA-NI
S--DL-P------AAVRNNGG-GFYN----HHLYWGNMKV-NGG--K--PSAKLHAAIVKAFGSMDELKKQF
SDAGKT-RF--GSGWAWLS-KDE-KGNLFVSS-TPNQD-NPLMNVAEKK--G--TPILAMDVWEHAYYLKYQ
NKRPDYIEAFW-SVINWEEVSARFE---
>SODFM1_id__6144322__id__species_Bacteroidetes_bacterium_GWE2_40_63_species/1-197
---LT---QPTLPYAYNALEPYIDALTMEIHYSRH-HKTYYDNTNKAIVG--TA-FE-M-TLEQI--IG-AV
D--EV-PA--AIR----NNAG-GSWN----HDFFWACMAA-NAG-GE--PTGNVAIAIKAQWGDFAQFKEAF
KKASLG-QF--GSGWAWLV-V-S-NKELQIVS-TPNQD-NPLMP-SK--V-KG-TPILAIDVWEHAYYLKYQ
NKRADYVDQFW-NVVDWKSVEKRYNEAV
>SODFM1_id__6156112__id__species_Bacteroidetes_bacterium_GWF2_38_335_species/1-199
-M-FE---LPKLDYSYEALEPHIDARTMEIHHTKH-HAAYTNNLNAAIEG-TEA-KG-M-KIEEI--MA-NI
S--KF-P------MAVRNNGG-GFYN----HNLFWKNISP-NGG-GL--PKGDLLKAIEGDFGSFDAFKEKF
NQAAAT-RF--GSGWAWLS-IKP-DGKLCVCS-SANQD-NPLMDIAECK--G--KPILALDVWEHAYYLNYQ
NRRPDYINAFW-NVVNWDEVEKRYKS--
>SODFM1_id__6157147__id__species_Bacteroidetes_bacterium_GWF2_40_14_species/5-205
NK-FE---FPQLPYAYDALEPFIDKQTMEIHYSKH-HKAYFDNFGNAIKG-TEL-ES-K-TIEEI--FA-NI
S--KY-P------AAVRNNGG-GFYN----HVIYWESMKL-NSG--K--LSAKLQTAINNTFGSIDELKKLF
LDAGKT-RF--GSGWSWLS-VND-KGELFVSS-TPNQD-NPLMDIAEKK--G--TPILAMDVWEHAYYLKYQ
NRRPDYVEAFW-NIINWELVSKKYEALV
>SODFM1_id__6159851__id__species_Bacteroidetes_bacterium_GWF2_41_31_species/5-206
NK-FE---FQPLPYAYDALEPSIDKLTLEIHYGKH-HKAYYDNFITAIKG-TEM-ET-M-DITDI--FK-NI
S--NY-P------AAVRNNGG-GYFN----HTFYWEGMKP-NGG-IL--PAGKLSEAIGKIFGSLDEFKKQF
SDAGKT-RF--GSGWTWLS-MDD-KGKLFINS-TPNQD-NPLMDLAEKK--G--TPLLVMDVWEHAYYLKYQ
NKRPDYIDAFW-NVVNWEEVSTRYETAL
>SODFM1_id__6161336__id__species_Bacteroidetes_bacterium_GWF2_41_31_species/1-197
MS-FT---LPALDYAYDALEPSIDARTMEIHHTKH-HQAYINNLNNAIKD-TPW-EN-K-TIEEI--MA-SI
S--TA-S------PAIRNNGG-GHYN----HSIFWKMLSP-KGG-GQ--PSGDLLQAINDSFGSFDQFKEEF
SKAATT-RF--GSGWAWLV-KTN-TG-LAVTS-TPNQD-NPLMDIAEVK--G--TPILALDVWEHAYYLHYQ
NRRPDYITAFF-NVINWKEVSSRY----
>SODFM1_id__6161706__id__species_Bacteroidetes_bacterium_GWF2_41_31_species/6-206
VE-HE---MAPLPYAYDALEKAIDKETMEIHYDRH-YRGYFNNFLKAIVG-SDL-EN-M-TMEEI--FA-NI
T--KY-P------DGTRNNAG-GYFN----HAMYWTVMSP-DGG-GE--PTGDLAAAIDKSFGSFDEFKKNF
SKAGAT-QF--GSGWAWLS-VDA-DGRLFVSS-TANQN-NPLMN-CEQK--G--TPILCMDVWEHAYYLRYQ
NKRTSYIESFW-LVVNWDEVASRYKATK
>SODFM1_id__6164280__id__species_Bacteroidetes_bacterium_GWF2_43_11_species/4-205
GA-YR---QLPLPYAYSALEPYIDAATMEIHYSRH-HAAYTSNLNKAVEG-QPW-SS-T-PLFDL--FM-EI
E--KY-P------MAVRNNGG-GYYN----HLLFWQLMKP-GGG-GL--PTGKLSKAIDETFGSFEKFQSEF
NSNASS-QF--GSGWAWLS-VNA-EGKLFVSS-TANQD-NPLMSIAKNR--G--IPVLCIDVWEHAYYLKYQ
NKRTDYVKAFW-SVINWDEVSRRYEEAI
>SODFM1_id__6164941__id__species_Bacteroidetes_bacterium_GWF2_43_11_species/6-207
KN-LI---FPSLPFNFDALEPYIDAMTMEIHYTKH-HKAYFDNLQNAVKD-TEM-AD-I-AFGDL--LR-NI
S--RY-P------TVVRNNAG-GHYN----HAKFWTIMNG-QGG-GE--PTGELLDAIVRKFNSFDEFKKAF
SDAAKT-RF--GSGWAWLV-VKK-DGSLAVSS-TPNQD-NPLMDISDCR--G--LPVMGLDVWEHAYYLKYQ
NRRPDYIEGFW-HVVSWEQVAKYYSDAI
>SODFM1_id__6168178__id__species_Bacteroidetes_bacterium_GWF2_43_63_species/2-203
FP-YT---LPVLDFEYASLEPHIDARTMEIHHTKH-HQAYVDNLNKALGD-DAL-IS-K-PLLNL--FD-KT
E--KL-A------PAVRNNGG-GHYN----HSLFWKLLKN-NKG-EK--PSGDLLNHIVRTFGSYDEFRDEF
AKAAIS-RF--GSGWAWLS-LDE-ENKLFISS-TPNQD-NPLMSIAEKR--G--YPVLGLDVWEHAYYLHYQ
NRRADYIKAFW-DVVNWAEVEKRYQTII
>SODFM1_id__6168179__id__species_Bacteroidetes_bacterium_GWF2_43_63_species/1-200
MI-FH---FKPLPYAYDALEPYIDAKTMEIHYSKH-HQGYYDKFMAAIKGNSTL-ES-L-SLPEI--MA-RM
N--EF-PA------AVRNNGG-GYWN----HEFFWESMTP--GG-STI-PDGALKNRIITQFGSMEKFLEEF
KNAGLS-VF--GSGWVWLI-QEK--GTLKIVT-TPIQD-NPLMNVPV----GTVNPLLAIDVWEHAYYLKHQ
NKRAAYIDDFI-KVIDWNALSKRFDE--
>SODFM1_id__6171673__id__species_Bacteroidetes_bacterium_GWF2_49_14_species/1-199
MS-FK---LPDLPYEYDALEPYIDARTMEIHHSKH-HAAYTNNLNNLIAG-TEA-EN-L-TIEQI--LA-GV
S--KY-P------IGVRNNGG-GFYN----HNLFWTNLSP-NGG-GK--PDGDLMKAIETEFGSFEAFKEKF
STAAAT-RF--GSGWAWLI-VS--GGKLTVTS-SPNQD-NPLMDIAEVK--G--TPILALDVWEHAYYLNYQ
NRRPEYIDAFW-HLVDWSEVAGRYRG--
>SODFM1_id__6177602__id__species_Bacteroidetes_bacterium_RBG_13_43_22_species/2-202
DT-KE---FPALPYGYDALEPYIDARTMEIHYDKH-HRAYFNNFVNAIKG-TAY-EN-T-AVEEI--FA-EV
S--KA-G------DAVRNNGG-GYYN----HVIFWQNLGK-N-S-SG--PSAELAAAITKAFGSFDKFRETF
SNAAKT-RF--GSGWAWLY-LTT-DKNLAVGS-TPNQD-NPLMDISPIK--G--IPLLTIDVWEHAYYLKYQ
NRRPEYVEAFW-NVVNWDVVNERYKEAL
>SODFM1_id__6179148__id__species_Bacteroidetes_bacterium_RBG_19FT_COMBO_42_10_species/2-202
DT-KE---FPALPYAYDALEPYIDAKTIEIHYDKH-HRAYFNNFTNAVKG-TAL-EN-T-PIEKI--FE-EV
S--KA-G------DAVRNNGG-GYYN----HVIYWQNLGK-S-S-SE--PSAELTAAITKAFGSFDKFKETF
SDAAKT-RF--GSGWAWLY-MTP-DKNLAVGS-TPNQD-NPLMDISPIK--G--IPLLTIDVWEHAYYLKYQ
NRRPEYVEAFW-NVVNWDVVNERYREAL
>SODFM1_id__6185663__id__species_Barophile_Bacteria_Proteobacteria_Gammaproteobacteria_Vibrionales_Vibrionaceae_Photobacterium_profundum_SS9_species/1-200
MP-F----FPKLPYAYDALEPFIDTKTVEIHYSRH-HKTYFDKFIAAIAG-TEL-ET-Q-SLHTI--FA-NV
S--SH-SP------AVRNHGG-GFFN----HNLYWQCMSP--TG-GSQ-PSGLLAEAIYCHFGSFELFKEAF
SSSAAN-HF--GSGFIWLS-VVE--GRLEISA-TSNQD-NPLMDIAD----NRGEPILALDVWEHAYYISYQ
NKRPDYINAWW-NAVDWEQVSQRYLAIL
>SODFM1_id__6188918__id__species_BeeMicrobiotaGut_Bacteria_Proteobacteria_Gammaproteobacteria_Orbales_Orbaceae_Gilliamella_apicola_ASM59998v1_species/1-204
MA-YT---LPPLPYAYDALEPYIDTETMHLHHDKH-HQTYVNNSNALLESLTEV-KD-F-CPETL--LK-NL
D--KV-PS--DKVTGVKNNVG-GHVN----HSFFWELL---KIG-TE--LKGELKTAIEKDFGSIDAFKEKF
SAAAAT-RF--GSGWAWLV-LK--NGKLEVVS-TANQD-SPIMGFAGVS--G--TPILALDVWEHAYYLKYQ
NRRADYIGAFW-NVINWDKVAELYAEAK
>SODFM1_id__6197631__id__species_Candidatus_Amesbacteria_bacterium_RIFOXYB1_FULL_44_23_species/1-194
-M-FT---LPPLPYPTNALEPYLDTQTLEIHFGKH-HATYLKNLNDLLPEKSD-----D-LIP-V--LQ-HL
D--DL-PQ--DIRVKVRNNAG-GVYN----HNLYWQCMSP-K---SKS-PSPRLLSSIESGFGTLDAFKEKF
SQAALT-HF--GSGWAWLV-KG---TKLEIVT-TPNQD-SPVS---T----GL-TPILGLDVWEHAYYLKYQ
NRRVEYIQAWW-NVVNWDYVSSLLADR-
>SODFM1_id__6220297__id__species_Candidatus_Andersenbacteria_bacterium_RIFCSPHIGHO2_01_FULL_46_36_species/1-200
MS-HT---LPKLAYAYDALEPYIDAKTMEIHHTKH-HQAYIDKLNAALEKYPEL-AE-K-SAEDL--LT-NL
E--AI-PE--DIRTAVRNHGG-GHAN----HSMFWTVMSP-NAG-GE--PKGEVLDAITQSFGSLEDFKKTF
ADAATG-RF--GSGWVWLV-KH--GEKLEIMS-TANQD-SPLS---E----GK-TPILGLDVWEHAYYLKYQ
SKRPDYVTAFW-NVVNWEEVTRRYLA--
>SODFM1_id__6221713__id__species_Candidatus_Andersenbacteria_bacterium_RIFCSPHIGHO2_02_FULL_46_16_species/1-198
MK-F----LPKLSYSYNALEPYFDARTMELHHTKH-HQTYTDKLNEAIAKHPEL-PE-Q-SAEDL--VT-NL
S--AL-PA--DIRTAAQNHGG-GYIN----HKLFWTILSPEN-------PSSDLKTELAAKFGNDEHFIEEF
TRQATA-HF--GSGWAWLV-VDG-DDQLQLTT-TSNQD-SPLT--------GH-KPILTLDLWEHAYYLKYQ
NRRPEYITAFW-SIVNWPAVSKNYQQAI
>SODFM1_id__6225513__id__species_Candidatus_Azambacteria_bacterium_RIFOXYD1_FULL_42_11_species/1-191
MK-YE---LPKLEYGYDSLEPYIDAKTMEIHHTKH-HQGYIDKLDAVLEKYPTI-AD-K-RLGDL--IK-EL
P--TI-DE--TDKTVLKNNGG-GHLN----HSLFWQIMSP---Q-KN--IDTTLAEEITKTFNSTDEFKKLF
SDTTTK-HF--GSGWAWLV-RDE-GGALKVYS-LPNQD-SPLA---L----GH-TPIFGLDIWEHAYYLKYQ
NRRAEYVDNWW-NVLKLL----------
>SODFM1_id__6229958__id__species_Candidatus_Buchananbacteria_bacterium_RIFCSPHIGHO2_01_FULL_39_8_species/1-198
-M-HQ---LDPLPYPYDSLEPYIDEETMKIHHDKH-HQGYIDKLNKALEGHDKL-TK-E-SIEKL--LS-NL
D--SV-PA--EIKTAVKNNGG-GHYH----HHVFWPMLKK-DK------PQGEVTKAIEKKFGSLDSFKEEF
TKAAST-LF--GSGWTWLV-VNN--GELEIVN-TSNQD-SPIG---Q----GK-IPVLGIDVWEHAYYLKYQ
NRRPEYIEAFF-NIINWEQINKNYLETK
>SODFM1_id__6231323__id__species_Candidatus_Buchananbacteria_bacterium_RIFCSPHIGHO2_02_FULL_56_16_species/1-191
MR-YD---LPKLDYAYDALEPFIDARTMEIHHAKH-HQAYTDKMNAVLEKYPKL-EV-Q-KLETI--MA-EL
P--TL-SD--EDQKTFRNHGG-GYLN----HALFWNIMGP---K-KS--VDEALVGRITQTFGSVDEFKTKF
TAAAVG-QF--GSGWAWLA-EDK-AGQLLVYA-TANQD-SPYL---Q----NH-TPIIGLDVWEHAYYLTYQ
NRRAEYVEQWW-HVLKLI----------
>SODFM1_id__6235140__id__species_Candidatus_Chisholmbacteria_bacterium_RIFCSPLOWO2_01_FULL_49_14_species/1-201
-M-FT---LPDLPYDYSALEPHIDEQTMHIHHDKH-HAGYVSNLNAILEGHEDL-LR-T-DINKL--LK-DL
D--TI-PE--DIRTKVRNNGG-GHAN----HSLFWMVLGP-SQG-SQ--PEGKLLKALIGAFGSVETFKEKF
TQSALG-RF--GSGWAWLV-VD--DAKLVIGD-TPNQD-SPVS---E----GK-TPILGLDVWEHAYYLKYQ
NRRADYVTAWW-NVVNWLEVEKRFADAM
>SODFM1_id__6238264__id__species_Candidatus_Collierbacteria_bacterium_RIFOXYB1_FULL_49_13_species/2-202
TQ-HT---LPKLPYAFTALEPYIDAQTMELHYTKH-HQTYVDKLNAALAGTPDQ-VG-R-SLEDL--LT-HL
D--TV-PE--SIRAAVRNHGG-GHYN----HTHFWQALSP-R-S-SS--PEGVLQQLIEATFSSTDGFITKF
KEAGLA-HF--GSGWVWLT-IAK--NKLEIIT-TPNQD-TPLA---Q----NL-TPLLGIDLWEHAYYLKYQ
NRRADYLDAIF-HVINWKQVLLNLSASD
>SODFM1_id__6239190__id__species_Candidatus_Colwellbacteria_bacterium_RIFCSPHIGHO2_12_FULL_44_17_species/5-206
YP-YT---LPLLPYKYDRLDQFVDAETMKLHHTKH-HQAYVDKLNAALKDRPDL-QG-R-NLIDL--LE-NF
E--GL-PK--EVQTPIRNHGG-GHIN----HSMFWQMMGL-A-G-KFP-PETEIAKKIVEKFGSFDEFKNKF
TQVATD-RF--GSGWAWLV-KN--SGDIEVYS-TPNQD-SPMM---G----KL-IPLLGLDVWEHAYYLHYQ
NRRAAYIDNFW-VVVNWEDVEKRFTDPN
>SODFM1_id__6245315__id__species_Candidatus_Dadabacteria_bacterium_Candidatus_MEDG136_species/1-200
MA-FE---LPRLQYSYDALEPYIDAKTMEIHHSKH-HQTYITNLNKALESYPEL-FE-K-SLEDL--LA-NL
D--QI-PE--SIRVAVRNGGG-GHYN----HTLFWQIIGP-K-S-DSK-PSENMNSLITDSFESFDNFKSEF
NEKATK-QF--GSGWGWLC-QDK-SGKLVTLS-TPNQD-TPIS------S-GL-NPILGIDVWEHAYYLNYQ
NKRPDYINAFW-EIINWEAVESNLK---
>SODFM1_id__6246563__id__species_Candidatus_Dadabacteria_bacterium_CSP12_species/1-203
MP-YE---LTKLPYSYDALEPHIDARTMEIHHTKH-HQTYVNNLNAALEKHHNL-QT-K-SVEEL--IK-DL
N--AI-PE--DIRTAVRNNGG-GHLN----HSMFWPMMSS-HGG-GE--PKGDLVATIKSAFGDFASFKDQF
SKSAAG-RF--GSGWAWLC-VDK-SGKLVVNS-TPNQD-NPIS---D----GL-KPILGLDVWEHAYYLKYQ
NRRADYIGAWW-NVVNWEQVAKNYAAAK
>SODFM1_id__6248862__id__species_Candidatus_Dadabacteria_bacterium_RBG_19FT_COMBO_40_33_species/1-203
MP-YE---LTKLPYSYDALEPHIDARTMEIHHTKH-HQTYVNNLNAALEKHHNL-QT-K-SVEEL--IK-DL
N--AI-PE--DIRTAVRNNGG-GHLN----HSMFWPMMSS-HGG-GE--PKGDLVATIKSAFGDFASFKDQF
SKSAAG-RF--GSGWAWLC-VDK-SGKLVVNS-TPNQD-NPIS---D----GL-KPILGLDVWEHAYYLKYQ
NRRADYIGAWW-NVVNWEQVAKNYAAAK
>SODFM1_id__6249956__id__species_Candidatus_Dadabacteria_bacterium_RIFCSPHIGHO2_12_FULL_53_21_species/1-203
MP-YQ---LPKLPYSYDALEPHIDARTMEIHHTKH-HQTYINNVNAALEKYPAL-AE-K-SVEDL--IS-DL
N--AV-PE--DIRTVVRNNGG-GHAN----HSLFWTIMAP-KAG-GE--PSGELGEAIKSAFGGFDGFKDQF
SKAAAG-RF--GSGWAWLS-VGG-SGKLAVTS-TPNQD-SPLS---E----GL-TPILGLDVWEHAYYLNYQ
NRRPDYIAAWW-NVVNWKQVASNYTSSK
>SODFM1_id__6263199__id__species_Candidatus_Doudnabacteria_bacterium_RIFCSPHIGHO2_01_FULL_45_18_species/1-191
MK-HE---LPKLAYSYDALEPYIDAKTMEIHHTKH-HQTYVDKLNAALEKYPDL-QG-R-PVEEL--LM-NL
K--DV-DD--ADRAAIRNHGG-GHMN----HSLFWKYLDP---A-NQ--KDELLVKEIVSAFGSIEELKKQF
TDSATK-LF--GSGWTWLV-RDS-NSKLKIVN-LPMQD-APIM---S----GL-QPIFGLDLWEHAYYLKYQ
NKRPDYIAAWW-NVLKVI----------
>SODFM1_id__6263288__id__species_Candidatus_Doudnabacteria_bacterium_RIFCSPHIGHO2_01_FULL_46_24_species/1-191
MK-NE---LPKLNYSYDALEPYIDALTMEIHHTKH-HQAYIDKLNAALEKYPEL-QN-M-AVEDL--LK-NL
D--SV-ED--TDRTAIRNHGG-GHAN----HSLFWKLLDP---V-NQ--KNEKLIGDINATFGSVEEFKKQF
TDAATK-LF--GSGWAWLA-RDE-TGKLHLHA-MPNQD-SPYL---H----GH-TPIIGLDLWEHAYYLKYQ
NRRPEYIEAFW-QMLKLI----------
>SODFM1_id__6264431__id__species_Candidatus_Doudnabacteria_bacterium_RIFCSPHIGHO2_01_FULL_50_11_species/1-191
MK-HT---LPPLPYAYDALEPYIDAKTMKLHHTKH-HQTYIDKLNAALEKYPDL-QE-K-SVEDL--LR-SL
A--TV-EE--TDKAAIRNHGG-GHAN----HSLFWQIMGP---K-KE--TDKKLTGEIVKAFGSLDDFKKQF
TDIAVK-LF--GSGWAWLA-RDE-KGNLHLHG-MPNQD-SPYL---H----GH-VPVIGLDVWEHAYYLKYQ
NRRAEYIENWW-KVLKLI----------
>SODFM1_id__6265628__id__species_Candidatus_Doudnabacteria_bacterium_RIFCSPHIGHO2_02_FULL_43_13b_species/1-191
MK-YT---LPRLPYAYDALEPYIDAKTMEIHHTKH-HQAYIDKLNTALDKYPAL-AE-Q-PLDGL--LK-NL
D--SV-DE--ADRTAIRNHGG-GHVN----HTLFWTLMDP---K-NK--KDDKLIADINTTFGSVEEFKKQF
TDVAAK-VF--GSGWAWLA-RDE-QDKLHMHG-LPNQD-SPYL---H----GH-TPIIGLDVWEHAYYLKYQ
NKRPDYITAWW-NVLKLI----------
>SODFM1_id__6296587__id__species_Candidatus_Glassbacteria_bacterium_RIFCSPLOWO2_12_FULL_58_11_species/2-199
SK-HT---LPGLGYSYDALEPFIDAKTMEIHYTKH-HQAYIDKLNAALEGHADL-QA-K-SVSQL--LS-DL
N--SV-PE--NIRGAVRNHGG-GHAN----HSLFWPTL---K-G-AT--PGGKVAEAINSAFGSFDGFKEKF
SAAAAG-QF--GSGWAWLA-VSG--GKLEVLA-TPNQD-SPLS---Q----GK-TPILGIDVWEHAYYLKYQ
NRRPEYIANFF-NVINWDQVNENLKKA-
>SODFM1_id__6299108__id__species_Candidatus_Gottesmanbacteria_bacterium_RBG_13_37_7_species/1-178
------------------MEPHIDGKTVELHYGKH-HATYLNNLNTVLKKYPQL-AE-Q-KIEDL--LG-RY
D--SIPDE--KDKLFFRNNAG-GFIN----HNLYWQNMDP-N---NK--SDTKLKNKISNKFGSIEQFKAQF
SEIAVK-HF--ASGWAWLV-ENQ-SGELEYYT-LPNQD-SPFL---R----GH-TPIVTLDLWEHAYYLKYQ
NRRIEYIEAWW-KVIKII----------
>SODFM1_id__6299880__id__species_Candidatus_Gottesmanbacteria_bacterium_RBG_16_37_8_species/1-186
---YT---LPQLPFAYNALEPFIDARTMEIHYTKH-HQAYINNLNALLEKYSKL-AD---KLEEI--MS-SL
D--SL-AE--KDKNVLRNHGG-GHLN----HSFFWTIMSP-K-K-HT---DERLVSEIKKEFSSIDEFKALF
KQTAIT-RF--GSGWVWLV-RAK-N-KLQVYS-TPNQD-SPLL---Q----G--HPIIGLDVWEHAYYLKYQ
NKRDEYIDNWW-NVLKFF----------
>SODFM1_id__6301805__id__species_Candidatus_Gottesmanbacteria_bacterium_RBG_16_52_11_species/1-191
MK-YS---LPKLPYAYDALEPHIDAKTMEIHHTKH-HQAYIDKLNAVLEKYPKL-AD-A-GLSDL--MR-GL
E--KM-SP--PDRKILQNHGG-GYLN----HSLFWTIMGP---Q-KE--PDKNLISRISQTFGSVAAFTEKF
TETATN-HF--GSGWAWLV-DDG-TGKLDVYS-LPNQD-SPYL---R----GH-TPVLGLDVWEHAYYLKYQ
NRRAEYIKSWW-NVLKLL----------
>SODFM1_id__6302561__id__species_Candidatus_Gottesmanbacteria_bacterium_RIFCSPHIGHO2_01_FULL_46_14_species/1-198
-M-FT---LPDLPYSYNALEPYIDERTMQIHHDKH-HGAYVKNLNDALTGQEAF-LS-M-DMYEL--MK-NL
N--KV-PD--AMRTKVRNNGG-GHAN----HSFFWTSM--AG---SR--PSGEIIKAIDSTFGSFTQFQDKF
SAAGVG-RF--GSGWVWLI-SE--KGKLSIMD-TPNQD-NPWM---D----NK-TPILGLDVWEHAYYLKYQ
NLRADYIAAWW-NIVNWNEVERRYKKFS
>SODFM1_id__6304264__id__species_Candidatus_Gottesmanbacteria_bacterium_RIFCSPHIGHO2_02_FULL_40_13_species/1-192
MK-YQ---LPALPYAYDALEPYIDKETMEIHHAKH-HQGYTNNLNAVLDKYPQL-AD-T-PLEEL--IK-TI
D--RF-DA--NDKAAFQNNAG-GYLN----HKLFWEIMGP---E-KS--SDKLLNEEIIKQWGSLDEFKKVF
AQTALS-RF--GSGWAWLA-RNT-DEKLEVYS-LPNQD-SPFL---K----GH-MPLIGLDVWEHAYYLKYQ
NRRQEYIENWW-HVLNVIK---------
>SODFM1_id__6306023__id__species_Candidatus_Gottesmanbacteria_bacterium_RIFCSPLOWO2_01_FULL_42_22_species/1-192
MT-YS---LPPLPYSYDSLEPYIDAQTMEIHHSKH-HQAYITNLNAVLAKYPQI-AD-R-KLEEL--ME-NL
S--QF-SE--ADKTFFKNNGG-GHLN----HRFFWQIMGK---E-KQ--TDEKLTEEIKKKFGSLEEFKKLF
SQTAVS-QF--GSGWAWLV-RNK-QGNLDVYS-TANQD-SPHL---Q----GD-IPLIGLDVWEHAYYLKYQ
NRRNEYVENWW-HILKLLP---------
>SODFM1_id__6306842__id__species_Candidatus_Gottesmanbacteria_bacterium_RIFCSPLOWO2_01_FULL_48_11_species/1-203
MM-FI---LPELPYAYNALEPYIDERTMQIHHDKH-HAAYVKNINDGLVGQDAL-LA-M-PVEKL--IA-GL
S--QV-PE--AVRTKVRNNGG-GHAN----HSLFWEIMAPAAPQ-GK--PSGELKKAMDATFGSLEKFQEIF
SAAALN-RF--GSGWAWLV-HD--GGKLTIVD-TPNQD-SPLM---D----GK-TPILGLDVWEHAYYLKYQ
NMRADYIKAWW-SVVNWASVEKRFKELL
>SODFM1_id__6308155__id__species_Candidatus_Gottesmanbacteria_bacterium_RIFOXYB1_FULL_47_11_species/1-200
MM-YT---LPELPYAYDALEPYIDTRTMTVHHDKH-HATYVKNLNDALAPIGSE-LA-T-PVEEL--LK-KL
D--DV-PE--AVRTKVKNNAG-GHAN----HSLFWTIMSPK----SA--PTGKLLEALNTAFGSPEKFQEVF
STAALN-RF--GSGWVWLV-LD--GGKLAIMD-TPNQD-SPVS---V----GA-TSILTLDVWEHAYYLKYQ
NMRADYITAWW-NVVNWTEVARRFTTAS
>SODFM1_id__6309064__id__species_Candidatus_Handelsmanbacteria_bacterium_RIFCSPLOWO2_12_FULL_64_10_species/1-203
MA-HT---LPALPYPFDTLEPHIDAQTMEIHHGKH-HNAYVTNLNKALEGHADL-QA-K-SLEDL--IG-AL
S--GV-PE--AIRTAVRNNGG-GHAN----HSLFWTLMKK-GGG-GE--PSGDLSAAISKAFGGFAAFKEKF
STAGAT-RF--GSGWAWLS-LDR-SGNLIVES-TANQD-SPLM---E----GR-KPILGLDVWEHAYYLKYQ
NRRPDYIAAWW-NVVNWDAVAQVYKKAR
>SODFM1_id__6317545__id__species_Candidatus_Jorgensenbacteria_bacterium_GWA1_49_17_species/1-202
MT-YE---LPKLPYSYNALEPYIDAKTMEIHHTKH-HQGYVDKLNKALEGHADL-AE-K-PLEDL--LR-AH
N--LL-PE--EIRTAVRNNGG-GHFN----HSFFWKVMAP-NMG-GE--LSGDLAEAIGKNFGSLEKFKEEF
TNAALN-WF--GSGWAWLS-SSG--GKLEVYS-TPNQD-SPLM---D----GK-IPILGLDVWEHAYYLKYQ
NKRPDYIAAWW-SVVNWAEVEKNYGESL
>SODFM1_id__6317874__id__species_Candidatus_Jorgensenbacteria_bacterium_GWA1_54_12_species/1-200
-M-FT---LPKLPYAYDALEPYLDAQTLEIHHTKH-HQAYIDKLNAALTAHPDL-EN-S-PLEEL--LQ-NL
A--QI-PE--TIRGAVKNHGG-GHYN----HSLFWEGMAP-S-E-SK--PEGELGEALEKKFGSIDTFKKQL
SDAAMG-VF--GSGWVWLV-RQP-DGGLAITA-TPNQD-TPLS---S----GL-TPLIGLDLWEHAYYLKYQ
NRRAEYVENWW-YVVNWENVRRRMLDK-
>SODFM1_id__6318929__id__species_Candidatus_Jorgensenbacteria_bacterium_RIFCSPLOWO2_01_FULL_45_25b_species/1-198
MK-HE---LPTLPYSYDALEPFIDMETMRIHHAKH-HQAYVDKLNTALEKYPHL-QE-K-TVEEL--LK-DL
S--GV-PE--EIRGAVRNHGG-GHYN----HSLFWKWMTP-PIG-KDA-PTGEFLKQIEVSFGSFETFKEVF
TNSALA-CF--GSGWAWLI-KDA-SGGLTVIS-TANQD-SPIS---Q----GL-VPLLGLDVWEHAYYIKYQ
NRRADYITAWW-NVVNWGNISE------
>SODFM1_id__6341808__id__species_Candidatus_Kerfeldbacteria_bacterium_RIFCSPLOWO2_01_FULL_48_11_species/2-203
KQ-FT---TLTLPYAYDALEPYIDKETMTLHHDKH-HVTYTTKLNEALAKHPEM-EV-E-TVESL--LM-GL
D--LV-PE--DIRPAVRNHGG-GHVN----HAMFWEIMGP-DAG-GK--PSGELLKAIESVFGSYESFVEKF
NDAAMT-QF--GSGWAWLS-VD--GGKLIVEK-TPNQD-TPIS------M-GR-TPILCLDVWEHAYYLKYR
NVRPDYIKAWW-NVVNWKNVEQKFKKAI
>SODFM1_id__6343474__id__species_Candidatus_Komeilibacteria_bacterium_RIFCSPLOWO2_02_FULL_48_11_species/5-203
KK-FE---LPALPYDYAALEPAIDSRTMAIHHSKH-HQAYVEKLNAALEGQADL-AG-K-TIEEL--LG-NL
A--AI-PE--SIRTAVQNNGG-GHYN----HTLFWELM-P-Q-G-SK--PVGELGAAIKDAFGSFDEFKKIF
TQAAVG-RF--GSGWAWLA-L---HGKLTISS-TPNQD-SPIM---Q----ND-KSILGLDVWEHAYYLKYQ
SRRPEYVAAWW-SVVNWDKANDFYLAAK
>SODFM1_id__6344248__id__species_Candidatus_Komeilibacteria_bacterium_RIFOXYC1_FULL_37_11_species/2-203
SQ-FQ---TPDLPYAYNALEPYIDEATMKIHHDKH-HVAYTTNFNKALENYPKL-AE-K-SAEEI--LS-QL
N--SV-PE--EIRTAVKNHGG-GHVH----HNFFWEIMAP-GQG-GK--PQGELLKAIISSFNSFEKFKEEF
TTAAMT-VF--GAGWAWLS-LV--DGKLIIEK-TSNQD-SPYS------L-GH-QPILGIDVWEHSYYLKYQ
NRRAEFVENFF-NVINWLKVAEKYQANK
>SODFM1_id__6345359__id__species_Candidatus_Levybacteria_bacterium_RBG_16_35_11_species/1-200
-M-YA---LPDLPYSYNALEPFIDEQTMHVHHDGH-HATYVKNLNDVLSGHNEL-LN-I-DTKEL--LK-SL
D--KV-PE--EIRTKVKNNAG-GHFH----HSFFWRIIKP-NGG-GE--PKGRLLELISKNFKDFNSFKEKF
KDSALS-LF--GSGWTWLI-VNP-DGKLEILN-LPNQD-SPIS---V----DK-TPVFTIDLWEHAYYLKYK
NKRADFIDAFW-NIVNWEQAEKNLNS--
>SODFM1_id__6354733__id__species_Candidatus_Liptonbacteria_bacterium_RIFCSPHIGHO2_01_FULL_57_28_species/1-202
MK-HT---LPELPYAYDALEPFIDTETMKLHHGKH-HQAYVDKLNEALAKHANL-DK-K-PLEEI--LV-NL
E--AV-PE--DVRTAVRNHGG-GHLN----HSMFWKMLAP-QRG-GAE-PQGDLATAIVKNFGGFADLKAKM
KEAATK-VF--GSGWTWLV-LDD--GKLAIIS-TPLQD-NPIS---Q----GK-KAVLGIDVWEHAYYLKYQ
NRRAEYIDAWW-NVVNWEEAGRLFEGK-
>SODFM1_id__6355506__id__species_Candidatus_Liptonbacteria_bacterium_RIFCSPLOWO2_01_FULL_53_13_species/1-204
MT-HE---LPPLPYAYNALEPYIDARTMEIHHGKH-HLAYVTKLNEIVTGTSVL-HG-K-SIEEI--LA-DL
N--AV-PE--GARAPIRNFGG-GHFN----HAFFWKVMAGESAR-GE--ARGKLAGALTAQFGGFASFREQF
TKTANS-VF--GSGWTWLV-SDK-MGKLSIVS-TLNQD-CPLS---L----GL-APVTVLDEWEHAYYLSYQ
NRRPEYVEAFW-NVANWDQAEENYREAV
>SODFM1_id__6366647__id__species_Candidatus_Magasanikbacteria_bacterium_RIFCSPLOWO2_12_FULL_43_12_species/1-191
NN-FD---LQPLHYSYDALEPYLDAKTLEIHYTKH-HQAYRDNFVKILEKYPAL-LK-K-TPEDI--LR-EL
N--NV-EE--TDRIKIKNHGG-GFVN----HNIFWSVMGL---K-KE--IDEKLIKKITETFGSVEQFKQLF
NQTAIG-HF--GSGWVWLV-EDE-KNQLKIYS-LPNQD-SPLT---L----GH-TPILTLDIWEHAYYLKYQ
NRRAEYVENWW-NVVKTV----------
>SODFM1_id__6370329__id__species_Candidatus_Magasanikbacteria_bacterium_RIFOXYD2_FULL_36_9_species/1-191
MM-FT---LPKLNYAYDALEPFVDALTMEIHHSKH-HQTYITNFNAVLEKYPAL-QA-L-TGEEI--LK-NL
N--TV-SE--EDRKKIKNHGG-GFVN----HSLFWEIMGP---N-KE--LNEQLIADINSEFGSVEKFKADF
TQSAIG-QF--GSGWAWLV-YDE-NNKLKIYS-LPNQD-SPLT---I----GH-KPMFCLDVWEHAYYLKYQ
NRRADYVNNWW-NVLKLI----------
>SODFM1_id__6391930__id__species_Candidatus_Niyogibacteria_bacterium_RIFCSPLOWO2_01_FULL_45_48_species/1-202
MK-HE---LLKLPYDYSALEPYIDSRTMEIHHSKH-HQAYVDKLNAALEAHLDL-QE-K-SVEDL--LK-DL
N--SV-PE--DIRTAVRNHGG-GHYN----HSIFWTSMDS-PKG-SRE-PAGAIGDAIDKEFGRFSDFKEKF
AAVAVG-VF--GSGWAWLV-KDN-LGKLIIIS-TPNQD-SPVS---Q----GL-APLLGIDVWEHAYYLKYQ
NRRAEYVENWW-NVVNWEEVGRRFVV--
>SODFM1_id__6411764__id__species_Candidatus_Pacebacteria_bacterium_RIFOXYB1_FULL_44_10_species/1-202
MS-HT---LPTLPYAYDALEPFIDAQTMQIHHTKH-HQTYVDKLNEALASYPDF-QE-M-TVEQL--LQ-NL
S--TL-PK--EIQTAVRNHGG-GHAN----HSLFWTLMCPAN-Q-TES-ASP-LRQKISQTFGSLEEMKKLF
TLEAIK-RF--GSGWAWLV-LDH--GELSIIS-TANQD-SPLL---E----GK-TPLLTIDLWEHAYYLKYQ
NRRPEYIESWW-NVVNWETVSKRYLESI
>SODFM1_id__6412303__id__species_Candidatus_Peregrinibacteria_bacterium_RIFCSPLOWO2_01_FULL_39_12_species/1-201
MA-HT---LPQLLYPINAFEPYIDSNTMEIHHGKH-HQGYVDKLNLALAPYPDL-AE-K-PIEDL--LK-DL
S--QV-PE--QIRVTVKNTGG-GHYN----HSLFWEIMAPAQ----N--KEKPIPESIIKKWGTIDKFKEEL
SSAALT-IF--GSGWAWLI-VDT-NGELKITQ-TQNQD-CPLS---S----GQ-NPILCLDVWEHAYYLKYQ
NRRAEYIENWVNNLINWEVVAKKLATA-
>SODFM1_id__6416455__id__species_Candidatus_Peribacteria_bacterium_RIFCSPHIGHO2_01_FULL_51_35_species/1-200
MP-HT---LPALPYAYNALEPHFDAKTMEIHHTKH-HQAYIDKLNAAIAG-TEW-EK-M-AVQEL--LT-KI
K--DV-PA--EKQTAVRNHGG-GHAN----HSLFWTVLSP-EGG-GK--PSGDLAKGIESGFGSFDTFQKQF
NDAATN-RF--GSGWAWLV-VD--NGKLKVEN-TANQD-SPLM---E----GR-TPILGLDVWEHAYYLKYQ
NKRPDYITAFW-NVVNWNEVTRRFGEA-
>SODFM1_id__6418541__id__species_Candidatus_Peribacteria_bacterium_RIFCSPLOWO2_12_FULL_53_10_species/1-203
MP-YT---LPALPYAYDALEPHIDARTMEIHHTKH-HQTYIDKVNAALAG-TEW-EG-K-PVEEI--IA-NL
S--KI-PE--DKRGAVRNHGG-GHAN----HSLFWTILSP-DGG-GK--PSGDLAKAIDASFGSFDAMVELF
NTAAAN-RF--GSGWAWLV-IE--NGELRIEN-TPNQD-SPLMGIGE----G--TPILGLDVWEHAYYLKYQ
NKRTEYVKAFW-NVINWKEVERRFSGAL
>SODFM1_id__6419461__id__species_Candidatus_Peribacteria_bacterium_RIFOXYB2_FULL_54_17_species/1-199
MA-YK---LPVLPYSYDALEPYIDARTMQIHHTKH-HQAYVDKANAAFHG-TDW-AE-R-PIEEV--LK-NL
K--KV-PE--DKRTAVQNNGG-GHAN----HALFWTVMGP-KGG-GE--PTGKLAEAVRSSFGSFADLRTAF
SAAAVG-RF--GSGWAWLV-V-S-GGKLHVES-TANQD-SPLSS----------TPILCLDVWEHAYYLLYQ
NRRADFVEAFW-NVVNWKEVERRYLEAV
>SODFM1_id__6433260__id__species_Candidatus_Roizmanbacteria_bacterium_RIFCSPHIGHO2_01_FULL_39_12b_species/1-202
-M-FT---LTPLPYQYNALEPFIDGETMMFHHNKH-HAVYIDNLNKALERYPEW-QE-K-TIEEI--IK-NL
N--SI-PE--NIRPAVANNGG-GHLN----HTFFWDIMTP-VKG-QK--PEGELLETLISTFGSVEEFMTQF
ENAGLT-RF--GSGWAWLV-VEE-SKSLKIIS-TANQD-SPLS---L----GM-TPILGVDVWEHAYYLKYQ
NRRVEYLKNFW-NIVNFKQVEENFKQAH
>SODFM1_id__6434466__id__species_Candidatus_Roizmanbacteria_bacterium_RIFCSPHIGHO2_01_FULL_39_12c_species/1-191
MR-YT---LPKLPYEYNALEPYIDAKTMEIHHSKH-HQAYIDKLNEVLNKYPDL-AE-K-NLEDL--MR-NL
E--SM-DQ--KDMTALRNHGG-GHLN----HNFFWTIMGA---K-KK--RHEKLVERIEVKFGSLDEFNNQF
TQAAMT-RF--GSGWAWLV-EDE-KKELQVYS-TANQD-SPYL---Q----NH-IPLIGLDVWEHAYYLKYQ
NKRAEYVKNWW-NVLKIV----------
>SODFM1_id__6434993__id__species_Candidatus_Roizmanbacteria_bacterium_RIFCSPHIGHO2_02_FULL_38_11_species/1-199
-M-FI---LPKLAYAYDALEPHIDGQTMSIHHGKH-HAAYISNLNTALEGHDDL-LS-M-DINEL--VK-NL
D--KI-PE--NIRTAVRNNGG-GHVN----HSLFWTLMNP-QGG-GE--AEGDVAKAINKKFGSFDSFKEEF
QKAGLA-RF--GSGWIWLI-KN--DDDLEITS-TPNQD-SPLM---E----GK-IPILGCDVWEHAYYLKYQ
NRRADYLQAWW-NIVDWNRVTELFIG--
>SODFM1_id__6438819__id__species_Candidatus_Roizmanbacteria_bacterium_RIFCSPLOWO2_01_FULL_38_12_species/1-190
MM-YQ---LPKLSYEYDALEPHIDAKTMEIHHTKH-HQTYITNLNIVIEKHDVL-KN-G-DLKDT--MS-KL
D--SI-PD--ADKTMFRNNGG-GHLN----HSFFWEIMGP---K-KA--VDEQLVEKIKSKFGSVDTFKEEF
TQAAIK-RF--GSGWAWLV-D-K-GEELEVYS-TANQD-SPHL---Q----GH-TPLIGLDVWEHAYYLHYQ
NRRPDYVKAWW-NVLKLV----------
>SODFM1_id__6441673__id__species_Candidatus_Roizmanbacteria_bacterium_RIFCSPLOWO2_02_FULL_43_10_species/1-201
-M-YT---VPDLPYAYDALEPFIDKQTMQIHHDKH-HAAYVTNFNGALEKYPAL-QE-K-SVEEL--IS-NI
E--AI-PE--DIRVTVRNNGG-GHAN----HSLFWTLMKP-NSG-KR--PEGKVAELIQKTFDSFENFKTEF
SQACTT-RF--GSGWAWLV-VN--DGALEIMS-TANQD-SPLS---Q----GK-NPILALDVWEHAYYLTYQ
NRRLEYIDAWW-NIVNWDQVQTLLQAHI
>SODFM1_id__6442093__id__species_Candidatus_Roizmanbacteria_bacterium_RIFOXYA1_FULL_41_12_species/1-191
NN-HT---LPKLNYDYDALEPYIDAKTMEIHHTKH-HQAYVDNLNAVLIKFPQY-QT-V-VLEDL--LG-KL
E--TM-PE--ADKTVLRNHGG-GHLN----HSFFWQILSP---Q-NQ--KDAALIKRIEQEYRSLGEFRDLF
SQTAAK-HF--GSGWAWLV-IKP-SGNLEIYS-TSNQD-SPYL---Q----GD-KPLIALDLWEHSYYLKYQ
NRRLEYIQAFW-QVFKLI----------
>SODFM1_id__6457864__id__species_Candidatus_Saccharibacteria_bacterium_RIFCSPHIGHO2_12_FULL_41_12_species/1-194
MM-FK---LDDLPYDYSALEPYIDAQTMEIHYSKH-HQTYVDKLNAALKDFPDL-AD-K-NIEEL--VS-SI
D--NL-PA--TIQVPVRNNGG-GHYN----HTLFWQSMSD-N----QN-PT--ISDAINNAFGDLESFKAEF
AGVAIN-RF--GSGWAWLV---K-DGNLEIIS-TANQD-TPLE--------G--QPLLGLDVWEHAYYLKYQ
NRRPEYIEAWW-NVINWSAVAQRLTKN-
>SODFM1_id__6459106__id__species_Candidatus_Saccharibacteria_bacterium_RIFCSPHIGHO2_12_FULL_47_17_species/1-198
MM-FK---LPDLGYAFDALEPHIDAKTMEIHHDKH-HGAYVEKLNAALEKYSDS-QS-K-TIEEL--LS-GI
K--DI-PE--DIRTAVQNNGG-GHHN----HTLFWESMKP--GG-TKD-HHGELADVLKSTFGSLDEFKAKM
TEAAIG-RF--GSGWAWLV-KNG--GKLEVYS-TANQD-SPLM---E----GK-TPVLGLDVWEHAYYVKYL
NRRPEYIEAWW-NVVNWDVVKERI----
>SODFM1_id__6468982__id__species_Candidatus_Staskawiczbacteria_bacterium_RIFCSPHIGHO2_02_FULL_34_10_species/4-202
KL-YI---LSDLPYDYNTLEPYIDEETMKLHHDKH-HAAYVNNLNVAIEKFPDL-FS-E-SVEEL--II-NL
N--DV-PE--EIRTAVRNNAG-GHIN----HSLFWQSMAP--NG-GE--PSGNLAEEINKTFGSFSEFTSKF
NDAGVK-RF--GSGWVWLV-LTK-DGKLDIVS-TPNQD-NPIM---D----GH-KPILGNDVWEHAYYLKYK
NMRADYLKAWW-NVVNWQEVEKRFK---
>SODFM1_id__6469779__id__species_Candidatus_Staskawiczbacteria_bacterium_RIFCSPLOWO2_01_FULL_33_13_species/4-203
KK-YE---LPILPYEYNALEPYIDEETMKIHHDKH-HAAYVNNLNTAIEKYPDL-FS-K-SSEDL--LI-NL
N--EV-PE--DIKAAVRNNAG-GHIN----HSAFWQSMSP--NG-GE--PKGKLGEEINKSFGNFEEFKNKF
NDAGVK-RF--GSGWVWLV-VNK-EGKLDIVS-TPNQD-NPIM---D----GQ-KPLLGNDVWEHAYYLKYK
NMRVDYLKAWW-SVVNWEEVNRKFEI--
>SODFM1_id__6471151__id__species_Candidatus_Staskawiczbacteria_bacterium_RIFCSPLOWO2_01_FULL_38_12b_species/4-204
KL-YV---LPELPYAYDALEPYIDAQTMQIHHGKH-HGAYVNNLNAAIEKYPEL-FA-K-SAQDL--LV-AL
S--SI-PE--DIRVAVRNNAG-GHVN----HSMFWQGMAP-AGG-GE--PSGELAKEIEKHFGSFAKFQEKF
NDAGVK-RF--GSGWVWLV-KTK-DGKLDVLS-TANQD-NPLS---D----GH-TPIMENDVWEHAYYLQYK
NARVDYLKAWW-NLVNWDEVEKRFKK--
>SODFM1_id__6472235__id__species_Candidatus_Staskawiczbacteria_bacterium_RIFCSPLOWO2_01_FULL_43_17b_species/1-201
-M-HT---LPQLPYAYDALEPYISKEIMELHHDKH-HAGYVKNLNEALEKFSEL-FG-K-SAEEL--LM-NL
N--TV-PE--AIRMAVRNNAG-GHVN----HSMFWEIMKP--GG-GE--PTGALLEEIKKTFGSFEEFQNTF
NEAGAK-RF--GSGWVWLV-RTHGQAKLEILS-TANQD-NPMS---D----GH-YPIMGNDVWEHAYYLQYK
NVRPDYLKAWW-NVVNWQEVEKRFNKT-
>SODFM1_id__6488802__id__species_Candidatus_Tectomicrobia_bacterium_RIFCSPLOWO2_12_FULL_69_37_species/1-199
-M-FE---LPKLDYPNNALEPHIDAMTMEIHHDRH-HNTYTTNLNNAIKDTLEG-K----SIEDI--LS-NL
S--AV-PE--NTRGAVNFNGG-GYDN----HCIFWKNMKP-NGG-GE--PTGPLADAIRTAFGDFAKFKEEL
SKAAVG-VQ--GSGWGWLV-TKG-SGAVSIKA-MPNQT-SPRT---E----G--TPLLGVDVWEHAYYLKYQ
NKRPDYVGAWW-NTINWADVAARFAAAK
>SODFM1_id__6498437__id__species_Candidatus_Veblenbacteria_bacterium_RIFOXYC2_FULL_42_11_species/1-200
MM-FE---LPKLPYSFDALEPYIDAKTMEIHQGKH-HAAYVAKLNEALDKSAEW-EA-K-KIEEI--VA-NY
D--KA-PE--EIKTALRNHGG-GHFN----HTLFWESLRP-AGG-VR--PSGKLQLAIVEAFGDFDKFKETF
TKSAVG-VF--GSGWAWLT-VEA-SGKLAIIT-TPNQD-NPLT---R----GF-KPLLGLDVWEHAYYLKYQ
NRRPEYIDAWW-NVVNWETVSERFN---
>SODFM1_id__6498922__id__species_Candidatus_Vogelbacteria_bacterium_GWA1_51_14_species/1-197
-M-HT---LPTLTYNYNALAPVIDEVTMKLHHGKH-HQGYVDKLNMALEKYPEL-AD-L-SLPDL--LA-DF
E--VV-PD--EIRSAVRNHGG-GHYN----HSLFWTMLTP--VG-SE--LPLELEKLLIESFGSLIEFKQQF
EAAGLA-RF--GSGWVWLA---R-NDRLEIIT-TANQD-TPLE---Q----GAA-ALLGVDVWEHAYYLNYQ
NRRADYLAKIW-SVVNWQTVAKLAKL--
>SODFM1_id__6499437__id__species_Candidatus_Vogelbacteria_bacterium_RIFOXYB1_FULL_42_16_species/1-202
-M-FQ---LPALKYGFDELEPYFDGETMRLHSGKH-HQTYADKLNSALTAWPDL-AQ-K-SIEEL--LA-DV
G--SL-PE--AIQKPVRNFGG-GYAN----HNFFFDIIGP-RDD-LL--PAGKLAEAIVRDFGSFENFKKEF
SDKTIS-IF--GSGWGWLV-ADT-ADHLSVTT-TANQD-SPLT------L-GL-KPLLACDVWEHAYYLKYQ
NRRADFVEAFF-QVIDWGRVEEIFTKIN
>SODFM1_id__6500004__id__species_Candidatus_Vogelbacteria_bacterium_RIFOXYD1_FULL_44_32_species/1-202
-M-HK---LPPLPYDYSDLSPYIDEETMRLHHDKH-HQAYIDKLNGALEKYPDW-AE-K-AVADL--LG-DL
E--AV-PA--EIKMAVRNHGG-GHFN----HSFFWEIMRP-RTD-NV--PEGELLFKLNEVFGDLLSFKEKF
TTAALG-QF--GSGWVWLV-QNG-QGELAIST-TANQD-SPLE------L-GQ-KPIIGCDVWEHAYYLKYQ
NRRAEYVDNFF-AVINWSVADANFKHAK
>SODFM1_id__6500516__id__species_Candidatus_Vogelbacteria_bacterium_RIFOXYD1_FULL_51_18_species/1-199
-M-HT---LLPLNYAYDALEPHIDARTMELHHTKH-HQAYIDKLNAALEKYPEG-AA-L-SIEEL--LR-NL
K--V--PE--EVRTAVRNHGG-GHAN----HSFFWTIIGP-SS--GT--PSVALVAALNSSFGSMEKFWEAW
QSKALG-LF--GSGWVWLV-KGG-DG-LSIIT-TANQD-SSIS---E----GK-TPILALDVWEHAYYLSYQ
NRRADYVTAFK-NVIQWDEVSRRFDLSM
>SODFM1_id__6504638__id__species_Candidatus_Woesebacteria_bacterium_GWA1_41_8_species/1-200
-M-FE---LPKLSYDYAALEPYIDEKTTQIHHTKH-HAAYIQNLNDAIKGHEDL-LK-K-TLEDL--LG-AV
D--KV-PE--EIRTKVRNHAG-GHLN----HALFWQIMTP-K-G-KKE-PQDKLSYEIKKAFGDFGAFKEEF
TAKAMG-RF--GSGWAFLV-IN---RKLEIVD-TPNQD-SPLI---D----KA-IPILGLDVWEHAYYLKYQ
NRRADYIEAWW-NVVNWEEVERRLKLYL
>SODFM1_id__6506196__id__species_Candidatus_Woesebacteria_bacterium_RBG_16_34_12_species/1-202
MT-FK---LPKLAYGYNALEPYIDAKTMDIHHTKH-HATYIEKLNQVLKDFPKL-HK-L-TIDKL--ID-NL
N--KV-PI--EIKTSVRNNGG-GHYN----HALFWKILTP-KAK-GK--PQGILLDSISSRFGSYDSFMEKY
SNTALS-QF--GSGWSWLI-IRN--GKLDIIN-TSNQD-SPIM---K----GY-FPILGIDVWEHAYYLKYQ
NRRVDYIKAWW-NIVNWNQVEKNFEASI
>SODFM1_id__6507471__id__species_Candidatus_Woesebacteria_bacterium_RBG_16_41_13_species/1-198
-M-FN---LPSLPYDYNALEPYIDEETMKIHHDKH-HATYVDNLNKALEGQNSL-LG-M-KIEEL--VM-SL
D--KV-PE--GIKQAVINNGG-GHAN----HSFFWQVMRP-SAG-DK--PTGKLAEAVISMFGSFDKFKEEF
TGKAMT-VF--GSGWAFLI-KP--DGTLALKR-HSFQN-SPLM---H----GD-KPVLGIDVWEHAYYLKYQ
NRRKDYIDAWW-NVVNWKQVEQNFN---
>SODFM1_id__6508194__id__species_Candidatus_Woesebacteria_bacterium_RIFCSPHIGHO2_01_FULL_37_10_species/1-200
MA-FD---LPNLPYDYNALEPYIDAKTMEFHHSKH-HRSYVDNLNKALEKYPDF-YK-K-PIEEI--LA-DI
E--SI-PS--DVRQAVINHGG-GHVN----HTFFWKIMTPKTTL------TRKLLESVNSTFGNFDKFKEEF
TSKAMS-VF--GSGWAFLI-TP--DKKLTIKR-HSFQN-SPLI---H----GN-IPILGIDVWEHAYYLKYQ
NRRADYISAWW-NVVNWGEASEIFSKAS
>SODFM1_id__6509140__id__species_Candidatus_Woesebacteria_bacterium_RIFCSPHIGHO2_01_FULL_41_10_species/1-202
MA-FE---LPELSYDYGALEPHIDRRTMEIHHDKH-HAGYVAKLNEALEGHDEL-LG-K-SIEEI--LR-DL
N--NV-PE--DIRTAVRNNGG-GHAN----HTLFWEIMGP-DVG-GE--PTGELMDAIKNQWNSLDFFKDEF
TKTAVN-RF--GSGWTWL--VSS-NGKLEVTS-TANQD-NPLS----EG--K--NPILGLDVWEHAYYLNYQ
NRRADYIEAWW-NVVNWQSVAKIFSNTK
>SODFM1_id__6509606__id__species_Candidatus_Woesebacteria_bacterium_RIFCSPHIGHO2_02_FULL_39_13_species/1-202
MA-FE---LPKLPYKYNALEPYIDEQTMTIHHTKH-HQAYIDNLNKALEAYPEY-YD-K-AIEEI--LM-KS
D--SL-PS--DIKQAVINHGG-GHYN----HSFFWKIMLPARTL-G---PAGHLKEALEKNFGSVDKFKEEF
TAKAMS-VF--GSGWAFLI-TP--DQKLSLKR-HSFQN-SPIM---K----GN-SPILGIDVWEHAYYLKYQ
NRRAEYIENWW-NVVNWEEAEKNFVTAS
>SODFM1_id__6510738__id__species_Candidatus_Woesebacteria_bacterium_RIFCSPHIGHO2_12_FULL_42_9_species/1-200
MM-FS---LPPLPYDYAALEPFIDTETMRIHHTKH-HAAYVQNLNDALKGKEDL-LN-D-IFE-L--IS-NL
K--KV-PE--ELQTKVKNQGG-GHAN----HSLFWKLMTP-K-P-AKT-PSHLLMSLIKKNFKDFKEFQEEF
SATAMG-RF--GSGWAWLV-VH---GKLEIID-TPNQE-SPLS---S----GL-TPILALDVWEHAYYLRYQ
NRRAEYIDAWW-NVVNWEEVENLYSAAQ
>SODFM1_id__6511742__id__species_Candidatus_Woesebacteria_bacterium_RIFCSPLOWO2_01_FULL_38_20_species/1-201
-M-FT---LPDLPYKYDALEPYIDEMTMKIHHDKH-HAAYVNNLNELLKDHPSL-LK-M-DAINL--VK-NL
D--KV-PE--GIRTKIRNNGG-GHAN----HSFFWQLMAP-KAD-RE--PRGELSEAIKNTFSNLEGFKEKF
TSVAMG-RF--GSGWAWLM-IN--NGKLEIID-TSNQE-TPLM---D----GK-PAILGLDVWEHAYYLKYQ
NRRADYIAAWW-NVVNWKQVEENFNEAS
>SODFM1_id__6512514__id__species_Candidatus_Woesebacteria_bacterium_RIFCSPLOWO2_01_FULL_39_14_species/1-201
ME-HK---LPELPYAYNALEPYIDERTMKIHHTKH-HQAYINNLNLALEKYPKL-FK-F-DVHSL--IS-NL
P--RL-PG--NIRNAVRNSGG-GHSN----HSLFWKIMRPARAS-R---PEGLLKKVLSNNFGSFDSFREKF
SQTALA-RF--GSGWAWL--VT--GSELVIED-TENQD-SPLS---R----KR-IPILGLDVWEHAYYLKYQ
NRRADYIEAWW-NIVNWDQVEINLRSAL
>SODFM1_id__6513710__id__species_Candidatus_Woesebacteria_bacterium_RIFCSPLOWO2_01_FULL_44_14_species/1-201
MA-FK---LPDLPYAYNALEPYIDEETMKLHHDKH-HAAYVDNLNKALEGQPEL-MQ-M-PIEEL--LA-NL
D--KV-EE--GKKQAVINHGG-GHAN----HSLFWVTMRPFSAQ-GG--PTGKLLDAIGTAFGSFETFKEKF
TEKAMG-IF--GSGWAFL--ID--DGKLSLKR-HSFQN-SPLM---H----GK-VPLLGLDVWEHSYYLKYQ
NRRAEYIEAWW-HVVNWQQVAENFKKV-
>SODFM1_id__6516826__id__species_Candidatus_Wolfebacteria_bacterium_RIFCSPLOWO2_01_FULL_45_19_species/1-201
-M-HT---LPKLSYAYDALEPHIDARTMEIHHGKH-HQTYVDKLNATLKLFPDL-QT-K-TVEEL--LS-NI
S--EV-PE--DIRQDVINYGG-GHAN----HSLFWRIMSP---N-GQG-PEGELADAIVKTFGGLDGFKEKF
TNVALN-VF--GSGWAWLI-VAK-DGSLKICQ-TPNQD-SPLT---N----GD-RPVLVLDLWEHSYYLLYQ
NRRGDYAKSWW-NLINWQEVSKLWTNRG
>SODFM1_id__6517900__id__species_Candidatus_Wolfebacteria_bacterium_RIFCSPLOWO2_01_FULL_47_17b_species/1-201
-M-YT---LPQLKYSYDALEPHIDAKTMEIHHTKH-HQAYIDKLNAALEKHPEV-DT-G-NLEGM--LE-NI
H--TI-PE--DIHTAVQNNGG-GHAN----HSFFWTSMSP--HP-RKE-PEGDLKTALEEAFGSMDDFKKKF
EEKATG-RF--GSGWAWLT-MDA--EKLRVHS-TPNQD-SPLM---E----KR-IPIIGLDVWEHAYYLKYQ
NRRADYVNAWW-QVLDWAAAEKNYELGG
>SODFM1_id__6518350__id__species_Candidatus_Wolfebacteria_bacterium_RIFOXYD12_FULL_48_21_species/1-201
-M-HT---LPPLPYAYNALEPFIDAKTLEIHHTKH-HQSYVDKLNAALEKYPEL-QS-K-TVEGL--IK-SL
D--EI-PE--AIRTTVRNNAG-GHFS----HTLYWNTMSP---T-AEE-PE-KLGKAIVETFGSIVEFKEQF
SKAAAN-VF--GSGWVWLAVVTT-NKKLKIVS-TQGHD-NPLM---T----DD-KPLMVIDVWEHAYYLHYQ
NRRPEYIQNWW-NIVDWKVVERNYNSLA
>SODFM1_id__6523472__id__species_Candidatus_Yanofskybacteria_bacterium_RIFCSPHIGHO2_01_FULL_41_21_species/1-191
MK-FE---LPKLGYSYDALEPYIDAKTMEIHHTKH-HQAYIDKLNAVLEKYPDL-GS-M-TIEEL--LK-NL
D--TV-EE--ADRTAIRNHGG-GYLN----HSLFWIIMDP---S-NQ--KNESLITDITATFGSLDDFKKQF
TDIATK-QF--GSGWAWLV-RDE-QEKLQLYS-TSNQD-SPYL---R----GH-TPLISLDVWEHAYYLKYQ
NRRPEYIENWW-QVIKFI----------
>SODFM1_id__6539767__id__species_Carboxysome_Bacteria_Proteobacteria_Gammaproteobacteria_Chromatiales_Halothiobacillaceae_Halothiobacillus_neapolitanus_c2_species/1-202
MA-FQ---LPELSYDYGALDKSIDAQTMEIHYSKH-HGAYVTNCNNAIAG-TEW-DD-K-SIEEI--MA-NV
S--KL-P------PAVRNNGG-GHFN----HALFWSILSP-NGG-DA--PSGDLADDINATFGSFSALKDQM
STAGAT-RF--GSGWAWLI-LDA-QGKLAVCS-TPNQD-NPTMDIAEIK--G--TPILGIDVWEHAYYLRYQ
NRRPDYLKAIW-DVISWDAVGDRYAAAK
>SODFM1_id__6541811__id__species_CattlePathogen_Bacteria_Proteobacteria_Gammaproteobacteria_Pasteurellales_Pasteurellaceae_Bibersteinia_trehalosi_USDA_ARS_USMARC_189_species/1-203
MA-YT---LPELGYAYDALEPHFDARTMEIHHSKH-HQTYVNNANAALEAH-EL-LE-K-CPGAL--IK-DL
S--QV-PA--DKRVAVRNNVG-GHVN----HTLFWKGL---KTG-TT--LQGALKEAIIRDFGSVENFQAEF
EKAATT-RF--GSGWAWLV-LN--EGKLAVVS-TANQD-NPLMGVAGCE--G--YPILALDVWEHAYYLHYQ
NRRPDYIKAFW-NVVNWDEAARRFEDKV
>SODFM1_id__6543150__id__species_CattlePathogen_Bacteria_Proteobacteria_Gammaproteobacteria_Pasteurellales_Pasteurellaceae_Histophilus_somni_129P_species/1-203
MA-YT---LPELGYAYDALEPHFDAQTMELHHSKH-HQTYVNNANAALETL-EF-TD-L-CPGQL--IT-KL
V--EV-PA--DKRTAIRNNVG-GHVN----HSLFWKGL---KTG-TT--LQGPLKDAIERDFGSVESFQAEF
EKAAAT-RF--GSGWAWLV-LN--QGKLEVVS-TANQD-SPLMGIAGCE--G--FPILVLDVWEHAYYLKFQ
NRRPDYIKAFW-NVVNWDVAAERFEKKI
>SODFM1_id__6544650__id__species_CattleRespiratoryPathogen_Bacteria_Proteobacteria_Gammaproteobacteria_Pasteurellales_Pasteurellaceae_Mannheimia_haemolytica_M42548_species/1-203
MA-YT---LPELGYAYDALEPHFDAKTMEIHHSKH-HQAYINNANAALEAH-EL-LE-K-CPGAL--IK-DL
S--QV-PA--EKRIAVRNNVG-GHVN----HTLFWKGL---KTG-TT--LQGALKEAIERDFGSVEAFQSEF
EKAATT-RV--GSGWAWLV-LE--EGKLAVVS-TANQD-NPLMGVAGVS--G--YPILVLDVWEHAYYLNYQ
NRRPDFIKAFW-NVVNWDEAARRFEEKV
>SODFM1_id__6581944__id__species_CG08_land_8_20_14_0_20_Ignavibacteria_37_9_curated_species/2-201
SS-FS---LPELPYSYDALEPYIDKMTMEIHHTKH-HNGYLTKLNAAVDG-TEL-EG-K-TLEEL--MA-EI
S--SH-S------MAVRNNGG-GHYN----HSLFWSIMKK-N-G-SK--PDGELSKGINSTFGSFDKFKEEF
SNAAAT-RF--GSGWAWLI-V-S-DGKLAITS-TPNQD-NPLMDLVEKK--G--TPILGIDVWEHAYYLKYQ
NKRPDYISNWF-NVINWEEVANRFALAK
>SODFM1_id__6588928__id__species_CG09_land_8_20_14_0_10_Roizmanbacteria_OP11_41_9_curated_species/1-187
MQ-YF---IPALPYDYKALEPYIDEATMHYHHDKH-HQAYVDKLNAVVAKHAVL-QK-G-KLEDL--MK-NL
D--SI-PE--SDKKAFRNNGG-GHLN----HTLYFEVMGP-Q----K---QDELLSRIKQTFGSLETMQEEF
NNNALT-QF--GSGWSWLV--D--TGNLKLYS-TANQD-SPFL---Q----GH-KPIIGLDVWEHAYYLKYQ
NKRGDYIKAWW-RVLKFL----------
>SODFM1_id__6603334__id__species_CG10_big_fil_rev_8_21_14_0_10_Buchananbacteria_OD1_33_19_curated_species/1-199
MK-YT---AEDLSYDYNALEPFIDQQTMEIHHDKH-YVGYVDKLNAALEPHPDL-QD-K-SLEDL--LK-NL
N--DI-PD--SIRSAVRNNGG-GALN----HAMFWQLLKK-DA------ISGDIATAIDERFGSLSEFKAQF
TDATLK-VF--GSGWAWLV-VAN--GQLEIVT-TANQD-TPIS---S----GQ-MPILGLDVWEHAYYLKYQ
NRRPEYIEAFF-NVINWEQVNEYYNNSK
>SODFM1_id__6609465__id__species_CG10_big_fil_rev_8_21_14_0_10_Falkowbacteria_OD1_37_14_curated_species/1-190
-M-YT---LQPLSYDYSMLEPFIDAATMEIHHSKH-HQAYVNNFNKALENNPEL-QN-R-TPEDL--IS-NL
N--TI-DE--TTKTAIRNHGG-GVIN----HNFFWSIMDP---N-NQ--PNAKLTEEIIAIFGSVEELKKQF
SETALK-HF--GSGWTWLV-REA-SGALKIYS-TSNQD-SPLT---L----GH-EPLLTIDVWEHAYYLKYQ
NRRVEYIENWW-KTVKLI----------
>SODFM1_id__6610008__id__species_CG10_big_fil_rev_8_21_14_0_10_Falkowbacteria_OD1_37_6_curated_species/1-198
-M-HT---LKSLPYTYDALEPFIDARTMEIHHSKH-HQGYVDKLNAALAGRDDL-AL-K-PVEEL--LA-DL
N--VT-PE--DIRMAVRNNGG-GVAN----HNLFWQIL---A-D-KI--LSGEVKSAIEKEFISFEKFKEEF
SKIALT-QF--GSGWAWL--VVN-NGKLEIMA-TSNQD-SPLS---T----GK-TPILTLDVWEHAYYLKYQ
NKRADYIEAFF-SIINWEKVDELFVKSK
>SODFM1_id__6611034__id__species_CG10_big_fil_rev_8_21_14_0_10_Falkowbacteria_OD1_39_11_curated_species/1-191
MA-FE---LPKLAYEYDALEPFIDARTMEVHHSKH-HQGYTDKFNAILEKYPEV-AS-M-QLEDI--FK-KL
N--DV-EE--ADRQGIRNNGG-GYIN----HKIFWESMGP---T-KN--VDEKLQNEIVETFGSLDAFKEEF
SKAAGS-QF--GSGWAWLV-RDE-NNKLKVYS-LANQD-SPYS---L----GH-TPIFNLDVWEHAYYLKYQ
NRRPEYIENWW-NVLKLV----------
>SODFM1_id__6612664__id__species_CG10_big_fil_rev_8_21_14_0_10_Falkowbacteria_OD1_44_15_curated_species/1-199
MS-YT---LMPLPYSYDALEPYLDAQTMEIHYSKH-HQGYVNNLNKALEQNPEL-AA-K-SPEKL--LS-DL
N--AI-PE--NIRASVRNQGG-GIAN----HNLFWQVL---K-A-VN--FSGPAADKVAEAFSGYDGFKEQF
SKAAAG-QF--GSGWAWL--VMN-GDKLEIMA-TANQD-SPLS---L----GK-TPILGIDVWEHAYYLKYQ
NRRPEYIEAFF-KVINWDKVNELYEQAG
>SODFM1_id__6615069__id__species_CG10_big_fil_rev_8_21_14_0_10_Harrisonbacteria_OD1_42_17_curated_species/1-199
---HE---LPELPYDYQSLEPYIDAETMEIHYSKH-HAGYVKNLNAVLEGYDTL-IG-K-SPSEL--LT-SL
D--SI-PE--PIRTAVRNNGG-GHYN----HSLFWKSMSS--DG-GKI-PTGSLLEALNEAFGSFDGFQAQF
SEVATK-HF--GSGWAWLS-KNN-AGQLTLSS-TPNQD-SPLM---K----GL-IPLLGLDVWEHAYYLKYH
NKRADYITAWW-NVVNWAEVSHRFTS--
>SODFM1_id__6627116__id__species_CG10_big_fil_rev_8_21_14_0_10_Niyogibacteria_OD1_46_36_curated_species/1-199
-M-HT---LPKLSYAYDALEPYIDARTMEIHHTKH-HQGYVDKLNAALEGYPEL-QG-K-SIEDL--LR-DV
E--YI-PE--DIRQAVINNGG-GHAN----HSLFWASMSP-EGG-GE--PQGSIAAAIQETFGGFSGFKEGF
AKAATG-RF--GSGWAWLV-KY--NGALAVIS-TANQD-SPLM---D----GQ-VPLLGLDVWEHAYYLTYQ
NKRPDYIAAWW-NTVNWQEAEKRFHA--
>SODFM1_id__6628594__id__species_CG10_big_fil_rev_8_21_14_0_10_Pacebacteria_OP11_44_54_curated_species/1-198
-M-HT---LPSLPFEYTALEPHIDAQTMEIHHTKH-HQAYIDKLNAALETHEGL-QA-L-SVEEL--LG-KL
S--SL-PE--EIKMAIRNHGG-GHAN----HSLFWSILG--G-T-TEA-PS--LSAKLTETFGSIEKFKEAF
ASAAAG-QF--GSGWAWLV-LKT--DALAVSS-TPNQD-SPLL---Q----AE-QPIIGLDVWEHAYYLKYQ
NKRPDYIQAFW-QVLDWSQVEARYVAMV
>SODFM1_id__6630030__id__species_CG10_big_fil_rev_8_21_14_0_10_Peregrinibacteria_36_19_curated_species/1-201
MM-FQ---LPQLPYSYDALEPHIDAKTMEIHHTKH-HAAYTNKLNEALEG-SEY-AA-K-SIEEL--LT-NL
S--SL-PA--NIQTAVRNHGG-GFYN----HNMFWEILSP-TGG-GL--PEGELLNAINTKFGSFETFKEQF
SAAAAT-RF--GSGWAWLV-LN--NGELEIVS-TANQD-CPLS---E----GK-TPIMGLDVWEHAYYLNYQ
NRRPDYISAFW-NVINWEKVAEKFNSLK
>SODFM1_id__6631079__id__species_CG10_big_fil_rev_8_21_14_0_10_Peregrinibacteria_55_24_curated_species/1-199
MP-FN---LPKLPYAYDALEPSIDAKTMEIHHGKH-HQAYVDKANAALEG-TEW-LS-R-PIEDV--MA-RL
M--EV-PE--DRRQAVRNHGG-GVLN----HAIFWTVMGP-KAG-GE--PQGDLGKAIQSAFGDFASFQEQF
TQAALS-QF--GSGWAWLV-A-G-DSRLEITQ-TANQD-SPVTQ----------TPLLCIDVWEHAYYLRYQ
NRRPEYVKAWW-NVVNWQEVAQRFAKVK
>SODFM1_id__6640293__id__species_CG10_big_fil_rev_8_21_14_0_10_Yanofskybacteria_OD1_46_23_curated_species/3-200
HP-FE---LPELSYDYSALEPYIDAQTMEIHHCKH-HQAYIDKLNMALEPYEDL-QT-Q-TLAEL--LK-NL
A--GL-PE--DIRGAVQNHGG-GHYN----HALFWKIMSP-T-G-GQ--VTEKFESALEKNFQSVEAFKETF
TQAAMG-QF--GSGWAWLA-KDG-QGRLSVVS-TPNQN-NPIS---D----GL-VPILGLDVWEHAYYLNYQ
NRRADYIKAWW-AVVDWTGAEENL----
>SODFM1_id__6646067__id__species_CG11_big_fil_rev_8_21_14_0_20_Liptonbacteria_OD1_35_14_curated_species/1-198
MS-YK---LKELPYSFDALEPFIDARTMEIHYTKH-HANYVSKLNDALDQAGNI-SE-K-SLNEI--LS-SL
S--AL-TE--DLREIIKNNGG-GHIN----HELFWSILTP-D-Y-KE--PS--LMQKIEENFESFDKFKDEF
TKSALN-RF--GSGWTWLV-LK--NGQLEILS-TGNQD-NPIMD--S----G--IPILGLDLWEHAYYLNYQ
NRRPDYIKAFW-NIVNWAEVENRLNKI-
>SODFM1_id__6658777__id__species_CG11_big_fil_rev_8_21_14_0_20_Peregrinibacteria_49_14_curated_species/1-201
MP-YT---LQSLPYAYDALEPHIDARTMEIHHTKH-HQGYITKVNAALEG-TEW-EG-K-PIEEV--IM-NL
S--AI-PE--DKRVAVQNNGG-GHAN----HSLFWSVLSP-EGG-GE--PTGELADAMAKSFGSFSDFQEAF
GAVAAG-RF--GSGWAWLL-VS--GGDLHIES-TANQD-SPLS---E----GK-TPILGLDVWEHAYYLHYQ
NRRPDYITAFW-NVVNWEEVQRRYRAAR
>SODFM1_id__6666039__id__species_CG12_big_fil_rev_8_21_14_0_65_Omnitrophica_42_8_curated_species/1-200
MN-FT---TPQLTFDVDALEPYIDAQTMEIHHDKH-HAGYVTKLNAALESHTKL-HT-K-TLGEL--LS-NL
E--KL-PA--NIQKDIDNNGG-GHAN----HSLFWNILSP-K----T--PSDDLIETMTESFGSFEAMQELL
IETATK-HF--GSGWAWIV-INQ-KGSLEITT-TPNQD-SPLT-I------GH-TPILGIDVWEHAYYLHYQ
NRRPDYIKAIL-QIINWKNVSDLYAETI
>SODFM1_id__6670772__id__species_CG18_big_fil_WC_8_21_14_2_50_Bacteroidetes_41_14_curated_species/5-205
VT-HE---MAPLPYAYDALEKAIDKETMEIHYDKH-FRGYYTKFLKAIEG-TDL-EY-M-TMDQI--FA-NI
T--KY-P------DAVRHNAG-GYFN----HAMYWTVMSP-DGG-GK--PTGELAAAIDKSFGSFDEFKKNF
SKAGAT-QF--GSGWAWLS-VDA-DGRLFVSS-TANQN-NPLMN-CKQK--G--TPILCMDVWEHAYYLRYQ
NKRTSYIESFW-LVVNWDEVASRYKATK
>SODFM1_id__6672363__id__species_CG18_big_fil_WC_8_21_14_2_50_Bacteroidetes_41_14_curated_species/1-197
MS-FK---LPALDYAYDALESSIDARTMEIHHTKH-HQAYINNLNNAIKD-TPW-EN-K-TIEEI--MA-TI
S--TA-G------PAIRNNGG-GHYN----HSIFWKMLSP-NGG-GQ--PGGDLLEAINSTFGSFEQFKEAF
SKAAAT-RF--GSGWAWLV-KTK-TG-LVVTS-TPNQD-NPLMDVAEVK--G--TPILALDVWEHAYYLHYQ
NRRPDYITAFF-NVINWKEVSSRY----
>SODFM1_id__6675808__id__species_CG18_big_fil_WC_8_21_14_2_50_Ignavibacteriales_31_20_curated_species/2-202
GK-FN---LPELTYGYDALEPYIDATTMEIHFSKH-HAAYVNNLNNAIAG-TEL-EA-K-SLDEL--LA-NA
G--ML-P------TAVRNNGG-GHFN----HSLFWSIMGK-DKG-GN--PSGKLAEELNSTFGSFESFKDAF
SKAAAT-RF--GSGWAWLL-V-K-DGKLVVSS-TPNQD-NPLMDIAEVE--G--TPILGLDVWEHAYYLKYQ
NRRPEYIENFF-NVINWDEVSKRYENTL
>SODFM1_id__6689353__id__species_CG22_combo_CG1013_8_21_14_all_Vogelbacteria_OD1_37_9_curated_species/1-201
-M-YK---LNPLNYGYADLEPYFDEATMKLHHDKH-HQSYLDKLNLALTNSPDL-AA-Q-PIEDL--LT-NL
A--TL-PE--ELKSAVRNSGG-GYAN----HNLFFNLIGP-SDQ-TE--ATGDLAEAIKLKFSSFEQFKKDF
TEKALS-VF--GSGWVWLT-LDQ-SG-LQIVT-TANQD-SPLS------L-GL-QPILACDVWEHAYYLKYQ
NRRVEFIDAFF-QVVDWPAVAKHYDTIK
>SODFM1_id__6690517__id__species_CG22_combo_CG1013_8_21_14_all_WWE3_39_12_curated_species/1-200
MN-FT---TPQLTFDVDALEPYIDAQTMEIHHDKH-HAGYVTKLNAALESHTKL-HT-K-TLGEL--LS-NL
E--KL-PA--NIQKDIDNNGG-GHAN----HSLFWNILSP-K----T--PSDDLIETMTESFGSFEAMQELL
IETATK-HF--GSGWAWIV-INQ-KGSLEITT-TPNQD-SPLT-I------GH-TPILGIDVWEHAYYLHYQ
NRRPDYIKAIL-QIINWKNVSDLYAETI
>SODFM1_id__6692399__id__species_CG2_30_FULL_Anaerolineae_57_67_curated_species/1-200
MA-FQ---LPALPYAYDALEPFIDAQTMTIHHTKH-HQAYITNLNAALEKHQEL-GG-W-SLTDL--VA-KL
A--DV-PE--DIRGAVRNHGG-GHWN----HDLFWQVMAP-KAG-GE--PKGALAKAIDSDFGGFANFKAEF
DKAAMG-RF--GSGWAWLV-VKG--GKLVVTS-SANQD-NPLS---D----GL-KPVLGIDVWEHAYYLKYQ
NRRADYVAAFW-HVVNWDEVARRFAA--
>SODFM1_id__6704793__id__species_CG2_30_FULL_Fibrobacteres_45_31_curated_species/1-197
MA-FE---LPKLPYAYTALEPYYDAQTLEIHYSKH-HNTYTVNFNKAV----DA-AG-K-TAEEI--LT-SL
D--SV-PA--DKKTALVNHGG-GFWN----HSFLWESLAP-NAG-GEA--KGNLGSAIKAKWGSFAAFQEVF
SAKAVG-HF--GSGWAWLV-VNQ-KGELEVVD-THDQI-CPLT--------G--KPLMVIDVWEHAYYLKFK
NVRPDWVKSWW-NIVNWDKAEERFNAIS
>SODFM1_id__6706043__id__species_CG2_30_FULL_Ignavibacteria_36_16_curated_species/2-201
AK-FE---LPQLPYAYDALEPYIDKMTMEIHHSKH-HNAYVTNLNKAVDG-TEL-EG-K-SLEEM--FG-TI
S--KL-P------AAVRNNGG-GHFN----HSLFWQIMKK-DGG-SA--PTGKLSEAVISAFGSFEKFKELF
SNAAAT-RF--GSGWAWLV-V-A-DGKLVVSS-TPNQD-NPLMDVADVK--G--TPILGLDVWEHAYYLKYQ
NKRPDYIQNWW-NVVNWDEVASRFDKV-
>SODFM1_id__6728662__id__species_CG_4_10_14_0_2_um_filter_Komeilibateria_OD1_37_10_curated_species/1-190
-M-HQ---LTKLNYAYDALEPYLDAKTMEIHHSKH-HQTYVDKLNKALENYPTL-QE-F-TVAEL--LT-KI
D--TI-DP--QDKQAIINHGG-GVAN----HNFFWQIMDP---A-NK--PDEQLQQEITTTFGSIDLFKEKF
SQTALN-HF--GSGWAWLV-RDQ-NNQLQIYS-TTNQN-SPLS---L----GH-QPLLTIDVWEHAYYLKFQ
NKRADYINNWW-SVIKLI----------
>SODFM1_id__6731640__id__species_CG_4_10_14_0_2_um_filter_Saccharibacteria_52_9_curated_species/1-198
-M-FT---LPDLDYSYDVFGKYISKDIMELHHSKH-HQTYVDKLNGAIEQAPEL-AG-E-SLEEL--IS-NL
D--NV-PE--AVRGVVRNHGG-GHYN----HSLFWKFMSP--DG-GE--PGGTLGDALKAKYGDFQGFMDAF
GDKALG-VF--GSGWVWLQ---P-D--LSIVT-TPNQD-SPLN---S----GGSAPLLGLDVWEHAYYLDYT
YKRADYIKAWW-HIVNWHEAQSRYKTAS
>SODFM1_id__6736748__id__species_CG_4_10_14_0_8_um_filter_cor_Kerfelbacteria_OD1_42_10_curated_species/1-191
MK-YE---LPKLNYAYDALEPFIDASTMEIHHSKH-HQAYTDNFNKALAEHPDL-GE-M-PVEEL--LA-KV
N--EI-DQ--KDKNALRNHGG-GYYN----HKLFWELMDP---S-NK--KDEALIKDIKKEFGSVDSFKEQF
SETAKT-LF--GSGWAWLV-RNE-KGRLRVYG-LPNQD-SPFQ---K----GH-TPIIGLDVWEHAYYLKYQ
NRRPEYIENWW-NVLKLI----------
>SODFM1_id__6739417__id__species_CG_4_10_14_0_8_um_filter_cor_Pacebacteria_OP11_42_14_curated_species/1-198
-M-HT---LPALPYEYSALEPHIDARTMEIHHTKH-HQAYIDKLNAALDGALDL-QA-L-SVEDL--LR-KF
D--SL-PE--AIKTAVRNHGG-GHAN----HTLFWESM-----S-SEA-PSEELTAAITANFESLEKFKEQF
TAAAGG-RF--GSGWAWLV-AEP--DKLAVYS-TANQD-SPLM---Q----GD-TPLLGLDVWEHAYYLNYQ
NRRPDYVTAFW-NLVNWSAVASRHQAVL
>SODFM1_id__6745566__id__species_CG_4_8_14_3_um_filter_Armatimonadetes_58_9_curated_species/1-204
MA-YE---VPDLPYAFDALEPYIDAQTMEIHHDKH-HAAYAANLSKAVAG-TEL-DG-K-CAVEL--IA-DL
S--AV-PE--NIRNAVRNHGG-GYVN----HNLFWEIMGP-NGG-GE--PSGDLSEAIATTFGSFDAFREQF
SNAAAT-RF--GSGWAWLG-L-R-DGALCVCS-SPNQD-SPLM-VAE----CSARPILTLDVWEHAYYLKYQ
NRRPDYIAAWW-NLINWEAVAAKYEAAL
>SODFM1_id__6753084__id__species_CG_4_9_14_0_2_um_filter_Peregrinibacteria_41_14_curated_species/1-200
-M-FL---LPQLAYNYDALEPHIDKDTMKIHHAKH-HQGYVNNLNAALENHPDL-GN-K-EIEYI--LM-NL
D--SV-PE--AIRTTVRNNGG-GHYN----HSLFWTIMSA-NGG-GE--PTGPLAEAITQKWSSFSNFKEEF
NNAAKT-RF--GSGWAWLC-KDG-NGNLQITS-TANQD-SPLS---E----GL-VPIMGLDVWEHAYYLKHQ
NKRPEYIESWW-NVVDWNQVAQNFAT--
>SODFM1_id__6756106__id__species_CG_4_9_14_0_2_um_filter_Roizmanbacteria_OP11_39_13_curated_species/1-188
MS-HQ---LPDLSYDFSALEPHIDEQTMHIHHDKH-HAGYVAKLNAVIEKNPTL-EG-K-DLVEL--MK-GV
D--SL-SE--EDKTAFINNGG-GHLN----HSHFWEIMGP-E----K---QDELQERVKSTFGSVESFKEEF
GNVATT-RF--GSGWAWLV--D--SGELKIYS-TPNQD-SPYL---K----GD-TPLIGLDVWEHAYYLKYQ
NLRPDYIKAWW-NVLKVLE---------
>SODFM1_id__6765837__id__species_CG_4_9_14_3_um_filter_150_Magasanikbacteria_OD1_32_9_curated_species/1-192
MK-HE---LPQLQYSYDALEPFIDAQTMEIHHSKH-HQGYTDKFNTALEKYPEL-QE-K-NAEDL--LK-EI
N--SI-DE--ADKKAIVNNGG-GYIN----HSLFWTVLGP---T-KQ--VDENLVKEIEETFDSLESFKELF
TKEAST-KF--GSGWTWLV-RDE-NGKLKVYS-TSNQD-SPLS---L----GH-TPILTLDVWEHAYYLKYQ
NRRPEYIASWW-NVLKLLP---------
>SODFM1_id__6781559__id__species_DessicationTolerance_Bacteria_Cyanobacteria_Pleurocapsales_Chroococcidiopsis_thermalis_PCC_7203_species/2-204
GD-FK---LPPLPYDYKALEPHIDAQTMRIHHDRH-HATYVKNLNAAIAKYPKL-KG-Q-TAEQL--IQ-KL
D--SL-PQ--DIRMTIRNNGG-GHVN----HSMFWEIMSP-KGG-GE--PTGEIASVIKKNFGSFANFQQQF
NQAGEK-QF--GSGWAWLV-RTP-DGKFQVTS-TANQD-SPLM---E----GN-YPIMGNDVWEHAYYLKYR
NRRAEYLKAWW-NVVNWQEINQRLALAA
>SODFM1_id__6783014__id__species_DessicationTolerance_Bacteria_Cyanobacteria_Pleurocapsales_Chroococcidiopsis_thermalis_PCC_7203_species/1-203
MA-FE---LQSLPYANDALEPYIDTQTMQIHHDLH-HGTYVNNLNTALQSQPDL-QS-K-SIDEL--IR-DL
N--SL-PE--AVRTPVRNNGG-GHFN----HSIFWTLMAP-NAG-GE--PTGAIAQVISDNFGDFENFKTQF
NDAGTK-RF--GSGFVWLV-RSA-GGKYEIVS-TPNQD-NPWT---D----GH-FPIMCNDVWEHAYYLKYQ
NRRAEYLKQWW-NTVNWSEVNNRLSTAP
>SODFM1_id__6786514__id__species_DessicationTolerance_Bacteria_Cyanobacteria_Pleurocapsales_Chroococcidiopsis_thermalis_PCC_7203_species/2-204
NP-AQ---LPPLPYEYNALEKAIDAKTMKLHHDEH-HATYVEELNSALKKYPDL-RN-R-SVETM--LR-DL
D--GI-PE--AIRTTVQNNGG-GHLN----HTIFWQIMSP-KGG-GQ--PTGQIAQEINKTFGSFEKFREQF
NAAGGD-RF--GSGWVWLV-RNA-KGQLEITS-MPNQD-NPIM---K----DR-YPIMGNDVWEHAYYLRYQ
NRRAEYLNNWW-NVVNWEEINRRWQASS
>SODFM1_id__6797035__id__species_EntericPathogen_Bacteria_Proteobacteria_Gammaproteobacteria_Enterobacteriales_Enterobacteriaceae_Salmonella_enterica_Enterica_sv_Heidelberg_41578_species/1-203
MS-YT---LPSLPYAYDALEPHFDKQTMEIHHTKH-HQTYVNNANAALENL-EF-AD-L-PVEEL--IT-KL
D--QV-PA--DKKTVLRNNAG-GHAN----HSLFWKGL---KKG-TT--LQGDLKAAIERDFGSVDNFKAEF
EKAAAT-RF--GSGWAWLV-LKG-D-KLAVVS-TANQD-SPLMGISGAS--G--FPILGLDVWEHAYYLKFQ
NRRPDYIKEFW-NVVNWDEAAARFAAKK
>SODFM1_id__6804411__id__species_EntericPathogen_Bacteria_Proteobacteria_Gammaproteobacteria_Enterobacteriales_Enterobacteriaceae_Shigella_flexneri_2003036_species/1-203
MS-YT---LPSLPYAYDALEPHFDKQTMEIHHTKH-HQTYVNNANAALESL-EF-AN-L-PVEEL--IT-KL
D--QL-PA--DKKTVLRNNAG-GHAN----HSLFWKGL---KKG-TT--LQGDLKAAIERDFGSVDNFKAEF
EKAAAS-RF--GSGWAWLV-LKG-D-KLAVVS-TANQD-SPLMGISGAS--G--FPILGLDVWEHAYYLKFQ
NRRPDYIKEFW-NVVNWDEAAARFAAKK
>SODFM1_id__6821524__id__species_FreshWater_Bacteria_Proteobacteria_Gammaproteobacteria_Enterobacteriales_Enterobacteriaceae_Rahnella_aquatilis_HX2_species/3-205
MS-YS---LPSLPYAYDALEPHFDKETMEIHHTKH-HQAYVNNANAALESL-EL-AA-L-PVEEL--IT-KL
D--QV-PA--DKKVALRNNAG-GHAN----HSLFWKGL---KTG-TT--LQGELKSAIERDFGSVDAFKETF
EKAATT-RF--GSGWAWLV-LK--DGKLAVVS-TANQD-SPLMGISGAS--G--YPLLGLDVWEHAYYLKYQ
NKRPDYIKAFW-AVVNWDEAAKRLAEAK
>SODFM1_id__6824050__id__species_FruitingBody_Bacteria_Proteobacteria_deltaepsilon_subdivisions_Deltaproteobacteria_Myxococcales_Cystobacterineae_Cystobacteraceae_Stigmatella_aurantiaca_DW43_1_species/2-203
AATFT---LDDLPYAYEALEPVIDAETMRIHHGAH-HKAYVDNLNKAVAANSAL-AG-Q-SLDKI--LA-NV
S--RY-D------AAVRNNAG-GHYN----HTLFWKLMAP-PGG-GA--PSKALADQITKDFKSIDEFKKAF
AEAGTK-RF--GSGWAWLV-W-T-GDKLQVGS-TPNQD-NPLMD-SELK--G--TPVIANDVWEHAYYLKHR
NKRDSYLSGWW-EVLNWNEANRLFDEAR
>SODFM1_id__6831265__id__species_GutMicrobiota_Bacteria_Proteobacteria_Gammaproteobacteria_Enterobacteriales_Enterobacteriaceae_Hafnia_alvei_FB1_species/1-204
MS-YT---LPSLPYAYDALEPHFDKQTMEIHHSKH-HQAYVNNANAALESL-EL-AK-L-TAEEL--IA-QL
D--KV-PA--EKRTALRNNAG-GHAN----HSFFWKGL---KLG-TE--LKGDLKAAIERDFGSVDKFKEEF
EKAAAT-RF--GSGWAWLV-LKA-DGKLAVVS-TANQD-SPLMGVSGAS--G--YPIAGLDVWEHAYYLKYQ
NRRPDYIKAFW-SVVNWDEAAKRFTEAK
>SODFM1_id__6834963__id__species_GutMicrobiota_Bacteria_Proteobacteria_Gammaproteobacteria_Enterobacteriales_Enterobacteriaceae_Leclercia_adecarboxylata_USDA_ARS_USMARC60222_species/1-203
MS-YT---LPSLPYAYDALEPHFDKQTMEIHHTKH-HQTYVNNANAALESL-EF-AS-L-PAEEL--IT-KL
D--QL-PA--DKKTVLRNNAG-GHAN----HSFFWKGL---KTG-TT--LQGDLKAAIERDFGSVDNFKAEF
EKAAAT-RF--GSGWAWLV-LKG-D-KLAVVS-TANQD-SPLMGISGAS--G--FPIVGLDVWEHAYYLKFQ
NRRPDYIKAFW-DVVNWDEAAARFAAKK
>SODFM1_id__6840383__id__species_GutMicrobiota_Bacteria_Proteobacteria_Gammaproteobacteria_Enterobacteriales_Enterobacteriaceae_Proteus_mirabilis_HI4320_species/1-204
MS-YT---LPALPYAYDALEPHFDERTMEIHHTKH-HQTYVNNTNTALEKL-EL-AG-L-EIDEL--VK-NL
H--KV-PA--DQRTFVRNNAG-GHSN----HTFFWKGL---KLG-TQ--LHGSLKDAIERDFGSVDAFKELF
EKAAAS-RF--GSGWAWLV-LKD-DGKLAVVS-TANQD-SPLMGLAGAS--G--YPIIGLDVWEHAYYLKYQ
NRRPDYIKAFW-SVVNWDEAQKRYQSKA
>SODFM1_id__6844598__id__species_GutMicrobiota_Bacteria_Proteobacteria_Gammaproteobacteria_Enterobacteriales_Enterobacteriaceae_Providencia_stuartii_MRSN_2154_species/1-204
MS-YT---LPALPYAYDALEPHFDKQTMEIHHTKH-HQTYVNNTNTALEKL-EL-AN-L-DIDDL--IQ-QL
D--KV-PA--DQRTFVRNNAG-GHSN----HSLFWKGL---KLG-TE--LSGDLKAAIERDFGSVDAFKEQF
EKAAAS-RF--GSGWAWLV-LKD-DGKLAVVS-TANQD-SPLMGISGTS--G--YPIIGLDVWEHAYYLKYQ
NRRPDYIKAFW-SVVNWDEAAKRFAEKT
>SODFM1_id__6849305__id__species_GutMicrobiota_Bacteria_Proteobacteria_Gammaproteobacteria_Enterobacteriales_Enterobacteriaceae_Yokenella_regensburgei_ATCC_43003_species/1-203
MS-YT---LPSLPYAYDALEPHFDKQTMEIHHTKH-HQAYVNNANAALESL-EF-AN-L-SAEEL--IA-KL
D--QL-PA--DKKTVLRNNAG-GHAN----HSLFWKGL---KIG-TT--LQGDLKAAIERDFGSVDNFKAEF
EKAAAT-RF--GSGWAWLV-LKG-D-KLAIVS-TANQD-SPLMGISGAS--G--FPIVGLDVWEHAYYLKFQ
NRRPDYIKAFW-DVVNWDEAAARFAAKK
>SODFM1_id__6866666__id__species_Halophile_Bacteria_Proteobacteria_Gammaproteobacteria_Oceanospirillales_Halomonadaceae_Chromohalobacter_salexigens_1H11_DSM_3043_species/1-202
MA-HQ---LPTLPYAYDALEPHIDALTMEIHHSRH-HQTYVNNLNAALEGTGLE-S--L-PVETL--LG-EL
E--RV-PE--DKRQAVINNGG-GHAN----HSLFWTVMSP-QGG-GA--AKGDLASAIERDLGGDDAFREAF
TQAAVK-RF--GSGWAWLS-VTP-AKHLVVEN-TLNQD-SPLM---H----GN-TPILGLDVWEHAYYLKYQ
NKRPEYIKAFF-EVIDWDEVARRYAEAT
>SODFM1_id__6869009__id__species_Halophile_Bacteria_Proteobacteria_Gammaproteobacteria_Salinisphaerales_Salinisphaeraceae_Salinisphaera_shabanensis_E1L3A_species/1-200
MA-FE---LPDLPYDYDALEPYIDGRTMEIHYEKH-HNAYLTKFKKAIEG-TEL-ED-Q-DLETI--LS-KA
G--QH-G------PGVRNQGG-GFYN----HILFWDSMSP-SGG-GK--PTGGLGTAIDSSFGSFDSFKEEF
TNAATG-LF--GSGFVWLV-P-Q-GNQLKIVS-TQNQD-NPIMDVSE--S-G--KPVMGLDVWEHAFYLKYQ
NRKPEYVDAWW-NVVNWDGIAKRYDEQV
>SODFM1_id__6873553__id__species_HalophileHytrothermalVent_Bacteria_Proteobacteria_Gammaproteobacteria_Alteromonadales_Idiomarinaceae_Idiomarina_loihiensis_L2TR_species/1-202
MC-FK---LPALPYNYDALEPHVDAMTMEIHHQRH-HQTYVNGLNQALAETRYE-K--W-DLSEL--LR-QI
E--SI-PS--NMQSAVRNHGG-GHAN----HSLFWQVMSP-QGG-GE--PTGNLAKAIETDIGGFKAFQEQF
TQAAVS-RF--GSGWAWLV-INA-NGQLEITS-TANQD-SPLM---D----GL-TPILELDVWEHAYYLKYQ
NKRADYIAAFY-EVIHWPEVARRFEEHE
>SODFM1_id__6876259__id__species_HalophileThermophile_Bacteria_BacteroidetesChlorobi_group_Bacteroidetes_Bacteroidetes_Order_II_Incertae_sedis_Rhodothermaceae_Rhodothermus_marinus_DSM_4252_species/1-203
MA-FT---LPPLPYPYDALEPYVDAQTMEIHHTKH-HQGYVNNLNKALEGYPEL-QN-K-SIEEL--LR-GI
N--EI-PE--AIRTAVRNNGG-GHAN----HSLFWTIMKP-NGG-GE--PTGELAEAIKATFGSFEAFKEKF
SAEAAG-RF--GSGWAWLV-VDE-NGKLQVYS-TPNQD-SPYM---Q----GH-TPILGLDVWEHAYYLKYQ
NRRAEYIQNWW-NVVNWDQVAQYYKEAL
>SODFM1_id__6889275__id__species_HumanBodyLouseSymbiont_Bacteria_Proteobacteria_Gammaproteobacteria_Enterobacteriales_Enterobacteriaceae_Candidatus_Riesia_pediculicola_USDA_species/1-197
MK-HT---SLKLSYGYRDLEPFLDERTIFLHYEMH-YRTYVNNTNQLLQEIKNL--K-KYDLFNL--IQ-NL
S--N--QD---LKILLRNNAG-GVIN----HEIFFKGLKI---G-TSQ----KMQYVIESKFENIKKFKEKF
EKKAIS-CF--GSGWTWLV--LK-NEDLSVMN-TPNQE-NPFM---N--DSSTYYPIFGIDLWEHSYYLKYQ
NRKKEYIQSFW-NVLNWEEAE--LLIGK
>SODFM1_id__6892849__id__species_HydrothermalVents_Bacteria_Proteobacteria_Gammaproteobacteria_Thiotrichales_Piscirickettsiaceae_Thiomicrospira_crunogena_XCL_2_species/1-202
MA-FT---LPDLPYDYDALEVSIDARTMEIHHTKH-HNTYVTNLNNAIAD-TEN-AD-K-SLEDL--IA-NA
G--SI-S------PAVRNNGG-GHWN----HSFFWEVMTG-DSM-GA--PTGALADDINATFGSVDAMKEKF
NTAGAT-RF--GSGWAWLT-VSA-DGKLEISS-TPNQD-NPLMDVAEVK--G--TPILGLDVWEHAYYLRYQ
NLRPAYMQAWW-DVVNWNKVSELYQAAK
>SODFM1_id__6898536__id__species_HyperThermophileBacteria_unclassified_Bacteria_Thermobaculum_terrenum_ATCC_BAA_798_species/1-202
-M-HE---LPPLPYDYNALEPYIDEQTMRLHHDKH-HGTYVNNLNQALEKYPEL-QN-K-SAEDL--LR-DI
N--SI-PE--DIRTAVRNNGG-GHVN----HSMFWVIMKP-NGG-GE--PYGPIADAIKQTFGSFEEFKRQF
NDAGAK-RF--GSGWVWLV-RTP-DGQLQVIS-TANQD-SPLM---E----GL-YPIMGNDVWEHAYYLKYQ
NRRAEYLEAWW-NVVNWDEINRRFEQSS
>SODFM1_id__6909782__id__species_InfantSepsisPathogen_Bacteria_Proteobacteria_Gammaproteobacteria_Enterobacteriales_Enterobacteriaceae_Cronobacter_sakazakii_ATCC29544_species/1-203
MS-YT---LPSLPYAYDALEPHFDKQTMEIHHTKH-HQTYVNNANAALESL-EL-AN-L-PVEEL--IT-KL
D--QV-PA--DKKTVLRNNAG-GHAN----HSLFWKGL---KKG-TT--LQGDLKAAIERDFGSVEKFKEEF
EKAAAT-RF--GSGWAWLV-LKG-D-KLAVVS-TANQD-SPLMGISGAS--G--YPILGLDVWEHAYYLKFQ
NRRPDYIKEFW-NVVNWDEAAARFASQK
>SODFM1_id__6913132__id__species_InsecticidalToxins_Bacteria_Proteobacteria_Gammaproteobacteria_Enterobacteriales_Enterobacteriaceae_Photorhabdus_luminescens_laumondii_ATCC29999_species/1-204
MS-YS---LPSLPYSYEALEPHFDKQTMEIHHTKH-HQTYVNNTNSALEAF-EL-SG-L-DIDDL--IQ-QL
D--KI-PA--DKRTFVRNNAG-GHAN----HSLFWKGL---KLG-TT--LQGSLKEAIERDFGSVDSFKEKF
EQAAAT-RF--GSGWAWLV-LKD-DGKLAVVS-TANQD-NPLMGISGAS--G--YPIIGLDVWEHAYYLQYQ
NRRPDYIKAFW-SVVNWDEAAIRYQEKV
>SODFM1_id__6916563__id__species_InsecticidalToxinsNematodeMutualist_Bacteria_Proteobacteria_Gammaproteobacteria_Enterobacteriales_Enterobacteriaceae_Xenorhabdus_nematophila_AN61_species/1-204
MS-YS---LPSLPYSYDALEPHFDKQTMEIHHSKH-HQTYVNNTNTALEAF-EC-NT-L-DIDDL--IQ-QL
D--KI-PA--DKLTFVRNNAG-GHSN----HSLFWKGL---KLG-TE--LSGALKMAIERDFGSIDNFKEKF
EQAAAT-RF--GSGWAWLV-LKE-DGKLAVVS-TANQD-SPLMGIAGAS--G--YPIVGLDVWEHAYYLQYQ
NRRPDYIKAFW-HVVNWDEATKRYEEKI
>SODFM1_id__6925817__id__species_IntracellularParasiteOfOtherBacteria_Bacteria_Proteobacteria_deltaepsilon_subdivisions_Deltaproteobacteria_Bdellovibrionales_Bdellovibrionaceae_Bdellovibrio_exovorus_JSS_species/1-195
MK-FK---LPKLPYAENALEPIIDAETMKIHHTRH-HQAYVDNLNKALEKN-------KANLQQL--LA-NV
----------STRSAIRNNAG-GHWN----HSFFWTILTP-NK---ED-P-KDLEAEIVQTFGSFDAFKAEF
EKNGLS-QF--GSGWAWLI--NA-EGKLEVTA-TPNQD-NPLMDVASKR--G--TPILGIDVWEHAYYLKYQ
NKRAEYLKNFW-EIINWKQVAKYDQEAK
>SODFM1_id__6959643__id__species_LandfillSoil_Bacteria_Proteobacteria_Gammaproteobacteria_Alteromonadales_Alteromonadaceae_Alishewanella_agri_BL06_species/2-204
TP-FT---QAPLPYAANALEPVIDAKTMEIHHGRH-HLAYVNNLNAQVENFPKL-AE-L-SLEQM--MQ-QM
S--SF-NA------AVRNNGG-GHYN----HQLFWQLMAP-VGG-GA--PSVALTAAIERDFGSLDAMKTAF
NQAAAS-RF--GSGWAWVI-VNK-DGKLQVTS-TANQD-NPLMDVVEER--G--APILALDVWEHAYYLAYQ
NRRGDYSQAWW-QLVNWHKVNQLFEQAS
>SODFM1_id__7010536__id__species_MealybugsEndosymbiont_Bacteria_Proteobacteria_Gammaproteobacteria_Enterobacteriales_Enterobacteriaceae_Candidatus_Moranella_endobia_PCIT_species/1-202
MN-FT---LPYLPYSYEAMEPHIDKETMRIHHTKH-HQAYVNNANIALENF-DF-AH-M-PVDEL--IQ-KL
D--QI-HA--NNQTLLRNNAG-GHAN----HSLFWNGL---KQG-TI--LQGKFKSAIEHDFGNIEAFKETF
EQSAVA-YF--GSGWTWLV-KK--DLKLAVVS-TANQD-NPLMGISGTA--G--YPILGLDIWEHAYYLKYQ
NRRTDYVKSFW-HVVNWDVAAARFNQA-
>SODFM1_id__7024557__id__species_MiceEntericPathogen_Bacteria_Proteobacteria_Gammaproteobacteria_Enterobacteriales_Enterobacteriaceae_Citrobacter_rodentium_ICC168_species/1-203
MS-YT---LPSLPYAYDALEPHFDKQTMEIHHTKH-HQTYVNNANAALESL-EF-AS-L-PVEEL--IT-KL
D--QV-PA--DKKTVLRNNAG-GHAN----HSLFWKGL---KKG-TT--LQGDLKAAIERDFGSVEKFKEEF
EKAAAT-RF--GSGWAWLV-LKG-D-KLAVVS-TANQD-SPLMGISGAS--G--FPILGLDVWEHAYYLKFQ
NRRPDYIKEFW-NVVNWDEAAARFAAKK
>SODFM1_id__7038091__id__species_NonPhototroph_Bacteria_Chloroflexi_Chloroflexi_Herpetosiphonales_Herpetosiphonaceae_Herpetosiphon_geysericola_species/1-201
MA-FT---LPALPYDYGALEPQLDAETMYIHHQKH-HNTMVTNLNAALADYPKL-QS-M-NVAEL--LH-GL
S--NL-PS--AIQTAVRNNAG-GHAN----HSIWWATLSP-KGG-GS---AGALAAAINAKYGSFGSFQNSY
NDIAS-RRF--GSGWGWLS-TDS-KGTLYLAS-YPNQD-SPYM---E----G--TPLLGVDVWEHAYYLKFR
QKRAEFLSAWW-NVINWSEVGRRYDLAI
>SODFM1_id__7042115__id__species_NonPhototroph_Bacteria_Chloroflexi_Chloroflexi_Herpetosiphonales_Herpetosiphonaceae_Herpetosiphon_geysericola_species/1-200
MA-FE---LPALPYATDALEKAIDAQTMEIHHGKH-HAAYVNNLNAALEKYPEL-QS-K-SLHEL--IS-DL
N--SL-PE--DIRTAVRNNGG-GHAN----HSLFWNILSP-NGG-GE--PAGKLGEEITATFGSLDAFKEQF
AKAATT-RF--GSGWAWLV-RNA-DGKLAVTS-TANQD-SPVM---E----GQ-TPLLGLDVWEHAYYLRYQ
NRRPDYIKTWW-EVLDWNKVAENDK---
>SODFM1_id__7050248__id__species_OralMicrobiota_Bacteria_Proteobacteria_Betaproteobacteria_Burkholderiales_Burkholderiaceae_Lautropia_mirabilis_ATCC_51599_species/1-206
MA-YT---LPKLGYAYDALEPHIDAQTMEIHHTKH-HQTYVNNLNAALEGAGLP-TD-E-PVEKL--IT-RL
D--SL-PE--AIRGAVRNNGG-GHAN----HTLFWTVMAP-NKG-GK--PTGALASAIDRDLGGFDAFKDAF
TKAALT-RF--GSGWAWLS-VSP-EGKLVVES-SANQD-SPLMGAGS----GN-TPVLGLDVWEHAYYLHYQ
NRRPDYIAAFY-NVVNWDEVARRFDAAK
>SODFM1_id__7054704__id__species_Pathogen_Bacteria_Proteobacteria_Betaproteobacteria_Burkholderiales_Alcaligenaceae_Bordetella_bronchiseptica_RB50_species/2-204
MP-YV---LPALSYAYDALEPHIDARTMEIHHTRH-HQTYVNGLNAALEGAGLD-SE-E-PVEQL--LR-RI
P--AL-PP--GIHGAVRNHGG-GHAN----HSLFWTVMSP-SGG-GR--PDGRLAADIQAQLGGHDAFQAAF
TQAALG-RF--GSGWAWLT-VTP-AGRLRVDS-SANQD-SPLM---E----GN-TPILGLDVWEHAYYLQYQ
NRRPEYIEAFY-RVVDWAEVARRYEIAL
>SODFM1_id__7066435__id__species_Pathogen_Bacteria_Proteobacteria_Gammaproteobacteria_Enterobacteriales_Enterobacteriaceae_Enterobacter_cloacae_cloacae_ATCC13047_species/1-203
MS-YT---LPSLPYAYDALEPHFDKQTMEIHHTKH-HQTYVNNANAALESL-EF-AN-L-PVEEL--IT-KL
D--QL-PA--DKKTVLRNNAG-GHAN----HSLFWKGL---KTG-TT--LQGDLKAAIERDFGSVDNFKAEF
EKAAAT-RF--GSGWAWLV-LKG-D-KLAVVS-TANQD-SPLMGISGAS--G--FPILGLDVWEHAYYLKFQ
NRRPDYIKAFW-DVVNWDEAAARFAAKK
>SODFM1_id__7067340__id__species_Pathogen_Bacteria_Proteobacteria_Gammaproteobacteria_Enterobacteriales_Enterobacteriaceae_Yersinia_pestis_Antiqua_species/1-204
MS-YS---LPSLPYAYDALEPHFDKQTMEIHHTKH-HQTYVNNANTVLESF-EL-AD-L-SVEDL--IK-DL
D--KV-PA--EKRTFMRNNAG-GHAN----HSLFWKGL---KLG-TT--LAGDLKAAIERDFGSVDSFKEKF
EQAAAT-RF--GSGWAWLV-LKD-DGKLAVVS-TANQD-SPLMGVSGVS--G--FPIVGLDVWEHAYYLKFQ
NRRPDYIKAFW-NVVNWDEAAARFAQAK
>SODFM1_id__7076411__id__species_Pathogen_Bacteria_Proteobacteria_Gammaproteobacteria_Pasteurellales_Pasteurellaceae_Haemophilus_influenzae_F3047_species/1-204
MS-YT---LPELGYAYNALEPHFDTQTMEIHHSKH-HQAYVNNANAALELP-EL-VE-M-CPGHL--IS-NL
D--KI-PA--EKRGALRNNAG-GHTN----HSLFWKSL---KKG-TT--LQGALKDAIERDFGSVDAFKAEF
EKAAAT-RF--GSGWAWLV-LTA-EGKLAVVS-TANQD-NPLMGVAGCE--G--FPLLGLDVWEHAYYLKFQ
NRRPDYIKEFW-NVVNWDFVAERFEQKT
>SODFM1_id__7078861__id__species_Pathogen_Bacteria_Proteobacteria_Gammaproteobacteria_Pasteurellales_Pasteurellaceae_Pasteurella_multocida_HN06_species/1-204
MA-YT---LPELGYAYDALEPHFDAMTMEIHHSKH-HQAYVNNANAALENL-EL-AQ-G-CPGQL--LT-KL
A--EV-PA--DKLTAIRNNVG-GHLN----HSLFWKSL---KKG-TT--LQGALKDAIVRDFGSVEAFQAEF
EKAAAT-RF--GSGWAWLV-LQE-NGKLAVVS-TANQD-SPVMGIAGCE--G--YPLLGLDVWEHAYYLKFQ
NRRPDYIKEFW-HVVNWDFVAERFEKKV
>SODFM1_id__7080276__id__species_Pathogen_Bacteria_Proteobacteria_Gammaproteobacteria_Pseudomonadales_Moraxellaceae_Moraxella_Moraxella_Moraxella_catarrhalis_25240_species/1-203
MA-FT---LPELGYSYDALEPHFDKETMEIHHSRH-HQAYVNNANGLLEGT-QW-AD-K-SAEEV--IA-NL
D--QI-PA--DKRTGVRNNAG-GHAN----HSLFWTIL---KTG-TT--LGGSLKDAIVRDFGSVEAFQEQF
EKAAAS-RF--GSGWAWLV-LD--EGSLKVVS-TANQD-SPLMGVAGCK--G--YPIIGLDVWEHAYYLKYQ
NKRPDYIKAFW-EVVNWDEAQKRFDSAN
>SODFM1_id__7081284__id__species_Pathogen_Bacteria_Spirochaetes_Spirochaetia_Spirochaetales_Borreliaceae__Borrelia_garinii_CIP103362_species/1-190
-M-FK---LPELGYNYDAVEPYIDAKTMEIHHSKH-HNGFVMNLNSIFESH-------K-DVSSI--LK-NI
D---F-PD--EFQTPIRNNAG-GYSN----HTLYFRSLKP---G-NK---SNEFENDVNTAFGSLDVLKASL
KDTAMK-IF--GSGWAWLV-LD--SG-LKVIS-MPNQD-SPLM---K----S--KPILGIDVWEHAYYLKYQ
NRRIEYVDAFL-KALNWEEVSKIYNEAN
>SODFM1_id__7086421__id__species_PeriodontitisPathogen_Bacteria_Proteobacteria_Gammaproteobacteria_Pasteurellales_Pasteurellaceae_Aggregatibacter_actinomycetemcomitans_624_species/1-203
MA-YT---LPELGYAYDALEPHFDAQTMEIHHSKH-HQAYVNNANAALEEL-AL-SE-G-CPGKL--LA-HL
S--EI-TP--EKRLALRNNVG-GHLN----HSLFWKSL---KKG-TT--LKGPLKDAIERDFGSVENFKAEF
EKAAAT-RF--GSGWAWLV-LE--NGKLAVVS-TANQD-NPIMGYAGCS--G--VPIFGLDVWEHAYYLKFQ
NRRPDYIKEFW-NVLNWDFANERFEKIL
>SODFM1_id__7097122__id__species_Phototroph_Bacteria_Chloroflexi_Chloroflexi_Chloroflexales_Chloroflexaceae_Chloroflexus_aurantiacus_J_10_fl_species/2-204
MA-FE---VPPLPYDYNALEPYIDEATMHYHHDNH-HQTYVTNLNNALANYPEL-QS-K-TIEEL--LG-NL
D--AI-PE--AIRTAVRNNGG-GHWN----HTFFWEIMAP-NAG-GA--PTGDLAAAIDAAFGSFDAFKEKF
KAAALG-RF--GSGWAWLV-AAK-DGSLSIMS-TPNQD-NPLM---E----GK-TAILGLDVWEHAYYLKYQ
YKRAAYVDAWW-NVVNWAKVADHYAAAK
>SODFM1_id__7103150__id__species_Phototroph_Bacteria_Chloroflexi_Chloroflexi_Chloroflexales_Chloroflexaceae_Roseiflexus_castenholzii_DSM_13941_species/1-201
MA-FT---LPPLPYDFSALEPNIDTMTMQIHHGKH-HQAYVTNLNAALEGHSSL-QH-A-TIEEI--LM-NI
N--DV-PE--SIRQAVINNGG-GHHN----HTLFWTIMGP-NGG-GE--PRGELAKAINDAFGSFAEFKAKI
KDAGVK-RF--GSGWAWLV-KDK-EGKLHIYS-TANQD-SPLM---Q----GH-MPILGVDVWEHAYYLKYQ
NRRPDYIDAWW-NTVNWDAVAERFGQ--
>SODFM1_id__7106828__id__species_Phototroph_Bacteria_Chloroflexi_Chloroflexi_Chloroflexales_Oscillochloridaceae_Oscillochloris_trichoides_DG6_species/1-203
MA-FE---LPPLPYDYTALEPHIDEATMHFHHDNH-HNAYVTNLNNALAKYPEL-AD-K-SLEEL--LG-NL
D--AI-PE--DIRMVVRNNGG-GHWN----HSLFWEVMGP-NAG-GE--PDGELGAAITAAFGSFAAFQEKF
KAAGIG-RF--GSGWAWLV-AAK-DGSLSITS-TPNQD-TPIM---E----GK-SAILGLDVWEHAYYLKYQ
FKRPGYIDAWW-NVVNWAKVAELYAAAK
>SODFM1_id__7126592__id__species_PigPathogen_Bacteria_Proteobacteria_Gammaproteobacteria_Pasteurellales_Pasteurellaceae_Actinobacillus_pleuropneumoniae_serovar5bstrL20_species/1-203
MA-YQ---LPELGYAYDALEPHFDKATMEIHHTKH-HQTYVNNANAALEAH-EL-LE-K-CPGAL--IK-DL
S--QV-PA--EKRTAVRNNVG-GHVN----HTLFWKGL---KTG-TT--LQGALKDAIVRDFGSVEAFQAEF
EKAAAT-RF--GSGWAWLV-VE--GGKLAVVS-TANQD-NPIMGVAGVS--G--FPILALDVWEHAYYLHYQ
NRRPDYIKAFW-NVVNWDEAARRFEEHA
>SODFM1_id__7155493__id__species_Planctomycetes_bacterium_RBG_16_64_10_species/1-202
MS-YT---LPDLPYPFNALEPHIDARTMEIHHDKH-HSTYVAKVNDALVG-SDL-GK-Q-DIDDL--CR-NL
N--QV-PE--KVRTIVRNNGG-GHAN----HSLFWTIMAP-KAG-GT--PTGALAAAIEAELGGFAAFREAI
STAAVT-QF--GSGWAWLS-VTS-KGTLVVES-TPNQD-SPLM---R----GN-TPIVGIDVWEHAYYLKYQ
NRRPDYVAAFF-NVIDWRAVAQRYATAK
>SODFM1_id__7157886__id__species_Planctomycetes_bacterium_RBG_16_64_12_species/1-201
MT-YA---LPELPYAYDALEPHIDARTMEIHHIKH-HAAYIAKLNQAIEG-YDL-GD-P-SIEDL--VT-GI
H--VV-PA--EIRTVVQNHGG-GHVN----HSLFWTVLGP-D-G-GE--PEGDLLRALDDQLGGFEACKEAL
TKAAMG-RF--GSGWAWLC-VDG-DERLVVED-TPNQD-SPLM---H----GH-TPILGIDVWEHAYYLKYQ
NRRADYVAAFF-NVVYWENVAARYREAL
>SODFM1_id__7168446__id__species_PlantEndosymbiont_Bacteria_Proteobacteria_Gammaproteobacteria_Enterobacteriales_Enterobacteriaceae_Kosakonia_radicincitans_DSM16656_species/1-203
MS-YT---LPALPYAYDALEPHFDKQTMEIHHTKH-HQTYVNNANAALESL-EF-AS-L-SAEEL--IT-KL
D--QL-PA--DKKTVLRNNAG-GHAN----HSLFWKGL---KKG-TT--LQGDLKAAIERDFGSVDNFKAEF
EKAAAT-RF--GSGWAWLV-LKG-D-KLAVVS-TANQD-SPLMGISGAS--G--FPILGLDVWEHAYYLKFQ
NRRPDYIKEFW-NVVNWDEAAARFAAKK
>SODFM1_id__7184213__id__species_PlantPathogen_Bacteria_Proteobacteria_Betaproteobacteria_Burkholderiales_Comamonadaceae_Acidovorax_avenae_subspavenae_ATCC19860_species/1-204
MP-HT---LPALPYAYDALEPHIDARTMEIHHSKH-HQAYVNNLNAALEGTPHA-D--T-PVETL--VA-AL
Q--SL-PE--SLQTAVRNNGG-GHAN----HSLFWTVMAP-EGG-GQ--PGGALGEAIDRDLGGFDAFKEAF
TKAALT-RF--GSGWAWLV-VDG-AGRLAVES-SGNQD-SPLM-LLS----GH-TPILGLDVWEHAYYLQYQ
NRRPEYIAAFY-RVIRWDEVARRYAQAR
>SODFM1_id__7187674__id__species_PlantPathogen_Bacteria_Proteobacteria_Gammaproteobacteria_Enterobacteriales_Enterobacteriaceae_Brenneria_salicis_ATCC_15712_species/1-204
MS-YS---LPSLPYAYDALEPHFDKQTMEIHHTKH-HQTYVNNANAALESL-EL-AS-L-SAEEL--IA-QL
D--KV-PA--EKKTVLRNNAG-GHAN----HSLFWKGL---KLG-TT--LTGDLKAAIERDFGSVDAFKEKF
EQAAAT-RF--GSGWAWLV-LKD-DGKLAVVS-TANQD-SPLMGISGAS--G--YPIIGLDVWEHAYYLKYQ
NRRPDYIKAFW-NVVNWDEAASRFAQAK
>SODFM1_id__7193489__id__species_PlantPathogen_Bacteria_Proteobacteria_Gammaproteobacteria_Enterobacteriales_Enterobacteriaceae_Dickeya_dadantii_DSM18020_species/1-204
MS-YS---LPSLPYAYDALEPHFDKQTMEIHHSKH-HQAYVNNANAALESL-EF-AG-L-SAEEL--IT-KL
D--QL-PA--DKKGPLRNNAG-GHAN----HSLFWKGL---KLG-TT--LTGELKAAIERDFGSVDAFKEKF
EQAAAT-RF--GSGWAWLV-LKD-DGKLAVVS-TANQD-SPLMGISGAS--G--YPIVALDVWEHAYYLKYQ
NRRPDYIKAFW-SVVNWDEAAKRFAEAQ
>SODFM1_id__7197111__id__species_PlantPathogen_Bacteria_Proteobacteria_Gammaproteobacteria_Enterobacteriales_Enterobacteriaceae_Erwinia_amylovora_CFBP1430_species/1-202
MS-YT---LPSLPYAYDALEPHFDKQTMEIHHTKH-HQAYVNNANAALEG--EF-AN-L-PVEEL--IA-KL
D--QL-PA--DKKGPLRNNAG-GHAN----HSFFWKGL---KTG-TS--LGGDLKAAIERDFGSVDAFKAEF
EKAATT-RF--GSGWAWLV-KKG-D-KLAVVS-TANQD-SPLMGISGAS--G--TPIIGLDVWEHAYYLKYQ
NKRPDYIKAFW-DVVNWDRAAENFAAAK
>SODFM1_id__7197689__id__species_PlantPathogen_Bacteria_Proteobacteria_Gammaproteobacteria_Enterobacteriales_Enterobacteriaceae_Lonsdalea_quercina_quercina_NCCB_100489_species/1-204
MS-YT---LPSLPYAYDALEPHFDKQTMEIHHSKH-HQTYVNNSNAALESL-EF-AK-L-SPEEL--IT-KL
D--QV-PA--DKKTALRNNVG-GHAN----HSLFWKGL---KLD-TT--LTGDLKAAIERDFGSVDAFKETF
EKAAAT-RF--GSGWAWLV-LKD-DGKLAVVS-TANQD-SPLMGISGAS--G--YPIIALDVWEHAYYLKFQ
NRRPDYIKAFW-SVVNWDEAAKRFAEAK
>SODFM1_id__7203330__id__species_PlantPathogen_Bacteria_Proteobacteria_Gammaproteobacteria_Enterobacteriales_Enterobacteriaceae_Pantoea_ananatis_LMG_5342_species/1-202
MS-YS---LPSLPYAYDALEPHFDKQTMEIHHTKH-HQTYVNNANAALEG--EF-AD-L-PVDEL--IT-KL
D--QL-PA--DKKGPLRNNAG-GHAN----HSLFWKGL---KTG-TT--LQGELKAAIEKDFGSVEKFQEEF
EKAATT-RF--GSGWAWLV-KKG-D-KLAVVS-TANQD-NPLMGVAGVS--G--YPIIGLDVWEHAYYLKYQ
NKRPDYIKAFW-NVVNWDEAAARFASAK
>SODFM1_id__7209074__id__species_PlantPathogen_Bacteria_Proteobacteria_Gammaproteobacteria_Enterobacteriales_Enterobacteriaceae_Pectobacterium_carotovorum_carotovorum_PC1_species/1-204
MS-YS---LPSLPYAYDALEPHFDKETMEIHHSKH-HQAYVNNANAALESL-EL-AK-L-SVEEL--IA-QL
D--KV-PA--EKKAALRNNAG-GHAN----HSLFWKGL---KVG-TT--LTGDLKAAIERDFGSVDAFKEKF
EQAAAT-RF--GSGWAWLV-LKD-DGKLAVVS-TANQD-SPLMGISGTS--G--YPIVGLDVWEHAYYLKFQ
NRRPDYAKAFW-NVVNWDEAAARFASAK
>SODFM1_id__7210719__id__species_PlantPathogen_Bacteria_Proteobacteria_Gammaproteobacteria_Pseudomonadales_Pseudomonadaceae_Pseudomonas_flectens_ATCC_12775_species/1-202
MS-YS---LPSLPYAYDALEPHFDKETMEIHHTKH-HQTYVNNANAVLEG--EF-AS-L-PVEEL--IT-QL
D--KL-PA--DKKGPLRNNAG-GHAN----HSLFWKGL---KTG-TT--LQGPLKAAIEKEFGSVDAFKEAF
EKAAAT-RF--GSGWAWLV-KQG-D-KLAVVS-TANQD-SPLMGIAGAS--G--YPILGLDVWEHAYYLKYQ
NKRPDYIKAFW-NVVNWDEAAARFSSSQ
>SODFM1_id__7215353__id__species_PlantPathogen_Bacteria_Proteobacteria_Gammaproteobacteria_Xanthomonadales_Xanthomonadaceae_Xanthomonas_axonopodis_Xac29_1_species/1-202
MA-YT---LPQLPYAYDALEPNIDAQTMEIHHTKH-HHTYINNVNAALEGTEYA-D--L-PIEEL--VS-KL
K--SL-PE--NLQGPVRNNGG-GHAN----HSLFWTVLSP-NGG-GE--PKGEVAKAIDKDLGGFEKFKEAF
TKAAVS-RF--GSGWAWLS-VTP-DKKLVVES-TANQD-SPLF---E----GN-TPILGLDVWEHAYYLKYQ
NRRPEYIGAFY-NAVNWEEVERRYHAAI
>SODFM1_id__7216918__id__species_PlantPathogen_Bacteria_Proteobacteria_Gammaproteobacteria_Xanthomonadales_Xanthomonadaceae_Xanthomonas_oryzae_PXO99A_species/1-202
MA-YT---LPQLPYAYDALEPNIDAQTMEIHHTKH-HQTYINNVNAALEGTEYA-D--L-PIEEL--VS-KL
K--SL-PE--NLQGPVRNNGG-GHAN----HSLFWTVLSP-NGG-GE--PKGEVAKAIDKDIGGFEKFKEAF
TKAAVS-RF--GSGWAWLS-VTP-DKKLVVES-TANQD-SPLF---E----GN-TPILGLDVWEHAYYLKYQ
NRRPEYIGAFY-NAVNWEEVERRYHAAI
>SODFM1_id__7218380__id__species_PlantPathogen_Bacteria_Proteobacteria_Gammaproteobacteria_Xanthomonadales_Xanthomonadaceae_Xanthomonas_oryzae_PXO99A_species/14-215
AP-FS---LPALPYASNALEPAIDTATMEIHHDRH-HKAYVDNLNAKVKD-PAL-AS-T-SLEDI--QA-SA
S--RY-DA------AVRNNAG-GHYN----HSLFWTLMAP-AGG-GS--PSPALKAKLVQTFGSQEAFQTKF
TETATK-LF--GSGWAWLI-LKP-DGSLAITT-TPNQD-NPLMDVVAER--G--TPLLALDVWEHAYYLNYQ
NKRADYIKAWW-QVVNWNQVNTRYDAAT
>SODFM1_id__7221001__id__species_PlantPathogen_Bacteria_Proteobacteria_Gammaproteobacteria_Xanthomonadales_Xanthomonadaceae_Xylella_fastidiosa_sandyi_Ann_1_species/1-202
MA-YT---LPILPYAYDALEPHIDAQTMEIHYTKH-HATYINNLNAALEGTEYV-D--L-PIEEL--LR-RL
K--SL-PE--SLQGSVRNNGG-GHAN----HSLFWTVMAQ-DGG-GK--PKGEVAKAIDQQLGGFETFKDAF
TKAALS-RF--GSGWSLLN-VTP-SKTLVVES-SANQD-SPLC---D----GK-TPILCLDVWEHAYYLHYQ
NRRADYVNAFY-NVINWDEVERRYVVAM
>SODFM1_id__7221204__id__species_PlantPathogen_Bacteria_Proteobacteria_Gammaproteobacteria_Xanthomonadales_Xanthomonadaceae_Xylella_fastidiosa_sandyi_Ann_1_species/2-203
AP-FT---LPPLPYAVSALEPAIDTQTMTLHHDFH-HKAYVDNLNAAIKDIPTL-SG-K-TLEQL--LA-IT
S--TL-P------PVVRNNAG-GHWN----HSEFWKMMAP-VGG-GK--PSAALEAQIKKDFGSLDAFKERF
NKAATG-RF--GSGWVWMI-LTS-SG-LQITS-TPNQD-NPLMDVAEVR--G--QPLLALDVWEHAYYLKYK
YKRADYLNAWW-TVVNWNEVNHLFEVAK
>SODFM1_id__7251261__id__species_PoultryPathogen_Bacteria_Proteobacteria_Gammaproteobacteria_Pasteurellales_Pasteurellaceae_Avibacterium_paragallinarum_FARPER174_species/1-202
MA-YT---LPELGYAYDALEPHFDAQTMEIHYSKH-HQAYVNNANAILETL-QF-AD-L-CPGEL--IT-KL
A--EV-PA--DKRTGLRNNAG-GHAN----HSLFWKSL---KKG-TT--LQGALKDAIIRDFGSVEPFQAEF
EKAAAT-RF--GSGWAWLV-LN--NGKLEVVS-TANQD-SPLMGIAGCE--G--YPIFGLDVWEHAYYLKFQ
NRRPDYIKEFW-NVVNWDYAAERFEKK-
>SODFM1_id__7275631__id__species_Soil_Bacteria_Proteobacteria_Gammaproteobacteria_Cellvibrionales_Cellvibrionaceae_Cellvibrio_japonicus_Ueda107_species/1-202
MT-YT---LPPLDYAYDALEPHIDTKTMEIHHTKH-HQTYINNLNAAIENTDYQ-S--L-SLEQL--LT-GI
P--SL-PE--KLRDAIRNHGG-GHAN----HSLFWKVMSP-AGG-GE--PGGALAAAIQTELGGLEAFKQAF
TAAALT-RF--GSGWAWLS-VTP-AKTLVVES-TGNQD-SPLM---Q----GN-IPILGLDVWEHAYYLRYQ
NRRPEYIAAFY-NVVNWPEVEQRYQAAL
>SODFM1_id__7280006__id__species_SonKillerTraitInWasps_Bacteria_Proteobacteria_Gammaproteobacteria_Enterobacteriales_Enterobacteriaceae_Arsenophonus_nasoniae_DSM_15247_species/1-204
MS-YT---LPSLPYEYGALEPHFDERTMRIHHTKH-HQTYVNNTNDVLKDF-EL-AK-L-DIDDL--IQ-NL
D--KV-PV--DKRTFLRNNAG-GHAN----HSMFWIGL---KIG-TE--LQGELKSAIERDFDSVENFKEIF
EKAAAT-RF--GSGWAWLV-LKS-DGKLAVVS-TANQD-NPLMGISGVS--G--YPILGLDVWEHAYYLKYE
NRRPEYIKAFW-SVVNWDEAAKRFAEKI
>SODFM1_id__7287192__id__species_Spirochaetes_bacterium_GWC2_52_13_species/1-201
-M-FS------LPYGYGSLEPHIDELTMVTHYTKH-HAGYTNNLNAAVDKV-EL-SG-S-SIEEI--LG-KL
D--SI-SD-PAIRTAIRNNGG-GYWN----HNLYFSILSP-EAS-PK--PSGELLKRIDSDFGSFDRLVEQV
SALAAT-RF--GSGWAWVS-VDT-KGKLTASS-TPNQD-NPLM---D--GSN-LTPILGIDVWEHAYYLKYK
NLRADYIKAFW-QVVDWNAVTQRYEAAL
>SODFM1_id__7299148__id__species_Symbiont_Bacteria_BacteroidetesChlorobi_group_Bacteroidetes_Cytophagia_Cytophagales_Amoebophilaceae_Candidatus_Amoebophilus_asiaticus_5a2_species/1-203
MA-FE---LPTLPYAPEALEPHIDATTMQLHHAKH-HQAYLDKFNKAIEG-TDL-AA-R-SIEDI--LK-NV
S--NY-SV------VVRNNGG-GYYN----HNLFWPMLTP-NGG-GE--PTGAIVDAINQKFQGFAQFKEAF
AQAALE-QF--GSGWAWLC-KDI-TGELFICS-TANQD-NPIMDIVEEGR-G--IPVLGLDVWEHGYYLKYQ
NRRAEYIDAFW-NIVNWEEVNKRFQAPM
>SODFM1_id__7312994__id__species_Thermophile_Bacteria_Chloroflexi_Thermomicrobia_Sphaerobacteridae_Sphaerobacterales_Sphaerobacterineae_Sphaerobacteraceae_Sphaerobacter_thermophilus_DSM_20745_species/1-202
MA-YQ---AIELPYAYNALEPHIDEATMRYHHDNH-YMTYVNNYNNAIKGHSNL-QN-M-SAEDV--LR-NI
N--QV-PE--DIRTAVRNNGG-GAVN----HTMFWEIMGP-NKG-GE--PTGELADAIKQAFGDFASFKDEF
TKAALG-RF--GSGWAWLV-W-R-NGKLEVMS-TANQD-SPLM---D----GL-YPIMGLDVWEHAYYLKYQ
YRRPAYVEAWW-NVVNWDEVAKRFATAR
>SODFM1_id__7315089__id__species_Thermophile_Bacteria_Chloroflexi_Thermomicrobia_Thermomicrobiales_Thermomicrobiaceae_Thermomicrobium_roseum_DSM_5159_species/1-203
MP-YE---LPPLPYPYDALEPYIDARTMEIHHTGH-HGAYVRNVNAALEKHPEI-PG-M-PIEEL--LR-RI
N--EV-PE--DIRTAVRNNGG-GHAN----HTIFWQIMGP-NAG-GE--PTGELAQAIAETFGSFQQFKEQF
SAAAAG-VF--GSGWAWLV-LDQ-NGKLQIIT-RPNQD-SPYM---D----NL-YPVMGLDVWEHAYYLKYQ
NRRPEYIANWW-NVVNWDAVAQRYREGL
>SODFM1_id__7333442__id__species_ThermophileHydrothermalVent_Bacteria_unclassified_Bacteria_Caldithrix_abyssi_LF13_DSM_13497_species/1-206
MP-HQ---LPELGFSYNALEPFIDAMTMEIHHTKH-HGAYVNNLNAALDK-PDL-HT-K-SIEKL--LG-QL
S--TV-PA--DIQTAVRNNGG-GHWN----HSFFWALLKK-NEN-GE--PVGELAKAIDSAFGSFDAFKEQF
HKAGMT-RF--GSGWAWLI-VND-QKQLVIGS-TPNQD-NPLMDISKFR--G--TPVLGVDVWEHAYYLKYQ
NRRNEYLNNFF-NVINWEKVEENFLQAL
>SODFM1_id__7338658__id__species_TsetseflyEndosymbiont_Bacteria_Proteobacteria_Gammaproteobacteria_Enterobacteriales_Enterobacteriaceae_Sodalis_glossinidius_morsitans_species/1-202
MS-FT---LPSLLYGYDALEPHFDKETMEIHHTKH-HQTYVNNTNGALESL-EF-AN-L-PVDDL--IQ-KL
D--QL-PA--DKKTMLRNNAG-GHAN----HSLFWKGL---KQG-TT--LQGELKSAIERDFGSVDAFKEAF
EKAAAT-RF--GSGWAWLV-KK--DGKLAIVS-TANQD-NPLMGISGTS--G--YPILCLDVWEHAYYLKYQ
NRRPDYIKSFW-NVVNWDEAAARFSHS-
>SODFM1_id__7342309__id__species_TsetseflyEndosymbiont_Bacteria_Proteobacteria_Gammaproteobacteria_Enterobacteriales_Enterobacteriaceae_Wigglesworthia_glossinidia_endosymbiont_of_Glossina_brevipalpis_species/1-202
MS-FT---LPDLNYSYNDLEPFFDRETMKIHHTKH-HQAYIDNSNNIIKLFPNI-SN---SIEKI--IK-NL
D---V-PS--SHRLILRNNLG-GHFN----HSFFWKTL---K-N-KKP-INKSFENIINSYFGSFDKFKEIF
EDTGMK-HF--GSGWVWLI-KNK-NNKLSIVS-TLNQD-NPIMGVCS--F-G--YPLLGLDLWEHAYYLKYQ
NRRKEYIQAFW-NLVNWDIVYDRFLNNK
>SODFM1_id__7457079__id__species_Eukaryota_Alveolata_Ciliophora_Postciliodesmatophora_Heterotrichea_Stentor_coeruleus_WM001_species/1-194
AT-FK---LPKLPFTDNSLEPIYDKNTISFHWGKH-HQTYVDKLNQAV-GS----NN-Y-TLIDI--IQ-N-
H--S-------TSLPLRNHGG-GHYN----HCLFWLCLGA-NSS--E--PSGKLLAHIQKQWGDFSKFKAEF
NQAAIN-TF--GSGWAWLS-VNS-EGKLVISS-SQNQD-NPLM---K----GIAVPFFTVDVWEHAYYLQYQ
NKRPEFVDKFWK-IINWKQVEDMYEKYA
>SODFM1_id__7461905__id__species_Eukaryota_Alveolata_Ciliophora_Postciliodesmatophora_Heterotrichea_Stentor_coeruleus_WM001_species/1-194
AK-FT---LPKLPFTDNSLEPIYDKKTISFHWGKH-HQTYVDKLNQAV-GE----ND-Y-TLLDI--IQ-N-
Q--S-------NSLPLRNHGG-GHYN----HCLFWLCLGS-NSS--E--PSGKLLAHIQKQWGDFSKFKNEF
NQAAIN-TF--GSGWAWLS-VNP-EGKLVISS-SQNQD-NPLM---K----GIAVPFFTIDVWEHAYYLQYQ
NKRPEFVDKFWK-VVNWKQVEDMYEKYA
>SODFM1_id__7461961__id__species_Eukaryota_Alveolata_Ciliophora_Postciliodesmatophora_Heterotrichea_Stentor_coeruleus_WM001_species/1-190
---MS---LTDLPYPVDFLSEVLPERIVQIHHDNH-HKGYLTKLNEFIDKN-KY--N-ATYLKDL--VK-G-
H--V--G--------LERYAG-GLYN----HYLYWWTLTA---S-NNG-PIGKLLTDIISKWGTFEVFQSRF
DDLAKV-TF--GNGWTWLC-VDK-TG-LQLLN-SYYQL-SPLM---T---GDNCYPVLGIDLWEHSYYLKYT
SDRDAYISDFW-KIVDWDIVE--YEKYA
>SODFM1_id__7465427__id__species_Eukaryota_Alveolata_Ciliophora_Postciliodesmatophora_Heterotrichea_Stentor_coeruleus_WM001_species/1-196
ML-FQ---TETMPYSYSFLEPFLTSTIIYAHHDHH-HQTYIDKLNSYLEGMPDL-QSL--TLADLNLAK-DT
---TL------------KHAG-GAYN----HNLYWYFLSPLAKA-G---PEGLLFDKIVEQWESYENFKNEL
TTKMKD-LF--GSGWVWAC-VNE-EGDIEIRI-TSNQI-NPLMQ--S----S-CYPFLGNDIWEHAYYLKYM
WDRTAYIDSYF-TAIDWDQVETEYSQFR
>SODFM1_id__7466311__id__species_Eukaryota_Alveolata_Ciliophora_Postciliodesmatophora_Heterotrichea_Stentor_coeruleus_WM001_species/1-196
ML-FQ---TETMPYSYSFLEPFITSTIIYAHHDHH-HQTYIDKLNTYLEGMPDL-QSL--TLADLNLAK-DT
---TL------------KHAG-GAYN----HNLYWYFLSPLAKA-G---PEGPLLDKIVEQWESYDNFKNEL
TTKMKD-LF--GSGWVWAC-VNE-EGDIEMRS-TANQI-NPLMQ--S----S-CYPFLGNDIWEHAYYLKYM
WDREAYINSYF-TAIDWDQVENEYSQFR
>SODFM1_id__7477192__id__species_Eukaryota_Alveolata_Ciliophora_Postciliodesmatophora_Heterotrichea_Stentor_coeruleus_WM001_species/5-199
IA-IS---SPSLPYSYNFLEPYISSSIVAAHHDHH-HQTYVTKLNAYLATVSSL-QTS--TLLSLVQAG-SV
---SL------------KFAG-GDFN----HNMLWWETSPSSIG-A---PTGNLANDINTAFGNFTNFQTQF
NTASSA-LF--GSGWAWLC-ANT-TGGLLITT-TANQV-NPLM---T----G-CNPVFGSDLWEHAYYLQYM
YNKDTYFANFW-NVIDWVQVGDNYSRGV
>SODFM1_id__7480408__id__species_Eukaryota_Alveolata_Ciliophora_Postciliodesmatophora_Heterotrichea_Stentor_coeruleus_WM001_species/2-194
YP-FV---LNPLPYPEDFLSTTLSSRMVQIHHDNH-QNTYLKKLNTYVSKT-RY--N-DTKLYDL--CE-G-
D--S--N--------LNKYAG-GLYN----HYMYWWILTK---S-SIP-PTGKLLTEIEDKWGTYGKFVADF
NFISSK-VF--GNGWVWLC-VNK-NKEIEIRT-TEFQK-NPLM---I---SSNCYPFLGIDLWEHAYYLKYT
YDRDSYISDFW-DIIDWAMVE--YEVFA
>SODFM1_id__7494969__id__species_Eukaryota_Alveolata_Dinophyceae_Suessiales_Symbiodinium_microadriaticum_CCMP2467_species/2-199
MANFE---LPDLPYEYDALEPHIDAETMKIHHGKH-HAAYVAGLNAAIS--KST-TD---SMTAL--TS--L
----Q-PN--ASKTAHRNHGG-GHYN----HALFWVNLAP--AG-SE--PSPDLAAAIDDKFGSLDGLKQAF
SKAAMG-RF--GSGWAWLG-VTP-QGSLAVTS-TANQD-NPLM---E----GKLIPILGLDVWEHAYYLKYQ
NRRADYVSAFW-NVVNWKKVSRNYEEYA
>SODFM1_id__7504718__id__species_Eukaryota_Alveolata_Dinophyceae_Suessiales_Symbiodinium_microadriaticum_CCMP2467_species/2-200
MARYD---LPDLPYAYDALEPSIDKATMEFHHDKH-HLTYVTNINKALKD---K-KQ-P-PLVEL--QK-TA
K--D------G--AAFRNSGG-GAYN----HNFFWLEMAP-TGG-GS--PSEKLSSAIDASFGSMDDFKAKF
EAAGAA-RF--GSGWVWLV-VTA-DKKLAITS-TPNQD-NPLMEEGT--P-G--IPILGCDVWEHAYYLKYQ
YRRPDYIKAWW-NVVNWKQVSAWYEGAM
>SODFM1_id__7514947__id__species_Eukaryota_Alveolata_Dinophyceae_Suessiales_Symbiodinium_microadriaticum_CCMP2467_species/2-200
MARYD---LPDLPYAYDALEPSIDKATMEFHHDKH-HLTYVTNINKALEG---K-TQ-P-PLVEL--QK-TA
K--D------G--AAFRNSGG-GAYN----HNFFWLEMAP-TGG-GA--PSDKLAKAIDESFGSLDDFKAAF
EAAGAA-RF--GSGWVWLV-VTD-DKKLAITS-TPNQD-NPLMDDGT--A-G--IPILGCDVWEHAYYLKYQ
YRRPDYIKAWW-DVVNWNQVSAWYEDAL
>SODFM1_id__7533543__id__species_Eukaryota_Amoebozoa_Discosea_Longamoebia_Acanthamoebidae_Acanthamoeba_castellanii_Neff_species/3-206
AAKFT---LAPLPYAYDALEPHIDTLTMQLHHDKH-HQAYTDKFNEALDRLVVG-PN-T-TAESI--LR-SF
R--SLASD--HLATAVRNHGG-GYVN----HNMFWHVMTP-GGS-NS--PQGDLAFAISHQFGSLEEFKKQF
SAAAAS-VF--GSGWAWLV-VPA-SGDLKIVA-TPNQD-SPLM---A----GQ-QPVLCLDVWEHAYYLLRH
NRRPDYIQAWW-NVVNWGAQDV-VQQYY
>SODFM1_id__7634961__id__species_Eukaryota_Cryptophyta_Pyrenomonadales_Geminigeraceae_Guillardia_Guillardia_theta_CCMP2712_Guith1_species/2-205
AQ-LE---LPRLPYEYDGLEPHVDEETMRVHHLGH-HAAYLATVNNVLSETTKP-LA-KMGIDKL--LQ-NL
D--QV-PT--EHVTPLRNGGG-GFVN----HFLFWKCMSP-NGT-R---EMDDVGKAVTAQFGSIQALLQEF
REKATK-LF--GSGWTWLV-LEH-SKRLYITT-TPNQD-TPAM---Q--V-GH-IPILGLDLWEHAYYLKHQ
NKRAEYISSFF-NVIDWKATAARYEEAL
>SODFM1_id__7648934__id__species_Eukaryota_Cryptophyta_Pyrenomonadales_Geminigeraceae_Guillardia_Guillardia_theta_CCMP2712_Guith1_species/1-193
---FL---LPNLLFGYSDLEPYIDQATMMYHYNKH-FNGYMTNLNNALK---------G-TLSAN--LT-EL
V--LN-PT--D--STIRNNGG-GFYN----HGLFFRIMTA-S-R-SET-PSKLLEDAIIKSFGSMAQMKQQF
AAQASS-RF--GSGWVWLG-VLP-DGKLGITT-TANQD-TPFM---K----VLMYPFLGLDVWEHAYYLNYQ
NQRSSYVDAWW-NIVNWSQVPKKNPLHK
>SODFM1_id__7657345__id__species_Eukaryota_Cryptophyta_Pyrenomonadales_Geminigeraceae_Guillardia_Guillardia_theta_CCMP2712_Guith1_species/8-206
MSRFS---LPALPYDYKSLEPYIDEETMKLHHDKH-FNAYLTNLNKALEG---K-PA-A-KLTDI--QK-EA
K--A------G--PAIRNNGG-GYYN----HALFFKEMGP-AAS-GK--PSAALQKAIDASFGSMDKMKEEF
NAAAAK-RF--GSGWAWLG-VTP-EGKLAITS-TPNQD-NPLMEEGQ--K-M--IPVLGLDVWEHAYYLKYQ
NRRPEYITNWW-SVVNWEAVSNNYEKFA
>SODFM1_id__7803303__id__species_Eukaryota_Fungi_Dikarya_Basidiomycota_Rhodotorula_toruloides_NP11_RHOziaDV1_species/2-179
LALFSPASLPPLPYAYNALEPFVIEDIMRLHH-------AVSNMSTAIK-------G---NVEEV--VR--L
E-------------SLALNGG-GHIN----HSLFWRSLAPKNGG--SL-PSGPLHDHVSTSF-SVEQ----L
STAGSG---IRGSGWVWTVW-DQ-S-RLEVIT-TANQN-LPF---AQ-------VPILGIDCFEHAYLVQYK
TNRLEYLKQVF-AVINWEEAEARLEEGR
>SODFM1_id__7806343__id__species_Eukaryota_Fungi_Dikarya_Basidiomycota_Rhodotorula_toruloides_NP11_RHOziaDV1_species/2-180
-NQAV---LPKLPFAYNALEPAISATIMELHHSKH-HATYVANFNKAHED---I-QAASQA-QDIKKQI-AL
Q--A----------AIKFNGG-GHIN----HTLFWENLAPQQGG-GQ--PSGKLHDQVQQDFGGLDGLKKAV
NAAALGIQ---GSGWAWLGY-NPTTKKLEAVS-TANQ--DPL--------LG-YVPLVGIDMWEHAYYIDYA
SPPP-----------------SRFPPR-
>SODFM1_id__7895201__id__species_Eukaryota_Fungi_FungiIncertaeSedis_Cryptomycota_Paramicrosporidium_saccamoebae_KSL3_v6_species/1-200
MP-FD---LPSLPYDYTALEPYIDTQTMHLHHEMH-HKAYVTKLNDALKDQ-----A-S-DIIQV--QR-TA
K--DA-SP------AVRNNGG-GHYN----HSLFWRWMAP-VGS-NTA-PCGLLKENIERRWGSVDAMKQKF
GEAALA-RF--GSGWAWLG-VKP-DGTLDIVS-TANQD-NPLMELAE-VT-M--TPILGLDVWEHAYYLKYQ
NRRPEYIEKWW-NVVNWDSVVQGYEEFA
>SODFM1_id__7899700__id__species_Eukaryota_Fungi_FungiIncertaeSedis_Cryptomycota_Rozella_allomycis_CSF55_k41_t100_species/3-201
SI-FT---LPELPYDYTVLEPFIDSQTMHLHHKMH-HNAYVTKLNDAKPG------T-D-DIIAI--QR-SA
A--KA-SP------VVRNNGG-GHYN----HSLFWTWMAK-PGS-NPH-PTGALKAKIDESFGSLDEMKKKF
NEAAAT-RF--GSGWAWLG-VKS-DGKLAITS-TANQD-NPLMTLSE-TE-M--IPILGIDVWEHAYYLKYQ
NRRPEYIAQWW-NVVNWDNVVHYYDEYA
>SODFM1_id__7906278__id__species_Eukaryota_Fungi_FungiIncertaeSedis_Microsporidia_Encephalitozoon_cuniculi_GBM1_ASM9122v1_species/1-201
ME-FK---LPELDYPYDALEPIIDEETMRTHHSKH-HQAYINSLEKTLRSNSIK-GK-S-LYYYV--TK-GR
G--IV-KS--SARRDLLNFSG-GHYN----HSLFWKMMCPPTGP-MS--P--RLLEYIERSFGSQEKMVKEF
SNAAVS-LF--GSGWVWLC-YRQ-SEGLVIRK-TYNQD-AICM---K----TT-VPILGLDVWEHAYYLKYK
NVRSEYVANWW-KVVNWGLVSRLF-EEI
>SODFM1_id__7908221__id__species_Eukaryota_Fungi_FungiIncertaeSedis_Microsporidia_Mitosporidium_daphniae_UGP1_species/1-193
MS-HS---LPQLPYQYDALEPYIDNKTMFVHHTAH-HQAYVSKLNDALE--------------SI--FQ-SI
K--QQ-PA------VIRNNGG-GHYN----HSLFWRWMAP-IGS-NTA-PFGKLKEAIDSEFGSLDAMKTDF
TNAALT-RF--GSGWAWLG-VRP-DGTLAISS-TPNQD-NPLMKVVE-TE-M--IPILGLDVWEHAYYLKYQ
SKRNEYIQQWW-NVVNWDEVVEGYNTFA
>SODFM1_id__7913165__id__species_Eukaryota_Fungi_FungiIncertaeSedis_Microsporidia_Nematocida_parisii_ERTm1_V3_species/1-180
MH-YE---LSSLPYSYADMSDIMSEEMLDIHYSKL-HQNYINQYN---K----I-Q-AQKKMTQL--V----
---T--PQTEE---EIFFLGG--HLN----HSLFWQSFHP-SSS--KH-PS-KLSTLLSNSF-S-----EGL
NNVVTSNKI--GSGWIWLAY-NE-N-ELLYLDITMNQD----M---S------VPVLLNIDMWEHAYFIQYK
VDKIDYINKLY-SIINWENASNRLDKIL
>SODFM1_id__8111041__id__species_Eukaryota_Haptophyceae_Isochrysidales_Noelaerhabdaceae_Emiliania_huxleyi_CCMP1516_species/2-189
PM-FT---LPPLPYAYDALEPHIDAATMKFHHDFH-HQAYITNLNKAMAGKPKA-DL-V-SLMPG--AK-AA
K--------------LNNAGG-GHYN----HCMFWSTLGP--AG-GE--PSGALGDAMAKAFGSYDDFKAQF
SAAAAG-VF--GSGWAWLA-VAK-DG-VKIVT-TPNQD-NPLM---D----GL-IPILGIDVWEHAYYLKYQ
NRRPEYIAAFY-NVVNWAKVG----EYY
>SODFM1_id__8121638__id__species_Eukaryota_Haptophyceae_Prymnesiales_Chrysochromulinaceae_Chrysochromulina_CCMP291_species/2-193
AM-FK---LPPLPYAYDALEPHIDAATMKFHHDFH-HQAYVNNLNKAMAGKPAA-SL-V-SLMPG--AK-AA
K--------------LNNAGG-GHYN----HCLLWNTMSA--AG-GE--PKGVLADKMMAAFGSYDKFKEQF
SAAAAG-VF--GSGWAWLA-VAK-DG-VKIVT-TPNQD-NPLM---E----GL-IPIMGIDVWEHAYYLKYQ
NRRPEYIAAFY-NVINWNKVGTNPNDYY
>SODFM1_id__8145377__id__species_Eukaryota_Heterolobosea_Schizopyrenida_Vahlkampfiidae_Naegleria_gruberi1_species/1-202
-MIVS---LQTLSYPYNELEPVIDEATMKVHHSGH-HQAYVNNINAALGVLKSS-RV-E-TLLAN--LH-LL
T--TS-DE--ATRKQVRNNGG-GVVN----HNLFFASLKP-S-S-GEN-KPPRVEQALVKHFGSVEKFIAQF
NDASMK-VF--GSGWVFLL-KRV-NTALVIKS-FANQD-NAYL---N----E--EPILSLDVWEHAYYLKHQ
NRRLNYVNDYW-KVIDWSKVEERLHLDV
[truncated: 678,305 more chars]
