# Supplementary material for: An ancient metalloenzyme evolves through metal preference modulation
Source: Nat Ecol Evol. 2023 Apr 10;7(5):732–44. doi: 10.1038/s41559-023-02012-0 (PMC10172142; doi:10.1038/s41559-023-02012-0)
Supplement: Supplementary file 8 — SodFM WAGR10 IQ-TREE. The phylogeny of the SodFM protein family. [file 41559_2023_2012_MOESM8_ESM.zip › 41559_2023_2012_MOESM8_ESM]

(SODFM1_0_PDB__5n56:0.0000020047,(SODFM1_1_PDB__6qv9:0.0103610602,SODFM1_3_PDB__6ex3:0.0000020047)90:0.0000020047,((((((((SODFM1_6_PDB__5x2j:0.0261054882,SODFM1_id__2954966__id__species_Bacteria_Firmicutes_Bacilli_Bacillales_Staphylococcaceae_Staphylococcus_saprophyticus_ATCC15305_species:0.0049520032)100:0.0227495322,((SODFM1_id__2938156__id__species_Bacteria_Firmicutes_Bacilli_Bacillales_Staphylococcaceae_Staphylococcus_auricularis_species:0.0744871812,SODFM1_id__2959213__id__species_Bacteria_Firmicutes_Bacilli_Bacillales_Staphylococcaceae_Staphylococcus_simulans_FDA_ARGOS_383_species:0.0757914831)83:0.0150624549,SODFM1_id__2946949__id__species_Bacteria_Firmicutes_Bacilli_Bacillales_Staphylococcaceae_Staphylococcus_hominis_K1_species:0.0075245799)83:0.0150857124)75:0.0083267944,(((SODFM1_8_PDB__6ex5:0.0051517525,SODFM1_12_PDB__6qv8:0.0000020047)93:0.0000025206,((SODFM1_10_PDB__5n57:0.0000020047,((SODFM1_id__2930353__id__species_Bacteria_Firmicutes_Bacilli_Bacillales_Staphylococcaceae_Staphylococcus_aureus_COL_species:0.0000000000,SODFM1_id__2934459__id__species_Bacteria_Firmicutes_Bacilli_Bacillales_Staphylococcaceae_Staphylococcus_aureus_NCTC8325_species:0.0000000000):0.0000020047,SODFM1_id__2933190__id__species_Bacteria_Firmicutes_Bacilli_Bacillales_Staphylococcaceae_Staphylococcus_aureus_MU50_species:0.0000020047)70:0.0000020047)100:0.0000025206,SODFM1_id__2927776__id__species_Bacteria_Firmicutes_Bacilli_Bacillales_Staphylococcaceae_Staphylococcus_argenteus_MSHR1132_species:0.0259330367)99:0.0103114817)100:0.2079496264,(((((((((((SODFM1_16_PDB__1xuq:0.0000020047,SODFM1_id__2651909__id__species_Bacteria_Firmicutes_Bacilli_Bacillales_Bacillaceae_Bacillus_anthracis_species:0.0000020047)100:0.0043384221,SODFM1_id__2657163__id__species_Bacteria_Firmicutes_Bacilli_Bacillales_Bacillaceae_Bacillus_cereusATCC14579_species:0.0285060374)100:0.1330164547,SODFM1_id__2861559__id__species_Bacteria_Firmicutes_Bacilli_Bacillales_Planococcaceae_Jeotgalibacillus_campisalis_species:0.1760521907)92:0.0302062921,SODFM1_id__2804320__id__species_Bacteria_Firmicutes_Bacilli_Bacillales_Listeriaceae_Brochothrix_thermosphacta_species:0.2791473718)57:0.0415722321,((SODFM1_18_PDB__2rcv:0.0051320189,SODFM1_id__2660764__id__species_Bacteria_Firmicutes_Bacilli_Bacillales_Bacillaceae_Bacillus_subtilis_species:0.0000020047)100:0.1028904113,(((((((((((((((SODFM1_37_PDB__4yip:0.0000020047,SODFM1_id__3078080__id__species_Bacteria_Firmicutes_Bacilli_Lactobacillales_Streptococcaceae_Streptococcus_mutansUA159_species:0.0000020047)100:0.0766169969,SODFM1_id__3082355__id__species_Bacteria_Firmicutes_Bacilli_Lactobacillales_Streptococcaceae_Streptococcus_pyogenesM1GAS_species:0.1376068532)98:0.0287580316,(SODFM1_59_PDB__4yio:0.0102893377,SODFM1_id__3083597__id__species_Bacteria_Firmicutes_Bacilli_Lactobacillales_Streptococcaceae_Streptococcus_thermophilus_JIM8232_species:0.0000020047)100:0.0404551260)98:0.0756979884,(SODFM1_id__3080064__id__species_Bacteria_Firmicutes_Bacilli_Lactobacillales_Streptococcaceae_Streptococcus_pneumoniaeR6_species:0.0101307143,SODFM1_id__10143474__id__species_Streptococcus_mitis_SVGS_061:0.0000027252)100:0.0438942942)100:0.3314128944,(SODFM1_id__3073976__id__species_Bacteria_Firmicutes_Bacilli_Lactobacillales_Streptococcaceae_Lactococcus_garvieaeATCC49156_species:0.0972444585,SODFM1_id__3075632__id__species_Bacteria_Firmicutes_Bacilli_Lactobacillales_Streptococcaceae_Lactococcus_lactisIl1403_species:0.1963043339)100:0.0241828143)92:0.0496556151,SODFM1_id__3071725__id__species_Bacteria_Firmicutes_Bacilli_Lactobacillales_Streptococcaceae_Floricoccus_penangensis_species:0.1158943011)98:0.0865953049,(SODFM1_id__3048345__id__species_Bacteria_Firmicutes_Bacilli_Lactobacillales_EnterococcaceaePilibacter_termitis_species:0.1882547477,SODFM1_id__3052107__id__species_Bacteria_Firmicutes_Bacilli_Lactobacillales_Enterococcaceae_Tetragenococcus_halophilusNBRC12172_species:0.1048007637)100:0.0444456073)94:0.0497865977,(SODFM1_id__3043853__id__species_Bacteria_Firmicutes_Bacilli_Lactobacillales_Enterococcaceae_Enterococcus_faecalisV583_species:0.0705351014,SODFM1_id__3047050__id__species_Bacteria_Firmicutes_Bacilli_Lactobacillales_Enterococcaceae_Melissococcus_plutoniusATCC35311_species:0.1967949234)75:0.0395645333)74:0.0349369193,(SODFM1_id__3835999__id__species_Bacteria_Firmicutes_Negativicutes_Veillonellales_Anaeroglobus_geminatusF0357_species:0.1061755097,SODFM1_id__3840403__id__species_Bacteria_Firmicutes_Negativicutes_Veillonellales_Colibacter_massiliensis_species:0.0850191675)100:0.2075768570)95:0.0322842958,(SODFM1_id__3054598__id__species_Bacteria_Firmicutes_Bacilli_Lactobacillales_EnterococcaceaeVagococcus_fluvialis_bH819_species:0.1606302990,SODFM1_id__5838454__id__species_Bacteria_Proteobacteria_Gammaproteobacteria_Xanthomonadales_Xanthomonadaceae_Wohlfahrtiimonas_chitiniclastica_SH04_species:0.2182338886)100:0.0407439919)97:0.0279525182,SODFM1_id__3038001__id__species_Bacteria_Firmicutes_Bacilli_Lactobacillales_Carnobacteriaceae_Trichococcus_palustris_species:0.1658990482)95:0.0212270591,SODFM1_id__3041234__id__species_Bacteria_Firmicutes_Bacilli_Lactobacillales_EnterococcaceaeBavariicoccus_seileriDSM19936_species:0.2498781309)97:0.0323674874,SODFM1_id__3029989__id__species_Bacteria_Firmicutes_Bacilli_Lactobacillales_Carnobacteriaceae_Carnobacterium_funditumDSM5970_species:0.1619963919)89:0.0229817100,((SODFM1_id__3029065__id__species_Bacteria_Firmicutes_Bacilli_Lactobacillales_Carnobacteriaceae_Alkalibacterium_subtropicum_species:0.1222787199,SODFM1_id__3034624__id__species_Bacteria_Firmicutes_Bacilli_Lactobacillales_Carnobacteriaceae_Marinilactibacillus_piezotolerans_species:0.1040409463)100:0.1370188142,SODFM1_id__3036049__id__species_Bacteria_Firmicutes_Bacilli_Lactobacillales_Carnobacteriaceae_Pisciglobus_halotolerans_species:0.1240645317)60:0.0266214101)63:0.0429416744,((SODFM1_id__2692735__id__species_Bacteria_Firmicutes_Bacilli_Bacillales_Bacillaceae_Halolactibacillus_miurensis_species:0.2189329882,SODFM1_id__3032982__id__species_Bacteria_Firmicutes_Bacilli_Lactobacillales_Carnobacteriaceae_Granulicatella_balaenopterae_species:0.2653301462)55:0.0365025474,((SODFM1_id__2804819__id__species_Bacteria_Firmicutes_Bacilli_Bacillales_Listeriaceae_Listeria_floridensisFSL_S10_1187_species:0.0585000184,SODFM1_id__2811830__id__species_Bacteria_Firmicutes_Bacilli_Bacillales_Listeriaceae_Listeria_newyorkensis_species:0.1999573716)95:0.0534429217,SODFM1_id__2808111__id__species_Bacteria_Firmicutes_Bacilli_Bacillales_Listeriaceae_Listeria_monocytogenesEGDe_species:0.1420686070)100:0.1282803429)23:0.0225622948)55:0.0237284175)46:0.0227849906)87:0.0454797030,((((((((SODFM1_20_PDB__1jr9:0.0336693152,SODFM1_id__2785431__id__species_Bacteria_Firmicutes_Bacilli_Bacillales_Bacillaceae_Virgibacillus_halodenitrificans_species:0.0028283187)100:0.1101954375,SODFM1_id__2755738__id__species_Bacteria_Firmicutes_Bacilli_Bacillales_Bacillaceae_Salinibacillus_kushneri_species:0.0626058332)50:0.0142231212,(((((SODFM1_id__2689026__id__species_Bacteria_Firmicutes_Bacilli_Bacillales_Bacillaceae_Halobacillus_halophilusDSM2266_species:0.0575407470,SODFM1_id__2751965__id__species_Bacteria_Firmicutes_Bacilli_Bacillales_Bacillaceae_Salimicrobium_jeotgali_species:0.1247569537)100:0.0422062047,SODFM1_id__2738753__id__species_Bacteria_Firmicutes_Bacilli_Bacillales_Bacillaceae_Pontibacillus_yanchengensisY32_species:0.0749077520)100:0.0591721019,SODFM1_id__2781872__id__species_Bacteria_Firmicutes_Bacilli_Bacillales_Bacillaceae_Thalassobacillus_devoransMSP14_species:0.1033666081)98:0.0393853374,SODFM1_id__2697080__id__species_Bacteria_Firmicutes_Bacilli_Bacillales_Bacillaceae_Lentibacillus_amyloliquefaciens_species:0.0621588016)98:0.0268797922,SODFM1_id__2770382__id__species_Bacteria_Firmicutes_Bacilli_Bacillales_Bacillaceae_Sediminibacillus_albus_species:0.0834952852)97:0.0368836663)53:0.0116922772,((SODFM1_id__2633051__id__species_Bacteria_Firmicutes_Bacilli_Bacillales_Bacillaceae_Alkalibacillus_haloalkaliphilusC5_species:0.0683456278,SODFM1_id__2771645__id__species_Bacteria_Firmicutes_Bacilli_Bacillales_Bacillaceae_Tenuibacillus_multivorans_species:0.0241426115)78:0.0115166440,SODFM1_id__2737208__id__species_Bacteria_Firmicutes_Bacilli_Bacillales_Bacillaceae_Piscibacillus_halophilusDSM21633_species:0.0453303053)100:0.0700320820)56:0.0165281150,SODFM1_id__2684923__id__species_Bacteria_Firmicutes_Bacilli_Bacillales_Bacillaceae_Gracilibacillus_massiliensis_species:0.1411046112)47:0.0375716693,(SODFM1_id__2721632__id__species_Bacteria_Firmicutes_Bacilli_Bacillales_Bacillaceae_Ornithinibacillus_californiensis_species:0.0589240819,SODFM1_id__2729298__id__species_Bacteria_Firmicutes_Bacilli_Bacillales_Bacillaceae_Paucisalibacillus_globulus_species:0.0513542489)100:0.0547848149)57:0.0199532278,(((((((SODFM1_id__2638515__id__species_Bacteria_Firmicutes_Bacilli_Bacillales_Bacillaceae_Alteribacillus_bidgolensis_species:0.0000020047,SODFM1_id__2779668__id__species_Bacteria_Firmicutes_Bacilli_Bacillales_Bacillaceae_Terribacillus_saccharophilus_species:0.0000020047)100:0.0505382460,SODFM1_id__2748286__id__species_Bacteria_Firmicutes_Bacilli_Bacillales_Bacillaceae_Salibacterium_halotolerans_species:0.0811648874)100:0.0409440778,SODFM1_id__2705661__id__species_Bacteria_Firmicutes_Bacilli_Bacillales_Bacillaceae_Marinococcus_halophilus_species:0.1723325141)65:0.0241129185,(SODFM1_id__2710469__id__species_Bacteria_Firmicutes_Bacilli_Bacillales_Bacillaceae_Natribacillus_halophilus_species:0.1778291508,SODFM1_id__2765776__id__species_Bacteria_Firmicutes_Bacilli_Bacillales_Bacillaceae_Salsuginibacillus_kocuriiDSM18087_species:0.0539472090)100:0.0758409746)99:0.0670981745,(SODFM1_id__2757972__id__species_Bacteria_Firmicutes_Bacilli_Bacillales_Bacillaceae_Salipaludibacillus_agaradhaerens_species:0.1707671179,(SODFM1_id__2761864__id__species_Bacteria_Firmicutes_Bacilli_Bacillales_Bacillaceae_Salisediminibacterium_haloalkalitolerans_species:0.0558645943,SODFM1_id__2899196__id__species_Bacteria_Firmicutes_Bacilli_Bacillales_Sporolactobacillaceae_Bacillus_selenitireducensMLS10_species:0.1821532021)100:0.0611115708)100:0.0854604785)51:0.0382767913,((SODFM1_id__2902200__id__species_Bacteria_Firmicutes_Bacilli_Bacillales_Sporolactobacillaceae_Caenibacillus_caldisaponilyticus_species:0.0555945159,SODFM1_id__2907576__id__species_Bacteria_Firmicutes_Bacilli_Bacillales_Sporolactobacillaceae_Tuberibacillus_calidusDSM17572_species:0.0644615012)100:0.0756454531,((SODFM1_id__5880386__id__species_Bacteria_Spirochaetes_Alkalispirochaeta_alkalica_DSM8900_species:0.0429563487,SODFM1_id__5882698__id__species_Bacteria_Spirochaetes_Alkalispirochaeta_americana_species:0.0594818295)100:0.1875467092,SODFM1_id__5900698__id__species_Bacteria_Spirochaetes_Sphaerochaeta_africana_DSM8902_species:0.2314892825)100:0.1198001187)98:0.0644100713)98:0.0382425009,SODFM1_id__2741943__id__species_Bacteria_Firmicutes_Bacilli_Bacillales_Bacillaceae_Quasibacillus_thermotoleransMTCC8252_species:0.0924616759)56:0.0172095333)44:0.0281876171,((((((((((((((((((((((SODFM1_22_PDB__1xre:0.0000020047,SODFM1_id__2653026__id__species_Bacteria_Firmicutes_Bacilli_Bacillales_Bacillaceae_Bacillus_anthracis_species:0.0000020047)100:0.0090864795,SODFM1_id__2658277__id__species_Bacteria_Firmicutes_Bacilli_Bacillales_Bacillaceae_Bacillus_cereusATCC14579_species:0.0166290300)100:0.3084957279,SODFM1_id__2814212__id__species_Bacteria_Firmicutes_Bacilli_Bacillales_Paenibacillaceae_Aneurinibacillus_aneurinilyticus_species:0.2254758621)100:0.0503283095,((SODFM1_id__2714107__id__species_Bacteria_Firmicutes_Bacilli_Bacillales_Bacillaceae_Numidum_massiliense_species:0.1571069184,(SODFM1_id__2820547__id__species_Bacteria_Firmicutes_Bacilli_Bacillales_Paenibacillaceae_Brevibacillus_brevisNBRC100599_species:0.0664215103,SODFM1_id__2841472__id__species_Bacteria_Firmicutes_Bacilli_Bacillales_Paenibacillaceae_Paenibacillus_dendritiformisC454_species:0.1325955344)100:0.1072437238)100:0.0520843157,SODFM1_id__2746501__id__species_Bacteria_Firmicutes_Bacilli_Bacillales_Bacillaceae_Rubeoparvulum_massiliense_species:0.2711713234)100:0.0628502323)100:0.1390108411,(SODFM1_id__6434993__id__species_Candidatus_Roizmanbacteria_bacterium_RIFCSPHIGHO2_02_FULL_38_11_species:0.3670819299,SODFM1_id__6441673__id__species_Candidatus_Roizmanbacteria_bacterium_RIFCSPLOWO2_02_FULL_43_10_species:0.3414644163)78:0.0480764734)75:0.0337790543,(((SODFM1_id__458083__id__species_Candidatus_Diapherotrites_CG11bigfilrev82114020379_ARCHAEA_DPANN_Diapherotrites_species:0.2474617190,SODFM1_id__488722__id__species_CG1_02_FULL_Pacearchaeota_35_32_curated_species:0.2799757564)89:0.0565257021,(((SODFM1_id__3912850__id__species_Bacteria_Gemmatimonadetes_Gemmatimonadetes_Gemmatimonadales_Gemmatimonadaceae_Gemmatimonas_aurantiaca_T_27_species:0.1215747532,SODFM1_id__3916005__id__species_Bacteria_Gemmatimonadetes_Gemmatimonadetes_Gemmatimonadales_Gemmatimonadaceae_Gemmatimonas_phototrophica_AP64_species:0.1425728244)100:0.4674023131,SODFM1_id__7081284__id__species_Pathogen_Bacteria_Spirochaetes_Spirochaetia_Spirochaetales_Borreliaceae__Borrelia_garinii_CIP103362_species:0.5560897121)100:0.0753005184,(SODFM1_id__6666039__id__species_CG12_big_fil_rev_8_21_14_0_65_Omnitrophica_42_8_curated_species:0.0000020047,SODFM1_id__6690517__id__species_CG22_combo_CG1013_8_21_14_all_WWE3_39_12_curated_species:0.0000020047)100:0.3726806652)98:0.1629733571)62:0.0241010657,(SODFM1_id__5884618__id__species_Bacteria_Spirochaetes_Marispirochaeta_aestuarii_JC444_species:0.3340841813,(SODFM1_id__5893633__id__species_Bacteria_Spirochaetes_Salinispira_pacifica_species:0.2348880813,SODFM1_id__5899422__id__species_Bacteria_Spirochaetes_Sediminispirochaeta_bajacaliforniensis_DSM16054_species:0.2501166505)100:0.0861194493)98:0.1251793650)74:0.0317717131)61:0.0193517981,((SODFM1_id__2905830__id__species_Bacteria_Firmicutes_Bacilli_Bacillales_Sporolactobacillaceae_Sporolactobacillus_terraeDSM11697_species:0.4036277275,SODFM1_id__3043342__id__species_Bacteria_Firmicutes_Bacilli_Lactobacillales_EnterococcaceaeCatellicoccus_marimammaliumM35043_species:0.3644557396)97:0.0731575098,((SODFM1_id__2998702__id__species_Bacteria_Firmicutes_Bacilli_Bacillales_Thermoactinomycetaceae_Seinonella_peptonophila_species:0.2178000247,SODFM1_id__3002742__id__species_Bacteria_Firmicutes_Bacilli_Bacillales_Thermoactinomycetaceae_Shimazuella_kribbensisDSM45090_species:0.2403881864)100:0.1800690202,SODFM1_id__4161190__id__species_Bacteria_Planctomycetes_Planctomycetia_Planctomycetales_Planctomycetaceae_Zavarzinella_formosa_DSM_19928_species:0.4429481199)56:0.1180255601)49:0.0752927589)39:0.0182806229,((((((SODFM1_id__67306__id__species_Archaea_CG10_big_fil_rev_8_21_14_0_10_Diapherotrites_31_34_curated_species:0.2949144525,(((SODFM1_id__473848__id__species_Candidatus_Pacearchaeota_CG09land82014010309_ARCHAEA_DPANN_Pacearchaeota_species:0.0000020047,SODFM1_id__508481__id__species_CG11_big_fil_rev_8_21_14_0_20_Pacearchaeota_30_13_curated_species:0.0049423445)100:0.1848090610,SODFM1_id__497687__id__species_CG10_big_fil_rev_8_21_14_0_10_Pacearchaeota_32_42_curated_species:0.2366793277)100:0.1109294634,(SODFM1_id__484368__id__species_Candidatus_Woesearchaeota_CG4101402umfilter3313_ARCHAEA_DPANN_Woesearchaeota_species:0.0000020047,SODFM1_id__513421__id__species_CG_4_10_14_0_2_um_filter_Woesearchaeota_33_13_curated_species:0.0000020047)100:0.3165091293)62:0.0438338221)58:0.0647064158,SODFM1_id__6229958__id__species_Candidatus_Buchananbacteria_bacterium_RIFCSPHIGHO2_01_FULL_39_8_species:0.3031637201)54:0.0893680504,((SODFM1_id__472857__id__species_Candidatus_Pacearchaeota_archaeon_RBG_13_33_26_species:0.3254070870,SODFM1_id__473255__id__species_Candidatus_Pacearchaeota_archaeon_RBG_16_35_8_species:0.2410609156)95:0.0569359356,(SODFM1_id__496028__id__species_CG10_big_fil_rev_8_21_14_0_10_Pacearchaeota_32_14_curated_species:0.2175305948,SODFM1_id__498355__id__species_CG10_big_fil_rev_8_21_14_0_10_Pacearchaeota_34_12_curated_species:0.3109926775)53:0.0625480843)54:0.0564495079)26:0.0158700845,(((SODFM1_id__454942__id__species_Candidatus_Aenigmarchaeota_CG1023814_ARCHAEA_DPANN_Aenigmarchaeota_species:0.0051028766,SODFM1_id__455970__id__species_Candidatus_Aenigmarchaeota_CG4101408umfilter3724_ARCHAEA_DPANN_Aenigmarchaeota_species:0.0000020047)100:0.2887428099,(((SODFM1_id__5151858__id__species_Bacteria_Proteobacteria_deltaepsilon_subdivisions_Deltaproteobacteria_Desulfobacterales_Desulfobacteraceae_Desulforegula_conservatrix_Mb1Pa_DSM_13527_species:0.4273152705,SODFM1_id__5157148__id__species_Bacteria_Proteobacteria_deltaepsilon_subdivisions_Deltaproteobacteria_Desulfobacterales_Desulfobacteraceae_Desulfosarcina_variabilis_JCM12296_species:0.1791440891)83:0.0771537120,(SODFM1_id__5163029__id__species_Bacteria_Proteobacteria_deltaepsilon_subdivisions_Deltaproteobacteria_Desulfobacterales_Desulfobacteraceae_Desulfospira_joergensenii_DSM_10085_species:0.2864727712,SODFM1_id__5171791__id__species_Bacteria_Proteobacteria_deltaepsilon_subdivisions_Deltaproteobacteria_Desulfobacterales_Desulfobulbaceae_Desulfobulbus_propionicus_DSM_2032_species:0.2364932700)84:0.0642927599)83:0.0433499953,SODFM1_id__6107579__id__species_Bacteria_Zixibacteria_RBG_16_Zixibacteria_50_21_species:0.2222794981)99:0.0178161856)90:0.0176020551,SODFM1_id__6296587__id__species_Candidatus_Glassbacteria_bacterium_RIFCSPLOWO2_12_FULL_58_11_species:0.3005207282)51:0.0339043511)59:0.0429398914,(SODFM1_id__490656__id__species_CG1_02_FULL_Woesearchaeota_57_44_curated_species:0.3713473736,(SODFM1_id__6603334__id__species_CG10_big_fil_rev_8_21_14_0_10_Buchananbacteria_OD1_33_19_curated_species:0.3550567246,(SODFM1_id__6610008__id__species_CG10_big_fil_rev_8_21_14_0_10_Falkowbacteria_OD1_37_6_curated_species:0.2300666876,SODFM1_id__6612664__id__species_CG10_big_fil_rev_8_21_14_0_10_Falkowbacteria_OD1_44_15_curated_species:0.3349207175)100:0.0880156541)84:0.0634146129)32:0.0236510563)97:0.0835785076,(SODFM1_id__1894675__id__species_Bacteria_ChlamydiaeVerrucomicrobia_group_Verrucomicrobia_Spartobacteria_Chthoniobacter_flavus_Ellin428_species:0.3382265433,SODFM1_id__7333442__id__species_ThermophileHydrothermalVent_Bacteria_unclassified_Bacteria_Caldithrix_abyssi_LF13_DSM_13497_species:0.2556456020)99:0.1289012239)49:0.0712054049)13:0.0276266021,((((((SODFM1_id__1675593__id__species_Bacteria_BacteroidetesChlorobi_group_Bacteroidetes_Flavobacteriia_Flavobacteriales_Flavobacteriaceae_Myroides_odoratimimus_species:0.9401775750,SODFM1_id__6040823__id__species_Bacteria_unclassified_Bacteria_Haloplasmatales_Haloplasmataceae_Haloplasma_contractile_SSD17B_species:0.3036494140)55:0.0484397376,SODFM1_id__6042264__id__species_Bacteria_unclassified_Bacteria_Haloplasmatales_Haloplasmataceae_Haloplasma_contractile_SSD17B_species:0.3735213456)55:0.1085643248,(((SODFM1_id__3156699__id__species_Bacteria_Firmicutes_Clostridia_Clostridiales_Clostridiaceae_Inediibacterium_massiliense_species:0.1105729426,SODFM1_id__3475733__id__species_Bacteria_Firmicutes_Clostridia_Clostridiales_Peptostreptococcaceae_Asaccharospora_irregularisDSM2635_species:0.2277423770)100:0.1731713003,(SODFM1_id__3390283__id__species_Bacteria_Firmicutes_Clostridia_Clostridiales_Lachnospiraceae_Niameybacter_massiliensis_species:0.3920577658,(SODFM1_id__3492330__id__species_Bacteria_Firmicutes_Clostridia_Clostridiales_Peptostreptococcaceae_Paeniclostridium_sordellii_species:0.2343028740,SODFM1_id__3496476__id__species_Bacteria_Firmicutes_Clostridia_Clostridiales_Peptostreptococcaceae_Paraclostridium_benzoelyticum_species:0.1110364244)100:0.1602341169)100:0.0820752144)100:0.2484899246,SODFM1_id__3768003__id__species_Bacteria_Firmicutes_Erysipelotrichia_Erysipelotrichales_Erysipelotrichaceae_Turicibacter_sanguinisPC909_species:0.2332031798)100:0.1086270005)54:0.0831110139,SODFM1_id__3903166__id__species_Bacteria_Fusobacteria_Fusobacteriia_Fusobacteriales_Leptotrichiaceae_Leptotrichia_goodfellowii_DSM19756_species:0.2686220329)93:0.0686437020,((SODFM1_id__3094179__id__species_Bacteria_Firmicutes_Clostridia_Clostridiales_Clostridiaceae_Alkaliphilus_metalliredigens_QYMF_species:0.4367879774,SODFM1_id__6239190__id__species_Candidatus_Colwellbacteria_bacterium_RIFCSPHIGHO2_12_FULL_44_17_species:0.5367909220)95:0.0796767444,(((SODFM1_id__5678309__id__species_Bacteria_Proteobacteria_Gammaproteobacteria_Oceanospirillales_Halomonadaceae_Kushneria_aurantia_DSM_21353_species:0.9377283084,(SODFM1_id__10063191__id__species_MarineIntracellularParasite_Eukaryota_Alveolata_Perkinsozoa_Perkinsidae_Perkinsus_marinus_ATCC50983_species:0.0137603049,SODFM1_id__10076157__id__species_MarineIntracellularParasite_Eukaryota_Alveolata_Perkinsozoa_Perkinsidae_Perkinsus_marinus_ATCC50983_species:0.0000023423)100:2.6239141608)99:0.7001639319,SODFM1_id__7913165__id__species_Eukaryota_Fungi_FungiIncertaeSedis_Microsporidia_Nematocida_parisii_ERTm1_V3_species:0.9863719058)58:0.2513146733,((SODFM1_id__7457079__id__species_Eukaryota_Alveolata_Ciliophora_Postciliodesmatophora_Heterotrichea_Stentor_coeruleus_WM001_species:0.0444405346,SODFM1_id__7461905__id__species_Eukaryota_Alveolata_Ciliophora_Postciliodesmatophora_Heterotrichea_Stentor_coeruleus_WM001_species:0.0334307407)100:0.5941899911,((SODFM1_id__7461961__id__species_Eukaryota_Alveolata_Ciliophora_Postciliodesmatophora_Heterotrichea_Stentor_coeruleus_WM001_species:0.5274876664,SODFM1_id__7480408__id__species_Eukaryota_Alveolata_Ciliophora_Postciliodesmatophora_Heterotrichea_Stentor_coeruleus_WM001_species:0.3096365945)100:0.5558671454,((SODFM1_id__7465427__id__species_Eukaryota_Alveolata_Ciliophora_Postciliodesmatophora_Heterotrichea_Stentor_coeruleus_WM001_species:0.0546704743,SODFM1_id__7466311__id__species_Eukaryota_Alveolata_Ciliophora_Postciliodesmatophora_Heterotrichea_Stentor_coeruleus_WM001_species:0.0049439861)100:0.4884537887,SODFM1_id__7477192__id__species_Eukaryota_Alveolata_Ciliophora_Postciliodesmatophora_Heterotrichea_Stentor_coeruleus_WM001_species:0.6378997996)98:0.0536235337)100:0.3857454079)48:0.1767963672)84:0.0905551046)89:0.0968866705)93:0.0225749160,SODFM1_id__3882663__id__species_Bacteria_Firmicutes_Tissierellia_Tissierella_creatinophilaDSM6911_species:0.3201734763)62:0.0171909744)7:0.0247905932,(((((((((((SODFM1_25_PDB__4jyy:0.0000020047,SODFM1_id__3478132__id__species_Bacteria_Firmicutes_Clostridia_Clostridiales_Peptostreptococcaceae_Clostridioides_difficile630_species:0.0000020047)100:0.1663155279,((SODFM1_id__3475127__id__species_Bacteria_Firmicutes_Clostridia_Clostridiales_Peptostreptococcaceae_Asaccharospora_irregularisDSM2635_species:0.2554704203,SODFM1_id__3516507__id__species_Bacteria_Firmicutes_Clostridia_Clostridiales_Peptostreptococcaceae_Terrisporobacter_glycolicusATCC14880_species:0.3423657534)78:0.0322384534,(SODFM1_id__3507776__id__species_Bacteria_Firmicutes_Clostridia_Clostridiales_Peptostreptococcaceae_Romboutsia_ilealis_species:0.2588084320,SODFM1_id__3509550__id__species_Bacteria_Firmicutes_Clostridia_Clostridiales_Peptostreptococcaceae_Romboutsia_lituseburensisDSM797_species:0.2368893255)100:0.1168846984)83:0.0647796120)96:0.1011212634,SODFM1_id__3129991__id__species_Bacteria_Firmicutes_Clostridia_Clostridiales_Clostridiaceae_Clostridium_perfringens__ATCC__13124_species:0.4013503092)87:0.1221982820,(((((((((((SODFM1_id__3176587__id__species_Bacteria_Firmicutes_Clostridia_Clostridiales_Clostridiaceae_Massilioclostridium_coli_species:0.4070308916,SODFM1_id__3586837__id__species_Bacteria_Firmicutes_Clostridia_Clostridiales_Ruminococcaceae_Negativibacillus_massiliensis_species:0.4674096373)99:0.0868064515,SODFM1_id__3398938__id__species_Bacteria_Firmicutes_Clostridia_Clostridiales_Lachnospiraceae_Robinsoniella_peoriensis_species:0.3778032593)98:0.0568604371,SODFM1_id__3583779__id__species_Bacteria_Firmicutes_Clostridia_Clostridiales_Ruminococcaceae_Massilimaliae_massiliensis_species:0.4611704883)93:0.0691111754,(SODFM1_id__3294186__id__species_Bacteria_Firmicutes_Clostridia_Clostridiales_Lachnospiraceae_Anaerosporobacter_mobilisDSM15930_species:0.2973310664,(SODFM1_id__3299329__id__species_Bacteria_Firmicutes_Clostridia_Clostridiales_Lachnospiraceae_Anaerotignum_propionicumDSM1682_species:0.5720695943,SODFM1_id__3617301__id__species_Bacteria_Firmicutes_Clostridia_Clostridiales_Ruminococcaceae_Sporobacter_termitidisDSM10068_species:0.3246422306)46:0.0819562014)50:0.0626696572)57:0.0864019147,SODFM1_id__3218502__id__species_Bacteria_Firmicutes_Clostridia_Clostridiales_Clostridiales_incertae_sedis_Emergencia_timonensis_species:0.4688352176)100:0.0506197289,SODFM1_id__3722298__id__species_Bacteria_Firmicutes_Erysipelotrichia_Erysipelotrichales_Erysipelotrichaceae_Clostridium_innocuum2959_species:0.5962194314)57:0.0288484705,SODFM1_id__3364586__id__species_Bacteria_Firmicutes_Clostridia_Clostridiales_Lachnospiraceae_Lachnoclostridium_phytofermentansISDg_species:0.4763026940)67:0.0814587811,((SODFM1_id__3408241__id__species_Bacteria_Firmicutes_Clostridia_Clostridiales_Lachnospiraceae_Sellimonas_intestinalis_species:0.0000020047,SODFM1_id__3556277__id__species_Bacteria_Firmicutes_Clostridia_Clostridiales_Ruminococcaceae_Drancourtella_massiliensis_species:0.0000020047)100:0.6022184229,SODFM1_id__3576108__id__species_Bacteria_Firmicutes_Clostridia_Clostridiales_Ruminococcaceae_Hydrogenoanaerobacterium_saccharovorans_species:0.3227295630)52:0.0982093825)54:0.0313823191,SODFM1_id__3520795__id__species_Bacteria_Firmicutes_Clostridia_Clostridiales_Ruminococcaceae_Acetanaerobacterium_elongatum_species:0.5068114411)24:0.0481938216,(SODFM1_id__3273473__id__species_Bacteria_Firmicutes_Clostridia_Clostridiales_Lachnospiraceae_Acetatifactor_muris_species:0.4709346756,((SODFM1_id__3418618__id__species_Bacteria_Firmicutes_Clostridia_Clostridiales_Oscillospiraceae_Oscillibacter_ruminantiumGH1_species:0.6751169534,SODFM1_id__3596365__id__species_Bacteria_Firmicutes_Clostridia_Clostridiales_Ruminococcaceae_Phocea_massiliensis_species:0.2421047554)100:0.1630009380,SODFM1_id__3538831__id__species_Bacteria_Firmicutes_Clostridia_Clostridiales_Ruminococcaceae_Anaeromassilibacillus_senegalensis_species:0.2464107389)100:0.1800147886)21:0.0526723551)45:0.0487065711,((SODFM1_id__3293049__id__species_Bacteria_Firmicutes_Clostridia_Clostridiales_Lachnospiraceae_Anaerosporobacter_mobilisDSM15930_species:0.0738197995,SODFM1_id__3318994__id__species_Bacteria_Firmicutes_Clostridia_Clostridiales_Lachnospiraceae_Cellulosilyticum_lentocellum_DSM5427_species:0.0782501473)100:0.3806849526,(SODFM1_id__3543028__id__species_Bacteria_Firmicutes_Clostridia_Clostridiales_Ruminococcaceae_Anaerotruncus_colihominisDSM17241_species:0.2980401240,SODFM1_id__3581122__id__species_Bacteria_Firmicutes_Clostridia_Clostridiales_Ruminococcaceae_Marasmitruncus_massiliensis_species:0.4025477711)100:0.3417022512)47:0.0763704403)100:0.1160638750)90:0.0845377015,(SODFM1_id__1914712__id__species_Bacteria_Chloroflexi_Anaerolineae_Anaerolineales_Anaerolineaceae_Anaerolinea_thermophila_UNI_1_species:0.4431779734,(SODFM1_id__5998687__id__species_Bacteria_Tenericutes_Mollicutes_Mycoplasmatales_Mycoplasmataceae_Candidatus_Hepatoplasma_crinochetorum_species:0.8030011867,SODFM1_id__6004433__id__species_Bacteria_Tenericutes_Mollicutes_Mycoplasmatales_Mycoplasmataceae_Mycoplasma_haemofelis_Ohio2_species:0.7308836331)87:0.1514182408)78:0.0292736586)96:0.0447959612,((SODFM1_id__2090827__id__species_Bacteria_CPR_MicrogenomatesOP11_Collierbacteria_GWA2_OP11_42_17_species:0.3896924322,(SODFM1_id__2092042__id__species_Bacteria_CPR_MicrogenomatesOP11_Collierbacteria_GWA2_OP11_44_99_species:0.1963848671,SODFM1_id__4004989__id__species_Bacteria_Microgenomates_OP11_Collierbacteria_RIFOXYD1_FULL_OP11_Collierbacteria_40_9_species:0.2931952315)100:0.1747835758)100:0.2287251871,((SODFM1_id__3877528__id__species_Bacteria_Firmicutes_Tissierellia_Parvimonas_micra_species:0.2420662141,SODFM1_id__3909037__id__species_Bacteria_Fusobacteria_Fusobacteriia_Fusobacteriales_Leptotrichiaceae_Streptobacillus_moniliformis_DSM_12112_species:0.2196010425)100:0.1788151737,((((((((((((((((((((((((((((((((((SODFM2_81_PDB__2bkb:0.0054627708,SODFM2_86_PDB__1za5:0.0054629079)98:0.0000020047,SODFM2_84_PDB__1isc:0.0000020047)94:0.0000020047,(SODFM2_id__5506599__id__species_Bacteria_Proteobacteria_Gammaproteobacteria_Enterobacteriales_Enterobacteriaceae_Escherichia_coli_K12_W3110_species:0.0000020047,SODFM2_id__6801328__id__species_EntericPathogen_Bacteria_Proteobacteria_Gammaproteobacteria_Enterobacteriales_Enterobacteriaceae_Shigella_flexneri_2003036_species:0.0000020047)78:0.0000020047)100:0.0275417527,SODFM2_id__7022686__id__species_MiceEntericPathogen_Bacteria_Proteobacteria_Gammaproteobacteria_Enterobacteriales_Enterobacteriaceae_Citrobacter_rodentium_ICC168_species:0.0504558837)99:0.0134962769,(SODFM2_id__5574609__id__species_Bacteria_Proteobacteria_Gammaproteobacteria_Enterobacteriales_Enterobacteriaceae_Salmonella_enterica_enterica_ParatyphiA_species:0.0054755171,((SODFM2_id__5580198__id__species_Bacteria_Proteobacteria_Gammaproteobacteria_Enterobacteriales_Enterobacteriaceae_Salmonella_enterica_enterica_Typhimurium_LT2_species:0.0000000000,SODFM2_id__6796522__id__species_EntericPathogen_Bacteria_Proteobacteria_Gammaproteobacteria_Enterobacteriales_Enterobacteriaceae_Salmonella_enterica_Enterica_sv_Heidelberg_41578_species:0.0000000000):0.0000020047,SODFM2_id__5584701__id__species_Bacteria_Proteobacteria_Gammaproteobacteria_Enterobacteriales_Enterobacteriaceae_Salmonella_enterica_TyphistrCT18_species:0.0000020047)95:0.0000020047)100:0.0180867246)100:0.0260678950,((SODFM2_id__5553202__id__species_Bacteria_Proteobacteria_Gammaproteobacteria_Enterobacteriales_Enterobacteriaceae_Lelliottia_amnigena_ZB04_species:0.0375399917,SODFM2_id__7063727__id__species_Pathogen_Bacteria_Proteobacteria_Gammaproteobacteria_Enterobacteriales_Enterobacteriaceae_Enterobacter_cloacae_cloacae_ATCC13047_species:0.0199779504)100:0.0243970671,SODFM2_id__6835796__id__species_GutMicrobiota_Bacteria_Proteobacteria_Gammaproteobacteria_Enterobacteriales_Enterobacteriaceae_Leclercia_adecarboxylata_USDA_ARS_USMARC60222_species:0.0207070315)100:0.0297380838)97:0.0118816735,SODFM2_id__6848415__id__species_GutMicrobiota_Bacteria_Proteobacteria_Gammaproteobacteria_Enterobacteriales_Enterobacteriaceae_Yokenella_regensburgei_ATCC_43003_species:0.0543229167)89:0.0194310268,(SODFM2_id__5503606__id__species_Bacteria_Proteobacteria_Gammaproteobacteria_Enterobacteriales_Enterobacteriaceae_Cedecea_davisae_DSM_4568_species:0.1212536452,SODFM2_id__7172672__id__species_PlantEndosymbiont_Bacteria_Proteobacteria_Gammaproteobacteria_Enterobacteriales_Enterobacteriaceae_Kosakonia_radicincitans_DSM16656_species:0.0449258897)73:0.0133756841)63:0.0000025206,SODFM2_id__5599561__id__species_Bacteria_Proteobacteria_Gammaproteobacteria_Enterobacteriales_Enterobacteriaceae_Trabulsiella_guamensis_ATCC_49490_species:0.0334159922)91:0.0109583929,(SODFM2_id__5541739__id__species_Bacteria_Proteobacteria_Gammaproteobacteria_Enterobacteriales_Enterobacteriaceae_Klebsiella_oxytoca_CAV1374_species:0.0221951692,SODFM2_id__5572796__id__species_Bacteria_Proteobacteria_Gammaproteobacteria_Enterobacteriales_Enterobacteriaceae_Raoultella_ornithinolytica_B6_species:0.0795067914)100:0.0373884447)98:0.0171067035,SODFM2_id__5550342__id__species_Bacteria_Proteobacteria_Gammaproteobacteria_Enterobacteriales_Enterobacteriaceae_Kluyvera_ascorbata_ATCC_33433_species:0.0269223569)98:0.0204969498,SODFM2_id__5499931__id__species_Bacteria_Proteobacteria_Gammaproteobacteria_Enterobacteriales_Enterobacteriaceae_Buttiauxella_agrestis_ATCC_33320_species:0.0494365820)99:0.0845824687,(SODFM2_id__7068225__id__species_Pathogen_Bacteria_Proteobacteria_Gammaproteobacteria_Enterobacteriales_Enterobacteriaceae_Yersinia_pestis_Antiqua_species:0.0000020047,SODFM2_id__10146051__id__species_Yersinia_pseudotuberculosis_FDAARGOS_581:0.0054795863)100:0.0896142351)99:0.0264643594,SODFM2_id__5587882__id__species_Bacteria_Proteobacteria_Gammaproteobacteria_Enterobacteriales_Enterobacteriaceae_Serratia_fonticola_GS2_species:0.0503175505)98:0.0350018391,(((SODFM2_id__5559820__id__species_Bacteria_Proteobacteria_Gammaproteobacteria_Enterobacteriales_Enterobacteriaceae_Morganella_morganii_morganii_KT_species:0.0466217277,SODFM2_id__6845440__id__species_GutMicrobiota_Bacteria_Proteobacteria_Gammaproteobacteria_Enterobacteriales_Enterobacteriaceae_Providencia_stuartii_MRSN_2154_species:0.0446744813)100:0.0275401974,SODFM2_id__6838565__id__species_GutMicrobiota_Bacteria_Proteobacteria_Gammaproteobacteria_Enterobacteriales_Enterobacteriaceae_Proteus_mirabilis_HI4320_species:0.1381540176)99:0.0304672817,SODFM2_id__6915819__id__species_InsecticidalToxinsNematodeMutualist_Bacteria_Proteobacteria_Gammaproteobacteria_Enterobacteriales_Enterobacteriaceae_Xenorhabdus_nematophila_AN61_species:0.0889439439)98:0.0376974072)100:0.0227475430,(SODFM2_id__6832454__id__species_GutMicrobiota_Bacteria_Proteobacteria_Gammaproteobacteria_Enterobacteriales_Enterobacteriaceae_Hafnia_alvei_FB1_species:0.0571002766,SODFM2_id__6851490__id__species_GutMicrobiota_FishPathogen_Bacteria_Proteobacteria_Gammaproteobacteria_Enterobacteriales_Enterobacteriaceae_Edwardsiella_tarda_EIB202_species:0.0841423022)97:0.0270307284)93:0.0227182033,((SODFM2_id__5495517__id__species_Bacteria_Proteobacteria_Gammaproteobacteria_Enterobacteriales_Enterobacteriaceae_Budvicia_aquatica_DSM_5075_species:0.0507576956,SODFM2_id__5567722__id__species_Bacteria_Proteobacteria_Gammaproteobacteria_Enterobacteriales_Enterobacteriaceae_Pragia_fontium_24613_species:0.0324960400)100:0.0177901228,SODFM2_id__5556138__id__species_Bacteria_Proteobacteria_Gammaproteobacteria_Enterobacteriales_Enterobacteriaceae_Leminorella_grimontii_ATCC_33999_species:0.0240574160)100:0.0490448889)94:0.0393973392,SODFM2_id__5563314__id__species_Bacteria_Proteobacteria_Gammaproteobacteria_Enterobacteriales_Enterobacteriaceae_Plesiomonas_shigelloides_MS17188_species:0.0954922752)94:0.0273155888,SODFM2_id__5748319__id__species_Bacteria_Proteobacteria_Gammaproteobacteria_Thiotrichales_Piscirickettsiaceae_Methylophaga_frappieri_JAM7_species:0.1885997956)84:0.0395217144,(((((((((((((((((((SODFM2_107_PDB__3lio:0.0000020047,(SODFM2_109_PDB__4l2c:0.0055470472,SODFM2_122_PDB__4l2b:0.0000027849)97:0.0055473221)97:0.0467162562,SODFM2_id__5416077__id__species_Bacteria_Proteobacteria_Gammaproteobacteria_Alteromonadales_Pseudoalteromonadaceae_Pseudoalteromonas_haloplanktis_ATCC14393_species:0.0588230272)100:0.0810073734,(((SODFM2_id__569384__id__species_AlkaliphileSaltLake_Bacteria_Proteobacteria_Gammaproteobacteria_Oceanospirillales_Oceanospirillaceae_Nitrincola_lacisaponensis_4CA_species:0.0576315751,SODFM2_id__5400056__id__species_Bacteria_Proteobacteria_Gammaproteobacteria_Alteromonadales_Alteromonadaceae_Marinobacterium_litorale_DSM_23545_species:0.0262306135)100:0.0302639065,((SODFM2_id__5683632__id__species_Bacteria_Proteobacteria_Gammaproteobacteria_Oceanospirillales_Oceanospirillaceae_Amphritea_japonica_ATCC_BAA_1530_species:0.0230014085,SODFM2_id__5692864__id__species_Bacteria_Proteobacteria_Gammaproteobacteria_Oceanospirillales_Oceanospirillaceae_Neptunomonas_japonica_DSM_18939_species:0.1083168299)61:0.0201435277,SODFM2_id__6990988__id__species_Marine_Bacteria_Proteobacteria_Gammaproteobacteria_Oceanospirillales_Oceanospirillaceae_Neptuniibacter_caesariensis_MED92_species:0.0495828919)60:0.0166857266)98:0.0208617818,((SODFM2_id__5688796__id__species_Bacteria_Proteobacteria_Gammaproteobacteria_Oceanospirillales_Oceanospirillaceae_Marinospirillum_insulare_DSM_21763_species:0.1081897040,(SODFM2_id__5708873__id__species_Bacteria_Proteobacteria_Gammaproteobacteria_Oceanospirillales_Saccharospirillaceae_Saccharospirillum_impatiens_DSM_12546_species:0.0418795923,SODFM2_id__7002571__id__species_MarineHalophile_Bacteria_Proteobacteria_Gammaproteobacteria_unclassified_Gammaproteobacteria_Reinekea_blandensis_MED297_species:0.0407638528)100:0.1192674062)80:0.0465972248,(SODFM2_id__5700452__id__species_Bacteria_Proteobacteria_Gammaproteobacteria_Oceanospirillales_Oceanospirillaceae_Oceanospirillum_maris_DSM_6286_species:0.0641179650,SODFM2_id__6986831__id__species_Marine_Bacteria_Proteobacteria_Gammaproteobacteria_Oceanospirillales_Oceanospirillaceae_Marinomonas_mediterranea_MMB_1_species:0.0967224651)96:0.0235748285)77:0.0110885974)97:0.0553693420)52:0.0165579594,(SODFM2_id__5696952__id__species_Bacteria_Proteobacteria_Gammaproteobacteria_Oceanospirillales_Oceanospirillaceae_Oceanobacter_kriegii_DSM_6294_species:0.0733542180,SODFM2_id__5702126__id__species_Bacteria_Proteobacteria_Gammaproteobacteria_Oceanospirillales_Oceanospirillaceae_Thalassolituus_oleivorans_MIL1_species:0.0713523388)99:0.0358112774)56:0.0385770668,(((((SODFM2_id__5385079__id__species_Bacteria_Proteobacteria_Gammaproteobacteria_Alteromonadales_Alteromonadaceae_Aestuariibacter_salexigens_DSM_15300_species:0.0301780649,SODFM2_id__5411517__id__species_Bacteria_Proteobacteria_Gammaproteobacteria_Alteromonadales_Pseudoalteromonadaceae_Algicola_sagamiensis_DSM_14643_species:0.1186792488)99:0.0284766417,(SODFM2_id__6971461__id__species_Marine_Bacteria_Proteobacteria_Gammaproteobacteria_Alteromonadales_Alteromonadaceae_Glaciecola_nitratireducens_FR1064_species:0.0686025875,SODFM2_id__6974436__id__species_Marine_Bacteria_Proteobacteria_Gammaproteobacteria_Alteromonadales_Pseudoalteromonadaceae_Pseudoalteromonas_atlantica_T6c_species:0.0289634946)92:0.0195940289)89:0.0126597721,((SODFM2_id__5405988__id__species_Bacteria_Proteobacteria_Gammaproteobacteria_Alteromonadales_Alteromonadaceae_Salinimonas_chungwhensis_DSM_16280_species:0.1017226575,((((SODFM2_id__5450579__id__species_Bacteria_Proteobacteria_Gammaproteobacteria_Cellvibrionales_Spongiibacteraceae_Melitea_salexigens_DSM_19753_species:0.0287893331,SODFM2_id__5452987__id__species_Bacteria_Proteobacteria_Gammaproteobacteria_Cellvibrionales_Spongiibacteraceae_Spongiibacter_tropicus_DSM_19543_species:0.0279065027)100:0.0591726834,SODFM2_id__6993316__id__species_MarineHalophile_Bacteria_Proteobacteria_Gammaproteobacteria_Oceanospirillales_Alcanivoracaceae_Alcanivorax_borkumensis_SK2_species:0.0815676428)100:0.0685812354,(SODFM2_id__5664420__id__species_Bacteria_Proteobacteria_Gammaproteobacteria_Oceanospirillales_Halomonadaceae_Cobetia_marina_KMM_296_species:0.1363183143,(SODFM2_id__5668992__id__species_Bacteria_Proteobacteria_Gammaproteobacteria_Oceanospirillales_Halomonadaceae_Halomonas_elongata_DSM_2581_species:0.1629537302,SODFM2_id__6865416__id__species_Halophile_Bacteria_Proteobacteria_Gammaproteobacteria_Oceanospirillales_Halomonadaceae_Chromohalobacter_salexigens_1H11_DSM_3043_species:0.2259820335)100:0.1306368673)100:0.0554161733)100:0.0540993331,SODFM2_id__6874485__id__species_HalophileHytrothermalVent_Bacteria_Proteobacteria_Gammaproteobacteria_Alteromonadales_Idiomarinaceae_Idiomarina_loihiensis_L2TR_species:0.1687801020)100:0.0697445060)100:0.0671785557,(SODFM2_id__6179974__id__species_Barophile_Bacteria_Proteobacteria_Gammaproteobacteria_Alteromonadales_Alteromonadaceae_Alteromonas_mediterranea_DE1_species:0.0039373446,SODFM2_id__6966907__id__species_Marine_Bacteria_Proteobacteria_Gammaproteobacteria_Alteromonadales_Alteromonadaceae_Alteromonas_macleodii_ATCC27126_species:0.0294473182)100:0.0381647066)100:0.0609297740)95:0.0357549170,((SODFM2_id__5393254__id__species_Bacteria_Proteobacteria_Gammaproteobacteria_Alteromonadales_Alteromonadaceae_Catenovulum_agarivorans_YM01_species:0.0793907562,SODFM2_id__5397906__id__species_Bacteria_Proteobacteria_Gammaproteobacteria_Alteromonadales_Alteromonadaceae_Gayadomonas_joobiniege_G7_species:0.0950339711)94:0.0356171089,SODFM2_id__7266564__id__species_Psychrophile_Bacteria_Proteobacteria_Gammaproteobacteria_Alteromonadales_Psychromonadaceae_Psychromonas_ingrahamii_37_species:0.1272222007)82:0.0301032099)76:0.0409262015,((SODFM2_id__6960209__id__species_LandfillSoil_Bacteria_Proteobacteria_Gammaproteobacteria_Alteromonadales_Alteromonadaceae_Alishewanella_agri_BL06_species:0.0611610045,SODFM2_id__6983384__id__species_Marine_Bacteria_Proteobacteria_Gammaproteobacteria_Chromatiales_Chromatiaceae_Rheinheimera_nanhaiensis_E407_8_species:0.0886203600)100:0.0656949913,SODFM2_id__7261658__id__species_Psychrophile_Bacteria_Proteobacteria_Gammaproteobacteria_Alteromonadales_Moritellaceae_Moritella_marina_ATCC_15381_species:0.1600519502)90:0.0551365883)70:0.0303764977)64:0.0185951651,(SODFM2_id__5654581__id__species_Bacteria_Proteobacteria_Gammaproteobacteria_Oceanospirillales_Hahellaceae_Endozoicomonas_montiporae_CL33_species:0.0757155291,SODFM2_id__5659074__id__species_Bacteria_Proteobacteria_Gammaproteobacteria_Oceanospirillales_Hahellaceae_Zooshikella_ganghwensis_DSM_15267_species:0.1770294688)95:0.1040634571)40:0.0308235664,(SODFM2_id__5389319__id__species_Bacteria_Proteobacteria_Gammaproteobacteria_Alteromonadales_Alteromonadaceae_Agarivorans_albus_MKT_106_species:0.1131468901,(SODFM2_id__5407665__id__species_Bacteria_Proteobacteria_Gammaproteobacteria_Alteromonadales_Colwelliaceae_Thalassotalea_agarivorans_DSM_19706_species:0.0578098387,SODFM2_id__7258754__id__species_Psychrophile_Bacteria_Proteobacteria_Gammaproteobacteria_Alteromonadales_Colwelliaceae_Colwellia_psychrerythraea_34H_species:0.1014520708)94:0.0486794786)69:0.0233563355)67:0.0310453084,((((SODFM2_118_PDB__2w7w:0.0432370155,SODFM2_id__5780313__id__species_Bacteria_Proteobacteria_Gammaproteobacteria_Vibrionales_Vibrionaceae_Vibrio_fischeri_MJ11_species:0.0268811462)100:0.0217331794,SODFM2_id__6192087__id__species_BioluminescentSymbiontOfFish_Bacteria_Proteobacteria_Gammaproteobacteria_Vibrionales_Vibrionaceae_Candidatus_Photodesmus_katoptron_Akat1_species:0.3360797865)94:0.0123844433,SODFM2_id__5776811__id__species_Bacteria_Proteobacteria_Gammaproteobacteria_Vibrionales_Vibrionaceae_Vibrio_anguillarum_775_species:0.0325002143)100:0.0518968703,(((SODFM2_id__5364028__id__species_Bacteria_Proteobacteria_Gammaproteobacteria_Aeromonadales_Aeromonadaceae_Aeromonas_hydrophila_AL09_71_species:0.1309283106,SODFM2_id__6185670__id__species_Barophile_Bacteria_Proteobacteria_Gammaproteobacteria_Vibrionales_Vibrionaceae_Photobacterium_profundum_SS9_species:0.0472119165)51:0.0233583867,SODFM2_id__5772090__id__species_Bacteria_Proteobacteria_Gammaproteobacteria_Vibrionales_Vibrionaceae_Enterovibrio_norvegicus_DSM15893_species:0.0447417381)100:0.0251307551,SODFM2_id__6998967__id__species_MarineHalophile_Bacteria_Proteobacteria_Gammaproteobacteria_Oceanospirillales_Hahellaceae_Hahella_chejuensis_KCTC_2396_species:0.1876976996)84:0.0472652406)67:0.0086028974)91:0.0602723023,SODFM2_id__6952832__id__species_IronReduction_Bacteria_Proteobacteria_Gammaproteobacteria_Alteromonadales_Ferrimonadaceae_Ferrimonas_balearica_DSM_9799_species:0.0791429529)95:0.0795494057,SODFM2_id__7272103__id__species_ShipwormEndosymbiont_Bacteria_Proteobacteria_Gammaproteobacteria_Cellvibrionales_Cellvibrionaceae_Teredinibacter_turnerae_T7902_species:0.1135341937)71:0.0062580995,(SODFM2_id__5434079__id__species_Bacteria_Proteobacteria_Gammaproteobacteria_Cellvibrionales_Cellvibrionaceae_Simiduia_agarivorans_SA1_species:0.1082761117,SODFM2_id__7276828__id__species_Soil_Bacteria_Proteobacteria_Gammaproteobacteria_Cellvibrionales_Cellvibrionaceae_Cellvibrio_japonicus_Ueda107_species:0.0789788363)97:0.0361434500)96:0.0202070866,SODFM2_id__6978140__id__species_Marine_Bacteria_Proteobacteria_Gammaproteobacteria_Cellvibrionales_Cellvibrionaceae_Saccharophagus_degradans_2_40_species:0.0899698366)50:0.0155311976,(SODFM2_id__5426319__id__species_Bacteria_Proteobacteria_Gammaproteobacteria_Cellvibrionales_Cellvibrionaceae_Gilvimarinus_chinensis_DSM_19667_species:0.0521707090,SODFM2_id__5439664__id__species_Bacteria_Proteobacteria_Gammaproteobacteria_Cellvibrionales_Halieaceae_Haliea_salexigens_DSM_19537_species:0.1507234852)91:0.0348467840)89:0.0403406260,((SODFM2_id__5430333__id__species_Bacteria_Proteobacteria_Gammaproteobacteria_Cellvibrionales_Cellvibrionaceae_Marinimicrobium_agarilyticum_DSM_16975_species:0.1319625756,(SODFM2_id__5476737__id__species_Bacteria_Proteobacteria_Gammaproteobacteria_Chromatiales_Ectothiorhodospiraceae_Arhodomonas_aquaeolei_DSM_8974_species:0.0908187263,SODFM2_id__7043218__id__species_ObligateChemolithoautotroph_Bacteria_Proteobacteria_Gammaproteobacteria_Chromatiales_Ectothiorhodospiraceae_Nitrococcus_mobilis_Nb_231_species:0.1870320460)100:0.2048189740)100:0.0456727723,SODFM2_id__5443737__id__species_Bacteria_Proteobacteria_Gammaproteobacteria_Cellvibrionales_Porticoccaceae_Porticoccus_hydrocarbonoclasticus_MCTG13d_species:0.0980219357)66:0.0463191833)54:0.0119467798,(SODFM2_id__5437365__id__species_Bacteria_Proteobacteria_Gammaproteobacteria_Cellvibrionales_Halieaceae_Haliea_rubra_DSM_19751_species:0.0847042202,SODFM2_id__7090349__id__species_Photosynthetic_Bacteria_Proteobacteria_Gammaproteobacteria_Cellvibrionales_Halieaceae_Congregibacter_litoralis_KT71_species:0.1288379748)99:0.1154301759)56:0.0286885749,SODFM2_id__5420131__id__species_Bacteria_Proteobacteria_Gammaproteobacteria_Alteromonadales_Shewanellaceae_Shewanella_oneidensis_MR_1_species:0.1487964001)99:0.0480157477,SODFM2_id__5768335__id__species_Bacteria_Proteobacteria_Gammaproteobacteria_unclassified_Gammaproteobacteria_Gallaecimonas_xiamenensis_3_C_1_species:0.1168512692)96:0.0272949528,SODFM2_id__5368966__id__species_Bacteria_Proteobacteria_Gammaproteobacteria_Aeromonadales_Aeromonadaceae_Oceanimonas_smirnovii_ATCCBAA899_species:0.0767248051)62:0.0232709382,SODFM2_id__5371632__id__species_Bacteria_Proteobacteria_Gammaproteobacteria_Aeromonadales_Aeromonadaceae_Tolumonas_auensis_DSM_9187_species:0.1059206000)47:0.0123530407)80:0.0504927103,((SODFM2_100_PDB__1dt0:0.0996340905,SODFM2_id__5733849__id__species_Bacteria_Proteobacteria_Gammaproteobacteria_Pseudomonadales_Pseudomonadaceae_Pseudomonas_aeruginosa_B136_33_species:0.0046399230)100:0.0245186264,SODFM2_id__7345514__id__species_TungstenTolerant_Bacteria_Proteobacteria_Gammaproteobacteria_Pseudomonadales_Pseudomonadaceae_Azotobacter_group_Azotobacter_vinelandii_CA6_species:0.0656307113)100:0.0695598671)64:0.0193146370,SODFM2_id__5685441__id__species_Bacteria_Proteobacteria_Gammaproteobacteria_Oceanospirillales_Oceanospirillaceae_Balneatrix_alpica_DSM_16621_species:0.2136723754)84:0.0387931119,((((SODFM2_id__5611262__id__species_Bacteria_Proteobacteria_Gammaproteobacteria_Methylococcales_Methylococcaceae_Methylobacter_tundripaludum_SV96_species:0.0494671599,((SODFM2_id__5619871__id__species_Bacteria_Proteobacteria_Gammaproteobacteria_Methylococcales_Methylococcaceae_Methyloglobulus_morosus_KoM1_species:0.1203400873,SODFM2_id__5633389__id__species_Bacteria_Proteobacteria_Gammaproteobacteria_Methylococcales_Methylococcaceae_Methylovulum_miyakonense_HT12_species:0.0895890174)91:0.0176633062,SODFM2_id__5627810__id__species_Bacteria_Proteobacteria_Gammaproteobacteria_Methylococcales_Methylococcaceae_Methylosarcina_lacus_LW14_species:0.0449634739)73:0.0222383508)99:0.0187542282,(SODFM2_id__5624559__id__species_Bacteria_Proteobacteria_Gammaproteobacteria_Methylococcales_Methylococcaceae_Methylomarinum_vadi_species:0.0629743981,SODFM2_id__7017085__id__species_Methylotroph_Bacteria_Proteobacteria_Gammaproteobacteria_Methylococcales_Methylococcaceae_Methylomonas_methanica_MC09_species:0.0914070831)100:0.0678941100)100:0.0476725686,SODFM2_id__7012612__id__species_Methanotroph_Bacteria_Proteobacteria_Gammaproteobacteria_Methylococcales_Methylococcaceae_Methylococcus_capsulatus_Bath_species:0.0803067290)99:0.0488791271,SODFM2_id__5616780__id__species_Bacteria_Proteobacteria_Gammaproteobacteria_Methylococcales_Methylococcaceae_Methylocaldum_szegediense_O_12_species:0.0475055065)94:0.0280800655)66:0.0173911256,((((((SODFM2_id__1316067__id__species_Bacteria_Bacteria_Proteobacteria_deltaepsilon_subdivisions_Deltaproteobacteria_Bdellovibrionales_Bacteriovoracaceae_Bacteriovorax_BALOs_7_species:0.0411227335,SODFM2_id__6919946__id__species_IntracellularParasiteOfOtherBacteria_Bacteria_Proteobacteria_deltaepsilon_subdivisions_Deltaproteobacteria_Bdellovibrionales_Bacteriovoracaceae_Bacteriovorax_marinus_SJ_species:0.1924469567)100:0.1749807543,((SODFM2_id__5842884__id__species_Bacteria_Proteobacteria_Zetaproteobacteria_Mariprofundales_Mariprofundaceae_Mariprofundus_aestuarium_species:0.0992266411,SODFM2_id__5845254__id__species_Bacteria_Proteobacteria_Zetaproteobacteria_Mariprofundales_Mariprofundaceae_Mariprofundus_ferrinatatus_species:0.1546924137)92:0.0523797459,(SODFM2_id__5849077__id__species_Bacteria_Proteobacteria_Zetaproteobacteria_Zetaproteobacteria_bacterium_CG_4_9_14_3_um_filter_54_145_species:0.1024201070,SODFM2_id__6941459__id__species_IronOxidation_Bacteria_Proteobacteria_Zetaproteobacteria_Mariprofundales_Mariprofundaceae_Mariprofundus_ferrooxydans_PV1_species:0.0799066353)100:0.1439232241)100:0.0854483660)94:0.0360192335,((SODFM2_id__2148960__id__species_Bacteria_CP_Tectomicrobia_Entotheonella_factor_species:0.0341761331,SODFM2_id__2160600__id__species_Bacteria_CP_Tectomicrobia_Entotheonella_gemina_species:0.0058520831)100:0.2374110692,SODFM2_id__6862808__id__species_Halophile_Bacteria_Proteobacteria_Gammaproteobacteria_Oceanospirillales_Alcanivoracaceae_Kangiella_koreensis_DSM_16069_species:0.1807183577)100:0.0692273551)95:0.0235229952,((((SODFM2_id__5457215__id__species_Bacteria_Proteobacteria_Gammaproteobacteria_Chromatiales_Chromatiaceae_Lamprocystis_purpurea_DSM_4197_species:0.0898844004,SODFM2_id__5471178__id__species_Bacteria_Proteobacteria_Gammaproteobacteria_Chromatiales_Chromatiaceae_Thiocapsa_marina_5811_species:0.0442102987)82:0.0123946581,(SODFM2_id__7008826__id__species_MarineMat_Bacteria_Proteobacteria_Gammaproteobacteria_Chromatiales_Chromatiaceae_Thiorhodococcus_drewsii_AZ1_species:0.0696128960,(SODFM2_id__7117316__id__species_PhototrophBacteria_Proteobacteria_Gammaproteobacteria_Chromatiales_Chromatiaceae_Allochromatium_vinosum_DSM_180_species:0.0446982348,SODFM2_id__7120287__id__species_Phototroph_Bacteria_Proteobacteria_Gammaproteobacteria_Chromatiales_Chromatiaceae_Thiocystis_violascens_DSM198_species:0.0718928029)99:0.0348252007)84:0.0170635307)97:0.0423724483,SODFM2_id__7125664__id__species_Phototroph_Bacteria_Proteobacteria_Gammaproteobacteria_Chromatiales_Chromatiaceae_Thioflavicoccus_mobilis_8321_species:0.1307667100)100:0.0576311816,SODFM2_id__5463402__id__species_Bacteria_Proteobacteria_Gammaproteobacteria_Chromatiales_Chromatiaceae_Marichromatium_purpuratum_987_species:0.1520355844)100:0.0629303851)95:0.0326027013,((SODFM2_id__5482163__id__species_Bacteria_Proteobacteria_Gammaproteobacteria_Chromatiales_Ectothiorhodospiraceae_Thioalkalivibrio_nitratireducens_DSM_14787_species:0.1496812096,(SODFM2_id__5486109__id__species_Bacteria_Proteobacteria_Gammaproteobacteria_Chromatiales_Ectothiorhodospiraceae_Thiohalomonas_denitrificans_HLD2_species:0.1652922560,SODFM2_id__5488917__id__species_Bacteria_Proteobacteria_Gammaproteobacteria_Chromatiales_Ectothiorhodospiraceae_Thiohalospira_halophila_DSM15071_species:0.0868047875)69:0.0360323094)99:0.0539510487,(((SODFM2_id__5491061__id__species_Bacteria_Proteobacteria_Gammaproteobacteria_Chromatiales_Ectothiorhodospiraceae_Thiorhodospira_sibirica_A12_ATCC_700588_species:0.2239723702,SODFM2_id__5757925__id__species_Bacteria_Proteobacteria_Gammaproteobacteria_Thiotrichales_Thiotrichaceae_Leucothrix_mucor_DSM_2157_species:0.1648180920)75:0.0634681489,((SODFM2_id__5853902__id__species_Bacteria_Proteobacteria_Zetaproteobacteria_Zetaproteobacteria_Mariprofundus_micogutta_species:0.2311564606,SODFM2_id__6679526__id__species_CG18_big_fil_WC_8_21_14_2_50_Nitrospirae_70_55_curated_species:0.1991010511)97:0.0426878517,SODFM2_id__6773816__id__species_CG_4_9_14_3_um_filter_150_novel_Bacteria_65_15_curated_species:0.2785138975)58:0.0385213781)68:0.0031614789,SODFM2_id__6855207__id__species_HalophileAlkaliphilePhototroph_Bacteria_Proteobacteria_Gammaproteobacteria_Chromatiales_Ectothiorhodospiraceae_Ectothiorhodospira_haloalkaliphila_ATCC51935_species:0.1608482249)97:0.0169712848)99:0.0527094667)92:0.0307438753,((((SODFM2_id__2019056__id__species_Bacteria_Chloroflexi_RBG_16_Chloroflexi_56_11_species:0.2035290758,SODFM2_id__2517405__id__species_Bacteria_Elusimicrobia_RIFOXYB2_FULL_Elusimicrobia_49_7_species:0.4424308193)93:0.1230411710,SODFM2_id__5917730__id__species_Bacteria_Spirochaetes_Spirochaetia_Spirochaetales_Leptospiraceae_Leptospira_biflexa_serovar_Patoc_strain_Patoc_1_Paris_I_species:0.1642980660)75:0.0147881035,((SODFM2_id__4810081__id__species_Bacteria_Proteobacteria_Betaproteobacteria_Burkholderiales_Alcaligenaceae_Taylorella_asinigenitalis_MCE3_species:0.2763050523,SODFM2_id__9527674__id__species_Eukaryota_Stramenopiles_Blastocystis_hominis_ASM15166v1_species:0.4184702084)97:0.0740900183,SODFM2_id__4992574__id__species_Bacteria_Proteobacteria_Betaproteobacteria_Burkholderiales_Sutterellaceae_Sutterella_wadsworthensis_HGA0223_species:0.4570622420)72:0.0559347129)34:0.0409010639,((((((((SODFM2_id__4064075__id__species_Bacteria_Nitrospirae_Nitrospira_Nitrospirales_Nitrospiraceae_Magnetoovum_chiemensis_species:0.0000020047,SODFM2_id__4841606__id__species_Bacteria_Proteobacteria_Betaproteobacteria_Burkholderiales_Burkholderiaceae_Limnobacter_MEDG173_species:0.0000020047)100:0.1230839423,SODFM2_id__4950950__id__species_Bacteria_Proteobacteria_Betaproteobacteria_Burkholderiales_Oxalobacteraceae_Duganella_zoogloeoides_ATCC_25935_species:0.1247869218)79:0.0289054582,(((SODFM2_id__4779314__id__species_Bacteria_Proteobacteria_Betaproteobacteria_Burkholderiales_Alcaligenaceae_Achromobacter_xylosoxidans_A8_species:0.0509392320,((SODFM2_id__4794139__id__species_Bacteria_Proteobacteria_Betaproteobacteria_Burkholderiales_Alcaligenaceae_Basilea_psittacipulmonis_DSM_24701_species:0.1741851136,SODFM2_id__4801247__id__species_Bacteria_Proteobacteria_Betaproteobacteria_Burkholderiales_Alcaligenaceae_Oligella_ureolytica_DSM_18253_species:0.1188595226)98:0.0583953157,SODFM2_id__4803743__id__species_Bacteria_Proteobacteria_Betaproteobacteria_Burkholderiales_Alcaligenaceae_Pelistega_indica_species:0.0763349158)95:0.0498695077)74:0.0124441044,SODFM2_id__7056139__id__species_Pathogen_Bacteria_Proteobacteria_Betaproteobacteria_Burkholderiales_Alcaligenaceae_Bordetella_bronchiseptica_RB50_species:0.0305085315)88:0.0246856396,(SODFM2_id__4782428__id__species_Bacteria_Proteobacteria_Betaproteobacteria_Burkholderiales_Alcaligenaceae_Alcaligenes_faecalis_ZD02_species:0.1043774078,(SODFM2_id__4805785__id__species_Bacteria_Proteobacteria_Betaproteobacteria_Burkholderiales_Alcaligenaceae_Pusillimonas_noertemannii_DSM10065_species:0.0606316022,SODFM2_id__4812420__id__species_Bacteria_Proteobacteria_Betaproteobacteria_Burkholderiales_Alcaligenaceae_Tetrathiobacter_kashmirensis_WT001_species:0.1981873969)65:0.0314029464)100:0.0440923749)95:0.0476472678)29:0.0000022785,((((((((((((((SODFM2_id__4789111__id__species_Bacteria_Proteobacteria_Betaproteobacteria_Burkholderiales_Alcaligenaceae_Azohydromonas_australica_DSM_1124_species:0.0538419191,(SODFM2_id__4894731__id__species_Bacteria_Proteobacteria_Betaproteobacteria_Burkholderiales_Comamonadaceae_Ottowia_thiooxydans_DSM_14619_species:0.1882495565,SODFM2_id__4909061__id__species_Bacteria_Proteobacteria_Betaproteobacteria_Burkholderiales_Comamonadaceae_Ramlibacter_tataouinensis_TTB310_species:0.0487534979)56:0.0296527239)56:0.0353086300,SODFM2_id__4975658__id__species_Bacteria_Proteobacteria_Betaproteobacteria_Burkholderiales_Rubrivivax_Ideonella_sakaiensis_species:0.1018016549)90:0.0146420510,SODFM2_id__4983622__id__species_Bacteria_Proteobacteria_Betaproteobacteria_Burkholderiales_Rubrivivax_Rubrivivax_gelatinosus_IL144_species:0.0871181047)99:0.0316743488,SODFM2_id__4886107__id__species_Bacteria_Proteobacteria_Betaproteobacteria_Burkholderiales_Comamonadaceae_Hylemonella_gracilis_ATCC_19624_species:0.0484037607)66:0.0046661282,(SODFM2_id__4906414__id__species_Bacteria_Proteobacteria_Betaproteobacteria_Burkholderiales_Comamonadaceae_Pseudacidovorax_intermedius_DSM21352_species:0.0196241250,(SODFM2_id__4919450__id__species_Bacteria_Proteobacteria_Betaproteobacteria_Burkholderiales_Comamonadaceae_Variovorax_paradoxus_EPS_species:0.0498472800,SODFM2_id__4927398__id__species_Bacteria_Proteobacteria_Betaproteobacteria_Burkholderiales_Comamonadaceae_Xenophilus_azovorans_DSM_13620_species:0.0600984306)69:0.0129647455)100:0.0638020597)60:0.0133447579,((SODFM2_id__4851920__id__species_Bacteria_Proteobacteria_Betaproteobacteria_Burkholderiales_Comamonadaceae_Alicycliphilus_denitrificans_K601_species:0.0177165683,((((SODFM2_id__4854173__id__species_Bacteria_Proteobacteria_Betaproteobacteria_Burkholderiales_Comamonadaceae_Brachymonas_chironomi_DSM_19884_species:0.1012541994,SODFM2_id__4911885__id__species_Bacteria_Proteobacteria_Betaproteobacteria_Burkholderiales_Comamonadaceae_Simplicispira_psychrophila_DSM_11588_species:0.0838745372)75:0.0256357458,SODFM2_id__4872746__id__species_Bacteria_Proteobacteria_Betaproteobacteria_Burkholderiales_Comamonadaceae_Delftia_acidovorans_SPH_1_species:0.0239544671)61:0.0047243349,SODFM2_id__7184307__id__species_PlantPathogen_Bacteria_Proteobacteria_Betaproteobacteria_Burkholderiales_Comamonadaceae_Acidovorax_avenae_subspavenae_ATCC19860_species:0.0306221976)61:0.0058639612,SODFM2_id__4860786__id__species_Bacteria_Proteobacteria_Betaproteobacteria_Burkholderiales_Comamonadaceae_Comamonas_testosteroni_TK102_species:0.0768535734)69:0.0058016938)79:0.0124495535,SODFM2_id__4876467__id__species_Bacteria_Proteobacteria_Betaproteobacteria_Burkholderiales_Comamonadaceae_Giesbergeria_anulus_ATCC_35958_species:0.0653415671)86:0.0086081381)36:0.0069469868,((SODFM2_id__4864778__id__species_Bacteria_Proteobacteria_Betaproteobacteria_Burkholderiales_Comamonadaceae_Curvibacter_lanceolatus_ATCC_14669_species:0.0356917139,SODFM2_id__4889554__id__species_Bacteria_Proteobacteria_Betaproteobacteria_Burkholderiales_Comamonadaceae_Limnohabitans_planktonicus_IID5_species:0.0333712884)34:0.0057170540,(SODFM2_id__4924077__id__species_Bacteria_Proteobacteria_Betaproteobacteria_Burkholderiales_Comamonadaceae_Verminephrobacter_eiseniae_EF01_2_species:0.0586126043,SODFM2_id__6946575__id__species_IronReductionBacteria_Proteobacteria_Betaproteobacteria_Burkholderiales_Comamonadaceae_Rhodoferax_ferrireducens_T118_species:0.1018631004)54:0.0107620808)78:0.0198630122)32:0.0158248368,SODFM2_id__4899537__id__species_Bacteria_Proteobacteria_Betaproteobacteria_Burkholderiales_Comamonadaceae_Polaromonas_naphthalenivorans_CJ2_species:0.0629349421)92:0.0392797875,(SODFM2_id__4855510__id__species_Bacteria_Proteobacteria_Betaproteobacteria_Burkholderiales_Comamonadaceae_Caldimonas_manganoxidans_ATCC_BAA_369_species:0.0662125005,SODFM2_id__4995833__id__species_Bacteria_Proteobacteria_Betaproteobacteria_Burkholderiales_Thiomonas_intermedia_K12_species:0.1934215622)95:0.0346839273)94:0.0401777546,SODFM2_id__4933277__id__species_Bacteria_Proteobacteria_Betaproteobacteria_Burkholderiales_Leptothrix_cholodnii_SP_6_species:0.0962553299)88:0.0205560400,SODFM2_id__4940405__id__species_Bacteria_Proteobacteria_Betaproteobacteria_Burkholderiales_Mitsuaria_chitosanitabida_NBRC102408_species:0.1593230260)87:0.0222279698,((((((((((((SODFM2_id__4985657__id__species_Bacteria_Proteobacteria_Betaproteobacteria_Burkholderiales_Sphaerotilus_natans_DSM_6575_species:0.1324063190,SODFM2_id__6938655__id__species_IronOxidation_Bacteria_Proteobacteria_Betaproteobacteria_Hydrogenophilales_Hydrogenophilaceae_Thiobacillus_denitrificans_DSM12475_species:0.0777627823)85:0.0525470974,(SODFM2_id__5075787__id__species_Bacteria_Proteobacteria_Betaproteobacteria_Rhodocyclales_Rhodocyclaceae_Azonexus_hydrophilus_DSM_23864_species:0.0295020115,SODFM2_id__5083072__id__species_Bacteria_Proteobacteria_Betaproteobacteria_Rhodocyclales_Rhodocyclaceae_Dechloromonas_aromatica_RCB_species:0.0466167919)100:0.0224038190)44:0.0065614944,SODFM2_id__4998762__id__species_Bacteria_Proteobacteria_Betaproteobacteria_Gallionellales_Gallionellaceae_Ferriphaselus_amnicola_OYT1_species:0.0280400838)55:0.0206933238,SODFM2_id__5001949__id__species_Bacteria_Proteobacteria_Betaproteobacteria_Gallionellales_Gallionellaceae_Sideroxydans_lithotrophicus_ES_1_species:0.0855373207)55:0.0245436848,(SODFM2_id__5078526__id__species_Bacteria_Proteobacteria_Betaproteobacteria_Rhodocyclales_Rhodocyclaceae_Azovibrio_restrictus_DSM_23866_species:0.0782870557,(SODFM2_id__5093153__id__species_Bacteria_Proteobacteria_Betaproteobacteria_Rhodocyclales_Rhodocyclaceae_Propionivibrio_dicarboxylicus_DSM_5885_species:0.0379385882,SODFM2_id__5104153__id__species_Bacteria_Proteobacteria_Betaproteobacteria_unclassified_Betaproteobacteria_Candidatus_Accumulibacter_phosphatis_clade_IIA_str_UW_1_species:0.0883202348)99:0.0331708241)97:0.0276740279)70:0.0249279294,(SODFM2_id__5003171__id__species_Bacteria_Proteobacteria_Betaproteobacteria_Hydrogenophilales_Hydrogenophilaceae_Sulfuricella_denitrificans_skB26_species:0.0409582600,SODFM2_id__6936781__id__species_IronOxidation_Bacteria_Proteobacteria_Betaproteobacteria_Gallionellales_Gallionellaceae_Gallionella_capsiferriformans_ES_2_species:0.0880376724)87:0.0108044848)88:0.0218266174,(((SODFM2_id__5006358__id__species_Bacteria_Proteobacteria_Betaproteobacteria_Hydrogenophilales_Hydrogenophilaceae_Tepidiphilus_margaritifer_DSM_15129_species:0.2341942703,SODFM2_id__5067146__id__species_Bacteria_Proteobacteria_Betaproteobacteria_Rhodocyclales_Rhodocyclaceae_Aromatoleum_aromaticum_EbN1_species:0.0438067290)99:0.0274742840,(SODFM2_id__5073009__id__species_Bacteria_Proteobacteria_Betaproteobacteria_Rhodocyclales_Rhodocyclaceae_Azoarcus_communis_TSNA42_species:0.0235697678,SODFM2_id__5097529__id__species_Bacteria_Proteobacteria_Betaproteobacteria_Rhodocyclales_Rhodocyclaceae_Thauera_linaloolentis_DSM_12138_species:0.0511507423)66:0.0207828642)93:0.0321434991,SODFM2_id__5089012__id__species_Bacteria_Proteobacteria_Betaproteobacteria_Rhodocyclales_Rhodocyclaceae_Methyloversatilis_universalis_Fam500_species:0.1687015883)93:0.0337295020)62:0.0207892553,SODFM2_id__5764458__id__species_Bacteria_Proteobacteria_Gammaproteobacteria_Thiotrichales_Thiotrichaceae_Thiothrix_flexilis_DSM_14609_species:0.1389526158)71:0.0272832420,SODFM2_id__5011892__id__species_Bacteria_Proteobacteria_Betaproteobacteria_Methylophilales_Methylophilaceae_Methylophilus_methylotrophus_ATCC_53528_species:0.1012930946)94:0.0429150514,(SODFM2_id__5015132__id__species_Bacteria_Proteobacteria_Betaproteobacteria_Methylophilales_Methylophilaceae_Methylotenera_mobilis_JLW8_species:0.0492440961,SODFM2_id__5015568__id__species_Bacteria_Proteobacteria_Betaproteobacteria_Methylophilales_Methylophilaceae_Methylovorus_glucosotrophus_SIP3_4_species:0.0553909466)100:0.0103012070)82:0.0181050726,SODFM2_id__5087302__id__species_Bacteria_Proteobacteria_Betaproteobacteria_Rhodocyclales_Rhodocyclaceae_Dechlorosoma_suillum_PS_species:0.0941233957)81:0.0208483017,SODFM2_id__5103067__id__species_Bacteria_Proteobacteria_Betaproteobacteria_Rhodocyclales_Rhodocyclaceae_Uliginosibacterium_gangwonense_DSM_18521_species:0.0990438112)97:0.0501718210)95:0.0316743049,SODFM2_id__4937448__id__species_Bacteria_Proteobacteria_Betaproteobacteria_Burkholderiales_Methylibium_petroleiphilum_PM1_species:0.0743022878)98:0.0460127651,((SODFM2_id__4797002__id__species_Bacteria_Proteobacteria_Betaproteobacteria_Burkholderiales_Alcaligenaceae_Derxia_gummosa_DSM_723_species:0.2349526000,SODFM2_id__4842174__id__species_Bacteria_Proteobacteria_Betaproteobacteria_Burkholderiales_Burkholderiaceae_Pandoraea_pnomenusa_MCB032_species:0.1004589428)79:0.0346232469,(((SODFM2_id__4816465__id__species_Bacteria_Proteobacteria_Betaproteobacteria_Burkholderiales_Burkholderiaceae_Burkholderia_cenocepacia_AU_1054_species:0.0168871290,SODFM2_id__10143299__id__species_Burkholderia_cepacia_FDAARGOS_345:0.0000020047)100:0.0055810999,SODFM2_id__10143351__id__species_Burkholderia_cepacia_FDAARGOS_496:0.0000020093)100:0.0273989102,SODFM2_id__6790591__id__species_EndosymbiontFungi_Bacteria_Proteobacteria_Betaproteobacteria_Burkholderiales_Burkholderiaceae_Glomeribacter_gigasporarum_BEG1_species:0.2871633755)99:0.0649388417)83:0.0109623096)94:0.0356647069)49:0.0321596422,(((((((((((SODFM2_id__4821141__id__species_Bacteria_Proteobacteria_Betaproteobacteria_Burkholderiales_Burkholderiaceae_Chitinimonas_koreensis_DSM_17726_species:0.0529910820,SODFM2_id__5031923__id__species_Bacteria_Proteobacteria_Betaproteobacteria_Neisseriales_Neisseriaceae_Formivibrio_citricus_DSM_6150_species:0.0946698783)100:0.0365372103,(SODFM2_id__5026782__id__species_Bacteria_Proteobacteria_Betaproteobacteria_Neisseriales_Neisseriaceae_Deefgea_rivuli_DSM_18356_species:0.1015619339,SODFM2_id__5038495__id__species_Bacteria_Proteobacteria_Betaproteobacteria_Neisseriales_Neisseriaceae_Leeia_oryzae_DSM_17879_species:0.0442321699)100:0.0275007337)100:0.1073083823,SODFM2_id__5036498__id__species_Bacteria_Proteobacteria_Betaproteobacteria_Neisseriales_Neisseriaceae_Laribacter_hongkongensis_HLHK9_species:0.1025476257)90:0.0254035758,SODFM2_id__5042986__id__species_Bacteria_Proteobacteria_Betaproteobacteria_Neisseriales_Neisseriaceae_Microvirgula_aerodenitrificans_DSM_15089_species:0.0853757510)83:0.0087940794,(((SODFM2_id__5021126__id__species_Bacteria_Proteobacteria_Betaproteobacteria_Neisseriales_Neisseriaceae_Chromobacterium_group_Vitreoscilla_stercoraria_DSM_513_species:0.0706207351,(SODFM2_id__5047213__id__species_Bacteria_Proteobacteria_Betaproteobacteria_Neisseriales_Neisseriaceae_Neisseria_gonorrhoeae_NCTC_3000_species:0.0112870563,SODFM2_id__5048129__id__species_Bacteria_Proteobacteria_Betaproteobacteria_Neisseriales_Neisseriaceae_Neisseria_meningitidis_MC58_species:0.0057121896)100:0.0341358100)98:0.0788196749,SODFM2_id__5056185__id__species_Bacteria_Proteobacteria_Betaproteobacteria_Neisseriales_Neisseriaceae_Snodgrassella_alvi_wkB2_species:0.1241456212)83:0.0286087155,SODFM2_id__5057568__id__species_Bacteria_Proteobacteria_Betaproteobacteria_Neisseriales_Neisseriaceae_Stenoxybacter_acetivorans_DSM_19021_species:0.1262615255)100:0.1028939872)98:0.0463538114,SODFM2_id__6956492__id__species_IronUraniumOxidation_Bacteria_Proteobacteria_Betaproteobacteria_Neisseriales_Chromobacteriaceae_Lutiella_nitroferrum_2002_species:0.0342778758)71:0.0320636705,SODFM2_id__7336193__id__species_TropicalSoil_Bacteria_Proteobacteria_Betaproteobacteria_Neisseriales_Neisseriaceae_Chromobacterium_group_Chromobacterium_violaceum_ATCC_12472_species:0.0284830137)71:0.0254666472,SODFM2_id__5051491__id__species_Bacteria_Proteobacteria_Betaproteobacteria_Neisseriales_Neisseriaceae_Paludibacterium_yongneupense_DSM_18731_species:0.0868726209)71:0.0166666765,SODFM2_id__5805679__id__species_Bacteria_Proteobacteria_Gammaproteobacteria_Xanthomonadales_Xanthomonadaceae_Ignatzschineria_larvae_DSM_13226_species:0.3106945673)97:0.0702329881,(((SODFM2_id__4825177__id__species_Bacteria_Proteobacteria_Betaproteobacteria_Burkholderiales_Burkholderiaceae_Cupriavidus_metallidurans_CH34_species:0.0272510365,SODFM2_id__4834318__id__species_Bacteria_Proteobacteria_Betaproteobacteria_Burkholderiales_Burkholderiaceae_Cupriavidus_necator_N1_species:0.0308943330)100:0.0421646036,SODFM2_id__4848299__id__species_Bacteria_Proteobacteria_Betaproteobacteria_Burkholderiales_Burkholderiaceae_Polynucleobacter_necessarius_PPGSP5_species:0.0835158870)95:0.0135680043,SODFM2_id__4945483__id__species_Bacteria_Proteobacteria_Betaproteobacteria_Burkholderiales_Oxalobacteraceae_Collimonas_fungivorans_Ter331_species:0.0908718490)54:0.0172533185)57:0.0114930943,SODFM2_id__7179133__id__species_PlantPathogen_Bacteria_Proteobacteria_Betaproteobacteria_Burkholderiales_Burkholderiaceae_Ralstonia_solanacearum_GMI1000_species:0.0569700713)100:0.0518694222)55:0.0105546183,(SODFM2_id__4955512__id__species_Bacteria_Proteobacteria_Betaproteobacteria_Burkholderiales_Oxalobacteraceae_Herbaspirillum_seropedicae_SmR1_species:0.1642958822,(SODFM2_id__4961029__id__species_Bacteria_Proteobacteria_Betaproteobacteria_Burkholderiales_Oxalobacteraceae_Herminiimonas_arsenicoxydans_species:0.1036950980,SODFM2_id__4966109__id__species_Bacteria_Proteobacteria_Betaproteobacteria_Burkholderiales_Oxalobacteraceae_Janthinobacterium_lividum_MEG1_species:0.0678325734)100:0.0305546676)53:0.0113508751)70:0.0315267464,(SODFM2_id__4969113__id__species_Bacteria_Proteobacteria_Betaproteobacteria_Burkholderiales_Oxalobacteraceae_Massilia_alkalitolerans_DSM_17462_species:0.1241244695,(SODFM2_id__4974442__id__species_Bacteria_Proteobacteria_Betaproteobacteria_Burkholderiales_Oxalobacteraceae_Oxalobacter_formigenes_OXCC13_species:0.1953854032,((SODFM2_id__6663006__id__species_CG12_big_fil_rev_8_21_14_0_65_Gracilibacteria_GN02_38_15_curated_species:0.3309528095,SODFM2_id__6928328__id__species_IntracellularSymbiontInsect_Bacteria_Proteobacteria_Betaproteobacteria_unclassified_Betaproteobacteria_Candidatus_Profftella_armatura_species:0.3891213513)73:0.0763766832,SODFM2_id__6796034__id__species_EndosymbiontTrypanosomatid_Bacteria_Proteobacteria_Betaproteobacteria_unclassified_Betaproteobacteria_Candidatus_Kinetoplastibacterium_crithidii_species:0.3181839526)98:0.0620487136)96:0.0741479883)89:0.0405417803)87:0.0484210661,((((SODFM2_id__5784094__id__species_Bacteria_Proteobacteria_Gammaproteobacteria_Xanthomonadales_Rhodanobacteraceae_Rhodanobacter_denitrificans_2APBS1_species:0.0188822377,SODFM2_id__5789064__id__species_Bacteria_Proteobacteria_Gammaproteobacteria_Xanthomonadales_Rhodanobacteraceae_Rhodanobacter_thiooxydans_LCS2_species:0.0154433823)100:0.0797095307,((SODFM2_id__5799924__id__species_Bacteria_Proteobacteria_Gammaproteobacteria_Xanthomonadales_Xanthomonadaceae_Frateuria_aurantia_DSM_6220_species:0.1124144408,SODFM2_id__5807226__id__species_Bacteria_Proteobacteria_Gammaproteobacteria_Xanthomonadales_Xanthomonadaceae_Luteibacter_rhizovicinus_DSM16549_species:0.1082709452)66:0.0219225149,SODFM2_id__5803385__id__species_Bacteria_Proteobacteria_Gammaproteobacteria_Xanthomonadales_Xanthomonadaceae_Frateuria_terrea_CGMCC_17053_species:0.1578785249)73:0.0210711273)60:0.0177880988,SODFM2_id__5797205__id__species_Bacteria_Proteobacteria_Gammaproteobacteria_Xanthomonadales_Xanthomonadaceae_Dyella_japonica_A8_species:0.0492187893)82:0.0349403532,(((SODFM2_id__5792471__id__species_Bacteria_Proteobacteria_Gammaproteobacteria_Xanthomonadales_Xanthomonadaceae_Arenimonas_oryziterrae_DSM_21050_species:0.0609298084,((((SODFM2_id__5810919__id__species_Bacteria_Proteobacteria_Gammaproteobacteria_Xanthomonadales_Xanthomonadaceae_Luteimonas_mephitis_DSM_12574_species:0.2019337161,(SODFM2_id__5831927__id__species_Bacteria_Proteobacteria_Gammaproteobacteria_Xanthomonadales_Xanthomonadaceae_Stenotrophomonas_maltophilia_K279a_species:0.3793741410,(SODFM2_id__7212199__id__species_PlantPathogen_Bacteria_Proteobacteria_Gammaproteobacteria_Xanthomonadales_Xanthomonadaceae_Xanthomonas_axonopodis_Xac29_1_species:0.0203801587,SODFM2_id__7217039__id__species_PlantPathogen_Bacteria_Proteobacteria_Gammaproteobacteria_Xanthomonadales_Xanthomonadaceae_Xanthomonas_oryzae_PXO99A_species:0.0398618251)100:0.2945537575)100:0.2217161079)98:0.1259602755,SODFM2_id__5818630__id__species_Bacteria_Proteobacteria_Gammaproteobacteria_Xanthomonadales_Xanthomonadaceae_Lysobacter_defluvii_DSM_18482_species:0.1698548041)98:0.0409883071,(SODFM2_id__5814217__id__species_Bacteria_Proteobacteria_Gammaproteobacteria_Xanthomonadales_Xanthomonadaceae_Lysobacter_antibioticus_ATCC29479_species:0.0289740970,SODFM2_id__5822398__id__species_Bacteria_Proteobacteria_Gammaproteobacteria_Xanthomonadales_Xanthomonadaceae_Pseudoxanthomonas_spadix_BD_a59_species:0.1054063167)100:0.0407640176)100:0.0634214316,SODFM2_id__5834756__id__species_Bacteria_Proteobacteria_Gammaproteobacteria_Xanthomonadales_Xanthomonadaceae_Thermomonas_fusca_DSM_15424_species:0.0589953844)53:0.0353139187)52:0.0362100869,SODFM2_id__5827682__id__species_Bacteria_Proteobacteria_Gammaproteobacteria_Xanthomonadales_Xanthomonadaceae_Silanimonas_lenta_DSM_16282_species:0.1388111051)100:0.0671871449,SODFM2_id__5825812__id__species_Bacteria_Proteobacteria_Gammaproteobacteria_Xanthomonadales_Xanthomonadaceae_Rudaea_cellulosilytica_DSM_22992_species:0.1346507003)98:0.0866462544)98:0.0801872616)48:0.0360190218)84:0.0267023720)66:0.0181098026)93:0.0498877119,((SODFM2_id__5465080__id__species_Bacteria_Proteobacteria_Gammaproteobacteria_Chromatiales_Chromatiaceae_Nitrosococcus_oceani_ATCC_19707_species:0.1959263200,SODFM2_id__5741498__id__species_Bacteria_Proteobacteria_Gammaproteobacteria_Thiotrichales_Piscirickettsiaceae_Cycloclasticus_pugetii_P1_species:0.2100131653)98:0.0418040050,SODFM2_id__7015054__id__species_MethanotrophHalophile_Bacteria_Proteobacteria_Gammaproteobacteria_Methylococcales_Methylococcaceae_Methylohalobius_crimeensis_10Ki_species:0.1603772118)98:0.0288746988)94:0.0493712762,((SODFM2_id__3394018__id__species_Bacteria_Firmicutes_Clostridia_Clostridiales_Lachnospiraceae_Parasporobacterium_paucivorans_species:0.1378649783,(SODFM2_id__5108393__id__species_Bacteria_Proteobacteria_deltaepsilon_subdivisions_Deltaproteobacteria_Bdellovibrionales_Bdellovibrionaceae_Bdellovibrio_CG11_big_fil_rev_8_21_14_0_20_39_38_species:0.4283417742,SODFM2_id__7046472__id__species_ObligateIntracellularParasiteCrickets_Bacteria_Proteobacteria_Gammaproteobacteria_Legionellales_Coxiellaceae_Rickettsiella_grylli_species:0.3404682958)98:0.0448289310)86:0.0571578228,((SODFM2_id__5606953__id__species_Bacteria_Proteobacteria_Gammaproteobacteria_Legionellales_Legionellaceae_Fluoribacter_dumoffii_NY23_species:0.1027246769,SODFM2_id__7074811__id__species_Pathogen_Bacteria_Proteobacteria_Gammaproteobacteria_Legionellales_Legionellaceae_Legionella_micdadei_ATCC_33218_species:0.2099379599)100:0.0902413459,SODFM2_id__5748799__id__species_Bacteria_Proteobacteria_Gammaproteobacteria_Thiotrichales_Thiotrichaceae_Beggiatoa_alba_B18LD_species:0.1263221350)58:0.0230548949)91:0.0740345418)44:0.0120920444,(SODFM2_id__1838188__id__species_Bacteria_Candidatus_Marinimicrobia_CG_4_10_14_0_2_um_filter_48_9_species:0.2357032208,(SODFM2_id__5337645__id__species_Bacteria_Proteobacteria_deltaepsilon_subdivisions_Epsilonproteobacteria_Campylobacterales_Campylobacteraceae_Arcobacter_nitrofigilis_DSM_7299_species:0.3075509261,((SODFM2_id__5637195__id__species_Bacteria_Proteobacteria_Gammaproteobacteria_Nevskiales_Sinobacteraceae_Hydrocarboniphaga_effusa_AP103_species:0.0849836441,(SODFM2_id__5648369__id__species_Bacteria_Proteobacteria_Gammaproteobacteria_Nevskiales_Sinobacteraceae_Singularimonas_variicoloris_DSM_15731_species:0.0329209438,SODFM2_id__5649420__id__species_Bacteria_Proteobacteria_Gammaproteobacteria_Nevskiales_Sinobacteraceae_Solimonas_soli_DSM_21787_species:0.0330918413)100:0.0798496506)87:0.0227818304,((SODFM2_id__5638743__id__species_Bacteria_Proteobacteria_Gammaproteobacteria_Nevskiales_Sinobacteraceae_Nevskia_ramosa_DSM_11499_species:0.1192099204,SODFM2_id__5639109__id__species_Bacteria_Proteobacteria_Gammaproteobacteria_Nevskiales_Sinobacteraceae_Nevskia_ramosa_DSM_11499_species:0.4235579576)98:0.0919324722,SODFM2_id__5643417__id__species_Bacteria_Proteobacteria_Gammaproteobacteria_Nevskiales_Sinobacteraceae_Polycyclovorans_algicola_TG408_species:0.0805003669)98:0.0334383324)99:0.1879359651)99:0.0586684509)92:0.0768195272)79:0.0434216151,((((SODFM2_88_PDB__3h1s:0.0000020047,SODFM2_id__5739969__id__species_Bacteria_Proteobacteria_Gammaproteobacteria_Thiotrichales_Francisellaceae_Francisella_tularensis_tularensis_SCHUS4_species:0.0000020047)100:0.1070556186,SODFM2_id__5738146__id__species_Bacteria_Proteobacteria_Gammaproteobacteria_Thiotrichales_Francisellaceae_Francisella_philomiragia_subsp_philomiragia_ATCC_25017_species:0.0308914380)100:0.1963471255,SODFM2_id__7602799__id__species_Eukaryota_Apusozoa_Apusomonadidae_Thecamonas_Thecamonas_trahens_ATCC50062May2010_species:0.3771412898)69:0.0512960513,SODFM2_id__7083829__id__species_PathogenSalmon_Bacteria_Proteobacteria_Gammaproteobacteria_Thiotrichales_Piscirickettsiaceae_Piscirickettsia_salmonis_LF_89_species:0.2568687746)28:0.0112461970)35:0.0083245644,(SODFM2_85_PDB__3tqj:0.0000020047,SODFM2_id__7072112__id__species_Pathogen_Bacteria_Proteobacteria_Gammaproteobacteria_Legionellales_Coxiellaceae_Coxiella_burnetii_RSA493_species:0.0000020047)100:0.3699667271)57:0.0284731880,((((((((((((SODFM2_82_PDB__2goj:0.0000020047,SODFM2_113_PDB__2bpi:0.0000020047)99:0.0000020047,SODFM2_id__7348922__id__species_Eukaryota_Alveolata_Apicomplexa_Aconoidasida_Haemosporida_Plasmodiidae_Plasmodium_falciparum_3D7_species:0.0000020047)100:0.0471404907,(SODFM2_106_PDB__2awp:0.0211468275,SODFM2_id__7357655__id__species_Eukaryota_Alveolata_Apicomplexa_Aconoidasida_Haemosporida_Plasmodiidae__Plasmodium_vivax_ASM241v2_species:0.0051084033)95:0.0227175296)95:0.0384582511,SODFM2_144_PDB__2a03:0.0187090714)99:0.2013059313,((SODFM2_139_PDB__4yet:0.0817200234,SODFM2_id__7358893__id__species_Eukaryota_Alveolata_Apicomplexa_Aconoidasida_Piroplasmida_Babesiidae_Babesia_bigemina_species:0.0323091403)100:0.1396630341,SODFM2_id__7364083__id__species_Eukaryota_Alveolata_Apicomplexa_Aconoidasida_Piroplasmida_Theileriidae_Theileria_orientalis_Shintoku_species:0.1778386311)100:0.1560140652)100:0.0923330674,((SODFM2_id__7367310__id__species_Eukaryota_Alveolata_Apicomplexa_Conoidasida_Coccidia_Sarcocystidae_Toxoplasma_gondii_ME49_TGA4_species:0.1379412897,SODFM2_id__10097833__id__species_Parasite_Eukaryota_Alveolata_Apicomplexa_Conoidasida_Coccidia_Sarcocystidae_Neospora_caninum_species:0.1198258351)100:0.2867830370,((SODFM2_id__7367320__id__species_Eukaryota_Alveolata_Apicomplexa_Conoidasida_Coccidia_Sarcocystidae_Toxoplasma_gondii_ME49_TGA4_species:0.0487138819,SODFM2_id__10097843__id__species_Parasite_Eukaryota_Alveolata_Apicomplexa_Conoidasida_Coccidia_Sarcocystidae_Neospora_caninum_species:0.0473506774)100:0.1025769724,(SODFM2_id__7367321__id__species_Eukaryota_Alveolata_Apicomplexa_Conoidasida_Coccidia_Sarcocystidae_Toxoplasma_gondii_ME49_TGA4_species:0.0505613040,SODFM2_id__10097845__id__species_Parasite_Eukaryota_Alveolata_Apicomplexa_Conoidasida_Coccidia_Sarcocystidae_Neospora_caninum_species:0.0499039689)100:0.1924531758)100:0.1318100864)98:0.1410178477)63:0.0269503672,((((SODFM2_id__7360330__id__species_Eukaryota_Alveolata_Apicomplexa_Aconoidasida_Piroplasmida_Babesiidae_Babesia_bigemina_species:0.6208057215,SODFM2_id__7366915__id__species_Eukaryota_Alveolata_Apicomplexa_Aconoidasida_Piroplasmida_Theileriidae_Theileria_orientalis_Shintoku_species:0.3695645439)99:0.1927234295,SODFM2_id__10108535__id__species_ParasiteInvertebratesEukaryota_Alveolata_Apicomplexa_Conoidasida_Gregarinasina_Gregarina_niphandrodes_species:0.6425693985)96:0.0940120699,(SODFM2_id__9324366__id__species_Eukaryota_Rhizaria_Cercozoa_Imbricatea_Plasmodiophora_brassicae_pb314_species:0.4630936089,(SODFM2_id__10081833__id__species_NonPathogenicAmoeba_Eukaryota_Amoebozoa_Archamoebae_Entamoebidae_Entamoeba_dispar_JCVI_EDISG_1_species:0.0114389869,SODFM2_id__10100738__id__species_Parasite_Eukaryota_Amoebozoa_Archamoebae_Entamoebidae_Entamoeba_histolytica_HM1IMSSClone6_species:0.0000020047)100:0.3447485888)69:0.1180235866)64:0.0341777829,(SODFM2_id__9618723__id__species_Eukaryota_Stramenopiles_Phaeophyceae_Ectocarpus_siliculosus_ASM31002v1_species:0.0589322953,SODFM2_id__9625478__id__species_Eukaryota_Stramenopiles_Phaeophyceae_Ectocarpus_siliculosus_ASM31002v1_species:0.0201463689)100:0.7222197827)57:0.0840484019)63:0.0436497575,((((((((SODFM2_159_PDB__3esf:0.0054070446,SODFM2_id__7699832__id__species_Eukaryota_Euglenozoa_Kinetoplastida_Trypanosomatidae_Trypanosoma_brucei_DAL972_ASM21029v1_species:0.0000022757)100:0.0275547486,SODFM2_id__7699930__id__species_Eukaryota_Euglenozoa_Kinetoplastida_Trypanosomatidae_Trypanosoma_brucei_DAL972_ASM21029v1_species:0.0862857173)100:0.0990860366,(SODFM2_173_PDB__2gpc:0.0056100184,((SODFM2_id__7706824__id__species_Eukaryota_Euglenozoa_Kinetoplastida_Trypanosomatidae_Trypanosoma_cruzi_ASM20906v1_species:0.0161503772,SODFM2_id__7707085__id__species_Eukaryota_Euglenozoa_Kinetoplastida_Trypanosomatidae_Trypanosoma_cruzi_ASM20906v1_species:0.0053682711)99:0.0059398593,SODFM2_id__7711563__id__species_Eukaryota_Euglenozoa_Kinetoplastida_Trypanosomatidae_Trypanosoma_cruzi_ASM20906v1_species:0.0000020047)99:0.0000022593)100:0.1038851770)100:0.0541579686,SODFM2_id__7661298__id__species_Eukaryota_Euglenozoa_Kinetoplastida_Bodonidae_Bodo_saltans_BSAL_species:0.1522174652)100:0.1179959688,((SODFM2_id__7686641__id__species_Eukaryota_Euglenozoa_Kinetoplastida_Trypanosomatidae_Leishmania_major_Friedlin_ASM272v2_species:0.0243597956,SODFM2_id__7686642__id__species_Eukaryota_Euglenozoa_Kinetoplastida_Trypanosomatidae_Leishmania_major_Friedlin_ASM272v2_species:0.0719021669)100:0.2004775346,SODFM2_id__10139943__id__species_PlantInfectingTrypanosomes_Eukaryota_Euglenozoa_Kinetoplastida_Trypanosomatidae_Phytomonas_EM1_AKH_PRJEB1535_v1_species:0.2930128597)99:0.0865361119)99:0.0705720346,SODFM2_id__7678169__id__species_Eukaryota_Euglenozoa_Kinetoplastida_Perkinsela_CCAP1560_4_ASM123584v1_species:0.6392887288)100:0.0962305859,SODFM2_id__8149719__id__species_Eukaryota_Heterolobosea_Schizopyrenida_Vahlkampfiidae_Naegleria_gruberi1_species:0.5524090537)98:0.1473858340,(SODFM2_id__7870688__id__species_Eukaryota_Fungi_FungiIncertaeSedis_Chytridiomycota_Gonapodya_prolifera_JEL478_Ganpr1_species:0.1585434492,SODFM2_id__7871688__id__species_Eukaryota_Fungi_FungiIncertaeSedis_Chytridiomycota_Gonapodya_prolifera_JEL478_Ganpr1_species:0.3345139658)100:0.2294904016)92:0.0963394437)77:0.0755876656,((SODFM2_id__5291924__id__species_Bacteria_Proteobacteria_deltaepsilon_subdivisions_Deltaproteobacteria_Myxococcales_Sorangiineae_Polyangiaceae_Sorangium_cellulosum_Soce56_species:0.2254556228,SODFM2_id__5301731__id__species_Bacteria_Proteobacteria_deltaepsilon_subdivisions_Deltaproteobacteria_Myxococcales_Sorangiineae_Sandaracinaceae_Sandaracinus_amylolyticus_DSM_53668_species:0.1553725360)100:0.0819553453,SODFM2_id__10131699__id__species_PhotosyntheticAlga_Eukaryota_Alveolata_Chromerida_Vitrella_Vitrella_brassicaformis_species:0.3604888252)94:0.0755198403)49:0.0249125123,((((((SODFM2_104_PDB__2cw2:0.0053434448,(SODFM2_id__10057220__id__species_MarineIntracellularParasite_Eukaryota_Alveolata_Perkinsozoa_Perkinsidae_Perkinsus_marinus_ATCC50983_species:0.0000020047,SODFM2_id__10060067__id__species_MarineIntracellularParasite_Eukaryota_Alveolata_Perkinsozoa_Perkinsidae_Perkinsus_marinus_ATCC50983_species:0.0000020047)100:0.0000020047)100:0.0117716661,(SODFM2_id__10066744__id__species_MarineIntracellularParasite_Eukaryota_Alveolata_Perkinsozoa_Perkinsidae_Perkinsus_marinus_ATCC50983_species:0.0126004551,SODFM2_id__10079102__id__species_MarineIntracellularParasite_Eukaryota_Alveolata_Perkinsozoa_Perkinsidae_Perkinsus_marinus_ATCC50983_species:0.0154434894)100:0.0938992476)100:0.2403278611,((SODFM2_id__10057221__id__species_MarineIntracellularParasite_Eukaryota_Alveolata_Perkinsozoa_Perkinsidae_Perkinsus_marinus_ATCC50983_species:0.0054983285,SODFM2_id__10060066__id__species_MarineIntracellularParasite_Eukaryota_Alveolata_Perkinsozoa_Perkinsidae_Perkinsus_marinus_ATCC50983_species:0.0000020047)99:0.0185009126,(SODFM2_id__10066745__id__species_MarineIntracellularParasite_Eukaryota_Alveolata_Perkinsozoa_Perkinsidae_Perkinsus_marinus_ATCC50983_species:0.0110043931,SODFM2_id__10079101__id__species_MarineIntracellularParasite_Eukaryota_Alveolata_Perkinsozoa_Perkinsidae_Perkinsus_marinus_ATCC50983_species:0.0000020047)100:0.0204012115)99:0.2005391969)100:0.1681512470,((SODFM2_id__7352384__id__species_Eukaryota_Alveolata_Apicomplexa_Aconoidasida_Haemosporida_Plasmodiidae_Plasmodium_falciparum_3D7_species:0.1380315536,SODFM2_id__7356733__id__species_Eukaryota_Alveolata_Apicomplexa_Aconoidasida_Haemosporida_Plasmodiidae__Plasmodium_vivax_ASM241v2_species:0.1727663240)100:0.5580675507,SODFM2_id__10121526__id__species_PhotosyntheticAlga_Eukaryota_Alveolata_Chromerida_Vitrella_Vitrella_brassicaformis_species:0.2469102740)100:0.2408340627)97:0.0617198015,SODFM2_id__10129547__id__species_PhotosyntheticAlga_Eukaryota_Alveolata_Chromerida_Vitrella_Vitrella_brassicaformis_species:0.2501657885)94:0.0647743648,SODFM2_id__9628455__id__species_Eukaryota_Stramenopiles_Phaeophyceae_Ectocarpus_siliculosus_ASM31002v1_species:0.2525413448)85:0.0256697768)96:0.0961108479,((SODFM2_id__7565647__id__species_Eukaryota_Amoebozoa_Mycetozoa_Dictyostelids_Acytosteliaceae_Heterostelium_albumPN500_PolPal_Dec2009_species:0.0563294232,SODFM2_id__7565649__id__species_Eukaryota_Amoebozoa_Mycetozoa_Dictyostelids_Acytosteliaceae_Heterostelium_albumPN500_PolPal_Dec2009_species:0.0388466499)100:0.2462017405,SODFM2_id__7885003__id__species_Eukaryota_Fungi_FungiIncertaeSedis_Chytridiomycota_Neocallimastix_californiae_G1v1_species:0.4781149188)97:0.0520276480)80:0.0503129968,SODFM2_id__5258570__id__species_Bacteria_Proteobacteria_deltaepsilon_subdivisions_Deltaproteobacteria_Myxococcales_Nannocystineae_Kofleriaceae_Haliangium_ochraceum_DSM_14365_species:0.3567047567)80:0.0731888105)71:0.0039222026,(((((SODFM2_214_PDB__3cei:0.0651871948,SODFM2_id__5343411__id__species_Bacteria_Proteobacteria_deltaepsilon_subdivisions_Epsilonproteobacteria_Campylobacterales_Helicobacteraceae_Helicobacter_cetorum_MIT_99_5656_species:0.0217000933)100:0.2062138136,SODFM2_id__5339096__id__species_Bacteria_Proteobacteria_deltaepsilon_subdivisions_Epsilonproteobacteria_Campylobacterales_Campylobacteraceae_Campylobacter_jejuni_jejuni_NCTC_11168_species:0.2692561165)100:0.1519982015,SODFM2_id__5352706__id__species_Bacteria_Proteobacteria_deltaepsilon_subdivisions_Epsilonproteobacteria_Campylobacterales_Helicobacteraceae_Wolinella_succinogenes_DSM_1740_species:0.3446363318)100:0.1851458581,(((SODFM2_id__5115076__id__species_Bacteria_Proteobacteria_deltaepsilon_subdivisions_Deltaproteobacteria_Bdellovibrionales_Bdellovibrionaceae_Bdellovibrio_sp_qaytius_species:0.1189525500,(SODFM2_id__5117315__id__species_Bacteria_Proteobacteria_deltaepsilon_subdivisions_Deltaproteobacteria_Bdellovibrionales_Bdellovibrionaceae_Bdellovibrio_sp_SKB1291214_species:0.1249092913,SODFM2_id__6924789__id__species_IntracellularParasiteOfOtherBacteria_Bacteria_Proteobacteria_deltaepsilon_subdivisions_Deltaproteobacteria_Bdellovibrionales_Bdellovibrionaceae_Bdellovibrio_bacteriovorus_HD100_species:0.0575075356)100:0.0344172767)100:0.1073500364,SODFM2_id__6927569__id__species_IntracellularParasiteOfOtherBacteria_Bacteria_Proteobacteria_deltaepsilon_subdivisions_Deltaproteobacteria_Bdellovibrionales_Bdellovibrionaceae_Bdellovibrio_exovorus_JSS_species:0.0105038275)100:0.4790582932,SODFM2_id__5348357__id__species_Bacteria_Proteobacteria_deltaepsilon_subdivisions_Epsilonproteobacteria_Campylobacterales_Helicobacteraceae_Sulfurimonas_denitrificans_DSM_1251_species:0.4855676399)83:0.0934079623)99:0.1458921034,(((((SODFM2_id__1402277__id__species_Bacteria_BacteroidetesChlorobi_group_Bacteroidetes_Cytophagia_Cytophagales_Cyclobacteriaceae_Cyclobacterium_marinum_DSM_745_species:0.1949945174,SODFM2_id__1675015__id__species_Bacteria_BacteroidetesChlorobi_group_Bacteroidetes_Flavobacteriia_Flavobacteriales_Flavobacteriaceae_Myroides_odoratimimus_species:0.4667963929)100:0.1513362598,(((((SODFM2_id__1482063__id__species_Bacteria_BacteroidetesChlorobi_group_Bacteroidetes_Cytophagia_Cytophagales_Cytophagaceae_Microscilla_marina_ATCC_23134_species:0.1674377698,SODFM2_id__1595455__id__species_Bacteria_BacteroidetesChlorobi_group_Bacteroidetes_Flavobacteriia_Flavobacteriales_Flavobacteriaceae_Bizionia_argentinensis_JUB59_DSM_19628_species:0.1908523139)97:0.0312000305,SODFM2_id__1587026__id__species_Bacteria_BacteroidetesChlorobi_group_Bacteroidetes_Flavobacteriia_Flavobacteriales_Flavobacteriaceae_Aquimarina_megaterium_XH134_species:0.2640247412)95:0.0326134137,SODFM2_id__1707247__id__species_Bacteria_BacteroidetesChlorobi_group_Bacteroidetes_Flavobacteriia_Flavobacteriales_Flavobacteriaceae_Weeksella_virosa_DSM_16922_species:0.0796236454)95:0.0684371996,SODFM2_id__1591650__id__species_Bacteria_BacteroidetesChlorobi_group_Bacteroidetes_Flavobacteriia_Flavobacteriales_Flavobacteriaceae_Bergeyella_zoohelcum_ATCC43767_species:0.1406422658)95:0.0472581825,SODFM2_id__1699824__id__species_Bacteria_BacteroidetesChlorobi_group_Bacteroidetes_Flavobacteriia_Flavobacteriales_Flavobacteriaceae_Sinomicrobium_oceani_CGMCC_112145_species:0.2660235590)100:0.0545014365)100:0.1785874739,SODFM2_id__5862763__id__species_Bacteria_RIFIGX_RIFOXYC2_FULL_RIF_IGX_35_21_species:0.2455646854)85:0.0378849866,(SODFM2_id__1864080__id__species_Bacteria_ChlamydiaeVerrucomicrobia_group_Chlamydiae_Chlamydiia_Chlamydiales_Simkaniaceae_Simkania_negevensis_Z_gsn131_species:0.2147005253,SODFM2_id__7157437__id__species_Planctomycetes_bacterium_RBG_16_64_12_species:0.3567834762)100:0.2919869651)100:0.0597521270,((((((((SODFM2_id__2135416__id__species_Bacteria_CPR_ParcubacteriaOD1_Uhrbacteria_GWA2_OD1_52_8d_species:0.1140176851,SODFM2_id__6636302__id__species_CG10_big_fil_rev_8_21_14_0_10_Uhrbacteria_OD1_48_16_curated_species:0.1240005656)100:0.1835534662,SODFM2_id__6638039__id__species_CG10_big_fil_rev_8_21_14_0_10_Uhrbacteria_OD1_50_16_curated_species:0.3776127799)65:0.0519885957,SODFM2_id__6741660__id__species_CG_4_10_14_0_8_um_filter_cor_Uhrbacteria_OD1_58_22_curated_species:0.6027238885)99:0.0530837705,SODFM2_id__2137846__id__species_Bacteria_CPR_ParcubacteriaOD1_Uhrbacteria_GWF2_OD1_46_218_species:0.6380795601)99:0.1248388179,SODFM2_id__6597628__id__species_CG1_02_FULL_Magasanikbacteria_OD1_32_51_curated_species:0.4692457552)100:0.1457979587,((((SODFM2_id__4214832__id__species_Bacteria_Proteobacteria_Alphaproteobacteria_Caulobacterales_Caulobacteraceae_Caulobacter_segnis_ATCC_21756_species:0.0313998812,SODFM2_id__10145487__id__species_Caulobacter_vibrioides_CB1:0.0538134226)100:0.3441390679,SODFM2_id__6806591__id__species_FacultativeIntracellular_Bacteria_Proteobacteria_Alphaproteobacteria_Caulobacterales_Caulobacteraceae_Phenylobacterium_zucineum_HLK1_species:0.3804990406)100:0.3496397777,((((SODFM2_id__4740819__id__species_Bacteria_Proteobacteria_Alphaproteobacteria_Sphingomonadales_Erythrobacteraceae_Altererythrobacter_ishigakiensis_ATCC_BAA_2084_species:0.1220175220,SODFM2_id__4743105__id__species_Bacteria_Proteobacteria_Alphaproteobacteria_Sphingomonadales_Erythrobacteraceae_Erythrobacter_litoralis_HTCC2594_species:0.1432893805)71:0.0376661715,(SODFM2_id__4746514__id__species_Bacteria_Proteobacteria_Alphaproteobacteria_Sphingomonadales_Erythrobacteraceae_Porphyrobacter_dokdonensis_DSW74_species:0.1078348845,SODFM2_id__4751746__id__species_Bacteria_Proteobacteria_Alphaproteobacteria_Sphingomonadales_Sphingomonadaceae_Citromicrobium_sp_JL477_species:0.2621628304)71:0.0376608292)98:0.2644443536,(SODFM2_id__4758118__id__species_Bacteria_Proteobacteria_Alphaproteobacteria_Sphingomonadales_Sphingomonadaceae_Novosphingobium_pentaromativorans_US61_species:0.3061129539,SODFM2_id__4770010__id__species_Bacteria_Proteobacteria_Alphaproteobacteria_Sphingomonadales_Sphingomonadaceae_Sphingopyxis_alaskensis_RB2256_species:0.2796781221)82:0.0883831906)100:0.1786625387,((SODFM2_id__4748537__id__species_Bacteria_Proteobacteria_Alphaproteobacteria_Sphingomonadales_Sphingomonadaceae_Blastomonas_fulva_species:0.2233135681,SODFM2_id__4761333__id__species_Bacteria_Proteobacteria_Alphaproteobacteria_Sphingomonadales_Sphingomonadaceae_Sphingobium_japonicum_UT26S_1_species:0.3235502213)100:0.0738252436,(SODFM2_id__4763157__id__species_Bacteria_Proteobacteria_Alphaproteobacteria_Sphingomonadales_Sphingomonadaceae_Sphingomonas_wittichii_RW1_species:0.2277379937,SODFM2_id__4771436__id__species_Bacteria_Proteobacteria_Alphaproteobacteria_Sphingomonadales_Sphingomonadaceae_Zymomonas_mobilis_ATCC10988_species:0.3160109596)100:0.1756980661)100:0.1782668492)99:0.0924645957)100:0.1030930172,SODFM2_id__4666952__id__species_Bacteria_Proteobacteria_Alphaproteobacteria_Rhodospirillales_Rhodospirillaceae_Azospirillum_amazonense_CBAmc_species:0.4183145750)84:0.1108423883)95:0.0718143106,SODFM2_id__7009310__id__species_MarineMat_Bacteria_Proteobacteria_Gammaproteobacteria_Chromatiales_Chromatiaceae_Thiorhodococcus_drewsii_AZ1_species:0.5795080446)87:0.0390610921,SODFM2_id__6923830__id__species_IntracellularParasiteOfOtherBacteria_Bacteria_Proteobacteria_deltaepsilon_subdivisions_Deltaproteobacteria_Bdellovibrionales_Bdellovibrionaceae_Bdellovibrio_bacteriovorus_HD100_species:0.2774934686)95:0.0632924196)87:0.0374248463)81:0.0383314531)97:0.0693262795,((((((((((((((SODFM2_119_PDB__1my6:0.0000020047,SODFM2_id__2230883__id__species_Bacteria_Cyanobacteria_Chroococcales_Thermosynechococcus_elongatus_BP_1_species:0.0000020047)100:0.1874898468,SODFM2_id__2201694__id__species_Bacteria_Cyanobacteria_Chroococcales_Cyanothece_sp_PCC_7425_species:0.0920620769)98:0.0419300834,(((((((SODFM2_id__2240897__id__species_Bacteria_Cyanobacteria_Nostocales_Microchaetaceae_Fremyella_diplosiphon_UTEX_481_species:0.0000020047,SODFM2_id__2248468__id__species_Bacteria_Cyanobacteria_Nostocales_Microchaetaceae_Microchaete_diplosiphon_species:0.0000020047)100:0.1019255381,SODFM2_id__2273252__id__species_Bacteria_Cyanobacteria_Nostocales_Nostocaceae_Nodularia_spumigena_CCY9414_species:0.0704328302)79:0.0093498600,(SODFM2_id__2255299__id__species_Bacteria_Cyanobacteria_Nostocales_Nostocaceae_Anabaena_cylindrica_PCC_7122_species:0.0298248771,SODFM2_id__2269033__id__species_Bacteria_Cyanobacteria_Nostocales_Nostocaceae_Cylindrospermum_stagnale_PCC_7417_species:0.0502872008)99:0.0135261142)78:0.0175876751,SODFM2_id__2288081__id__species_Bacteria_Cyanobacteria_Nostocales_Nostocaceae_Nostoc_punctiforme_PCC73102_species:0.0595502152)54:0.0070833307,(((SODFM2_id__2251957__id__species_Bacteria_Cyanobacteria_Nostocales_Nostocaceae_Anabaena_circinalis_AWQC131C_species:0.0332114502,SODFM2_id__2264910__id__species_Bacteria_Cyanobacteria_Nostocales_Nostocaceae_Aphanizomenon_flos_aquae_NIES_81_species:0.0129632807)100:0.0893360478,(SODFM2_id__2395401__id__species_Bacteria_Cyanobacteria_Stigonematales_Chlorogloeopsis_fritschii_PCC_6912_species:0.0927495796,SODFM2_id__2401527__id__species_Bacteria_Cyanobacteria_Stigonematales_Fischerella_muscicola_PCC7414_species:0.0420490674)92:0.0195346343)52:0.0225708034,SODFM2_id__2281424__id__species_Bacteria_Cyanobacteria_Nostocales_Nostocaceae_Nostoc_linckia_NIES25_species:0.0368128975)52:0.0255539157)50:0.0261181759,SODFM2_id__2290158__id__species_Bacteria_Cyanobacteria_Nostocales_Nostocaceae_Raphidiopsis_brookii_D9_D9_7_species:0.0956568810)99:0.0940851295,SODFM2_id__2325034__id__species_Bacteria_Cyanobacteria_Oscillatoriales_Leptolyngbya_boryana_dg5_species:0.1043314405)99:0.0716746608)100:0.0536738387,SODFM2_id__2187967__id__species_Bacteria_Cyanobacteria_Chroococcales_Chamaesiphon_minutus_PCC_6605_species:0.2142862463)98:0.0208243750,SODFM2_id__2314300__id__species_Bacteria_Cyanobacteria_Oscillatoriales_Crinalium_epipsammum_PCC_9333_species:0.0987736626)100:0.0915059506,(((((SODFM2_140_PDB__6jov:0.2425496522,SODFM2_id__5340914__id__species_Bacteria_Proteobacteria_deltaepsilon_subdivisions_Epsilonproteobacteria_Campylobacterales_Campylobacteraceae_Sulfurospirillum_barnesii_SES_3_species:0.2375208260)99:0.1081607259,(SODFM2_id__4675429__id__species_Bacteria_Proteobacteria_Alphaproteobacteria_Rhodospirillales_Rhodospirillaceae_Caenispirillum_salinarum_AK4_species:0.2728517423,SODFM2_id__4698438__id__species_Bacteria_Proteobacteria_Alphaproteobacteria_Rhodospirillales_Rhodospirillaceae_Novispirillum_itersonii_ATCC_12639_species:0.1161011307)99:0.0512850101)98:0.0819351503,((SODFM2_id__2556772__id__species_Bacteria_FibrobacteresAcidobacteria_group_Acidobacteria_Blastocatellia_Chloracidobacterium_thermophilum_B_species:0.0630653329,SODFM2_id__6878925__id__species_HotSpring_Bacteria_Acidobacteria_Blastocatellia_Chloracidobacterium_spCP2_5A_species:0.0318664854)100:0.2044112123,SODFM2_id__7113575__id__species_Phototroph_Bacteria_Proteobacteria_Alphaproteobacteria_Rhodospirillales_Rhodospirillaceae_Rhodospirillum_rubrum_S1_ATCC_11170_species:0.1804219566)99:0.0322428267)97:0.0522590699,SODFM2_id__4726197__id__species_Bacteria_Proteobacteria_Alphaproteobacteria_Rhodospirillales_Rhodospirillaceae_Tistrella_mobilis_KA081020_065_species:0.2397681742)59:0.0145324459,((SODFM2_id__4679832__id__species_Bacteria_Proteobacteria_Alphaproteobacteria_Rhodospirillales_Rhodospirillaceae_Fodinicurvata_sediminis_DSM_21159_species:0.3680442936,SODFM2_id__6701834__id__species_CG2_30_FULL_Chloroflexi_64_16_curated_species:0.2050535251)100:0.0790282682,SODFM2_id__4691299__id__species_Bacteria_Proteobacteria_Alphaproteobacteria_Rhodospirillales_Rhodospirillaceae_Magnetospirillum_magneticum_AMB_1_species:0.2105050660)90:0.0808525972)68:0.0348195628)88:0.0445402134,(((SODFM2_id__2330142__id__species_Bacteria_Cyanobacteria_Oscillatoriales_Lyngbya_aestuarii_BLJ_species:0.1900911105,SODFM2_id__2362281__id__species_Bacteria_Cyanobacteria_Oscillatoriales_Pseudanabaena_biceps_PCC7429_species:0.2880845196)61:0.0115206053,((SODFM2_id__2342070__id__species_Bacteria_Cyanobacteria_Oscillatoriales_Microcoleus_vaginatus_FGP2_species:0.0330049562,SODFM2_id__2354614__id__species_Bacteria_Cyanobacteria_Oscillatoriales_Oscillatoria_nigroviridis_PCC_7112_species:0.0233218472)100:0.1119935893,SODFM2_id__2357547__id__species_Bacteria_Cyanobacteria_Oscillatoriales_Planktothrix_agardhii_NIVA_CYA_126_8_species:0.1099014608)99:0.0531957421)93:0.0575298543,(SODFM2_id__4206885__id__species_Bacteria_Proteobacteria_Alphaproteobacteria_Caulobacterales_Caulobacteraceae_Asticcacaulis_excentricus_CB_48_1_species:0.1744699974,SODFM2_id__4455527__id__species_Bacteria_Proteobacteria_Alphaproteobacteria_Rhodobacterales_Hyphomonadaceae_Hirschia_baltica_ATCC_49814_species:0.0845655366)100:0.1558596620)56:0.0162756044)61:0.0209811555,((((((((((((SODFM2_295_PDB__7AZQ:0.0234601656,SODFM2_id__4561592__id__species_Bacteria_Proteobacteria_Alphaproteobacteria_Rhodobacterales_Rhodobacteraceae_Rhodobacter_capsulatus_SB1003_species:0.0156640635)100:0.0213940358,(SODFM2_id__4476662__id__species_Bacteria_Proteobacteria_Alphaproteobacteria_Rhodobacterales_Rhodobacteraceae_Catellibacterium_nectariphilum_DSM_15620_species:0.1269567586,(SODFM2_id__4580993__id__species_Bacteria_Proteobacteria_Alphaproteobacteria_Rhodobacterales_Rhodobacteraceae_Rubellimicrobium_thermophilum_DSM_16684_species:0.1667223368,SODFM2_id__10146917__id__species_Agrobacterium_tumefaciens_CFBP5499:0.2369551068)77:0.0435544037)56:0.0310857203)56:0.0189600563,(((SODFM2_id__4480789__id__species_Bacteria_Proteobacteria_Alphaproteobacteria_Rhodobacterales_Rhodobacteraceae_Celeribacter_baekdonensis_species:0.0681809848,((SODFM2_id__4485902__id__species_Bacteria_Proteobacteria_Alphaproteobacteria_Rhodobacterales_Rhodobacteraceae_Citreicella_sp_SE45_species:0.0251993791,SODFM2_id__4539237__id__species_Bacteria_Proteobacteria_Alphaproteobacteria_Rhodobacterales_Rhodobacteraceae_Pelagibaca_bermudensis_HTCC2601_species:0.0136489589)100:0.0589367024,SODFM2_id__4591229__id__species_Bacteria_Proteobacteria_Alphaproteobacteria_Rhodobacterales_Rhodobacteraceae_Salipiger_mucosus_DSM_16094_species:0.0340790432)100:0.0760406982)94:0.0237337993,(((((SODFM2_id__4495618__id__species_Bacteria_Proteobacteria_Alphaproteobacteria_Rhodobacterales_Rhodobacteraceae_Jannaschia_aquimarina_species:0.0796363494,(((SODFM2_id__4498634__id__species_Bacteria_Proteobacteria_Alphaproteobacteria_Rhodobacterales_Rhodobacteraceae_Ketogulonigenium_vulgare_WSH001_species:0.1206796078,((((((SODFM2_id__4507361__id__species_Bacteria_Proteobacteria_Alphaproteobacteria_Rhodobacterales_Rhodobacteraceae_Loktanella_vestfoldensis_SMR4r_species:0.1071388496,SODFM2_id__4573191__id__species_Bacteria_Proteobacteria_Alphaproteobacteria_Rhodobacterales_Rhodobacteraceae_Roseobacter_litoralis_Och_149_species:0.0360100496)90:0.0221487795,SODFM2_id__4549374__id__species_Bacteria_Proteobacteria_Alphaproteobacteria_Rhodobacterales_Rhodobacteraceae_Planktomarina_temperata_RCA23_DSM_22400_RCA23_species:0.0799403296)100:0.0277834303,SODFM2_id__4602855__id__species_Bacteria_Proteobacteria_Alphaproteobacteria_Rhodobacterales_Rhodobacteraceae_Silicibacter_pomeroyi_DSS_3_species:0.0202453339)100:0.0124720410,SODFM2_id__7108693__id__species_Phototroph_Bacteria_Proteobacteria_Alphaproteobacteria_Rhodobacterales_Rhodobacteraceae_Dinoroseobacter_shibae_DFL_12_species:0.0356824715)98:0.0185459476,SODFM2_id__4545014__id__species_Bacteria_Proteobacteria_Alphaproteobacteria_Rhodobacterales_Rhodobacteraceae_Phaeobacter_gallaeciensis_DSM26640_species:0.0357751132)86:0.0176419163,SODFM2_id__4517885__id__species_Bacteria_Proteobacteria_Alphaproteobacteria_Rhodobacterales_Rhodobacteraceae_Nereida_ignava_CECT5292_species:0.0393958645)97:0.0367955358)81:0.0071728518,SODFM2_id__4594697__id__species_Bacteria_Proteobacteria_Alphaproteobacteria_Rhodobacterales_Rhodobacteraceae_Sedimentitalea_nanhaiensis_DSM24252_species:0.0577669041)86:0.0242547174,(((((SODFM2_id__4525858__id__species_Bacteria_Proteobacteria_Alphaproteobacteria_Rhodobacterales_Rhodobacteraceae_Oceanibulbus_indolifex_HEL_45_species:0.0531937565,SODFM2_id__4611424__id__species_Bacteria_Proteobacteria_Alphaproteobacteria_Rhodobacterales_Rhodobacteraceae_Sulfitobacter_pontiacus_DSM10014_species:0.0411314714)100:0.0581169859,SODFM2_id__4613992__id__species_Bacteria_Proteobacteria_Alphaproteobacteria_Rhodobacterales_Rhodobacteraceae_Thalassobacter_arenae_DSM_19593_species:0.0644480993)72:0.0186705736,SODFM2_id__7252717__id__species_Psychrophile_Bacteria_Proteobacteria_Alphaproteobacteria_Rhodobacterales_Rhodobacteraceae_Octadecabacter_arcticus_238_species:0.0850269294)98:0.0385338823,SODFM2_id__4618679__id__species_Bacteria_Proteobacteria_Alphaproteobacteria_Rhodobacterales_Rhodobacteraceae_Wenxinia_marina_DSM_24838_species:0.0224435886)73:0.0199290788,SODFM2_id__4527647__id__species_Bacteria_Proteobacteria_Alphaproteobacteria_Rhodobacterales_Rhodobacteraceae_Oceanicola_granulosus_HTCC2516_species:0.1221575068)89:0.0263307329)47:0.0048405852)93:0.0275099535,SODFM2_id__4509711__id__species_Bacteria_Proteobacteria_Alphaproteobacteria_Rhodobacterales_Rhodobacteraceae_Maribius_salinus_species:0.0859365427)91:0.0158930865,(SODFM2_id__4531893__id__species_Bacteria_Proteobacteria_Alphaproteobacteria_Rhodobacterales_Rhodobacteraceae_Oceaniovalibus_guishaninsula_JLT2003_species:0.1026914529,(SODFM2_id__4566996__id__species_Bacteria_Proteobacteria_Alphaproteobacteria_Rhodobacterales_Rhodobacteraceae_Roseivivax_marinus_species:0.0888951542,SODFM2_id__4578881__id__species_Bacteria_Proteobacteria_Alphaproteobacteria_Rhodobacterales_Rhodobacteraceae_Roseovarius_indicus_species:0.0325487967)72:0.0238717131)99:0.0217784762)93:0.0296758083,SODFM2_id__4513356__id__species_Bacteria_Proteobacteria_Alphaproteobacteria_Rhodobacterales_Rhodobacteraceae_Maritimibacter_alkaliphilus_HTCC2654_species:0.0078522562)93:0.0262066370,((SODFM2_id__4564909__id__species_Bacteria_Proteobacteria_Alphaproteobacteria_Rhodobacterales_Rhodobacteraceae_Rhodovulum_sulfidophilum_DSM1374_species:0.1272295946,SODFM2_id__4584335__id__species_Bacteria_Proteobacteria_Alphaproteobacteria_Rhodobacterales_Rhodobacteraceae_Sagittula_stellata_E_37_species:0.0517132104)89:0.0571333215,SODFM2_id__4599129__id__species_Bacteria_Proteobacteria_Alphaproteobacteria_Rhodobacterales_Rhodobacteraceae_Sediminimonas_qiaohouensis_DSM_21189_species:0.0403735306)45:0.0323462085)42:0.0073128650)97:0.0478119894,SODFM2_id__10143196__id__species_Rhodobacter_sphaeroides_CH10:0.0286595053)89:0.0255660716)85:0.0311852120,SODFM2_id__4492027__id__species_Bacteria_Proteobacteria_Alphaproteobacteria_Rhodobacterales_Rhodobacteraceae_Donghicola_xiamenensis_DSM_18339_species:0.0546595456)68:0.0179499411,SODFM2_id__4552760__id__species_Bacteria_Proteobacteria_Alphaproteobacteria_Rhodobacterales_Rhodobacteraceae_Pseudorhodobacter_ferrugineus_DSM_5888_species:0.0637605546)68:0.0231721783,SODFM2_id__4471070__id__species_Bacteria_Proteobacteria_Alphaproteobacteria_Rhodobacterales_Rhodobacteraceae_Actibacterium_mucosum_KCTC_23349_species:0.0992455500)98:0.1085824414,SODFM2_id__4323650__id__species_Bacteria_Proteobacteria_Alphaproteobacteria_Rhizobiales_Methylobacteriaceae_Meganema_perideroedes_DSM_15528_species:0.4185134573)100:0.1943635706,SODFM2_id__4707003__id__species_Bacteria_Proteobacteria_Alphaproteobacteria_Rhodospirillales_Rhodospirillaceae_Rhodovibrio_salinarum_DSM_9154_species:0.4225050424)34:0.1014402897,((((((((((((((((SODFM2_id__4231152__id__species_Bacteria_Proteobacteria_Alphaproteobacteria_Rhizobiales_Aurantimonadaceae_Aurantimonas_ureilytica_DSM_18598_species:0.1390641222,SODFM2_id__4368520__id__species_Bacteria_Proteobacteria_Alphaproteobacteria_Rhizobiales_Phyllobacteriaceae_Chelativorans_sp_BNC1_species:0.0908156017)97:0.0755768411,(((SODFM2_id__4360270__id__species_Bacteria_Proteobacteria_Alphaproteobacteria_Rhizobiales_Phyllobacteriaceae_Aminobacter_aminovorans_species:0.0164944817,(SODFM2_id__7231432__id__species_PlantSymbiont_Bacteria_Proteobacteria_Alphaproteobacteria_Rhizobiales_Rhizobiaceae_Neorhizobium_galegae_bv_orientalis_HAMBI_540_species:0.0385358433,(SODFM2_id__7236875__id__species_PlantSymbiont_Bacteria_Proteobacteria_Alphaproteobacteria_Rhizobiales_Rhizobiaceae_Rhizobium_leguminosarum_bvtrifolii_WSM1689_species:0.0450306227,SODFM2_id__10143110__id__species_Agrobacterium_tumefaciens_CFBP5499:0.0536090304)100:0.0271027261)100:0.0782304117)99:0.0129944202,SODFM2_id__4382163__id__species_Bacteria_Proteobacteria_Alphaproteobacteria_Rhizobiales_Phyllobacteriaceae_Nitratireductor_aquibiodomus_JCM_21793_species:0.0920239863)84:0.0160348239,((SODFM2_id__4363340__id__species_Bacteria_Proteobacteria_Alphaproteobacteria_Rhizobiales_Phyllobacteriaceae_Aquamicrobium_defluvii_W13Z1_species:0.0394955911,SODFM2_id__4380636__id__species_Bacteria_Proteobacteria_Alphaproteobacteria_Rhizobiales_Phyllobacteriaceae_Mesorhizobium_australicum_WSM2073_species:0.0239614177)97:0.0295033780,SODFM2_id__4395765__id__species_Bacteria_Proteobacteria_Alphaproteobacteria_Rhizobiales_Phyllobacteriaceae_Pseudaminobacter_salicylatoxidans_KCT001_species:0.0053223713)96:0.0131733982)84:0.0397321406)57:0.0136416243,SODFM2_id__4393315__id__species_Bacteria_Proteobacteria_Alphaproteobacteria_Rhizobiales_Phyllobacteriaceae_Phyllobacterium_myrsinacearum_DSM5892_species:0.0374063860)88:0.0652109036,(SODFM2_id__4400734__id__species_Bacteria_Proteobacteria_Alphaproteobacteria_Rhizobiales_Rhizobiaceae_Kaistia_adipata_DSM_17808_species:0.0453826206,SODFM2_id__4423530__id__species_Bacteria_Proteobacteria_Alphaproteobacteria_Rhizobiales_unclassified_Rhizobiales_Bauldia_litoralis_species:0.1551720750)51:0.0227873012)35:0.0000020367,((((((((SODFM2_id__4234464__id__species_Bacteria_Proteobacteria_Alphaproteobacteria_Rhizobiales_Aurantimonadaceae_Fulvimarina_pelagi_HTCC2506_species:0.0999224109,SODFM2_id__6964782__id__species_ManganeseOxidation_Bacteria_Proteobacteria_Alphaproteobacteria_Rhizobiales_Aurantimonadaceae_Aurantimonas_manganoxydans_SI85_9A1_species:0.0691072364)97:0.0490432728,SODFM2_id__4473454__id__species_Bacteria_Proteobacteria_Alphaproteobacteria_Rhodobacterales_Rhodobacteraceae_Ahrensia_marina_species:0.0861694027)97:0.0524862341,SODFM2_id__4238234__id__species_Bacteria_Proteobacteria_Alphaproteobacteria_Rhizobiales_Aurantimonadaceae_Martelella_mediterranea_DSM_17316_species:0.1353560055)99:0.0853611187,SODFM2_id__4398461__id__species_Bacteria_Proteobacteria_Alphaproteobacteria_Rhizobiales_Rhizobiaceae_Candidatus_Liberibacter_americanus_Sao_Paulo_species:0.5047995832)58:0.0000021654,(SODFM2_id__4404074__id__species_Bacteria_Proteobacteria_Alphaproteobacteria_Rhizobiales_Rhizobiaceae_SinorhizobiumEnsifer_group_Ensifer_adhaerens_CasidaA_species:0.0445156322,(SODFM2_id__7243919__id__species_PlantSymbiont_Bacteria_Proteobacteria_Alphaproteobacteria_Rhizobiales_Rhizobiaceae_SinorhizobiumEnsifer_group_Ensifer_meliloti_1021_species:0.0056090785,SODFM2_id__10147432__id__species_Sinorhizobium_meliloti_AK21:0.0054427098)100:0.0111946947)100:0.0386786861)91:0.0736789953,SODFM2_id__4296822__id__species_Bacteria_Proteobacteria_Alphaproteobacteria_Rhizobiales_Brucellaceae_Pseudochrobactrum_sp_AO18b_species:0.0470623584)57:0.0167323979,SODFM2_id__4288278__id__species_Bacteria_Proteobacteria_Alphaproteobacteria_Rhizobiales_Brucellaceae_Brucella_abortus_2308_species:0.0396291689)57:0.0068508246,SODFM2_id__4294415__id__species_Bacteria_Proteobacteria_Alphaproteobacteria_Rhizobiales_Brucellaceae_Ochrobactrum_anthropi_ATCC_49188_species:0.0515004987)57:0.0270835112)83:0.0353859602,SODFM2_id__4306016__id__species_Bacteria_Proteobacteria_Alphaproteobacteria_Rhizobiales_Hyphomicrobiaceae_Hyphomicrobium_nitrativorans_NL23_species:0.3311389333)39:0.0090039117,(SODFM2_id__4241616__id__species_Bacteria_Proteobacteria_Alphaproteobacteria_Rhizobiales_Bartonellaceae_Bartonella_clarridgeiae_73_species:0.2395357167,SODFM2_id__4534402__id__species_Bacteria_Proteobacteria_Alphaproteobacteria_Rhodobacterales_Rhodobacteraceae_Pannonibacter_phragmitetus_ASM148406_species:0.0674302707)84:0.0340077936)15:0.0183823668,(SODFM2_id__4372587__id__species_Bacteria_Proteobacteria_Alphaproteobacteria_Rhizobiales_Phyllobacteriaceae_Hoeflea_phototrophica_DFL_43_species:0.1860553044,SODFM2_id__4502458__id__species_Bacteria_Proteobacteria_Alphaproteobacteria_Rhodobacterales_Rhodobacteraceae_Labrenzia_alexandrii_DFL_11_species:0.0556318519)70:0.0642950072)62:0.0451084930,(((SODFM2_id__4310024__id__species_Bacteria_Proteobacteria_Alphaproteobacteria_Rhizobiales_Hyphomicrobiaceae_Pelagibacterium_halotolerans_B2_species:0.0803444157,SODFM2_id__4428451__id__species_Bacteria_Proteobacteria_Alphaproteobacteria_Rhizobiales_unclassified_Rhizobiales_Vasilyevaea_enhydra_ATCC_23634_species:0.0396601842)87:0.0245828570,(SODFM2_id__4314403__id__species_Bacteria_Proteobacteria_Alphaproteobacteria_Rhizobiales_Hyphomicrobiaceae_Prosthecomicrobium_hirschii_species:0.0908624268,SODFM2_id__4320817__id__species_Bacteria_Proteobacteria_Alphaproteobacteria_Rhizobiales_Hyphomicrobiaceae_Rhodomicrobium_vannielii_ATCC_17100_species:0.1437209784)44:0.0283613759)58:0.0386101129,SODFM2_id__4607750__id__species_Bacteria_Proteobacteria_Alphaproteobacteria_Rhodobacterales_Rhodobacteraceae_Stappia_stellulata_DSM_5886_species:0.1009033712)31:0.0211653546)45:0.0126198537,(SODFM2_id__4411638__id__species_Bacteria_Proteobacteria_Alphaproteobacteria_Rhizobiales_Rhodobiaceae_Afifella_pfennigii_DSM_17143_species:0.2841736069,SODFM2_id__4418298__id__species_Bacteria_Proteobacteria_Alphaproteobacteria_Rhizobiales_unclassified_Rhizobiales_Amorphus_coralli_DSM_19760_species:0.1391171132)81:0.0499773225)77:0.0311884698,(SODFM2_id__4522599__id__species_Bacteria_Proteobacteria_Alphaproteobacteria_Rhodobacterales_Rhodobacteraceae_Nesiotobacter_exalbescens_DSM_16456_species:0.0378193974,SODFM2_id__4554725__id__species_Bacteria_Proteobacteria_Alphaproteobacteria_Rhodobacterales_Rhodobacteraceae_Pseudovibrio_denitrificans_species:0.0582646147)100:0.0614338684)83:0.0342868405,(SODFM2_id__4301574__id__species_Bacteria_Proteobacteria_Alphaproteobacteria_Rhizobiales_Hyphomicrobiaceae_Cucumibacter_marinus_DSM_18995_species:0.0792884849,SODFM2_id__4306321__id__species_Bacteria_Proteobacteria_Alphaproteobacteria_Rhizobiales_Hyphomicrobiaceae_Maritalea_myrionectae_DSM_19524_species:0.0842912045)100:0.0739064386)99:0.0655755308,((SODFM2_id__4244120__id__species_Bacteria_Proteobacteria_Alphaproteobacteria_Rhizobiales_Beijerinckiaceae_Beijerinckia_indica_subsp_indica_ATCC_9039_species:0.0846220522,((SODFM2_id__4251812__id__species_Bacteria_Proteobacteria_Alphaproteobacteria_Rhizobiales_Beijerinckiaceae_Methylocapsa_acidiphila_B2_species:0.0462402836,SODFM2_id__4259304__id__species_Bacteria_Proteobacteria_Alphaproteobacteria_Rhizobiales_Beijerinckiaceae_Methyloferula_stellata_AR4_species:0.2452434213)100:0.1492230482,SODFM2_id__4255151__id__species_Bacteria_Proteobacteria_Alphaproteobacteria_Rhizobiales_Beijerinckiaceae_Methylocella_silvestris_BL2_species:0.0466474368)100:0.0489500238)100:0.0592263078,(((SODFM2_id__4246975__id__species_Bacteria_Proteobacteria_Alphaproteobacteria_Rhizobiales_Beijerinckiaceae_Chelatococcus_daeguensis_species:0.0979132779,SODFM2_id__4333469__id__species_Bacteria_Proteobacteria_Alphaproteobacteria_Rhizobiales_Methylobacteriaceae_Microvirga_massiliensis_species:0.0787729998)98:0.0808040660,(((((SODFM2_id__4264402__id__species_Bacteria_Proteobacteria_Alphaproteobacteria_Rhizobiales_Bradyrhizobiaceae_Afipia_felis_ATCC53690_species:0.0334212968,SODFM2_id__4275494__id__species_Bacteria_Proteobacteria_Alphaproteobacteria_Rhizobiales_Bradyrhizobiaceae_Oligotropha_carboxidovorans_OM5_species:0.0203084031)100:0.0530366586,SODFM2_id__4279944__id__species_Bacteria_Proteobacteria_Alphaproteobacteria_Rhizobiales_Bradyrhizobiaceae_Rhodopseudomonas_palustris_CGA009_species:0.0461595832)100:0.0353099653,SODFM2_id__7223843__id__species_PlantSymbiont_Bacteria_Proteobacteria_Alphaproteobacteria_Rhizobiales_Bradyrhizobiaceae_Bradyrhizobium_japonicum_USDA6_species:0.0934772898)93:0.0652725317,((SODFM2_id__4269009__id__species_Bacteria_Proteobacteria_Alphaproteobacteria_Rhizobiales_Bradyrhizobiaceae_Bosea_thiooxidans_species:0.1096178118,SODFM2_id__4273494__id__species_Bacteria_Proteobacteria_Alphaproteobacteria_Rhizobiales_Bradyrhizobiaceae_Nitrobacter_hamburgensis_X14_species:0.1511875899)85:0.0288151468,(SODFM2_id__4341965__id__species_Bacteria_Proteobacteria_Alphaproteobacteria_Rhizobiales_Methylocystaceae_Methylocystis_rosea_SV97_species:0.1094605410,SODFM2_id__4348569__id__species_Bacteria_Proteobacteria_Alphaproteobacteria_Rhizobiales_Methylocystaceae_Methylosinus_trichosporium_OB3b_species:0.0988133009)100:0.2639257953)93:0.0307236213)99:0.0451495706,((SODFM2_id__4285277__id__species_Bacteria_Proteobacteria_Alphaproteobacteria_Rhizobiales_Bradyrhizobiaceae_Salinarimonas_rosea_DSM_21201_species:0.0802109725,SODFM2_id__4414234__id__species_Bacteria_Proteobacteria_Alphaproteobacteria_Rhizobiales_Rhodobiaceae_Lutibaculum_baratangense_AMV1_species:0.1709051297)100:0.0468473593,(SODFM2_id__4327885__id__species_Bacteria_Proteobacteria_Alphaproteobacteria_Rhizobiales_Methylobacteriaceae_Methylobacterium_extorquens_AM1_species:0.1225159609,SODFM2_id__4345923__id__species_Bacteria_Proteobacteria_Alphaproteobacteria_Rhizobiales_Methylocystaceae_Methylopila_sp_M107_species:0.1761349310)100:0.0442498127)100:0.0759923207)94:0.0226796928)84:0.0243962510,(((SODFM2_id__4351866__id__species_Bacteria_Proteobacteria_Alphaproteobacteria_Rhizobiales_Methylocystaceae_Pleomorphomonas_oryzae_DSM_16300_species:0.2635043426,(SODFM2_id__4435907__id__species_Bacteria_Proteobacteria_Alphaproteobacteria_Rhizobiales_Xanthobacteraceae_Azorhizobium_caulinodans_ORS_571_species:0.0660655203,SODFM2_id__4446020__id__species_Bacteria_Proteobacteria_Alphaproteobacteria_Rhizobiales_Xanthobacteraceae_Xanthobacter_autotrophicus_Py2_species:0.0348888010)100:0.0376532404)96:0.0000020474,SODFM2_id__4432267__id__species_Bacteria_Proteobacteria_Alphaproteobacteria_Rhizobiales_Xanthobacteraceae_Ancylobacter_rudongensis_species:0.0712536738)95:0.0287772700,SODFM2_id__4439238__id__species_Bacteria_Proteobacteria_Alphaproteobacteria_Rhizobiales_Xanthobacteraceae_Starkeya_novella_DSM_506_species:0.0365868554)96:0.0358050685)86:0.0217097176)95:0.0417327735)99:0.0958342571,(((SODFM2_id__4679117__id__species_Bacteria_Proteobacteria_Alphaproteobacteria_Rhodospirillales_Rhodospirillaceae_Candidatus_Endolissoclinum_faulkneri_L5_species:0.3650500620,SODFM2_id__4718559__id__species_Bacteria_Proteobacteria_Alphaproteobacteria_Rhodospirillales_Rhodospirillaceae_Thalassobaculum_salexigens_DSM_19539_species:0.0205030335)100:0.1927323919,SODFM2_id__4721095__id__species_Bacteria_Proteobacteria_Alphaproteobacteria_Rhodospirillales_Rhodospirillaceae_Thalassospira_profundimaris_WP0211_species:0.0649587016)66:0.0413670465,SODFM2_id__4696549__id__species_Bacteria_Proteobacteria_Alphaproteobacteria_Rhodospirillales_Rhodospirillaceae_Nisaea_denitrificans_DSM_18348_species:0.2462628042)60:0.0245396164)96:0.1111216032,SODFM2_id__4713066__id__species_Bacteria_Proteobacteria_Alphaproteobacteria_Rhodospirillales_Rhodospirillaceae_Skermanella_stibiiresistens_SB22_species:0.1824503647)58:0.0424078886,((((((SODFM2_id__4295500__id__species_Bacteria_Proteobacteria_Alphaproteobacteria_Rhizobiales_Brucellaceae_Ochrobactrum_anthropi_ATCC_49188_species:0.1398642464,SODFM2_id__4684237__id__species_Bacteria_Proteobacteria_Alphaproteobacteria_Rhodospirillales_Rhodospirillaceae_Inquilinus_limosus_DSM_16000_species:0.1085403968)75:0.0376891265,((((SODFM2_id__4488699__id__species_Bacteria_Proteobacteria_Alphaproteobacteria_Rhodobacterales_Rhodobacteraceae_Citreicella_sp_SE45_species:0.0556634930,SODFM2_id__4540953__id__species_Bacteria_Proteobacteria_Alphaproteobacteria_Rhodobacterales_Rhodobacteraceae_Pelagibaca_bermudensis_HTCC2601_species:0.0440286688)100:0.0668751895,((SODFM2_id__4568906__id__species_Bacteria_Proteobacteria_Alphaproteobacteria_Rhodobacterales_Rhodobacteraceae_Roseivivax_marinus_species:0.0504513693,SODFM2_id__4590377__id__species_Bacteria_Proteobacteria_Alphaproteobacteria_Rhodobacterales_Rhodobacteraceae_Salipiger_mucosus_DSM_16094_species:0.0749349508)100:0.0608411218,SODFM2_id__4576450__id__species_Bacteria_Proteobacteria_Alphaproteobacteria_Rhodobacterales_Rhodobacteraceae_Roseovarius_indicus_species:0.0866449450)87:0.0358740889)100:0.0541069038,(SODFM2_id__4490347__id__species_Bacteria_Proteobacteria_Alphaproteobacteria_Rhodobacterales_Rhodobacteraceae_Donghicola_xiamenensis_DSM_18339_species:0.0337511594,SODFM2_id__4492713__id__species_Bacteria_Proteobacteria_Alphaproteobacteria_Rhodobacterales_Rhodobacteraceae_Donghicola_xiamenensis_DSM_18339_species:0.0152699678)100:0.0501393346)100:0.1316001550,SODFM2_id__4728720__id__species_Bacteria_Proteobacteria_Alphaproteobacteria_Rhodospirillales_Rhodospirillaceae_Tistrella_mobilis_KA081020_065_species:0.2318188412)92:0.0529205657)65:0.0212765672,SODFM2_id__4627651__id__species_Bacteria_Proteobacteria_Alphaproteobacteria_Rhodospirillales_Acetobacteraceae_Acidocella_facilis_ATCC_35904_species:0.0691844719)70:0.0329175046,(((SODFM2_id__4621239__id__species_Bacteria_Proteobacteria_Alphaproteobacteria_Rhodospirillales_Acetobacteraceae_Acetobacter_pasteurianus_IFO328301_species:0.2974889646,((SODFM2_id__4630774__id__species_Bacteria_Proteobacteria_Alphaproteobacteria_Rhodospirillales_Acetobacteraceae_Asaia_platycodi_JCM_25414_species:0.0863447731,SODFM2_id__4651173__id__species_Bacteria_Proteobacteria_Alphaproteobacteria_Rhodospirillales_Acetobacteraceae_Kozakia_baliensis_DSM14400_species:0.0388172947)100:0.0709965218,(SODFM2_id__4645414__id__species_Bacteria_Proteobacteria_Alphaproteobacteria_Rhodospirillales_Acetobacteraceae_Gluconobacter_oxydans_H24_species:0.0587444407,SODFM2_id__4661425__id__species_Bacteria_Proteobacteria_Alphaproteobacteria_Rhodospirillales_Acetobacteraceae_Saccharibacter_floricola_DSM_15669_species:0.1708836610)97:0.0414666049)57:0.0184728719)59:0.0327171457,(SODFM2_id__4639497__id__species_Bacteria_Proteobacteria_Alphaproteobacteria_Rhodospirillales_Acetobacteraceae_Gluconacetobacter_diazotrophicus_PAl_5_species:0.0776748944,SODFM2_id__4641887__id__species_Bacteria_Proteobacteria_Alphaproteobacteria_Rhodospirillales_Acetobacteraceae_Gluconacetobacter_xylinus_E25_species:0.1124854113)99:0.0420358969)98:0.0547718107,SODFM2_id__4648650__id__species_Bacteria_Proteobacteria_Alphaproteobacteria_Rhodospirillales_Acetobacteraceae_Granulibacter_bethesdensis_CGDNIH1_species:0.1573131117)87:0.0317780862)96:0.0774974330,SODFM2_id__4624108__id__species_Bacteria_Proteobacteria_Alphaproteobacteria_Rhodospirillales_Acetobacteraceae_Acidiphilium_multivorum_AIU301_species:0.1561515994)99:0.1418181819,((SODFM2_id__4632482__id__species_Bacteria_Proteobacteria_Alphaproteobacteria_Rhodospirillales_Acetobacteraceae_Belnapia_moabensis_DSM_16746_species:0.0465047757,SODFM2_id__4658914__id__species_Bacteria_Proteobacteria_Alphaproteobacteria_Rhodospirillales_Acetobacteraceae_Rubritepida_flocculans_DSM_14296_species:0.1104895322)100:0.1287678896,SODFM2_id__4653937__id__species_Bacteria_Proteobacteria_Alphaproteobacteria_Rhodospirillales_Acetobacteraceae_Roseomonas_mucosa_ATCC_BAA_692_species:0.1112332573)100:0.1687909142)100:0.2551563814)33:0.0148818471)100:0.1078806460,(SODFM2_id__2609092__id__species_Bacteria_FibrobacteresAcidobacteria_group_Fibrobacteres_Fibrobacteria_Fibrobacterales_Fibrobacteraceae_Fibrobacter_succinogenes_subsp_succinogenes_S85_species:0.6768931858,SODFM2_id__5915338__id__species_Bacteria_Spirochaetes_Spirochaetia_Spirochaetales_Brachyspiraceae_Brachyspira_murdochii_DSM_12563_species:0.4869853792)99:0.1975731939)99:0.0629007657,SODFM2_id__557887__id__species_Acidobacteria_bacterium_RBG_16_68_9_species:0.5869677830)97:0.0200217653,((((((((SODFM2_296_PDB__7BJK:0.0000020047,SODFM2_id__9781992__id__species_Eukaryota_Viridiplantae_Streptophyta_Arabidopsis_thaliana_TAIR10_1_species:0.0000020047)95:0.0000020047,(SODFM2_id__9763032__id__species_Eukaryota_Viridiplantae_Streptophyta_Arabidopsis_thaliana_TAIR10_1_species:0.0000020047,SODFM2_id__9763033__id__species_Eukaryota_Viridiplantae_Streptophyta_Arabidopsis_thaliana_TAIR10_1_species:0.0000020047)99:0.0000020047)100:0.2556899411,(SODFM2_id__9745202__id__species_Eukaryota_Viridiplantae_Streptophyta_Arabidopsis_thaliana_TAIR10_1_species:0.0000020047,(((SODFM2_id__9750380__id__species_Eukaryota_Viridiplantae_Streptophyta_Arabidopsis_thaliana_TAIR10_1_species:0.0000000000,SODFM2_id__9789267__id__species_Eukaryota_Viridiplantae_Streptophyta_Arabidopsis_thaliana_TAIR10_1_species:0.0000000000):0.0000000000,SODFM2_id__9789268__id__species_Eukaryota_Viridiplantae_Streptophyta_Arabidopsis_thaliana_TAIR10_1_species:0.0000000000):0.0000020047,SODFM2_id__9777623__id__species_Eukaryota_Viridiplantae_Streptophyta_Arabidopsis_thaliana_TAIR10_1_species:0.0000020047)96:0.0000022785)100:0.2230208336)100:0.1145833247,((SODFM2_id__9780356__id__species_Eukaryota_Viridiplantae_Streptophyta_Arabidopsis_thaliana_TAIR10_1_species:0.1297648660,(SODFM2_id__9882409__id__species_Eukaryota_Viridiplantae_Streptophyta_Oryza_sativa_Japonica_Build4_species:0.0818864625,SODFM2_id__9945684__id__species_Eukaryota_Viridiplantae_Streptophyta_Zea_mays_B73_RefGen_v4_species:0.0511607633)100:0.2935276401)100:0.3799552248,(SODFM2_id__9882268__id__species_Eukaryota_Viridiplantae_Streptophyta_Oryza_sativa_Japonica_Build4_species:0.0825033025,SODFM2_id__9962913__id__species_Eukaryota_Viridiplantae_Streptophyta_Zea_mays_B73_RefGen_v4_species:0.0367061601)100:0.5241536319)96:0.0513273885)98:0.0312918384,(SODFM2_id__9808270__id__species_Eukaryota_Viridiplantae_Streptophyta_Chara_braunii_Cbr_1_species:0.2573765672,(SODFM2_id__9865374__id__species_Eukaryota_Viridiplantae_Streptophyta_Marchantia_polymorpha_liverwort_species:0.2004531335,(SODFM2_id__9921137__id__species_Eukaryota_Viridiplantae_Streptophyta_Physcomitrella_patens_PhypaV3_species:0.1518203867,SODFM2_id__9940475__id__species_Eukaryota_Viridiplantae_Streptophyta_Physcomitrella_patens_PhypaV3_species:0.2169398784)100:0.2337783974)98:0.0273885565)97:0.0537989586)100:0.1227285960,((SODFM2_id__9630866__id__species_Eukaryota_Viridiplantae_Chlorophyta_Chlorophyceae_Chlamydomonas_reinhardtii_v3_species:0.0439959341,SODFM2_id__9673540__id__species_Eukaryota_Viridiplantae_Chlorophyta_Chlorophyceae_Tetrabaena_socialis_TetSoc1_species:0.0951309137)54:0.0199318685,(SODFM2_id__9675573__id__species_Eukaryota_Viridiplantae_Chlorophyta_Chlorophyceae_Volvox_carteri_nagariensis_v1_species:0.0218430880,(SODFM2_id__9675574__id__species_Eukaryota_Viridiplantae_Chlorophyta_Chlorophyceae_Volvox_carteri_nagariensis_v1_species:0.1908515275,SODFM2_id__9675575__id__species_Eukaryota_Viridiplantae_Chlorophyta_Chlorophyceae_Volvox_carteri_nagariensis_v1_species:0.2515893871)100:0.0982555812)99:0.0353375828)100:0.1471826541)98:0.0573572987,(SODFM2_id__9712813__id__species_Eukaryota_Viridiplantae_Chlorophyta_Trebouxiophyceae_Auxenochlorella_protothecoides_ASM73321v1_species:0.2449004601,(((SODFM2_id__9722489__id__species_Eukaryota_Viridiplantae_Chlorophyta_Trebouxiophyceae_Chlorella_variabilis_v1_species:0.0670556255,SODFM2_id__9739866__id__species_Eukaryota_Viridiplantae_Chlorophyta_Trebouxiophyceae_Micractinium_conductrix_ASM224581v2_species:0.1291648819)100:0.0797236187,SODFM2_id__9744163__id__species_Eukaryota_Viridiplantae_Chlorophyta_Trebouxiophyceae_Micractinium_conductrix_ASM224581v2_species:0.0473729244)100:0.0384023463,SODFM2_id__9723536__id__species_Eukaryota_Viridiplantae_Chlorophyta_Trebouxiophyceae_Chlorella_variabilis_v1_species:0.0184505779)100:0.2100389922)99:0.1047812990)98:0.0605281611,SODFM2_id__9728971__id__species_Eukaryota_Viridiplantae_Chlorophyta_Trebouxiophyceae_Coccomyxa_subellipsoidea_C169_species:0.3847999137)100:0.1169142645)99:0.0491885748)57:0.0275689555,(((((SODFM2_id__1806367__id__species_Bacteria_BacteroidetesChlorobi_group_Chlorobi_Chlorobia_Chlorobiales_Chlorobiaceae_Chlorobaculum_parvum_NCIB_8327_species:0.1372748587,SODFM2_id__1808218__id__species_Bacteria_BacteroidetesChlorobi_group_Chlorobi_Chlorobia_Chlorobiales_Chlorobiaceae_ChlorobiumPelodictyon_group_Chlorobium_chlorochromatii_CaD3_species:0.1670540481)100:0.0488443611,(SODFM2_id__1810472__id__species_Bacteria_BacteroidetesChlorobi_group_Chlorobi_Chlorobia_Chlorobiales_Chlorobiaceae_ChlorobiumPelodictyon_group_Pelodictyon_luteolum_DSM_273_species:0.1542963739,SODFM2_id__1815350__id__species_Bacteria_BacteroidetesChlorobi_group_Chlorobi_Chlorobia_Chlorobiales_Chlorobiaceae_Prosthecochloris_aestuarii_DSM_271_species:0.1651361970)97:0.0560914445)100:0.1233195372,SODFM2_id__1813631__id__species_Bacteria_BacteroidetesChlorobi_group_Chlorobi_Chlorobia_Chlorobiales_Chlorobiaceae_Chloroherpeton_thalassium_ATCC_35110_species:0.2067285210)100:0.1080764522,((SODFM2_id__2179533__id__species_Bacteria_Cyanobacteria_Chroococcales_Acaryochloris_marina_MBIC11017_species:0.2800636557,(SODFM2_id__2320317__id__species_Bacteria_Cyanobacteria_Oscillatoriales_Geitlerinema_sp_PCC_7407_species:0.2403992323,(SODFM2_id__2338930__id__species_Bacteria_Cyanobacteria_Oscillatoriales_Microcoleus_chthonoplastes_PCC_7420_species:0.2447190981,SODFM2_id__2349009__id__species_Bacteria_Cyanobacteria_Oscillatoriales_Oscillatoria_acuminata_PCC6304_species:0.1218202875)97:0.0456172544)99:0.0558188032)96:0.0437269082,((((SODFM2_id__2196982__id__species_Bacteria_Cyanobacteria_Chroococcales_Cyanobacterium_stanieri_PCC_7202_species:0.0746755240,((((SODFM2_id__2207590__id__species_Bacteria_Cyanobacteria_Chroococcales_Dactylococcopsis_salina_PCC_8305_species:0.0284307530,SODFM2_id__2215361__id__species_Bacteria_Cyanobacteria_Chroococcales_Halothece_cluster_Halothece_sp_PCC_7418_species:0.0260583872)100:0.1305369552,SODFM2_id__2373388__id__species_Bacteria_Cyanobacteria_Oscillatoriophycideae_Oscillatoriales_Spirulina_major_PCC_6313_species:0.1400781928)99:0.0734233884,(SODFM2_id__2298922__id__species_Bacteria_Cyanobacteria_Nostocales_Rivulariaceae_Calothrix_parasitica_species:0.0491882149,SODFM2_id__2304677__id__species_Bacteria_Cyanobacteria_Nostocales_Rivulariaceae_Rivularia_sp_PCC_7116_species:0.0410080600)100:0.0550283901)93:0.0035654595,(SODFM2_id__2381652__id__species_Bacteria_Cyanobacteria_Pleurocapsales_Stanieria_cyanosphaera_PCC_7437_species:0.0820647943,SODFM2_id__2388081__id__species_Bacteria_Cyanobacteria_Pleurocapsales_Xenococcus_sp_PCC_7305_species:0.0516402890)100:0.0223546600)98:0.0586519301)93:0.0619391347,((SODFM2_id__2221514__id__species_Bacteria_Cyanobacteria_Chroococcales_Synechococcus_elongatus_PCC6301_species:0.2120424848,SODFM2_id__2390362__id__species_Bacteria_Cyanobacteria_Prochlorales_Prochlorotrichaceae_Prochlorothrix_hollandica_PCC_9006_species:0.1186054389)89:0.0484292342,SODFM2_id__2227162__id__species_Bacteria_Cyanobacteria_Chroococcales_Synechocystis_sp_PCC_6803_species:0.0482126073)98:0.0605350582)91:0.0250748746,SODFM2_id__2375094__id__species_Bacteria_Cyanobacteria_Pleurocapsales_Pleurocapsa_sp_PCC_7327_species:0.1122023740)94:0.0426565933,(SODFM2_id__7645813__id__species_Eukaryota_Cryptophyta_Pyrenomonadales_Geminigeraceae_Guillardia_Guillardia_theta_CCMP2712_Guith1_species:0.2361490457,SODFM2_id__9522264__id__species_Eukaryota_Stramenopiles_Bacillariophyta_Coscinodiscophyceae_Thalassiosira_pseudonana_CCMP1335_ASM14940v2_species:0.6781836232)91:0.2665614231)89:0.0361117831)93:0.0270698553)98:0.0255211868,SODFM2_id__2407210__id__species_Bacteria_Cyanobacteria_Stigonematales_Mastigocladopsis_repens_MORA_PCC_10914_species:0.2392431202)98:0.0665806746)51:0.0138953871,(((((SODFM2_id__4217172__id__species_Bacteria_Proteobacteria_Alphaproteobacteria_Caulobacterales_Caulobacteraceae_Woodsholea_maritima_DSM_17123_species:0.1615115602,SODFM2_id__4464214__id__species_Bacteria_Proteobacteria_Alphaproteobacteria_Rhodobacterales_Hyphomonadaceae_Oceanicaulis_alexandrii_HTCC2633_species:0.1023493516)100:0.1031691140,SODFM2_id__4462418__id__species_Bacteria_Proteobacteria_Alphaproteobacteria_Rhodobacterales_Hyphomonadaceae_Maricaulis_maris_MCS10_species:0.1974002067)97:0.0518708090,SODFM2_id__4460312__id__species_Bacteria_Proteobacteria_Alphaproteobacteria_Rhodobacterales_Hyphomonadaceae_Hyphomonas_neptunium_ATCC_15444_species:0.2343801996)92:0.0468716455,(((SODFM2_id__4226588__id__species_Bacteria_Proteobacteria_Alphaproteobacteria_Parvularculales_Parvularculaceae_Parvularcula_bermudensis_HTCC2503_species:0.2908112188,SODFM2_id__4467265__id__species_Bacteria_Proteobacteria_Alphaproteobacteria_Rhodobacterales_Hyphomonadaceae_Robiginitomaculum_antarcticum_DSM_21748_species:0.1654195586)100:0.1460927561,SODFM2_id__4451521__id__species_Bacteria_Proteobacteria_Alphaproteobacteria_Rhodobacterales_Hyphomonadaceae_Henriciella_marina_DSM_19595_species:0.1505493814)98:0.0904110044,(SODFM2_id__4703659__id__species_Bacteria_Proteobacteria_Alphaproteobacteria_Rhodospirillales_Rhodospirillaceae_Oceanibaculum_indicum_P24_species:0.2538755430,SODFM2_id__4736995__id__species_Bacteria_Proteobacteria_Alphaproteobacteria_Sneathiellales_Sneathiellaceae_Sneathiella_glossodoripedis_JCM_23214_species:0.1309920990)91:0.0304513171)85:0.0439034001)91:0.0575996720,SODFM2_id__4219336__id__species_Bacteria_Proteobacteria_Alphaproteobacteria_Kordiimonadales_Kordiimonas_gwangyangensis_DSM_19435_species:0.2085730257)62:0.0564682123)91:0.0404139894,(((((((SODFM2_id__567581__id__species_Alkaliphile_Bacteria_Proteobacteria_deltaepsilon_subdivisions_Deltaproteobacteria_Desulfobacterales_Desulfobulbaceae_Desulfurivibrio_alkaliphilus_AHT2_species:0.1667065278,SODFM2_id__5217922__id__species_Bacteria_Proteobacteria_deltaepsilon_subdivisions_Deltaproteobacteria_Desulfuromonadales_Geobacteraceae_Geoalkalibacter_ferrihydriticus_DSM_17813_species:0.0905059888)100:0.1253306832,SODFM2_id__5327119__id__species_Bacteria_Proteobacteria_deltaepsilon_subdivisions_Deltaproteobacteria_Syntrophobacterales_Syntrophobacteraceae_Syntrophobacter_fumaroxidans_MPOB_species:0.2105069199)90:0.0542595717,(((SODFM2_id__5189602__id__species_Bacteria_Proteobacteria_deltaepsilon_subdivisions_Deltaproteobacteria_Desulfovibrionales_Desulfomicrobiaceae_Desulfomicrobium_baculatum_DSM_4028_species:0.3477682416,SODFM2_id__6708757__id__species_CG2_30_FULL_Nitrospirae_53_67_curated_species:0.1327151486)39:0.0390866539,((SODFM2_id__5323720__id__species_Bacteria_Proteobacteria_deltaepsilon_subdivisions_Deltaproteobacteria_Syntrophobacterales_Syntrophaceae_Syntrophus_aciditrophicus_SB_species:0.2794612408,SODFM2_id__6109762__id__species_Bacteria_Zixibacteria_RBG_16_Zixibacteria_53_22_species:0.2493677883)65:0.0621519733,(SODFM2_id__6777709__id__species_CG_4_9_14_3_um_filter_150_Zixibacteria_46_8_curated_species:0.0936505835,SODFM2_id__6778773__id__species_CG_4_9_14_3_um_filter_150_Zixibacteria_46_8_curated_species:0.0555301724)100:0.1526621754)66:0.0232610549)49:0.0468143850,(SODFM2_id__5314922__id__species_Bacteria_Proteobacteria_deltaepsilon_subdivisions_Deltaproteobacteria_Syntrophobacterales_Syntrophaceae_Smithella_sp_F21_species:0.0664215970,SODFM2_id__5321672__id__species_Bacteria_Proteobacteria_deltaepsilon_subdivisions_Deltaproteobacteria_Syntrophobacterales_Syntrophaceae_Smithella_sp_PtaU1Bin162_species:0.2210575450)100:0.1057471003)49:0.0330858980)72:0.0463706586,((((SODFM2_id__3959667__id__species_Bacteria_Lentisphaerae_GWF2_Lentisphaerae_38_69_species:0.2499470672,SODFM2_id__6737254__id__species_CG_4_10_14_0_8_um_filter_cor_Omnitrophica_44_12_curated_species:0.2091676771)100:0.0796227427,(SODFM2_id__5175670__id__species_Bacteria_Proteobacteria_deltaepsilon_subdivisions_Deltaproteobacteria_Desulfobacterales_Desulfobulbaceae_Desulfocapsa_sulfexigens_DSM_10523_species:0.1713032312,(SODFM2_id__5177339__id__species_Bacteria_Proteobacteria_deltaepsilon_subdivisions_Deltaproteobacteria_Desulfobacterales_Desulfobulbaceae_Desulfotalea_psychrophila_LSv54_species:0.1310655400,SODFM2_id__5846981__id__species_Bacteria_Proteobacteria_Zetaproteobacteria_Zetaproteobacteria_bacterium_CG12_big_fil_rev_8_21_14_0_65_55_1124_species:0.1469014299)91:0.0342698966)90:0.0554203046)84:0.0182203773,SODFM2_id__5132717__id__species_Bacteria_Proteobacteria_deltaepsilon_subdivisions_Deltaproteobacteria_Desulfobacterales_Desulfobacteraceae_Desulfobacterium_anilini_DSM_4660_species:0.2364425679)95:0.0755503028,SODFM2_id__5184756__id__species_Bacteria_Proteobacteria_deltaepsilon_subdivisions_Deltaproteobacteria_Desulfovibrionales_Desulfohalobiaceae_Desulfonatronovibrio_hydrogenovorans_DSM_9292_species:0.1804495984)94:0.0987444829)73:0.0306082306,SODFM2_id__2198263__id__species_Bacteria_Cyanobacteria_Chroococcales_Cyanobium_gracile_PCC_6307_species:0.2369025168)83:0.0251153592,((SODFM2_id__3026540__id__species_Bacteria_Firmicutes_Bacilli_Lactobacillales_Carnobacteriaceae_Agitococcus_lubricus_species:0.1170588391,SODFM2_id__5730696__id__species_Bacteria_Proteobacteria_Gammaproteobacteria_Pseudomonadales_Moraxellaceae_Perlucidibaca_piscinae_DSM_21586_species:0.1127075924)100:0.1004119135,((SODFM2_id__5717285__id__species_Bacteria_Proteobacteria_Gammaproteobacteria_Pseudomonadales_Moraxellaceae_Acinetobacter_baumannii_AB30_species:0.0952139184,SODFM2_id__5721206__id__species_Bacteria_Proteobacteria_Gammaproteobacteria_Pseudomonadales_Moraxellaceae_Alkanindiges_illinoisensis_DSM_15370_species:0.1562590801)100:0.0559048474,(SODFM2_id__7270222__id__species_Psyhrophile_Bacteria_Proteobacteria_Gammaproteobacteria_Pseudomonadales_Moraxellaceae_Psychrobacter_cryohalolentis_K5_species:0.0000020047,SODFM2_id__10144642__id__species_Psychrobacter_arcticus_273_4:0.0322084857)100:0.2216249636)100:0.0926651480)97:0.0440975112)75:0.0424441971,(((((SODFM2_id__5233664__id__species_Bacteria_Proteobacteria_deltaepsilon_subdivisions_Deltaproteobacteria_Myxococcales_Cystobacterineae_Cystobacteraceae_Cystobacter_violaceus_Cb_vi76_species:0.0787675163,((SODFM2_id__5244466__id__species_Bacteria_Proteobacteria_deltaepsilon_subdivisions_Deltaproteobacteria_Myxococcales_Cystobacterineae_Myxococcaceae_Corallococcus_coralloides_DSM_2259_species:0.1301638347,SODFM2_id__6822120__id__species_FruitingBody_Bacteria_Proteobacteria_deltaepsilon_subdivisions_Deltaproteobacteria_Myxococcales_Cystobacterineae_Cystobacteraceae_Stigmatella_aurantiaca_DW43_1_species:0.1130080673)100:0.1383565603,SODFM2_id__5253380__id__species_Bacteria_Proteobacteria_deltaepsilon_subdivisions_Deltaproteobacteria_Myxococcales_Cystobacterineae_Myxococcaceae_Myxococcus_xanthus_DK_1622_species:0.0376880955)100:0.0586405569)100:0.0511076808,SODFM2_id__5271543__id__species_Bacteria_Proteobacteria_deltaepsilon_subdivisions_Deltaproteobacteria_Myxococcales_Nannocystineae_Nannocystaceae_Nannocystis_exedens_DSM71_species:0.1044225323)100:0.0707377709,SODFM2_id__5281325__id__species_Bacteria_Proteobacteria_deltaepsilon_subdivisions_Deltaproteobacteria_Myxococcales_Sorangiineae_Polyangiaceae_Chondromyces_apiculatus_DSM_436_species:0.1292025860)100:0.1867891084,SODFM2_id__5911857__id__species_Bacteria_Spirochaetes_Spirochaetia_Leptospirales_Leptospiraceae_Leptonema_illini_3055_DSM_21528_species:0.2492069826)81:0.0486613910,SODFM2_id__7292974__id__species_Spirochaetes_bacterium_RBG_13_51_14_species:0.2483060024)60:0.0198135022)69:0.0401336472)75:0.0562662857,SODFM2_id__4774593__id__species_Bacteria_Proteobacteria_Alphaproteobacteria_unclassified_Alphaproteobacteriar_Canditatus_Phaeomarinobacter_ectocarpi_Ec32_species:0.4706057417)65:0.0803083292,(((((((SODFM2_234_PDB__3js4:0.2185314434,SODFM2_id__4730727__id__species_Bacteria_Proteobacteria_Alphaproteobacteria_Rickettsiales_Anaplasmataceae_Anaplasma_marginale_StFlorida_species:0.1899678479)100:0.3036594960,SODFM2_id__7053319__id__species_Pathogen_Bacteria_Proteobacteria_Alphaproteobacteria_Rickettsiales_Anaplasmataceae_Ehrlichia_chaffeensis_Arkansas_species:0.3749603580)100:0.2022556705,(SODFM2_id__6792881__id__species_EndosymbiontInsect_Bacteria_Proteobacteria_Alphaproteobacteria_Rickettsiales_Anaplasmataceae_Wolbachieae_Wolbachia_endoDrosophila_simulans_wNo_species:0.0831099928,SODFM2_id__6793812__id__species_EndosymbiontInsect_Bacteria_Proteobacteria_Alphaproteobacteria_Rickettsiales_Anaplasmataceae_Wolbachieae_Wolbachia_pipientis_species:0.0325039248)100:0.3199325835)44:0.0304789013,(((SODFM2_id__4733765__id__species_Bacteria_Proteobacteria_Alphaproteobacteria_Rickettsiales_Rickettsiaceae_Rickettsieae_Orientia_tsutsugamushi_Boryong_species:0.4401319763,SODFM2_id__4735019__id__species_Bacteria_Proteobacteria_Alphaproteobacteria_Rickettsiales_Rickettsiaceae_Rickettsieae_Rickettsia_conorii_Malish_7_species:0.3409546888)99:0.1796548781,(SODFM2_id__5345737__id__species_Bacteria_Proteobacteria_deltaepsilon_subdivisions_Epsilonproteobacteria_Campylobacterales_Helicobacteraceae_Sulfuricurvum_kujiense_DSM16994_species:0.5493310380,SODFM2_id__10088340__id__species_ObligateIntracellularParasite_Eukaryota_Alveolata_Apicomplexa_Conoidasida_Coccidia_Cryptosporidiidae_Cryptosporidium_parvum_IowaII_species:0.4555396245)60:0.0270172224)57:0.0836713812,SODFM2_id__9120773__id__species_Eukaryota_Metazoa_Placozoa_Trichoplax_adhaerens_v1_species:0.7221415556)63:0.1033624358)97:0.0609220821,((SODFM2_id__4733029__id__species_Bacteria_Proteobacteria_Alphaproteobacteria_Rickettsiales_Anaplasmataceae_Neorickettsia_sennetsu_Miyayama_species:0.5619005501,SODFM2_id__5141276__id__species_Bacteria_Proteobacteria_deltaepsilon_subdivisions_Deltaproteobacteria_Desulfobacterales_Desulfobacteraceae_Desulfobacter_postgatei_2ac9_species:0.3721827469)98:0.1456979011,(SODFM2_id__5448749__id__species_Bacteria_Proteobacteria_Gammaproteobacteria_Cellvibrionales_Spongiibacteraceae_Dasania_marina_DSM_21967_species:0.4402357438,SODFM2_id__7394315__id__species_Eukaryota_Alveolata_Ciliophora_Intramacronucleata_Oligohymenophorea_Parameciidae_Paramecium_tetraurelia_species:0.3970111448)99:0.1497205750)63:0.0000025216)87:0.0695453575,(((((((((((((SODFM2_id__1846787__id__species_Bacteria_Candidatus_Wallbacteria_bacterium_UBA9980_species:0.1410963683,(SODFM2_id__5190527__id__species_Bacteria_Proteobacteria_deltaepsilon_subdivisions_Deltaproteobacteria_Desulfovibrionales_Desulfomicrobiaceae_Desulfomicrobium_baculatum_DSM_4028_species:0.1767741814,SODFM2_id__5191262__id__species_Bacteria_Proteobacteria_deltaepsilon_subdivisions_Deltaproteobacteria_Desulfovibrionales_Desulfomicrobiaceae_Desulfomicrobium_baculatum_DSM_4028_species:0.2614040318)77:0.0364788781)53:0.0237136720,((SODFM2_id__2494009__id__species_Bacteria_Elusimicrobia_GWF2_Elusimicrobia_62_30_species:0.2090990636,SODFM2_id__6286717__id__species_Candidatus_Firestonebacteria_bacterium_RIFOXYA2_FULL_40_8_species:0.1984909340)92:0.0504249255,(SODFM2_id__3995670__id__species_Bacteria_Lentisphaerae_RIFOXYC12_FULL_Lentisphaerae_60_16_species:0.1614128912,(SODFM2_id__5868199__id__species_Bacteria_Riflebacteria_GWC2_50_8_species:0.0331668324,SODFM2_id__6431510__id__species_Candidatus_Riflebacteria_HGW_Riflebacteria1_species:0.0327698450)100:0.2128619882)64:0.0548714261)56:0.0187273249)28:0.0073789627,SODFM2_id__7133231__id__species_Planctomycetes_bacterium_GWF2_41_51_species:0.1231673690)76:0.0497000854,(((SODFM2_id__5127582__id__species_Bacteria_Proteobacteria_deltaepsilon_subdivisions_Deltaproteobacteria_Desulfobacterales_Desulfobacteraceae_Desulfatirhabdium_butyrativorans_DSM_18734_species:0.1409689667,SODFM2_id__7012310__id__species_Methanotroph_Bacteria_Proteobacteria_Gammaproteobacteria_Methylococcales_Methylococcaceae_Methylococcus_capsulatus_Bath_species:0.1560578796)68:0.0098875889,((SODFM2_id__5194974__id__species_Bacteria_Proteobacteria_deltaepsilon_subdivisions_Deltaproteobacteria_Desulfovibrionales_Desulfonatronumaceae_Desulfonatronum_thioautotrophicum_ASO4_1_species:0.0934757410,SODFM2_id__5195536__id__species_Bacteria_Proteobacteria_deltaepsilon_subdivisions_Deltaproteobacteria_Desulfovibrionales_Desulfonatronumaceae_Desulfonatronum_thioautotrophicum_ASO4_1_species:0.2160783081)100:0.2352752518,SODFM2_id__6428351__id__species_Candidatus_Riflebacteria_bacterium_RBG_13_59_9_species:0.1708677815)82:0.0616483158)84:0.0240167779,SODFM2_id__7334975__id__species_TropicalSoil_Bacteria_Proteobacteria_Betaproteobacteria_Neisseriales_Neisseriaceae_Chromobacterium_group_Chromobacterium_violaceum_ATCC_12472_species:0.2813071607)97:0.0354018329)84:0.0277043726,(SODFM2_id__5169260__id__species_Bacteria_Proteobacteria_deltaepsilon_subdivisions_Deltaproteobacteria_Desulfobacterales_Desulfobacteraceae_Desulfotignum_phosphitoxidans_DSM13687_species:0.3448764185,SODFM2_id__5765592__id__species_Bacteria_Proteobacteria_Gammaproteobacteria_Thiotrichales_Thiotrichaceae_Thiothrix_flexilis_DSM_14609_species:0.1561777279)94:0.0478050004)88:0.0281130834,SODFM2_id__5328366__id__species_Bacteria_Proteobacteria_deltaepsilon_subdivisions_Deltaproteobacteria_Syntrophobacterales_Syntrophobacteraceae_Syntrophobacter_fumaroxidans_MPOB_species:0.2253768377)99:0.0266420246,(SODFM2_id__5062692__id__species_Bacteria_Proteobacteria_Betaproteobacteria_Nitrosomonadales_Nitrosomonadaceae_Nitrosospira_multiformis_ATCC_25196_species:0.1044843508,SODFM2_id__5180301__id__species_Bacteria_Proteobacteria_deltaepsilon_subdivisions_Deltaproteobacteria_Desulfovibrionales_Desulfohalobiaceae_Desulfonatronospira_thiodismutans_ASO3_1_species:0.2680927365)100:0.0452510398)100:0.0404665164,SODFM2_id__5060513__id__species_Bacteria_Proteobacteria_Betaproteobacteria_Nitrosomonadales_Nitrosomonadaceae_Nitrosomonas_europaea_ATCC_19718_species:0.1931863236)100:0.1473524033,(SODFM2_id__3928061__id__species_Bacteria_Hydrogenedentes_J094_species:0.2610024575,(((SODFM2_id__4090187__id__species_Bacteria_Omnitrophica_GWA2_OP3_50_21_species:0.2300013540,SODFM2_id__6653590__id__species_CG11_big_fil_rev_8_21_14_0_20_Omnitrophica_45_26_curated_species:0.2827784294)97:0.0675260949,SODFM2_id__6789442__id__species_EndosymbiontCiliateMicronucleus_Bacteria_Proteobacteria_Alphaproteobacteria_Rickettsiales_Holosporaceae_Holospora_undulata_HU1_species:0.9344292106)84:0.0851751211,SODFM2_id__7130710__id__species_Planctomycetes_bacterium_GWC2_45_44_species:0.1490855280)85:0.1759874376)65:0.0316347386)71:0.0472353492,SODFM2_id__5360852__id__species_Bacteria_Proteobacteria_Gammaproteobacteria_Acidithiobacillales_Thermithiobacillaceae_Thermithiobacillus_tepidarius_DSM_3134_species:0.3113812697)46:0.0313055292,((SODFM2_id__4250584__id__species_Bacteria_Proteobacteria_Alphaproteobacteria_Rhizobiales_Beijerinckiaceae_Methylocapsa_acidiphila_B2_species:0.3908135656,(((((SODFM2_id__4391679__id__species_Bacteria_Proteobacteria_Alphaproteobacteria_Rhizobiales_Phyllobacteriaceae_Phyllobacterium_myrsinacearum_DSM5892_species:0.2455723885,SODFM2_id__4434649__id__species_Bacteria_Proteobacteria_Alphaproteobacteria_Rhizobiales_Xanthobacteraceae_Azorhizobium_caulinodans_ORS_571_species:0.3313695316)91:0.0800585741,SODFM2_id__4440688__id__species_Bacteria_Proteobacteria_Alphaproteobacteria_Rhizobiales_Xanthobacteraceae_Starkeya_novella_DSM_506_species:0.2650438051)100:0.1451844319,SODFM2_id__10147220__id__species_Agrobacterium_tumefaciens_CFBP5499:0.4508195351)100:0.1355284442,SODFM2_id__4688361__id__species_Bacteria_Proteobacteria_Alphaproteobacteria_Rhodospirillales_Rhodospirillaceae_Inquilinus_limosus_DSM_16000_species:0.3199486357)100:0.1909500120,SODFM2_id__5726393__id__species_Bacteria_Proteobacteria_Gammaproteobacteria_Pseudomonadales_Moraxellaceae_Enhydrobacter_aerosaccus_species:0.4149602823)100:0.1356005334)100:0.1041313857,SODFM2_id__5727301__id__species_Bacteria_Proteobacteria_Gammaproteobacteria_Pseudomonadales_Moraxellaceae_Enhydrobacter_aerosaccus_species:0.3493592190)97:0.0908834832)82:0.0968648599,((SODFM2_id__2111770__id__species_Bacteria_CPR_ParcubacteriaOD1_Falkowbacteria_GWF2_OD1_43_32_species:0.3917828700,SODFM2_id__6594695__id__species_CG1_02_FULL_Falkowbacteria_OD1_41_21_curated_species:0.3857631926)92:0.1881438711,(((((SODFM2_id__3960713__id__species_Bacteria_Lentisphaerae_GWF2_Lentisphaerae_44_16_species:0.1034272125,(SODFM2_id__3981107__id__species_Bacteria_Lentisphaerae_GWF2_Lentisphaerae_57_35_species:0.0965946958,SODFM2_id__3994399__id__species_Bacteria_Lentisphaerae_RIFOXYB12_FULL_Lentisphaerae_65_16_species:0.1314830107)80:0.0409678935)80:0.0505896922,SODFM2_id__3972680__id__species_Bacteria_Lentisphaerae_GWF2_Lentisphaerae_50_93_species:0.3162179462)77:0.0693633003,SODFM2_id__3995733__id__species_Bacteria_Lentisphaerae_RIFOXYC12_FULL_Lentisphaerae_60_16_species:0.1586312912)78:0.1190428548,(((SODFM2_id__3965509__id__species_Bacteria_Lentisphaerae_GWF2_Lentisphaerae_45_14_species:0.4667583639,SODFM2_id__5160265__id__species_Bacteria_Proteobacteria_deltaepsilon_subdivisions_Deltaproteobacteria_Desulfobacterales_Desulfobacteraceae_Desulfosarcina_variabilis_JCM12296_species:0.4884108079)91:0.1159218459,(((SODFM2_id__5867669__id__species_Bacteria_Riflebacteria_GWC2_50_8_species:0.0389484607,SODFM2_id__5872861__id__species_Bacteria_Riflebacteria_HGW_Riflebacteria2_species:0.0322528285)100:0.0478375415,SODFM2_id__6432045__id__species_Candidatus_Riflebacteria_HGW_Riflebacteria1_species:0.0364968407)100:0.3151316686,SODFM2_id__5877223__id__species_Bacteria_Riflebacteria_Ozemobacter_sibiricus_species:0.4339555669)73:0.1423749274)97:0.0554416909,(SODFM2_id__3969540__id__species_Bacteria_Lentisphaerae_GWF2_Lentisphaerae_49_21_species:0.0700235120,SODFM2_id__3973494__id__species_Bacteria_Lentisphaerae_GWF2_Lentisphaerae_50_93_species:0.0560260599)100:0.2589479926)55:0.0699764816)67:0.0588236965,SODFM2_id__4991427__id__species_Bacteria_Proteobacteria_Betaproteobacteria_Burkholderiales_Sutterellaceae_Parasutterella_Parasutterella_excrementihominis_YIT_11859_species:0.4570978610)53:0.0275581847)65:0.0311250901)27:0.0104811288,(SODFM2_id__2236168__id__species_Bacteria_Cyanobacteria_Gloeobacteria_Gloeobacterales_Gloeobacter_violaceus_PCC_7421_species:0.3426366146,SODFM2_id__4385483__id__species_Bacteria_Proteobacteria_Alphaproteobacteria_Rhizobiales_Phyllobacteriaceae_Parvibaculum_lavamentivorans_DS_1_species:0.4664892627)89:0.1877911964)78:0.0673257131)88:0.0295167159,(SODFM2_id__6573556__id__species_CG07_land_8_20_14_0_80_Omnitrophica_50_8_curated_species:0.3886439166,SODFM2_id__6795362__id__species_EndosymbiontInsectMitochondria_Bacteria_Proteobacteria_Alphaproteobacteria_Rickettsiales_Candidatus_Midichloria_mitochondrii_IricVA_species:0.4273463722)82:0.0927491749)85:0.0445856556)98:0.0968048815,(((((((((((SODFM2_131_PDB__4dvh:0.0000020047,SODFM2_id__7709690__id__species_Eukaryota_Euglenozoa_Kinetoplastida_Trypanosomatidae_Trypanosoma_cruzi_ASM20906v1_species:0.0000020047)98:0.0000020047,(SODFM2_148_PDB__4h3e:0.0000020047,SODFM2_id__7708571__id__species_Eukaryota_Euglenozoa_Kinetoplastida_Trypanosomatidae_Trypanosoma_cruzi_ASM20906v1_species:0.0050900250)100:0.0050827831)100:0.1291404546,SODFM2_id__7692621__id__species_Eukaryota_Euglenozoa_Kinetoplastida_Trypanosomatidae_Trypanosoma_brucei_DAL972_ASM21029v1_species:0.1037684644)100:0.1321014330,((SODFM2_id__7669528__id__species_Eukaryota_Euglenozoa_Kinetoplastida_Bodonidae_Bodo_saltans_BSAL_species:0.0387400535,SODFM2_id__7669531__id__species_Eukaryota_Euglenozoa_Kinetoplastida_Bodonidae_Bodo_saltans_BSAL_species:0.0000022785)100:0.3633391293,SODFM2_id__7678770__id__species_Eukaryota_Euglenozoa_Kinetoplastida_Perkinsela_CCAP1560_4_ASM123584v1_species:0.6521449839)82:0.1255728307)78:0.0538732853,SODFM2_id__7682220__id__species_Eukaryota_Euglenozoa_Kinetoplastida_Trypanosomatidae_Leishmania_major_Friedlin_ASM272v2_species:0.1881378809)84:0.0948852778,SODFM2_id__10137322__id__species_PlantInfectingTrypanosomes_Eukaryota_Euglenozoa_Kinetoplastida_Trypanosomatidae_Phytomonas_EM1_AKH_PRJEB1535_v1_species:0.2004261680)100:0.4065113950,(SODFM2_id__8140405__id__species_Eukaryota_Heterolobosea_Schizopyrenida_Vahlkampfiidae_Naegleria_gruberi1_species:0.0000020047,SODFM2_id__8140459__id__species_Eukaryota_Heterolobosea_Schizopyrenida_Vahlkampfiidae_Naegleria_gruberi1_species:0.0000020047)100:0.4408662953)63:0.0450062850,((SODFM2_id__7673866__id__species_Eukaryota_Euglenozoa_Kinetoplastida_Bodonidae_Bodo_saltans_BSAL_species:0.1508654151,((SODFM2_id__7686726__id__species_Eukaryota_Euglenozoa_Kinetoplastida_Trypanosomatidae_Leishmania_major_Friedlin_ASM272v2_species:0.1215844176,SODFM2_id__10137493__id__species_PlantInfectingTrypanosomes_Eukaryota_Euglenozoa_Kinetoplastida_Trypanosomatidae_Phytomonas_EM1_AKH_PRJEB1535_v1_species:0.1413304711)96:0.0611186962,(SODFM2_id__7699921__id__species_Eukaryota_Euglenozoa_Kinetoplastida_Trypanosomatidae_Trypanosoma_brucei_DAL972_ASM21029v1_species:0.1116189039,(SODFM2_id__7702229__id__species_Eukaryota_Euglenozoa_Kinetoplastida_Trypanosomatidae_Trypanosoma_cruzi_ASM20906v1_species:0.0054771405,SODFM2_id__7713207__id__species_Eukaryota_Euglenozoa_Kinetoplastida_Trypanosomatidae_Trypanosoma_cruzi_ASM20906v1_species:0.0000020047)100:0.1216374069)100:0.0683688495)96:0.1154265223)100:0.4241133090,SODFM2_id__7679281__id__species_Eukaryota_Euglenozoa_Kinetoplastida_Perkinsela_CCAP1560_4_ASM123584v1_species:0.9931117748)100:0.3406530772)56:0.1270836242,((SODFM2_id__7548424__id__species_Eukaryota_Amoebozoa_Mycetozoa_Dictyostelids_Acytosteliaceae_Acytostelium_subglobosum_LB1_Asub_2_species:0.2972957879,SODFM2_id__7561416__id__species_Eukaryota_Amoebozoa_Mycetozoa_Dictyostelids_Acytosteliaceae_Heterostelium_albumPN500_PolPal_Dec2009_species:0.0797893825)100:0.7126791627,((((SODFM2_id__9238749__id__species_Eukaryota_Parabasalia_Trichomonadida_Trichomonadidae_Trichomonas_foetus_ASM183968v1_species:0.0774451740,SODFM2_id__9242005__id__species_Eukaryota_Parabasalia_Trichomonadida_Trichomonadidae_Trichomonas_foetus_ASM183968v1_species:0.1887710725)95:0.0812585135,(SODFM2_id__9238965__id__species_Eukaryota_Parabasalia_Trichomonadida_Trichomonadidae_Trichomonas_foetus_ASM183968v1_species:0.5735651408,SODFM2_id__9242049__id__species_Eukaryota_Parabasalia_Trichomonadida_Trichomonadidae_Trichomonas_foetus_ASM183968v1_species:0.1392531137)99:0.1262119226)97:0.0930040747,((((SODFM2_id__9261993__id__species_Eukaryota_Parabasalia_Trichomonadida_Trichomonadidae_Trichomonas_vaginalis_G3_ASM282v1_species:0.0235371621,SODFM2_id__9290282__id__species_Eukaryota_Parabasalia_Trichomonadida_Trichomonadidae_Trichomonas_vaginalis_G3_ASM282v1_species:0.0060326294)100:0.0500202711,(SODFM2_id__9292824__id__species_Eukaryota_Parabasalia_Trichomonadida_Trichomonadidae_Trichomonas_vaginalis_G3_ASM282v1_species:0.0781570752,SODFM2_id__9302184__id__species_Eukaryota_Parabasalia_Trichomonadida_Trichomonadidae_Trichomonas_vaginalis_G3_ASM282v1_species:0.0124609228)100:0.0725562447)97:0.0310434989,SODFM2_id__9309562__id__species_Eukaryota_Parabasalia_Trichomonadida_Trichomonadidae_Trichomonas_vaginalis_G3_ASM282v1_species:0.0556971519)98:0.1552795134,SODFM2_id__9305490__id__species_Eukaryota_Parabasalia_Trichomonadida_Trichomonadidae_Trichomonas_vaginalis_G3_ASM282v1_species:0.3774168013)74:0.0600199000)73:0.0858345205,SODFM2_id__9305938__id__species_Eukaryota_Parabasalia_Trichomonadida_Trichomonadidae_Trichomonas_vaginalis_G3_ASM282v1_species:0.4020829246)100:0.4936134271)55:0.0815778392)96:0.0855931952,(((SODFM2_id__5373333__id__species_Bacteria_Proteobacteria_Gammaproteobacteria_Aeromonadales_Succinivibrionaceae_Anaerobiospirillum_succiniciproducens_DSM_6400_species:0.1849365551,SODFM2_id__5377540__id__species_Bacteria_Proteobacteria_Gammaproteobacteria_Aeromonadales_Succinivibrionaceae_Succinatimonas_hippei_species:0.1722460335)100:0.1683951431,SODFM2_id__5383528__id__species_Bacteria_Proteobacteria_Gammaproteobacteria_Aeromonadales_Succinivibrionaceae_Succinivibrio_dextrinosolvens_DSM3072_species:0.3468216094)100:0.2597799891,((SODFM2_id__5376066__id__species_Bacteria_Proteobacteria_Gammaproteobacteria_Aeromonadales_Succinivibrionaceae_Ruminobacter_amylophilus_species:0.2035499418,SODFM2_id__5381225__id__species_Bacteria_Proteobacteria_Gammaproteobacteria_Aeromonadales_Succinivibrionaceae_Succinimonas_amylolytica_DSM_2873_species:0.5096180216)92:0.1054507218,SODFM2_id__5381291__id__species_Bacteria_Proteobacteria_Gammaproteobacteria_Aeromonadales_Succinivibrionaceae_Succinimonas_amylolytica_DSM_2873_species:0.5180693576)100:0.0881540374)100:0.1672269489)56:0.0445271866,(((SODFM2_189_PDB__6j55:0.0909829012,SODFM2_id__7540249__id__species_Eukaryota_Amoebozoa_Discosea_Longamoebia_Acanthamoebidae_Acanthamoeba_castellanii_Neff_species:0.0583849640)100:0.4999948115,SODFM2_id__9524862__id__species_Eukaryota_Stramenopiles_Blastocystis_hominis_ASM15166v1_species:0.5793031996)38:0.0350776091,(((SODFM2_229_PDB__2cw3:0.0000020047,SODFM2_id__10063771__id__species_MarineIntracellularParasite_Eukaryota_Alveolata_Perkinsozoa_Perkinsidae_Perkinsus_marinus_ATCC50983_species:0.0000025206)100:0.0668104291,SODFM2_id__10069250__id__species_MarineIntracellularParasite_Eukaryota_Alveolata_Perkinsozoa_Perkinsidae_Perkinsus_marinus_ATCC50983_species:0.0000027109)100:0.9128581676,SODFM2_id__4732242__id__species_Bacteria_Proteobacteria_Alphaproteobacteria_Rickettsiales_Anaplasmataceae_Candidatus_Xenolissoclinum_pacificiensis_L6_species:0.4894177388)97:0.1985181556)47:0.0882066780)93:0.0886975918)91:0.0666675756)91:0.0432290850,(((((((((((((SODFM2_94_PDB__1ues:0.0056220633,(SODFM2_98_PDB__1qnn:0.0000020047,SODFM2_id__1361364__id__species_Bacteria_BacteroidetesChlorobi_group_Bacteroidetes_Bacteroidia_Bacteroidales_Porphyromonadaceae_Porphyromonas_gingivalis_ATCC33277_species:0.0000020047)97:0.0000020047)100:0.2573941778,SODFM2_id__1366406__id__species_Bacteria_BacteroidetesChlorobi_group_Bacteroidetes_Bacteroidia_Bacteroidales_Porphyromonadaceae_Proteiniphilum_acetatigenes_DSM_18083_species:0.1502652022)97:0.1009859559,(SODFM2_id__1350725__id__species_Bacteria_BacteroidetesChlorobi_group_Bacteroidetes_Bacteroidia_Bacteroidales_Porphyromonadaceae_Dysgonomonas_gadei_ATCC_BAA_286_species:0.0394745889,SODFM2_id__10146322__id__species_Dysgonomonas_mossii_DSM22836:0.0181434037)100:0.0823325808)69:0.0198363868,(((((SODFM2_id__1325017__id__species_Bacteria_BacteroidetesChlorobi_group_Bacteroidetes_Bacteroidia_Bacteroidales_Bacteroidaceae_Bacteroides_fragilis_YCH46_species:0.0212695505,(SODFM2_id__10146544__id__species_Bacteroides_massiliensis_DSM17679:0.0959511096,(SODFM2_id__10145057__id__species_Bacteroides_Phocaeicola_dorei_HS1_L_1_B_010:0.0185666530,SODFM2_id__10144949__id__species_Bacteroides_vulgatus_ATCC8482:0.0148266726)100:0.0124058789)100:0.0497937828)95:0.0374850610,(((SODFM2_id__10143692__id__species_Bacteroides_caccae_ATCC43185:0.0166709629,(SODFM2_id__10143480__id__species_Bacteroides_finegoldii_CL09T03C10:0.0280831305,SODFM2_id__10143630__id__species_Bacteroides_thetaiotaomicron_DSMZ2079:0.0000020047)86:0.0000020047)97:0.0056737230,(SODFM2_id__10143269__id__species_Bacteroides_ovatus_3725D1iv:0.0000020047,SODFM2_id__10143086__id__species_Bacteroides_xylanisolvens_H207:0.0000020047)100:0.0168082592)97:0.0313800166,SODFM2_id__10144352__id__species_Bacteroides_salyersiae_CL02T12C01:0.0314949106)90:0.0056942453)97:0.0341733359,(SODFM2_id__1367855__id__species_Bacteria_BacteroidetesChlorobi_group_Bacteroidetes_Bacteroidia_Bacteroidales_Porphyromonadaceae_Tannerella_forsythensis_92A2_species:0.1891670040,(((SODFM2_id__1369703__id__species_Bacteria_BacteroidetesChlorobi_group_Bacteroidetes_Bacteroidia_Bacteroidales_Prevotellaceae_Hallella_seregens_ATCC_51272_species:0.0000020047,SODFM2_id__1376112__id__species_Bacteria_BacteroidetesChlorobi_group_Bacteroidetes_Bacteroidia_Bacteroidales_Prevotellaceae_Prevotella_dentalis_ES_2772_DSM_3688_species:0.0000020047)100:0.1491014269,SODFM2_id__1378067__id__species_Bacteria_BacteroidetesChlorobi_group_Bacteroidetes_Bacteroidia_Bacteroidales_Prevotellaceae_Prevotella_tannerae_ATCC_51259_species:0.2476229296)100:0.1077603934,SODFM2_id__1372553__id__species_Bacteria_BacteroidetesChlorobi_group_Bacteroidetes_Bacteroidia_Bacteroidales_Prevotellaceae_Paraprevotella_xylaniphila_YIT_11841_species:0.3865192787)84:0.0762745651)98:0.1508616399)66:0.0413613805,(((SODFM2_id__10148215__id__species_Bacteroides_cellulosilyticus_WH2:0.0220069852,SODFM2_id__10143728__id__species_Bacteroides_intestinalis_APC919_174:0.0326230392)98:0.0062822395,SODFM2_id__10147610__id__species_Bacteroides_oleiciplenus_YIT12058:0.0250821097)96:0.0259060516,(SODFM2_id__10143796__id__species_Bacteroides_clarus_DSM22519:0.0052750122,(SODFM2_id__10144874__id__species_Bacteroides_eggerthii_DSM20697:0.0107586605,SODFM2_id__10146061__id__species_Bacteroides_stercoris_ATCC43183:0.0269626714)98:0.0000026916)99:0.0200035162)97:0.0176025452)100:0.2231420759,(SODFM2_id__1357805__id__species_Bacteria_BacteroidetesChlorobi_group_Bacteroidetes_Bacteroidia_Bacteroidales_Porphyromonadaceae_Parabacteroides_distasonis_ATCC_8503_species:0.1048189456,(SODFM2_id__10145804__id__species_Parabacteroides_gordonii_MS1_DSM23371:0.0561791442,SODFM2_id__10143159__id__species_Parabacteroides_johnsonii_82F11:0.0689843918)100:0.0412500492)100:0.0661454519)89:0.0704905521)82:0.0858048902,((SODFM2_id__1338696__id__species_Bacteria_BacteroidetesChlorobi_group_Bacteroidetes_Bacteroidia_Bacteroidales_Porphyromonadaceae_Barnesiella_viscericola_C46_DSM_18177_species:0.3642890247,SODFM2_id__1344805__id__species_Bacteria_BacteroidetesChlorobi_group_Bacteroidetes_Bacteroidia_Bacteroidales_Porphyromonadaceae_Coprobacter_fastidiosus_NSB1_species:0.2194653060)100:0.1211445309,(SODFM2_id__1343430__id__species_Bacteria_BacteroidetesChlorobi_group_Bacteroidetes_Bacteroidia_Bacteroidales_Porphyromonadaceae_Butyricimonas_virosa_DSM_23226_species:0.2637491796,SODFM2_id__1346016__id__species_Bacteria_BacteroidetesChlorobi_group_Bacteroidetes_Bacteroidia_Bacteroidales_Porphyromonadaceae_Coprobacter_fastidiosus_NSB1_species:0.4876184549)98:0.1426602917)83:0.0853302390)100:0.0585349442,((SODFM2_id__6137347__id__species_Bacteroidetes_bacterium_GWE2_39_28_species:0.1909926698,SODFM2_id__6140205__id__species_Bacteroidetes_bacterium_GWE2_40_15_species:0.2037210719)100:0.0736354886,SODFM2_id__6158052__id__species_Bacteroidetes_bacterium_GWF2_40_14_species:0.1186555503)93:0.0331981079)100:0.0428526430,SODFM2_id__1354408__id__species_Bacteria_BacteroidetesChlorobi_group_Bacteroidetes_Bacteroidia_Bacteroidales_Porphyromonadaceae_Paludibacter_propionicigenes_WB4_species:0.2497858365)100:0.1289320205,(SODFM2_id__1381265__id__species_Bacteria_BacteroidetesChlorobi_group_Bacteroidetes_Bacteroidia_Bacteroidales_Prolixibacteraceae_Draconibacterium_orientale_ASM62663v1_species:0.2252651201,SODFM2_id__1433075__id__species_Bacteria_BacteroidetesChlorobi_group_Bacteroidetes_Cytophagia_Cytophagales_Cytophagaceae_Cytophaga_fermentans_IAM_14302_DSM_9555_species:0.1941129776)90:0.0480026083)86:0.0225941128,((((SODFM2_id__1328792__id__species_Bacteria_BacteroidetesChlorobi_group_Bacteroidetes_Bacteroidia_Bacteroidales_Marinilabiaceae_Alkaliflexus_imshenetskii_Z_7010_DSM_15055_species:0.1587509627,(SODFM2_id__1331375__id__species_Bacteria_BacteroidetesChlorobi_group_Bacteroidetes_Bacteroidia_Bacteroidales_Marinilabiaceae_Anaerophaga_thermohalophila_Fru22_DSM_12881_species:0.1156123209,SODFM2_id__1335480__id__species_Bacteria_BacteroidetesChlorobi_group_Bacteroidetes_Bacteroidia_Bacteroidales_Marinilabiaceae_Marinilabilia_salmonicolor_JCM_21150_species:0.0557654074)100:0.0872822674)99:0.0446233415,SODFM2_id__1801751__id__species_Bacteria_BacteroidetesChlorobi_group_Bacteroidetes_unclassified_Bacteroidetes_Prolixibacter_bellariivorans_ATCC_BAA_1284_species:0.3204749118)54:0.0460927598,(SODFM2_id__6126400__id__species_Bacteroidetes_bacterium_GWA2_40_15_species:0.3650888780,SODFM2_id__6154912__id__species_Bacteroidetes_bacterium_GWF2_38_335_species:0.1863409536)57:0.0363365967)27:0.0057394180,((SODFM2_id__6118684__id__species_Bacteroidetes_bacterium_GWA2_30_7_species:0.2128102560,((((SODFM2_id__6120879__id__species_Bacteroidetes_bacterium_GWA2_31_9b_species:0.0864236319,SODFM2_id__6129897__id__species_Bacteroidetes_bacterium_GWD2_33_33_species:0.1190424397)100:0.0573757842,SODFM2_id__6136181__id__species_Bacteroidetes_bacterium_GWE2_32_14_species:0.0684097100)100:0.2514440633,SODFM2_id__6121684__id__species_Bacteroidetes_bacterium_GWA2_32_17_species:0.1926938228)100:0.0498405150,SODFM2_id__6151349__id__species_Bacteroidetes_bacterium_GWF2_35_48_species:0.2464244463)99:0.0226685459)95:0.0214344800,(SODFM2_id__6142381__id__species_Bacteroidetes_bacterium_GWE2_40_63_species:0.2402274613,SODFM2_id__6178010__id__species_Bacteroidetes_bacterium_RBG_13_46_8_species:0.2056186700)86:0.0858221100)83:0.0316892551)88:0.0531678263)87:0.0349792980,(((SODFM2_id__1384578__id__species_Bacteria_BacteroidetesChlorobi_group_Bacteroidetes_Bacteroidia_Bacteroidales_Rikenellaceae_Alistipes_finegoldii_AHN_2437_DSM_17242_species:0.4295534189,SODFM2_id__1388093__id__species_Bacteria_BacteroidetesChlorobi_group_Bacteroidetes_Bacteroidia_Bacteroidales_Rikenellaceae_Rikenella_microfusus_Q_1_DSM_15922_species:0.3187532096)100:0.1125356573,SODFM2_id__10145788__id__species_Bacteroides_plebeius_DSM17135:0.4584563395)100:0.1535576066,SODFM2_id__1386648__id__species_Bacteria_BacteroidetesChlorobi_group_Bacteroidetes_Bacteroidia_Bacteroidales_Rikenellaceae_Rikenella_microfusus_Q_1_DSM_15922_species:0.3651154158)98:0.1250194316)91:0.0232441652,(SODFM2_id__6163495__id__species_Bacteroidetes_bacterium_GWF2_43_11_species:0.1942301922,SODFM2_id__6169552__id__species_Bacteroidetes_bacterium_GWF2_43_63_species:0.2566737327)99:0.0752623194)91:0.0222485270,SODFM2_id__6133252__id__species_Bacteroidetes_bacterium_GWE2_29_8_species:0.3218321581)93:0.0385290577,(SODFM2_id__1344115__id__species_Bacteria_BacteroidetesChlorobi_group_Bacteroidetes_Bacteroidia_Bacteroidales_Porphyromonadaceae_Butyricimonas_virosa_DSM_23226_species:0.2789527672,SODFM2_id__1351344__id__species_Bacteria_BacteroidetesChlorobi_group_Bacteroidetes_Bacteroidia_Bacteroidales_Porphyromonadaceae_Odoribacter_splanchnicus_DSM_20712_species:0.3533346675)100:0.2217121061)97:0.0526070703)99:0.0836796358,SODFM2_id__6595544__id__species_CG1_02_FULL_Hydrogenedentes_42_14_curated_species:0.3614643685)100:0.1826751881)77:0.0552734571)99:0.0670676095)98:0.0407633782,((SODFM1_id__3472205__id__species_Bacteria_Firmicutes_Clostridia_Clostridiales_Peptostreptococcaceae_Acetoanaerobium_noterae_species:0.0000020093,SODFM1_id__3481927__id__species_Bacteria_Firmicutes_Clostridia_Clostridiales_Peptostreptococcaceae_Clostridium_sticklandii_DSM_519_species:0.0148252494)100:0.2596186894,SODFM1_id__3862102__id__species_Bacteria_Firmicutes_Tissierellia_Clostridium_ultunenseDSM10521_species:0.2196790833)79:0.1431336496)41:0.0429523989,(((SODFM1_id__2114941__id__species_Bacteria_CPR_ParcubacteriaOD1_GWA2_OD1_36_10_species:0.3830871137,SODFM1_id__6344248__id__species_Candidatus_Komeilibacteria_bacterium_RIFOXYC1_FULL_37_11_species:0.3042430411)100:0.1066016299,SODFM1_id__6341808__id__species_Candidatus_Kerfeldbacteria_bacterium_RIFCSPLOWO2_01_FULL_48_11_species:0.3451600943)100:0.1314024461,SODFM1_id__2144796__id__species_Bacteria_CPR_WWE3_GWB1_WWE3_41_6_species:0.4054040568)88:0.0682976407)59:0.0525437017,(((SODFM1_id__3136277__id__species_Bacteria_Firmicutes_Clostridia_Clostridiales_Clostridiaceae_Desnuesiella_massiliensis_species:0.2532208128,SODFM1_id__3603515__id__species_Bacteria_Firmicutes_Clostridia_Clostridiales_Ruminococcaceae_Pseudobacteroides_cellulosolvensATCC35603_species:0.2650644285)52:0.0749536041,(SODFM1_id__3143770__id__species_Bacteria_Firmicutes_Clostridia_Clostridiales_Clostridiaceae_Geosporobacter_ferrireducens_species:0.3332521678,(SODFM1_id__3180636__id__species_Bacteria_Firmicutes_Clostridia_Clostridiales_Clostridiaceae_Natronincola_peptidivorans_species:0.1365572147,SODFM1_id__3204172__id__species_Bacteria_Firmicutes_Clostridia_Clostridiales_Clostridiaceae_Tindallia_californiensis_species:0.1586962058)100:0.1606452183)58:0.0883390838)70:0.0403346426,(SODFM1_id__3192127__id__species_Bacteria_Firmicutes_Clostridia_Clostridiales_Clostridiaceae_Proteiniclasticum_ruminisDSM24773_species:0.1890636995,SODFM1_id__3205030__id__species_Bacteria_Firmicutes_Clostridia_Clostridiales_Clostridiaceae_Youngiibacter_fragilis2321_species:0.2243016087)100:0.1279746286)70:0.0305880890)64:0.0177216228,(((((SODFM1_id__1355160__id__species_Bacteria_BacteroidetesChlorobi_group_Bacteroidetes_Bacteroidia_Bacteroidales_Porphyromonadaceae_Paludibacter_propionicigenes_WB4_species:0.4427331390,SODFM1_id__6097910__id__species_Bacteria_WWE3_RBG_16_WWE3_37_10_species:0.3144092013)37:0.0499695842,(((SODFM1_id__1364768__id__species_Bacteria_BacteroidetesChlorobi_group_Bacteroidetes_Bacteroidia_Bacteroidales_Porphyromonadaceae_Proteiniphilum_acetatigenes_DSM_18083_species:0.1640013071,SODFM1_id__1613404__id__species_Bacteria_BacteroidetesChlorobi_group_Bacteroidetes_Flavobacteriia_Flavobacteriales_Flavobacteriaceae_Elizabethkingia_anophelis_NUHP1_species:0.1751894061)100:0.2210920263,SODFM1_id__1473489__id__species_Bacteria_BacteroidetesChlorobi_group_Bacteroidetes_Cytophagia_Cytophagales_Cytophagaceae_Leadbetterella_byssophila_DSM_17132_species:0.2769944080)58:0.0802139715,SODFM1_id__6925817__id__species_IntracellularParasiteOfOtherBacteria_Bacteria_Proteobacteria_deltaepsilon_subdivisions_Deltaproteobacteria_Bdellovibrionales_Bdellovibrionaceae_Bdellovibrio_exovorus_JSS_species:0.3693325497)92:0.1070661489)22:0.0143577885,((((SODFM1_id__1876737__id__species_Bacteria_ChlamydiaeVerrucomicrobia_group_Verrucomicrobia_Opitutae_Opitutales_Opitutaceae_Geminisphaera_colitermitum_TAV2_species:0.1577148303,SODFM1_id__1884259__id__species_Bacteria_ChlamydiaeVerrucomicrobia_group_Verrucomicrobia_Opitutae_Opitutales_Opitutaceae_Opitutaceae_sp_TAV5_species:0.1319459597)100:0.3495331451,SODFM1_id__1887921__id__species_Bacteria_ChlamydiaeVerrucomicrobia_group_Verrucomicrobia_Opitutae_Opitutales_Opitutaceae_Opitutus_terrae_PB90_1_species:0.2405147263)100:0.1721773059,(SODFM1_id__2086637__id__species_Bacteria_CPR_CPR3_GWF2_CPR3_35_18_species:0.3888397683,SODFM1_id__6100294__id__species_Bacteria_WWE3_RIFCSPHIGHO2_01_FULL_WWE3_40_23_species:0.3743435844)99:0.0327285063)63:0.0198107845,SODFM1_id__6168178__id__species_Bacteroidetes_bacterium_GWF2_43_63_species:0.4668853815)98:0.0944718589)42:0.0584050284,(SODFM1_id__1901612__id__species_Bacteria_ChlamydiaeVerrucomicrobia_group_Verrucomicrobia_unclassified_Verrucomicrobia_Methylacidiphilales_Methylacidiphilaceae_Methylacidiphilum_infernorum_V4_species:0.4000915919,SODFM1_id__6433260__id__species_Candidatus_Roizmanbacteria_bacterium_RIFCSPHIGHO2_01_FULL_39_12b_species:0.4068218413)93:0.0948851474)43:0.0496822653,(((((SODFM1_id__3741247__id__species_Bacteria_Firmicutes_Erysipelotrichia_Erysipelotrichales_Erysipelotrichaceae_Erysipelothrix_larvae_species:0.3960816820,(((SODFM1_id__5961318__id__species_Bacteria_Tenericutes_Mollicutes_Acholeplasmatales_Acholeplasmataceae_Acholeplasma_equifetale_ATCC29724_species:0.1355977994,(((SODFM1_id__5962619__id__species_Bacteria_Tenericutes_Mollicutes_Acholeplasmatales_Acholeplasmataceae_Acholeplasma_granularum_ATCC19168_species:0.0470491038,SODFM1_id__5964802__id__species_Bacteria_Tenericutes_Mollicutes_Acholeplasmatales_Acholeplasmataceae_Acholeplasma_laidlawii_PG8A_species:0.0761866733)100:0.0338872726,SODFM1_id__5966822__id__species_Bacteria_Tenericutes_Mollicutes_Acholeplasmatales_Acholeplasmataceae_Acholeplasma_oculi_species:0.1275058720)100:0.0811141110,SODFM1_id__5963268__id__species_Bacteria_Tenericutes_Mollicutes_Acholeplasmatales_Acholeplasmataceae_Acholeplasma_hippikon_ATCC29725_species:0.0615544144)100:0.0644151001)100:0.0981522216,SODFM1_id__5968215__id__species_Bacteria_Tenericutes_Mollicutes_Acholeplasmatales_Acholeplasmataceae_Acholeplasma_palmae_J233_species:0.1436050578)93:0.0389188581,SODFM1_id__5969819__id__species_Bacteria_Tenericutes_Mollicutes_Acholeplasmatales_Acholeplasmataceae_Bacteria_Tenericutes_Mollicutes_Acholeplasmatales_Acholeplasmataceae_Acholeplasma_brassicae_species:0.3896734713)63:0.0475811573)94:0.0524575025,((((SODFM1_id__5968989__id__species_Bacteria_Tenericutes_Mollicutes_Acholeplasmatales_Acholeplasmataceae_Aster_yellowsWB_phytoplasmaAYWB_species:0.0647561616,(SODFM1_id__5975127__id__species_Bacteria_Tenericutes_Mollicutes_Acholeplasmatales_Acholeplasmataceae_Maize_bushy_stunt_phytoplasma_species:0.0100317420,SODFM1_id__5976129__id__species_Bacteria_Tenericutes_Mollicutes_Acholeplasmatales_Acholeplasmataceae_Onion_yellows_phytoplasma_species:0.0000020047)100:0.0323410107)100:0.1623215262,((SODFM1_id__5971917__id__species_Bacteria_Tenericutes_Mollicutes_Acholeplasmatales_Acholeplasmataceae_Candidatus_Phytoplasma_australiense_species:0.0000020047,SODFM1_id__5978100__id__species_Bacteria_Tenericutes_Mollicutes_Acholeplasmatales_Acholeplasmataceae_Strawberry_lethal_yellows_phytoplasma_CPA_NZSb11_species:0.0000020047)100:0.1419585605,SODFM1_id__5974222__id__species_Bacteria_Tenericutes_Mollicutes_Acholeplasmatales_Acholeplasmataceae_Candidatus_Phytoplasma_solani_species:0.1621853660)100:0.0641818427)100:0.1540301882,SODFM1_id__5973370__id__species_Bacteria_Tenericutes_Mollicutes_Acholeplasmatales_Acholeplasmataceae_Candidatus_Phytoplasma_phoenicium_species:0.4088095881)59:0.0587448807,(((SODFM1_id__5971132__id__species_Bacteria_Tenericutes_Mollicutes_Acholeplasmatales_Acholeplasmataceae_Candidatus_Phytoplasma_aurantifolia_species:0.0591635732,(SODFM1_id__5976687__id__species_Bacteria_Tenericutes_Mollicutes_Acholeplasmatales_Acholeplasmataceae_Phytoplasma_EchinaceaPurpureaWB_species:0.0000020047,SODFM1_id__5977338__id__species_Bacteria_Tenericutes_Mollicutes_Acholeplasmatales_Acholeplasmataceae_Phytoplasma_NTU2011_PeanutWB_species:0.0000020047)100:0.1288866603)100:0.3033900233,SODFM1_id__5972772__id__species_Bacteria_Tenericutes_Mollicutes_Acholeplasmatales_Acholeplasmataceae_Candidatus_Phytoplasma_oryzae_species:0.3842445654)100:0.1388632638,((SODFM1_id__5973611__id__species_Bacteria_Tenericutes_Mollicutes_Acholeplasmatales_Acholeplasmataceae_Candidatus_Phytoplasma_pruni_species:0.0151626208,SODFM1_id__5977567__id__species_Bacteria_Tenericutes_Mollicutes_Acholeplasmatales_Acholeplasmataceae_Poinsettia_branchinducing_phytoplasma_species:0.0000020047)100:0.0261668801,(SODFM1_id__5974748__id__species_Bacteria_Tenericutes_Mollicutes_Acholeplasmatales_Acholeplasmataceae_Italian_clover_phyllody_phytoplasma_species:0.0150361160,(SODFM1_id__5975632__id__species_Bacteria_Tenericutes_Mollicutes_Acholeplasmatales_Acholeplasmataceae_Milkweed_yellows_phytoplasma_strMW1_species:0.0049378572,SODFM1_id__5978873__id__species_Bacteria_Tenericutes_Mollicutes_Acholeplasmatales_Acholeplasmataceae_VacciniumWB_phytoplasma_strVAC_species:0.0100738326)100:0.0466643885)50:0.0102090924)97:0.1795049383)66:0.0427872603)100:0.1558646561)96:0.0772515291,SODFM1_id__6245315__id__species_Candidatus_Dadabacteria_bacterium_Candidatus_MEDG136_species:0.4644821184)97:0.0450353810,(SODFM1_id__6506196__id__species_Candidatus_Woesebacteria_bacterium_RBG_16_34_12_species:0.3853059638,SODFM1_id__6512514__id__species_Candidatus_Woesebacteria_bacterium_RIFCSPLOWO2_01_FULL_39_14_species:0.3508948218)99:0.1824298540)79:0.0555184095,(SODFM1_id__6031915__id__species_Bacteria_Thermotogae_Thermotogae_Thermotogales_Thermotogaceae_Petrotoga_mobilis_SJ95_species:0.2323171262,SODFM1_id__6753084__id__species_CG_4_9_14_0_2_um_filter_Peregrinibacteria_41_14_curated_species:0.3182684551)67:0.0663568782)45:0.0016773167)30:0.0402074956)24:0.0281519384,((((((((((SODFM1_id__70522__id__species_Archaea_CG_4_9_14_0_2_um_filter_Nitrosopumilales_34_16_curated_species:0.0755565932,SODFM1_id__419968__id__species_Archaea_Thaumarchaeota_Nitrosopumilales_Nitrosopumilaceae_Candidatus_Nitrosopumilus_sediminis_AR2_species:0.0441158096)100:0.0420978702,(((SODFM1_id__73323__id__species_Archaea_CG_4_9_14_0_8_um_filter_Nitrosopumilales_34_10_curated_species:0.0425453681,SODFM1_id__421900__id__species_Archaea_Thaumarchaeota_Nitrosopumilales_Nitrosopumilaceae_Nitrosarchaeum_koreense_MY1_species:0.0655570351)100:0.1430977490,SODFM1_id__412073__id__species_Archaea_Thaumarchaeota_Nitrosopumilales_Nitrosopumilaceae_Candidatus_Nitrosomarinus_catalina_species:0.1905849697)100:0.0292960676,SODFM1_id__412887__id__species_Archaea_Thaumarchaeota_Nitrosopumilales_Nitrosopumilaceae_Candidatus_Nitrosopumilus_adriaticus_species:0.1231841454)100:0.0227031059)100:0.0580972012,((((SODFM1_id__443565__id__species_Archaea_Thaumarchaeota_unclassified_Thaumarchaeota_Marine_Group_I_Marine_Group_I_thaumarchaeote_SCGC_AAA799_B03_species:0.0000000000,SODFM1_id__453000__id__species_Archaea_Thaumarchaeota_unclassified_Thaumarchaeota_Marine_Group_I_Marine_Group_I_thaumarchaeote_SCGC_RSA3_species:0.0000000000):0.0000000000,SODFM1_id__449283__id__species_Archaea_Thaumarchaeota_unclassified_Thaumarchaeota_Marine_Group_I_Marine_Group_I_thaumarchaeote_SCGC_AAA799_N04_species:0.0000000000):0.0000020047,SODFM1_id__447363__id__species_Archaea_Thaumarchaeota_unclassified_Thaumarchaeota_Marine_Group_I_Marine_Group_I_thaumarchaeote_SCGC_AAA799_E16_species:0.0000020047)100:0.0198158098,SODFM1_id__450962__id__species_Archaea_Thaumarchaeota_unclassified_Thaumarchaeota_Marine_Group_I_Marine_Group_I_thaumarchaeote_SCGC_AAA799_P11_species:0.0017453652)100:0.0417768638)91:0.0541145092,SODFM1_id__417235__id__species_Archaea_Thaumarchaeota_Nitrosopumilales_Nitrosopumilaceae_Candidatus_Nitrosopumilus_piranensis_species:0.0335821873)56:0.0240331641,SODFM1_id__415859__id__species_Archaea_Thaumarchaeota_Nitrosopumilales_Nitrosopumilaceae_Candidatus_Nitrosopumilus_koreensis_AR1_species:0.0325885484)100:0.3989601370,((((((((SODFM1_id__72357__id__species_Archaea_CG_4_9_14_0_8_um_filter_Nitrosopumilales_34_10_curated_species:0.0203020305,SODFM1_id__422323__id__species_Archaea_Thaumarchaeota_Nitrosopumilales_Nitrosopumilaceae_Nitrosarchaeum_koreense_MY1_species:0.0099058787)99:0.0388441043,SODFM1_id__423825__id__species_Archaea_Thaumarchaeota_Nitrosopumilales_Nitrosopumilaceae_Nitrosoarchaeum_limnia_SFB1_species:0.0324117617)99:0.0404593935,(SODFM1_id__407916__id__species_Archaea_Thaumarchaeota_Cenarchaeales_Cenarchaeaceae_Cenarchaeum_symbiosum_A_species:0.0929913155,(((((SODFM1_id__411523__id__species_Archaea_Thaumarchaeota_Nitrosopumilales_Nitrosopumilaceae_Candidatus_Nitrosomarinus_catalina_species:0.0473440132,SODFM1_id__416776__id__species_Archaea_Thaumarchaeota_Nitrosopumilales_Nitrosopumilaceae_Candidatus_Nitrosopumilus_piranensis_species:0.0105006619)99:0.0048820182,(SODFM1_id__442966__id__species_Archaea_Thaumarchaeota_unclassified_Thaumarchaeota_Marine_Group_I_Marine_Group_I_thaumarchaeote_SCGC_AAA799_B03_species:0.0000020047,(((SODFM1_id__444676__id__species_Archaea_Thaumarchaeota_unclassified_Thaumarchaeota_Marine_Group_I_Marine_Group_I_thaumarchaeote_SCGC_AAA799_D11_species:0.0000000000,SODFM1_id__448464__id__species_Archaea_Thaumarchaeota_unclassified_Thaumarchaeota_Marine_Group_I_Marine_Group_I_thaumarchaeote_SCGC_AAA799_N04_species:0.0000000000):0.0000000000,SODFM1_id__452524__id__species_Archaea_Thaumarchaeota_unclassified_Thaumarchaeota_Marine_Group_I_Marine_Group_I_thaumarchaeote_SCGC_RSA3_species:0.0000000000):0.0000020047,SODFM1_id__447444__id__species_Archaea_Thaumarchaeota_unclassified_Thaumarchaeota_Marine_Group_I_Marine_Group_I_thaumarchaeote_SCGC_AAA799_E16_species:0.0000020047)100:0.0050243786)98:0.0101548475)97:0.0102962573,SODFM1_id__416207__id__species_Archaea_Thaumarchaeota_Nitrosopumilales_Nitrosopumilaceae_Candidatus_Nitrosopumilus_koreensis_AR1_species:0.0000020047)97:0.0251043674,SODFM1_id__420334__id__species_Archaea_Thaumarchaeota_Nitrosopumilales_Nitrosopumilaceae_Candidatus_Nitrosopumilus_sediminis_AR2_species:0.0341646056)97:0.0298812616,SODFM1_id__413325__id__species_Archaea_Thaumarchaeota_Nitrosopumilales_Nitrosopumilaceae_Candidatus_Nitrosopumilus_adriaticus_species:0.0260193861)98:0.0308828857)97:0.0197888099)98:0.0882686150,((SODFM1_id__405680__id__species_Archaea_Thaumarchaeota_Candidatus_Nitrosopelagicus_brevis_CN25_species:0.0000020047,SODFM1_id__410918__id__species_Archaea_Thaumarchaeota_Nitrosopelagicus_GoM_MAG1_species:0.0050720434)100:0.0849578769,(SODFM1_id__444215__id__species_Archaea_Thaumarchaeota_unclassified_Thaumarchaeota_Marine_Group_I_Marine_Group_I_thaumarchaeote_SCGC_AAA799_D07_species:0.0179206969,SODFM1_id__450205__id__species_Archaea_Thaumarchaeota_unclassified_Thaumarchaeota_Marine_Group_I_Marine_Group_I_thaumarchaeote_SCGC_AAA799_O18_species:0.0259009587)100:0.0346430553)100:0.0469331460)80:0.0463823134,(SODFM1_id__439785__id__species_Archaea_Thaumarchaeota_Nitrosotenuis_aquarius_species:0.0433269143,SODFM1_id__441399__id__species_Archaea_Thaumarchaeota_Nitrosotenuis_cloacae_species:0.0471670922)100:0.1457566535)51:0.0425079873,(SODFM1_id__408352__id__species_Archaea_Thaumarchaeota_CSP1_1_species:0.0677191049,(SODFM1_id__413283__id__species_Archaea_Thaumarchaeota_Nitrosopumilales_Nitrosopumilaceae_Candidatus_Nitrosopumilus_adriaticus_species:0.3983269065,(((SODFM1_id__430541__id__species_Archaea_Thaumarchaeota_Nitrososphaerales_Nitrososphaeraceae_Nitrososphaera_evergladensis_SR1_species:0.0109750022,SODFM1_id__434039__id__species_Archaea_Thaumarchaeota_Nitrososphaerales_Nitrososphaeraceae_Nitrososphaera_viennensis_EN76_species:0.0096874265)100:0.0827691746,SODFM1_id__523865__id__species_HotSpring_Archaea_Thaumarchaeota_Nitrososphaerales_Nitrososphaeraceae_Nitrososphaera_gargensis_species:0.0206118264)100:0.2599226238,SODFM1_id__436445__id__species_Archaea_Thaumarchaeota_Nitrosotalea_okcheonensis_species:0.2159631093)98:0.0848364804)44:0.0456636490)44:0.0133024805)90:0.0929843241,SODFM1_id__425063__id__species_Archaea_Thaumarchaeota_Nitrososphaerales_Nitrososphaeraceae_Nitrosocosmicus_oleophilus_species:0.2332530305)98:0.0472620072,SODFM1_id__6488802__id__species_Candidatus_Tectomicrobia_bacterium_RIFCSPLOWO2_12_FULL_69_37_species:0.4297949024)99:0.1092043708)100:0.1993405613,((((SODFM1_id__7634961__id__species_Eukaryota_Cryptophyta_Pyrenomonadales_Geminigeraceae_Guillardia_Guillardia_theta_CCMP2712_Guith1_species:0.6982602159,SODFM1_id__9543533__id__species_Eukaryota_Stramenopiles_Labyrinthulomycetes_Hondaea_fermentalgiana_Aurantiochytrium_FCC1311_v1_species:0.5671876229)98:0.1074460874,(((SODFM1_id__8176095__id__species_Eukaryota_Metazoa_Chordata_Cephalochordata_Branchiostoma_belcheri_Haploidv18h27_species:0.2489624830,((SODFM1_id__8994433__id__species_Eukaryota_Metazoa_Lophotrochozoa_Brachiopoda_Lingula_anatina_LinAna2_species:0.0000028060,SODFM1_id__8994434__id__species_Eukaryota_Metazoa_Lophotrochozoa_Brachiopoda_Lingula_anatina_LinAna2_species:0.1927915409)100:0.0706940519,SODFM1_id__8994435__id__species_Eukaryota_Metazoa_Lophotrochozoa_Brachiopoda_Lingula_anatina_LinAna2_species:0.0104729206)100:0.3894378889)100:0.1759090671,SODFM1_id__8704653__id__species_Eukaryota_Metazoa_Cnidaria_Exaiptasia_pallida_Aiptasia_1_1_species:0.4710720472)100:0.0855543154,(SODFM1_id__8944037__id__species_Eukaryota_Metazoa_Lophotrochozoa_Annelida_Helobdella_robusta_v1_species:0.5948044688,SODFM1_id__9218680__id__species_Eukaryota_Metazoa_Porifera_Amphimedon_queenslandica_v1_species:0.5166925925)100:0.0957608230)100:0.3323060655)99:0.0518116479,(((SODFM1_id__8145377__id__species_Eukaryota_Heterolobosea_Schizopyrenida_Vahlkampfiidae_Naegleria_gruberi1_species:0.9006594518,(SODFM1_id__9375052__id__species_Eukaryota_Rhodophyta_Bangiophyceae_Cyanidioschyzon_merolae_10D_ASM9120v1_species:0.4049415096,SODFM1_id__9413651__id__species_Eukaryota_Rhodophyta_Florideophyceae_Gracilariopsis_chorda_GraCho1_species:0.7167113193)100:0.2485374768)100:0.1118243872,SODFM1_id__9387523__id__species_Eukaryota_Rhodophyta_Bangiophyceae_Porphyra_umbilicalis_v1_species:0.6379830719)83:0.1836001145,(SODFM1_id__10066311__id__species_MarineIntracellularParasite_Eukaryota_Alveolata_Perkinsozoa_Perkinsidae_Perkinsus_marinus_ATCC50983_species:0.0225864837,SODFM1_id__10074486__id__species_MarineIntracellularParasite_Eukaryota_Alveolata_Perkinsozoa_Perkinsidae_Perkinsus_marinus_ATCC50983_species:0.1297736967)100:0.5962084893)81:0.0599958745)83:0.0669090728,SODFM1_id__7906278__id__species_Eukaryota_Fungi_FungiIncertaeSedis_Microsporidia_Encephalitozoon_cuniculi_GBM1_ASM9122v1_species:1.1757536727)57:0.0809258474)42:0.0483385349,((((((SODFM1_id__474654__id__species_Candidatus_Pacearchaeota_CG10bigfilrev821140103476_ARCHAEA_DPANN_Pacearchaeota_species:0.3069174245,SODFM1_id__2912167__id__species_Bacteria_Firmicutes_Bacilli_Bacillales_Staphylococcaceae_Auricoccus_indicus_species:0.2344477154)90:0.0521148075,(SODFM1_id__493737__id__species_CG10_big_fil_rev_8_21_14_0_10_Pacearchaeota_30_48_curated_species:0.2355267506,SODFM1_id__495142__id__species_CG10_big_fil_rev_8_21_14_0_10_Pacearchaeota_31_9_curated_species:0.3075236946)67:0.0859474939)60:0.0435880182,(SODFM1_id__494559__id__species_CG10_big_fil_rev_8_21_14_0_10_Pacearchaeota_31_24_curated_species:0.3249787408,SODFM1_id__2086893__id__species_Bacteria_CPR_DojkabacteriaWS6_GWA2_WS6_37_6_species:0.2781712440)44:0.0813772786)49:0.0267210838,(SODFM1_id__4162221__id__species_Bacteria_Planctomycetes_Planctomycetia_Planctomycetales_Planctomycetaceae_Zavarzinella_formosa_DSM_19928_species:0.4228073346,SODFM1_id__6627116__id__species_CG10_big_fil_rev_8_21_14_0_10_Niyogibacteria_OD1_46_36_curated_species:0.2190294342)75:0.0950858605)44:0.0136016466,SODFM1_id__6517900__id__species_Candidatus_Wolfebacteria_bacterium_RIFCSPLOWO2_01_FULL_47_17b_species:0.4988317250)46:0.0246469283,(SODFM1_id__489680__id__species_CG1_02_FULL_Pacearchaeota_39_14_curated_species:0.1233080948,SODFM1_id__491457__id__species_CG1_02_SUB10_Pacearchaeota_32_132_curated_species:0.2162571090)100:0.1563772407)42:0.0306638802)43:0.0260399358,(((((SODFM1_id__469139__id__species_Candidatus_Micrarchaeota_CG1025522_ARCHAEA_DPANN_Micrarchaeota_species:0.2715487978,(((((SODFM1_id__578117__id__species_Bacteria_Acidobacteria_Acidobacteriales_Acidobacteriaceae_Acidipila_dinghuensis_species:0.2077889736,SODFM1_id__586737__id__species_Bacteria_Acidobacteria_Acidobacteriales_Acidobacteriaceae_Bryocella_elongata_species:0.2135622081)100:0.2028185042,SODFM1_id__1300861__id__species_Bacteria_Armatimonadetes_Armatimonadia_Capsulimonadales_Capsulimonas_corticalis_species:0.2993858131)81:0.0833063512,(SODFM1_id__1898382__id__species_Bacteria_ChlamydiaeVerrucomicrobia_group_Verrucomicrobia_Spartobacteria_Chthoniobacter_flavus_Ellin428_species:0.2943932475,(SODFM1_id__2582356__id__species_Bacteria_FibrobacteresAcidobacteria_group_Acidobacteria_Solibacteres_Solibacterales_Solibacteraceae_Bryobacter_aggregatus_MPL3_species:0.3798204997,SODFM1_id__2588339__id__species_Bacteria_FibrobacteresAcidobacteria_group_Acidobacteria_Solibacteres_Solibacterales_Solibacteraceae_Candidatus_Sulfopaludibacter_spSbA3_species:0.2170507853)100:0.1688623381)98:0.1132692560)83:0.0675717393,(SODFM1_id__2608607__id__species_Bacteria_FibrobacteresAcidobacteria_group_Acidobacteria_unclassified_Acidobacteria_Thermoanaerobaculum_aquaticum_MP_01_species:0.2855463025,(SODFM1_id__6499437__id__species_Candidatus_Vogelbacteria_bacterium_RIFOXYB1_FULL_42_16_species:0.3578143380,SODFM1_id__6689353__id__species_CG22_combo_CG1013_8_21_14_all_Vogelbacteria_OD1_37_9_curated_species:0.3175960125)100:0.3500162368)83:0.1187287227)99:0.0496778774,SODFM1_id__2607712__id__species_Bacteria_FibrobacteresAcidobacteria_group_Acidobacteria_unclassified_Acidobacteria_Thermoanaerobaculum_aquaticum_MP_01_species:0.3018254930)61:0.0267357144)61:0.0623059366,((SODFM1_id__2009734__id__species_Bacteria_Chloroflexi_RBG_16_Chloroflexi_51_16_species:0.2356217739,SODFM1_id__6692399__id__species_CG2_30_FULL_Anaerolineae_57_67_curated_species:0.2370947522)100:0.1157136034,(((SODFM1_id__2100945__id__species_Bacteria_CPR_MicrogenomatesOP11_Woesebacteria_GWD2_OP11_40_19_species:0.3074845225,SODFM1_id__6704793__id__species_CG2_30_FULL_Fibrobacteres_45_31_curated_species:0.4987195999)100:0.0613015853,SODFM1_id__6355506__id__species_Candidatus_Liptonbacteria_bacterium_RIFCSPLOWO2_01_FULL_53_13_species:0.5022058450)99:0.0830080514,SODFM1_id__6631079__id__species_CG10_big_fil_rev_8_21_14_0_10_Peregrinibacteria_55_24_curated_species:0.4153992798)77:0.0399389094)61:0.0667297948)96:0.0450928498,(((((((SODFM1_id__2093493__id__species_Bacteria_CPR_MicrogenomatesOP11_Daviesbacteria_GWB1_OP11_41_15_species:0.2350549004,SODFM1_id__6345359__id__species_Candidatus_Levybacteria_bacterium_RBG_16_35_11_species:0.2986467586)100:0.0995245709,SODFM1_id__3213642__id__species_Bacteria_Firmicutes_Clostridia_Clostridiales_Clostridiales_incertae_sedis_Anaerovorax_odorimutansDSM5092_species:0.7347347168)83:0.0382875556,SODFM1_id__3321197__id__species_Bacteria_Firmicutes_Clostridia_Clostridiales_Lachnospiraceae_Cellulosilyticum_lentocellum_DSM5427_species:0.5808943939)95:0.0501855816,SODFM1_id__6144322__id__species_Bacteroidetes_bacterium_GWE2_40_63_species:0.5649470846)87:0.0646825640,((SODFM1_id__2099382__id__species_Bacteria_CPR_MicrogenomatesOP11_Woesebacteria_GWB1_OP11_43_14_species:0.3488939801,(SODFM1_id__6508194__id__species_Candidatus_Woesebacteria_bacterium_RIFCSPHIGHO2_01_FULL_37_10_species:0.1843468838,SODFM1_id__6509606__id__species_Candidatus_Woesebacteria_bacterium_RIFCSPHIGHO2_02_FULL_39_13_species:0.2154873921)100:0.1388948220)71:0.0566685824,(SODFM1_id__6507471__id__species_Candidatus_Woesebacteria_bacterium_RBG_16_41_13_species:0.1982466318,SODFM1_id__6513710__id__species_Candidatus_Woesebacteria_bacterium_RIFCSPLOWO2_01_FULL_44_14_species:0.2169798453)71:0.0487725554)100:0.1723800815)83:0.0355764862,((((SODFM1_id__2094290__id__species_Bacteria_CPR_MicrogenomatesOP11_Gottesmanbacteria_GWA1_OP11_43_11_species:0.2942411138,(SODFM1_id__6302561__id__species_Candidatus_Gottesmanbacteria_bacterium_RIFCSPHIGHO2_01_FULL_46_14_species:0.2458968565,(SODFM1_id__6306842__id__species_Candidatus_Gottesmanbacteria_bacterium_RIFCSPLOWO2_01_FULL_48_11_species:0.1415046497,SODFM1_id__6308155__id__species_Candidatus_Gottesmanbacteria_bacterium_RIFOXYB1_FULL_47_11_species:0.3264074261)100:0.0565832152)100:0.0672716248)100:0.0868395640,SODFM1_id__6235140__id__species_Candidatus_Chisholmbacteria_bacterium_RIFCSPLOWO2_01_FULL_49_14_species:0.3308882250)44:0.0174949059,(SODFM1_id__6504638__id__species_Candidatus_Woesebacteria_bacterium_GWA1_41_8_species:0.2487410434,SODFM1_id__6510738__id__species_Candidatus_Woesebacteria_bacterium_RIFCSPHIGHO2_12_FULL_42_9_species:0.3252536122)100:0.1328752205)85:0.0249023330,SODFM1_id__6511742__id__species_Candidatus_Woesebacteria_bacterium_RIFCSPLOWO2_01_FULL_38_20_species:0.2685023271)92:0.0602793242)87:0.0234603316,SODFM1_id__6509140__id__species_Candidatus_Woesebacteria_bacterium_RIFCSPHIGHO2_01_FULL_41_10_species:0.3570569295)89:0.0764762194)83:0.0182360489,SODFM1_id__6317545__id__species_Candidatus_Jorgensenbacteria_bacterium_GWA1_49_17_species:0.3292391026)73:0.0488425154,(((((((((SODFM1_id__2115994__id__species_Bacteria_CPR_ParcubacteriaOD1_GWA2_OD1_38_13_species:0.2941061627,SODFM1_id__6225513__id__species_Candidatus_Azambacteria_bacterium_RIFOXYD1_FULL_42_11_species:0.2460827071)100:0.0654422812,(((SODFM1_id__6299108__id__species_Candidatus_Gottesmanbacteria_bacterium_RBG_13_37_7_species:0.5657953811,SODFM1_id__6304264__id__species_Candidatus_Gottesmanbacteria_bacterium_RIFCSPHIGHO2_02_FULL_40_13_species:0.2808757292)91:0.0653193836,SODFM1_id__6306023__id__species_Candidatus_Gottesmanbacteria_bacterium_RIFCSPLOWO2_01_FULL_42_22_species:0.2183390509)91:0.0848515152,SODFM1_id__6299880__id__species_Candidatus_Gottesmanbacteria_bacterium_RBG_16_37_8_species:0.2905360763)77:0.0384596690)51:0.0327446756,(((SODFM1_id__6231323__id__species_Candidatus_Buchananbacteria_bacterium_RIFCSPHIGHO2_02_FULL_56_16_species:0.3435184940,SODFM1_id__6301805__id__species_Candidatus_Gottesmanbacteria_bacterium_RBG_16_52_11_species:0.2643399511)68:0.0717281979,(SODFM1_id__6434466__id__species_Candidatus_Roizmanbacteria_bacterium_RIFCSPHIGHO2_01_FULL_39_12c_species:0.2241209053,(SODFM1_id__6438819__id__species_Candidatus_Roizmanbacteria_bacterium_RIFCSPLOWO2_01_FULL_38_12_species:0.2177845084,(SODFM1_id__6588928__id__species_CG09_land_8_20_14_0_10_Roizmanbacteria_OP11_41_9_curated_species:0.3138431027,SODFM1_id__6756106__id__species_CG_4_9_14_0_2_um_filter_Roizmanbacteria_OP11_39_13_curated_species:0.2789504009)100:0.1127964577)100:0.1396536333)44:0.0679541704)51:0.0031615047,SODFM1_id__6442093__id__species_Candidatus_Roizmanbacteria_bacterium_RIFOXYA1_FULL_41_12_species:0.4860629098)47:0.0333368116)100:0.0824825444,((((SODFM1_id__6263199__id__species_Candidatus_Doudnabacteria_bacterium_RIFCSPHIGHO2_01_FULL_45_18_species:0.3221366415,SODFM1_id__6263288__id__species_Candidatus_Doudnabacteria_bacterium_RIFCSPHIGHO2_01_FULL_46_24_species:0.1115233996)96:0.0446091026,(SODFM1_id__6523472__id__species_Candidatus_Yanofskybacteria_bacterium_RIFCSPHIGHO2_01_FULL_41_21_species:0.1817903635,SODFM1_id__6736748__id__species_CG_4_10_14_0_8_um_filter_cor_Kerfelbacteria_OD1_42_10_curated_species:0.3343651382)89:0.0469162783)56:0.0334615055,SODFM1_id__6265628__id__species_Candidatus_Doudnabacteria_bacterium_RIFCSPHIGHO2_02_FULL_43_13b_species:0.1806350168)92:0.0819254850,SODFM1_id__6264431__id__species_Candidatus_Doudnabacteria_bacterium_RIFCSPHIGHO2_01_FULL_50_11_species:0.1806733794)99:0.0898210560)98:0.0390448805,((((SODFM1_id__2116984__id__species_Bacteria_CPR_ParcubacteriaOD1_GWA2_OD1_40_23_species:0.3702995507,SODFM1_id__6611034__id__species_CG10_big_fil_rev_8_21_14_0_10_Falkowbacteria_OD1_39_11_curated_species:0.1945457961)100:0.1180510285,((SODFM1_id__2128618__id__species_Bacteria_CPR_ParcubacteriaOD1_Magasanikbacteria_GWA2_OD1_40_10_partial_species:0.2287216017,SODFM1_id__6370329__id__species_Candidatus_Magasanikbacteria_bacterium_RIFOXYD2_FULL_36_9_species:0.2217975705)96:0.0428953757,SODFM1_id__6366647__id__species_Candidatus_Magasanikbacteria_bacterium_RIFCSPLOWO2_12_FULL_43_12_species:0.3380692815)100:0.0716362006)99:0.0576187400,SODFM1_id__6765837__id__species_CG_4_9_14_3_um_filter_150_Magasanikbacteria_OD1_32_9_curated_species:0.2483553028)98:0.0436384287,(SODFM1_id__6609465__id__species_CG10_big_fil_rev_8_21_14_0_10_Falkowbacteria_OD1_37_14_curated_species:0.2837084728,SODFM1_id__6728662__id__species_CG_4_10_14_0_2_um_filter_Komeilibateria_OD1_37_10_curated_species:0.2694176796)100:0.1434288534)99:0.0661010820)100:0.1777018928,(SODFM1_id__6101074__id__species_Bacteria_WWE3_RIFCSPLOWO2_01_FULL_WWE3_39_13_species:0.4636897116,SODFM1_id__6411764__id__species_Candidatus_Pacebacteria_bacterium_RIFOXYB1_FULL_44_10_species:0.3092621961)96:0.0508006318)88:0.0269225694,((SODFM1_id__2138839__id__species_Bacteria_CPR_ParcubacteriaOD1_Wolfebacteria_GWA2_OD1_ACD81_47_9b_species:0.1061495581,SODFM1_id__6518350__id__species_Candidatus_Wolfebacteria_bacterium_RIFOXYD12_FULL_48_21_species:0.0915027069)100:0.2979410225,(SODFM1_id__6412303__id__species_Candidatus_Peregrinibacteria_bacterium_RIFCSPLOWO2_01_FULL_39_12_species:0.4371130017,SODFM1_id__6516826__id__species_Candidatus_Wolfebacteria_bacterium_RIFCSPLOWO2_01_FULL_45_19_species:0.3422917156)99:0.0780531842)96:0.0759899892)89:0.0387513943,(((SODFM1_id__4005892__id__species_Bacteria_Microgenomates_OP11_RBG_16_OP11_45_19_species:0.3058697980,SODFM1_id__6221713__id__species_Candidatus_Andersenbacteria_bacterium_RIFCSPHIGHO2_02_FULL_46_16_species:0.4024600239)99:0.1017703816,(SODFM1_id__6628594__id__species_CG10_big_fil_rev_8_21_14_0_10_Pacebacteria_OP11_44_54_curated_species:0.2864340623,SODFM1_id__6739417__id__species_CG_4_10_14_0_8_um_filter_cor_Pacebacteria_OP11_42_14_curated_species:0.1820430205)100:0.1316051390)94:0.0851712694,(SODFM1_id__6220297__id__species_Candidatus_Andersenbacteria_bacterium_RIFCSPHIGHO2_01_FULL_46_36_species:0.1558660358,((SODFM1_id__6498922__id__species_Candidatus_Vogelbacteria_bacterium_GWA1_51_14_species:0.4335749395,SODFM1_id__6500004__id__species_Candidatus_Vogelbacteria_bacterium_RIFOXYD1_FULL_44_32_species:0.4643847485)100:0.1241865858,SODFM1_id__6500516__id__species_Candidatus_Vogelbacteria_bacterium_RIFOXYD1_FULL_51_18_species:0.3280291897)100:0.0582871656)100:0.0781248463)92:0.0491834156)84:0.0221716446,((SODFM1_id__2444493__id__species_Bacteria_Deinococcus_Thermus_Deinococci_Deinococcales_Trueperaceae_Truepera_radiovictrix_DSM_17093_species:0.3313236276,SODFM1_id__2445483__id__species_Bacteria_Deinococcus_Thermus_Deinococci_Deinococcales_Trueperaceae_Truepera_radiovictrix_DSM_17093_species:0.6157236701)100:0.2728895580,SODFM1_id__7533543__id__species_Eukaryota_Amoebozoa_Discosea_Longamoebia_Acanthamoebidae_Acanthamoeba_castellanii_Neff_species:0.6712445930)79:0.0594739876)83:0.0533003766)25:0.0088587618)30:0.0115420973,((((((((((((((((((SODFM1_id__1899903__id__species_Bacteria_ChlamydiaeVerrucomicrobia_group_Verrucomicrobia_unclassified_Verrucomicrobia_Methylacidiphilales_Methylacidiphilaceae_Methylacidiphilum_infernorum_V4_species:2.1838317570,SODFM4_id__6711341__id__species_CG2_30_FULL_novel_Parcubacteria_OD1_48_51_curated_species:0.1234174067)97:0.1133912907,(((((SODFM4_id__2122121__id__species_Bacteria_CPR_ParcubacteriaOD1_GWA2_OD1_rel_39_18_species:0.3646855938,((SODFM4_id__4104452__id__species_Bacteria_Parcubacteria_OD1_RIFCSPHIGHO2_01_FULL_OD1_45_26_species:0.1851013940,SODFM4_id__6529266__id__species_Candidatus_Yanofskybacteria_bacterium_RIFCSPLOWO2_02_FULL_45_18_species:0.2287625727)86:0.0634232465,SODFM4_id__6528507__id__species_Candidatus_Yanofskybacteria_bacterium_RIFCSPLOWO2_01_FULL_49_25_species:0.2749818799)100:0.1100117642)83:0.0879888477,((SODFM4_id__2140040__id__species_Bacteria_CPR_ParcubacteriaOD1_Yanofskybacteria_GWC2_OD1_41_9_species:0.1669879866,SODFM4_id__6525487__id__species_Candidatus_Yanofskybacteria_bacterium_RIFCSPHIGHO2_02_FULL_43_22_species:0.1512741903)99:0.0940615159,((SODFM4_id__6522694__id__species_Candidatus_Yanofskybacteria_bacterium_RIFCSPHIGHO2_01_FULL_39_8b_species:0.0824064182,SODFM4_id__6523692__id__species_Candidatus_Yanofskybacteria_bacterium_RIFCSPHIGHO2_01_FULL_44_24_species:0.0630940117)100:0.0596394988,SODFM4_id__6526810__id__species_Candidatus_Yanofskybacteria_bacterium_RIFCSPLOWO2_01_FULL_42_49_species:0.0958133799)100:0.0901680618)100:0.2311545639)98:0.0836200909,(SODFM4_id__2136253__id__species_Bacteria_CPR_ParcubacteriaOD1_Uhrbacteria_GWA2_OD1_53_10_species:0.1383284452,SODFM4_id__6496956__id__species_Candidatus_Uhrbacteria_bacterium_RIFOXYB2_FULL_57_15_species:0.2512337062)100:0.1596063993)61:0.0542032624,(SODFM4_id__6363720__id__species_Candidatus_Magasanikbacteria_bacterium_RIFCSPHIGHO2_02_FULL_50_9b_species:0.2489344031,SODFM4_id__6494167__id__species_Candidatus_Uhrbacteria_bacterium_RIFCSPLOWO2_02_FULL_48_12_species:0.1932379997)57:0.0774984156)99:0.0837130287,SODFM4_id__6342316__id__species_Candidatus_Komeilibacteria_bacterium_RIFCSPLOWO2_01_FULL_52_15_species:0.4247281037)94:0.0400751245)97:0.1550320941,SODFM4_id__7166198__id__species_Planctomycetes_bacterium_RIFCSPLOWO2_02_FULL_50_16_species:0.3825929305)97:0.0830971518,((((((((((((((SODFM4_293_PDB__1coj:0.0221070184,SODFM4_id__6895910__id__species_HyperThermophile_Bacteria_Aquificae_Aquificae_Aquificales_Aquificaceae_Aquifex_aeolicus_VF5_species:0.0053501540)100:0.0487826676,SODFM4_id__1272481__id__species_Bacteria_Aquificae_Aquificae_Aquificales_Aquificaceae_Hydrogenivirga_caldilitoris_species:0.1043717417)98:0.0624349629,SODFM4_id__1279530__id__species_Bacteria_Aquificae_Aquificae_Aquificales_Aquificaceae_Thermocrinis_ruber_species:0.0273528676)96:0.0022800445,((SODFM4_id__1275194__id__species_Bacteria_Aquificae_Aquificae_Aquificales_Aquificaceae_Hydrogenobacter_hydrogenophilus_DSM2913_species:0.0216642717,SODFM4_id__7311151__id__species_Thermophile_Bacteria_Aquificae_Aquificae_Aquificales_Aquificaceae_Hydrogenobacter_thermophilus_TK_6_species:0.0171000172)100:0.0390316389,SODFM4_id__1276104__id__species_Bacteria_Aquificae_Aquificae_Aquificales_Aquificaceae_Hydrogenobaculum_sp_HO_species:0.0905822069)100:0.0359912244)91:0.0204334606,SODFM4_id__1278641__id__species_Bacteria_Aquificae_Aquificae_Aquificales_Aquificaceae_Thermocrinis_albus_DSM_14484_species:0.0000029124)92:0.1368550931,(SODFM4_id__1292960__id__species_Bacteria_Aquificae_Aquificae_Aquificales_Hydrogenothermaceae_Sulfurihydrogenibium_azorense_Az_Fu1_species:0.0144653997,SODFM4_id__1293772__id__species_Bacteria_Aquificae_Aquificae_Aquificales_Hydrogenothermaceae_Sulfurihydrogenibium_subterraneum_DSM15120_species:0.0177881929)100:0.2205758769)100:0.2734352863,SODFM4_id__171848__id__species_Archaea_Euryarchaeota_Hadesarchaea_YNP_45_species:0.1788564138)100:0.0980624349,(((SODFM4_id__3281__id__species_AcidophilicFeReductionOxidation_Acidiplasma_cupricumulans_ARCHAEA_EURYARCHAEOTA_Diaforarchaea_species:0.0461301245,SODFM4_id__381029__id__species_Archaea_Euryarchaeota_Thermoplasmata_Thermoplasmatales_Picrophilaceae_Picrophilus_torridus_DSM_9790_species:0.0397441122)83:0.0246284144,SODFM4_id__380380__id__species_Archaea_Euryarchaeota_Thermoplasmata_Thermoplasmatales_Ferroplasmaceae_Ferroplasma_acidarmanus_Fer1_species:0.0638237008)100:0.2063856535,SODFM4_id__382166__id__species_Archaea_Euryarchaeota_Thermoplasmata_Thermoplasmatales_Thermoplasmataceae_Thermoplasma_acidophilum_DSM_1728_species:0.1402476928)100:0.2805407087)100:0.2072117695,(SODFM4_id__3234303__id__species_Bacteria_Firmicutes_Clostridia_Clostridiales_Clostridiales_incertae_sedis_Sulfobacillus_acidophilusTPY_species:0.4685698702,(SODFM4_id__4075609__id__species_Bacteria_Nitrospirae_RBG_16_Nitrospirae_43_11_species:0.3620470593,(((SODFM4_id__6377892__id__species_Candidatus_Melainabacteria_bacterium_GWA2_34_9_species:0.1027463824,SODFM4_id__6382839__id__species_Candidatus_Melainabacteria_bacterium_GWF2_37_15_species:0.4209950918)100:0.2804072814,SODFM4_id__6379397__id__species_Candidatus_Melainabacteria_bacterium_GWF2_32_7_species:0.0964375245)100:0.1921780438,SODFM4_id__6383623__id__species_Candidatus_Melainabacteria_bacterium_RIFCSPHIGHO2_02_FULL_34_12_species:0.7933492130)100:0.2842835605)98:0.0545860033)98:0.0347567663)98:0.1068502197,SODFM4_id__3469146__id__species_Bacteria_Firmicutes_Clostridia_Clostridiales_Peptococcaceae_Thermincola_ferriacetica_species:0.4411990470)98:0.1015642045,((((SODFM4_id__2623253__id__species_Bacteria_Firmicutes_Bacilli_Bacillales_Alicyclobacillaceae_Tumebacillus_avium_species:0.6676653038,SODFM4_id__3457979__id__species_Bacteria_Firmicutes_Clostridia_Clostridiales_Peptococcaceae_Desulfotomaculum_aeronauticum_DSM10349_species:0.6618772278)45:0.0377217775,((((SODFM4_id__3287559__id__species_Bacteria_Firmicutes_Clostridia_Clostridiales_Lachnospiraceae_Anaerocolumna_xylanovoransDSM12503_species:0.3116447699,SODFM4_id__3347938__id__species_Bacteria_Firmicutes_Clostridia_Clostridiales_Lachnospiraceae_Herbinix_hemicellulosilytica_species:0.2862958789)100:0.1297618651,SODFM4_id__3373069__id__species_Bacteria_Firmicutes_Clostridia_Clostridiales_Lachnospiraceae_Lachnotalea_glycerini_species:0.2737683245)100:0.1038319749,SODFM4_id__3294566__id__species_Bacteria_Firmicutes_Clostridia_Clostridiales_Lachnospiraceae_Anaerosporobacter_mobilisDSM15930_species:0.5151404347)100:0.4812452906,(((SODFM4_id__3656191__id__species_Bacteria_Firmicutes_Clostridia_Thermoanaerobacterales_IncertaeSedis_Caldanaerovirga_acetigignens_species:0.2091933102,SODFM4_id__3689867__id__species_Bacteria_Firmicutes_Clostridia_Thermoanaerobacterales_Thermoanaerobacteraceae_Fervidicola_ferrireducens_species:0.0793740677)100:0.0331735466,(SODFM4_id__3670194__id__species_Bacteria_Firmicutes_Clostridia_Thermoanaerobacterales_IncertaeSedis_Thermosediminibacter_oceaniDSM16646_species:0.0000020047,SODFM4_id__3705451__id__species_Bacteria_Firmicutes_Clostridia_Thermoanaerobacterales_Thermoanaerobacteraceae_Thermosediminibacter_oceani_DSM16646_species:0.0000020047)100:0.0793596118)100:0.1670708542,SODFM4_id__3672894__id__species_Bacteria_Firmicutes_Clostridia_Thermoanaerobacterales_IncertaeSedis_Thermovenabulum_gondwanense_species:0.1380552736)100:0.2409644543)60:0.0851577251)49:0.0342698148,((SODFM4_id__3100018__id__species_Bacteria_Firmicutes_Clostridia_Clostridiales_Clostridiaceae_Anaeromicrobium_sediminis_species:0.4982816153,(((((SODFM4_id__3123717__id__species_Bacteria_Firmicutes_Clostridia_Clostridiales_Clostridiaceae_Clostridium_acetobutylicum_EA2018_species:0.5796611217,SODFM4_id__3136217__id__species_Bacteria_Firmicutes_Clostridia_Clostridiales_Clostridiaceae_Desnuesiella_massiliensis_species:0.2266161522)100:0.2360171366,SODFM4_id__3125563__id__species_Bacteria_Firmicutes_Clostridia_Clostridiales_Clostridiaceae_Clostridium_botulinum_A_ATCC3502_species:0.2869075338)100:0.1662398660,SODFM4_id__3866508__id__species_Bacteria_Firmicutes_Tissierellia_Gottschalkia_acidurici9a_species:0.3244558277)94:0.0735805028,SODFM4_id__3241776__id__species_Bacteria_Firmicutes_Clostridia_Clostridiales_Defluviitaleaceae_Vallitalea_guaymasensis_species:0.5730048962)92:0.0824025797,SODFM4_id__3445491__id__species_Bacteria_Firmicutes_Clostridia_Clostridiales_Peptococcaceae_Desulfonispora_thiosulfatigenesDSM11270_species:0.3291965156)59:0.0620813217)57:0.1115160340,SODFM4_id__3156858__id__species_Bacteria_Firmicutes_Clostridia_Clostridiales_Clostridiaceae_Inediibacterium_massiliense_species:0.5097164762)100:0.2801562144)83:0.0527778046,((SODFM4_id__3667906__id__species_Bacteria_Firmicutes_Clostridia_Thermoanaerobacterales_IncertaeSedis_Thermoanaerobacterium_aotearoenseSCUT27_species:0.1510988644,(SODFM4_id__3677724__id__species_Bacteria_Firmicutes_Clostridia_Thermoanaerobacterales_Thermoanaerobacteraceae_Caldanaerobacter_subterraneusMB4_species:0.1690843329,SODFM4_id__3679742__id__species_Bacteria_Firmicutes_Clostridia_Thermoanaerobacterales_Thermoanaerobacteraceae_Caldanaerobius_fijiensisDSM17918_species:0.1470646922)97:0.0303378907)100:0.3164824179,SODFM4_id__3687297__id__species_Bacteria_Firmicutes_Clostridia_Thermoanaerobacterales_Thermoanaerobacteraceae_Desulfovirgula_thermocuniculi_species:0.4360862894)90:0.0741233872)85:0.0379027226)87:0.0439815008,(((((SODFM4_id__378__id__species_AcidicHotSpring_Candidatus_Nanobsidianus_stetteriSCGCAB777F03_ARCHAEA_DPANN_Nanoarchaeota_species:0.0172028623,SODFM4_id__541319__id__species_HyperthermophilicEpisymbiont_Candidatus_Nanopusillus_acidilobi_ARCHAEA_DPANN_Nanoarchaeota_species:0.0047763886)100:0.4775168017,((((SODFM4_id__6436883__id__species_Candidatus_Roizmanbacteria_bacterium_RIFCSPLOWO2_01_FULL_37_12_species:0.2026134973,SODFM4_id__6741910__id__species_CG_4_10_14_3_um_filter_Roizmanbacteria_OP11_39_13_curated_species:0.2428493263)94:0.0549690397,((SODFM4_id__6552122__id__species_CG02_land_8_20_14_3_00_150_Roizmanbacteria_OP11_36_15_curated_species:0.1571560991,SODFM4_id__6565851__id__species_CG06_land_8_20_14_3_00_150_Roizmanbacteria_OP11_34_14_curated_species:0.1374371196)63:0.0376676928,SODFM4_id__6686875__id__species_CG22_combo_CG1013_8_21_14_all_Roizmanbacteria_OP11_33_16_curated_species:0.3210507893)99:0.0518314874)93:0.0483592009,SODFM4_id__6740310__id__species_CG_4_10_14_0_8_um_filter_cor_Roizmanbacteria_OP11_39_9_curated_species:0.2569659264)100:0.0421384783,SODFM4_id__6440706__id__species_Candidatus_Roizmanbacteria_bacterium_RIFCSPLOWO2_02_FULL_36_11_species:0.2057891906)100:0.1125426792)96:0.1400018385,SODFM4_id__6226699__id__species_Candidatus_Berkelbacteria_bacterium_RIFCSPLOWO2_01_FULL_50_28_species:0.3393290736)84:0.0788070631,SODFM4_id__1312328__id__species_Bacteria_Armatimonadetes_Fimbriimonas_ginsengisoli_Gsoil_348_species:0.7886208761)72:0.0000025091,((SODFM4_id__1297040__id__species_Bacteria_Armatimonadetes_13_1_40CM_Armatimonadetes_64_14_species:0.1756155427,SODFM4_id__2053899__id__species_Bacteria_CP_Armatimonadetes_CSP1_3_species:0.1198411032)100:0.1537751250,(SODFM4_id__2176365__id__species_Bacteria_CP_Zixibacteria_RBG1_species:0.1761675006,(SODFM4_id__6277500__id__species_Candidatus_Eisenbacteria_bacterium_RBG_16_71_46_species:0.0000020047,SODFM4_id__6280355__id__species_Candidatus_Eisenbacteria_RBG_19FT_COMBO_70_11_species:0.0000020047)100:0.3899370746)100:0.1021449229)95:0.0489561303)100:0.2802619291)85:0.0430394242,(((((((((((SODFM4_id__64578__id__species_Archaea_CG1_02_FULL_Micrarchaeota_51_15_curated_species:0.4154993909,(SODFM4_id__506809__id__species_CG10_big_fil_rev_8_21_14_0_10_Woesearchaeota_45_16_curated_species:0.4168958430,SODFM4_id__2504125__id__species_Bacteria_Elusimicrobia_RIFCSPLOWO2_01_FULL_Elusimicrobia_60_11_species:0.4367504682)73:0.0820994463)83:0.0623912968,(((SODFM4_id__2130260__id__species_Bacteria_CPR_ParcubacteriaOD1_Magasanikbacteria_GWA2_OD1_56_11_species:0.3131946610,((SODFM4_id__4035714__id__species_Bacteria_Nitrospirae_Nitrospira_Candidatus_Nitrospira_lenta_species:0.4039765580,SODFM4_id__4035715__id__species_Bacteria_Nitrospirae_Nitrospira_Candidatus_Nitrospira_lenta_species:0.4206240148)100:0.1667018329,SODFM4_id__6415190__id__species_Candidatus_Peregrinibacteria_bacterium_RIFOXYB2_FULL_32_7_species:0.4122508283)92:0.0873111745)65:0.0620936153,SODFM4_id__6315078__id__species_Candidatus_Harrisonbacteria_bacterium_RIFCSPLOWO2_01_FULL_44_18_species:0.2370586033)32:0.0300057309,((SODFM4_id__6365683__id__species_Candidatus_Magasanikbacteria_bacterium_RIFCSPLOWO2_02_FULL_47_16_species:0.5816248887,SODFM4_id__6369508__id__species_Candidatus_Magasanikbacteria_bacterium_RIFOXYC2_FULL_42_28_species:0.1752263968)71:0.0694655254,((SODFM4_id__6392387__id__species_Candidatus_Niyogibacteria_bacterium_RIFCSPLOWO2_12_FULL_41_13_species:0.1605215377,(SODFM4_id__6516536__id__species_Candidatus_Wolfebacteria_bacterium_RIFCSPLOWO2_01_FULL_38_11_species:0.2008472031,SODFM4_id__6628687__id__species_CG10_big_fil_rev_8_21_14_0_10_Parcubacteria_OD1_38_31_curated_species:0.2298917695)87:0.0391998388)99:0.0750475982,SODFM4_id__6775190__id__species_CG_4_9_14_3_um_filter_150_Portnoybacteria_OD1_40_10_curated_species:0.2567111620)98:0.0413175026)41:0.0604339387)26:0.0153906431)42:0.0409718382,(((((SODFM4_id__2076049__id__species_Bacteria_CP_NC10_Candidatus_Methylomirabilis_limnetica_species:0.1012350799,SODFM4_id__2077338__id__species_Bacteria_CP_NC10_Candidatus_Methylomirabilis_oxyfera_species:0.0913008996)100:0.2002536237,SODFM4_id__4093485__id__species_Bacteria_Omnitrophica_RIFCSPLOWO2_02_FULL_Omnitrophica_44_11_species:0.2255934816)100:0.0413889510,(SODFM4_id__2501830__id__species_Bacteria_Elusimicrobia_RIFCSPLOWO2_01_FULL_Elusimicrobia_54_10_species:0.4523884436,SODFM4_id__6393588__id__species_Candidatus_Nomurabacteria_bacterium_RIFCSPHIGHO2_01_FULL_39_10_species:0.2534678347)71:0.0568455858)90:0.0373298111,((((SODFM4_id__2089173__id__species_Bacteria_CPR_Kazan_GWA1_Kazan_50_15_complete_species:0.2892237717,SODFM4_id__3954149__id__species_Bacteria_Kazan_RIFCSPLOWO2_01_FULL_KAZAN_48_13_species:0.2037040289)100:0.0652502403,SODFM4_id__6614056__id__species_CG10_big_fil_rev_8_21_14_0_10_Harrisonbacteria_OD1_40_38_curated_species:0.3872462732)96:0.0391081760,SODFM4_id__6501392__id__species_Candidatus_Wildermuthbacteria_bacterium_GWA2_46_15_species:0.2579978765)96:0.0508309203,SODFM4_id__6193601__id__species_Candidatus_Abawacabacteria_bacterium_RIFCSPHIGHO2_01_FULL_46_8_species:0.3295191766)95:0.0647628085)49:0.0224097028,SODFM4_id__6363892__id__species_Candidatus_Magasanikbacteria_bacterium_RIFCSPLOWO2_02_FULL_44_11_species:0.1873552434)91:0.0593094266)41:0.0419169936,(((SODFM4_id__1852972__id__species_Bacteria_Chlamydiae_Chlamydiia_RIFCSPHIGHO2_12_FULL_Chlamydiae_49_9_species:0.2561000758,SODFM4_id__6493066__id__species_Candidatus_Uhrbacteria_bacterium_RIFCSPLOWO2_02_FULL_46_25_species:0.3364948437)63:0.0240573213,(SODFM4_id__6290854__id__species_Candidatus_Giovannonibacteria_bacterium_RIFCSPHIGHO2_02_42_15_species:0.2962468113,SODFM4_id__6479006__id__species_Candidatus_Sungbacteria_bacterium_RIFCSPLOWO2_02_FULL_51_17_species:0.3479677512)99:0.1118220581)97:0.0386967247,(((((((((SODFM4_id__2134399__id__species_Bacteria_CPR_ParcubacteriaOD1_Nomurabacteria_GWC2_OD1_42_20_species:0.1833047137,SODFM4_id__6756848__id__species_CG_4_9_14_0_2_um_filter_Yonathbacteria_OD1_43_16_curated_species:0.2007029801)90:0.0393422868,SODFM4_id__6530021__id__species_Candidatus_Yonathbacteria_bacterium_RIFCSPHIGHO2_01_FULL_44_41_species:0.1497839769)90:0.0231138679,SODFM4_id__6531104__id__species_Candidatus_Yonathbacteria_bacterium_RIFCSPLOWO2_01_FULL_47_33b_species:0.1511047092)100:0.1089220086,SODFM4_id__6531466__id__species_Candidatus_Yonathbacteria_bacterium_RIFOXYC1_FULL_52_10_species:0.3047726826)51:0.0231538705,SODFM4_id__6434567__id__species_Candidatus_Roizmanbacteria_bacterium_RIFCSPHIGHO2_01_FULL_39_12c_species:0.3187751251)64:0.0526694057,SODFM4_id__2136958__id__species_Bacteria_CPR_ParcubacteriaOD1_Uhrbacteria_GWE2_OD1_45_35_species:0.4388984353)93:0.0710695237,(SODFM4_id__6357334__id__species_Candidatus_Lloydbacteria_bacterium_RIFCSPLOWO2_01_FULL_50_20_species:0.1706652170,SODFM4_id__6359172__id__species_Candidatus_Lloydbacteria_bacterium_RIFCSPLOWO2_02_FULL_54_12_species:0.1040377431)100:0.1189449625)82:0.0102141394,((SODFM4_id__6314441__id__species_Candidatus_Harrisonbacteria_bacterium_RIFCSPHIGHO2_02_FULL_42_16_species:0.2857874985,(SODFM4_id__6361591__id__species_Candidatus_Magasanikbacteria_bacterium_RIFCSPHIGHO2_02_FULL_33_17_species:0.2807052565,SODFM4_id__6625385__id__species_CG10_big_fil_rev_8_21_14_0_10_Magasanikbacteria_OD1_43_6_curated_species:0.4078936389)100:0.0967254976)100:0.0602642157,SODFM4_id__6360203__id__species_Candidatus_Lloydbacteria_bacterium_RIFOXYC12_FULL_46_25_species:0.2899646858)93:0.0551574399)86:0.0412110144,SODFM4_id__6367188__id__species_Candidatus_Magasanikbacteria_bacterium_RIFOXYB2_FULL_38_10_species:0.3263216603)78:0.0288608012)81:0.0423422041)60:0.0498247101,SODFM4_id__6362413__id__species_Candidatus_Magasanikbacteria_bacterium_RIFCSPHIGHO2_02_FULL_41_13_species:0.5421917145)54:0.0406125326,(((((((SODFM4_id__1285729__id__species_Bacteria_Aquificae_Aquificae_Aquificales_Hydrogenothermaceae_Hydrogenothermus_marinus_VM1_species:0.2513180215,((((((SODFM4_id__1862824__id__species_Bacteria_ChlamydiaeVerrucomicrobia_group_Chlamydiae_Chlamydiia_Chlamydiales_Parachlamydiaceae_Parachlamydia_acanthamoebae_UV7_species:0.3301848362,SODFM4_id__1865245__id__species_Bacteria_ChlamydiaeVerrucomicrobia_group_Chlamydiae_Chlamydiia_Chlamydiales_Simkaniaceae_Simkania_negevensis_Z_gsn131_species:0.4668021850)100:0.1066729572,SODFM4_id__6605668__id__species_CG10_big_fil_rev_8_21_14_0_10_Chlamydiia_35_9_curated_species:0.3481649670)88:0.1370394425,SODFM4_id__6606574__id__species_CG10_big_fil_rev_8_21_14_0_10_Chlamydiia_42_34_curated_species:0.3311100941)100:0.1506712010,SODFM4_id__3844710__id__species_Bacteria_Firmicutes_Negativicutes_Veillonellales_Massilibacillus_massiliensis_species:0.5565765069)100:0.1363825109,SODFM4_id__3806999__id__species_Bacteria_Firmicutes_Negativicutes_Selenomonadales_Sporomusaceae_Anaerosporomusa_subterranea_species:0.2197873506)90:0.1090291749,(SODFM4_id__3822693__id__species_Bacteria_Firmicutes_Negativicutes_Selenomonadales_Sporomusaceae_Sporolituus_thermophilusDSM23256_species:0.0194092485,SODFM4_id__3833626__id__species_Bacteria_Firmicutes_Negativicutes_Selenomonadales_Sporomusaceae_Thermosinus_carboxydivoransNor1_species:0.0105990612)100:0.2202078771)98:0.1322611634)49:0.0646819206,((((SODFM4_id__1943986__id__species_Bacteria_Chloroflexi_Dehalococcoidetes_Dehalococcoidales_Dehalococcoidaceae_Dehalococcoides_mccartyi_CG5_species:0.3311395293,(SODFM4_id__1949124__id__species_Bacteria_Chloroflexi_Dehalococcoidia_uncultured_DG_22_species:0.0198575678,SODFM4_id__1950017__id__species_Bacteria_Chloroflexi_Dehalococcoidia_uncultured_SM23_28_1_species:0.0275968634)100:0.1369110789)97:0.0264706108,((SODFM4_id__1994469__id__species_Bacteria_Chloroflexi_RBG_13_Chloroflexi_51_52_species:0.0661393233,(SODFM4_id__1995187__id__species_Bacteria_Chloroflexi_RBG_13_Chloroflexi_52_12_species:0.0202566800,SODFM4_id__2008238__id__species_Bacteria_Chloroflexi_RBG_16_Chloroflexi_50_11_species:0.0842465092)97:0.0269876383)97:0.0680899884,SODFM4_id__2021139__id__species_Bacteria_Chloroflexi_RBG_16_Chloroflexi_57_8_species:0.2406500101)83:0.0218636583)97:0.0306509463,SODFM4_id__6106310__id__species_Bacteria_Zixibacteria_RBG_16_Zixibacteria_43_9_species:0.2518776573)100:0.0635607165,((((((SODFM4_id__4013871__id__species_Bacteria_Nitrospirae_GWB2_Nitrospirae_47_37_species:0.0465343910,(SODFM4_id__4120315__id__species_Bacteria_Planctomycetes_Planctomycetia_Candidatus_Brocadiales_Candidatus_Brocadiaceae_Candidatus_Kuenenia_stuttgartiensis_species:0.1183813295,SODFM4_id__7037165__id__species_Nitrospirae_bacterium_RBG_13_43_8_species:0.0569067798)100:0.0349457917)98:0.0150701495,(SODFM4_id__4022184__id__species_Bacteria_Nitrospirae_GWF2_Nitrospirae_44_13_species:0.0635521157,SODFM4_id__4076050__id__species_Bacteria_Nitrospirae_RBG_16_Nitrospirae_43_8_species:0.0340812309)100:0.0954115619)80:0.0075145268,(SODFM4_id__4078975__id__species_Bacteria_Nitrospirae_RBG_19FT_COMBO_Nitrospirae_55_12_species:0.2539127486,(SODFM4_id__6463555__id__species_Candidatus_Schekmanbacteria_bacterium_RBG_16_38_10_species:0.0271682564,SODFM4_id__6464480__id__species_Candidatus_Schekmanbacteria_bacterium_RIFCSPLOWO2_12_FULL_38_15_species:0.0474481764)100:0.0956419449)94:0.0517389050)26:0.0247365928,((SODFM4_id__4016299__id__species_Bacteria_Nitrospirae_GWC2_Nitrospirae_56_14_species:0.0448492318,SODFM4_id__4020201__id__species_Bacteria_Nitrospirae_GWC2_Nitrospirae_57_9_species:0.1238007578)99:0.0482975059,((SODFM4_id__6204559__id__species_Candidatus_Aminicenantes_bacterium_RBG_13_64_14_species:0.0746202722,SODFM4_id__6209796__id__species_Candidatus_Aminicenantes_bacterium_RBG_19FT_COMBO_65_30_species:0.0159351216)100:0.1215749267,(SODFM4_id__6205202__id__species_Candidatus_Aminicenantes_bacterium_RBG_16_63_16_species:0.1038753408,(SODFM4_id__6209272__id__species_Candidatus_Aminicenantes_bacterium_RBG_19FT_COMBO_59_29_species:0.0000020047,SODFM4_id__6217067__id__species_Candidatus_Aminicenantes_UBA8522_species:0.0000020047)100:0.0419901608)76:0.0447851474)98:0.0415421334)50:0.0321744758)18:0.0046324410,((SODFM4_id__4072071__id__species_Bacteria_Nitrospirae_RBG_13_Nitrospirae_39_12_species:0.0596967465,SODFM4_id__4080234__id__species_Bacteria_Nitrospirae_RBG_19FT_COMBO_Thermodesulfovibrio_42_12_species:0.0924469544)100:0.0222528736,SODFM4_id__6768811__id__species_CG_4_9_14_3_um_filter_150_Nitrospirae_41_27_curated_species:0.0915933669)100:0.0475889761)70:0.0225810660,SODFM4_id__5333393__id__species_Bacteria_Proteobacteria_deltaepsilon_subdivisions_Deltaproteobacteria_Syntrophobacterales_Syntrophorhabdaceae_Syntrophorhabdus_aromaticivorans_UI_species:0.2120263522)92:0.0339605465)99:0.0564044002)28:0.0158352084,SODFM4_id__4019250__id__species_Bacteria_Nitrospirae_GWC2_Nitrospirae_57_9_species:0.3458354173)40:0.0299369400,(SODFM4_id__6023861__id__species_Bacteria_Thermodesulfobacteria_Thermodesulfobacteria_Thermodesulfobacteriales_Thermodesulfobacteriaceae_Thermodesulfobacterium_Thermodesulfobacterium_geofontis_OPF15_species:0.2963998832,((SODFM4_id__7317606__id__species_Thermophile_Bacteria_Nitrospirae_Nitrospira_Nitrospirales_Nitrospiraceae_Thermodesulfovibrio_aggregans_species:0.0853998107,SODFM4_id__7320429__id__species_Thermophile_Bacteria_Nitrospirae_Nitrospira_Nitrospirales_Nitrospiraceae_Thermodesulfovibrio_spN1_species:0.0762617941)85:0.0217743407,SODFM4_id__7322325__id__species_Thermophile_Bacteria_Nitrospirae_Nitrospira_Nitrospirales_Nitrospiraceae_Thermodesulfovibrio_yellowstonii_DSM_11347_species:0.0602386528)100:0.0312858772)100:0.0881051061)86:0.0568985025,SODFM4_id__6214842__id__species_Candidatus_Aminicenantes_Saccharicenans_subterraneum_species:0.1747994648)91:0.0761038084,SODFM4_id__5307878__id__species_Bacteria_Proteobacteria_deltaepsilon_subdivisions_Deltaproteobacteria_Syntrophobacterales_Syntrophaceae_Desulfobacca_acetoxidans_DSM_11109_species:0.2966187573)80:0.0482489992,(SODFM4_id__1945267__id__species_Bacteria_Chloroflexi_Dehalococcoidetes_Dehalogenimonas_lykanthroporepellens_BL_DC_9_species:0.2818715340,SODFM4_id__3814376__id__species_Bacteria_Firmicutes_Negativicutes_Selenomonadales_Sporomusaceae_Pelosinus_fermentansJBW45_species:0.6935795886)84:0.1023739321)86:0.0686682418)62:0.0663005811,((((SODFM4_id__2475106__id__species_Bacteria_Elusimicrobia_GWA2_Elusimicrobia_51_34_species:0.0511061706,SODFM4_id__2512620__id__species_Bacteria_Elusimicrobia_RIFOXYA2_FULL_Elusimicrobia_53_38_species:0.0813294972)99:0.0246054183,SODFM4_id__2494325__id__species_Bacteria_Elusimicrobia_GWF2_Elusimicrobia_62_30_species:0.0867495715)100:0.0677164350,(SODFM4_id__2486796__id__species_Bacteria_Elusimicrobia_GWC2_Elusimicrobia_61_19_species:0.1237521105,SODFM4_id__6786870__id__species_Elusimicrobia_bacterium_GWC2_64_44_species:0.1407974238)59:0.0660841759)59:0.0369984325,SODFM4_id__2519570__id__species_Bacteria_Elusimicrobia_RIFOXYB2_FULL_Elusimicrobia_62_6_species:0.1386196713)73:0.2958319934)51:0.0729545427,((SODFM4_id__2477037__id__species_Bacteria_Elusimicrobia_GWA2_Elusimicrobia_61_42_species:0.2242490438,SODFM4_id__2478693__id__species_Bacteria_Elusimicrobia_GWA2_Elusimicrobia_62_23_species:0.2598397920)100:0.4797654260,SODFM4_id__5330500__id__species_Bacteria_Proteobacteria_deltaepsilon_subdivisions_Deltaproteobacteria_Syntrophobacterales_Syntrophobacteraceae_Thermodesulforhabdus_norvegica_DSM_9990_species:0.4350349547)56:0.1037907567)99:0.1071332928,SODFM4_id__2561788__id__species_Bacteria_FibrobacteresAcidobacteria_group_Acidobacteria_Holophagae_Holophagales_Holophagaceae_Geothrix_fermentans_DSM_14018_species:0.9496876022)93:0.0478708462,((((((SODFM4_id__2107878__id__species_Bacteria_CP_Rokubacteria_13_2_20CM_2_Rokubacteria_64_8_species:0.0000020047,SODFM4_id__6452496__id__species_Candidatus_Rokubacteria_bacterium_RIFCSPLOWO2_02_FULL_68_19_species:0.0000020047)100:0.3802889452,(SODFM4_id__5237590__id__species_Bacteria_Proteobacteria_deltaepsilon_subdivisions_Deltaproteobacteria_Myxococcales_Cystobacterineae_Myxococcaceae_Anaeromyxobacter_dehalogenans_2CP_C_species:0.2510174189,SODFM4_id__6822179__id__species_FruitingBody_Bacteria_Proteobacteria_deltaepsilon_subdivisions_Deltaproteobacteria_Myxococcales_Cystobacterineae_Cystobacteraceae_Stigmatella_aurantiaca_DW43_1_species:0.3125299188)100:0.1655918007)98:0.0921570577,((SODFM4_id__2551989__id__species_Bacteria_FibrobacteresAcidobacteria_group_Acidobacteria_Blastocatellia_AA13_species:0.2137791853,(((SODFM4_id__4030615__id__species_Bacteria_Nitrospirae_Nitrospira_Candidatus_Nitrospira_japonica_species:0.2657543906,SODFM4_id__4039222__id__species_Bacteria_Nitrospirae_Nitrospira_Candidatus_Nitrospira_moscoviensis_species:0.1635629450)100:0.0548901376,SODFM4_id__4042653__id__species_Bacteria_Nitrospirae_Nitrospira_Candidatus_Nitrospira_spND1_species:0.4153130947)83:0.0740247606,SODFM4_id__4046614__id__species_Bacteria_Nitrospirae_Nitrospira_Candidatus_Nitrospira_spSGbin1_species:0.3231038876)100:0.0904249295)100:0.2688808193,(SODFM4_id__6384424__id__species_Candidatus_Melainabacteria_bacterium_RIFCSPHIGHO2_02_FULL_34_12_species:0.0594744597,SODFM4_id__6385216__id__species_Candidatus_Melainabacteria_bacterium_RIFCSPLOWO2_12_FULL_35_11_species:0.0763054774)100:0.4494969198)54:0.0518358131)68:0.1055259978,(((SODFM4_id__2488369__id__species_Bacteria_Elusimicrobia_GWC2_Elusimicrobia_65_9_species:0.3104636319,SODFM4_id__2496771__id__species_Bacteria_Elusimicrobia_RBG_16_Elusimicrobia_66_12_species:0.2643706698)94:0.1156749743,SODFM4_id__6761355__id__species_CG_4_9_14_3_um_filter_150_Elusimicrobia_62_55_curated_species:0.2661352069)100:0.3736944034,((SODFM4_id__5359965__id__species_Bacteria_Proteobacteria_Gammaproteobacteria_Acidithiobacillales_Thermithiobacillaceae_Thermithiobacillus_tepidarius_DSM_3134_species:0.1452312284,SODFM4_id__6932845__id__species_IronOxidationAcidophile_Bacteria_Proteobacteria_Gammaproteobacteria_Acidithiobacillales_Acidithiobacillaceae_Acidithiobacillus_ferrivorans_SS3_species:0.2932491057)98:0.0656597087,SODFM4_id__5771100__id__species_Bacteria_Proteobacteria_Gammaproteobacteria_unclassified_Gammaproteobacteria_Thiohalorhabdus_denitrificans_HL19_species:0.2395639377)100:0.3999212774)100:0.1497702426)95:0.0618141706,SODFM4_id__5269212__id__species_Bacteria_Proteobacteria_deltaepsilon_subdivisions_Deltaproteobacteria_Myxococcales_Nannocystineae_Nannocystaceae_Nannocystis_exedens_DSM71_species:0.7027066308)94:0.0917898343,((((((((SODFM4_id__2113081__id__species_Bacteria_CPR_ParcubacteriaOD1_GWA1_OD1_40_21_species:0.2659060793,((((SODFM4_id__2133459__id__species_Bacteria_CPR_ParcubacteriaOD1_Nomurabacteria_GWB1_OD1_40_7_species:0.2082219841,SODFM4_id__6410795__id__species_Candidatus_Nomurabacteria_bacterium_RIFOXYC2_FULL_36_19_species:0.1649717405)64:0.0450520271,(((((SODFM4_id__6397616__id__species_Candidatus_Nomurabacteria_bacterium_RIFCSPHIGHO2_02_FULL_42_19_species:0.0563492029,SODFM4_id__6408568__id__species_Candidatus_Nomurabacteria_bacterium_RIFCSPLOWO2_12_FULL_44_11_species:0.2165956559)100:0.1239966986,SODFM4_id__6403978__id__species_Candidatus_Nomurabacteria_bacterium_RIFCSPLOWO2_01_FULL_42_17_species:0.0826831445)100:0.0420139985,SODFM4_id__6400554__id__species_Candidatus_Nomurabacteria_bacterium_RIFCSPLOWO2_01_FULL_39_18_species:0.0957055998)100:0.0432879979,SODFM4_id__6402411__id__species_Candidatus_Nomurabacteria_bacterium_RIFCSPLOWO2_01_FULL_41_12_species:0.0840298000)70:0.0137138937,((SODFM4_id__6403106__id__species_Candidatus_Nomurabacteria_bacterium_RIFCSPLOWO2_01_FULL_41_18_species:0.0000020047,SODFM4_id__6403635__id__species_Candidatus_Nomurabacteria_bacterium_RIFCSPLOWO2_01_FULL_41_52b_species:0.0000020047)100:0.1556470576,SODFM4_id__6408877__id__species_Candidatus_Nomurabacteria_bacterium_RIFOXYA2_FULL_42_12_species:0.0459391278)96:0.1112972390)56:0.0290444252)75:0.0275439932,SODFM4_id__6394821__id__species_Candidatus_Nomurabacteria_bacterium_RIFCSPHIGHO2_01_FULL_40_20_species:0.1818579068)94:0.1064922031,(SODFM4_id__6393513__id__species_Candidatus_Nomurabacteria_bacterium_RIFCSPHIGHO2_01_FULL_39_10_species:0.0461759961,SODFM4_id__6406837__id__species_Candidatus_Nomurabacteria_bacterium_RIFCSPLOWO2_12_FULL_40_42_species:0.0871126188)100:0.2450482183)100:0.0583577749)70:0.0421157121,(((((SODFM4_id__2119277__id__species_Bacteria_CPR_ParcubacteriaOD1_GWA2_OD1_47_12_species:0.4950495927,SODFM4_id__6534692__id__species_Candidatus_Zambryskibacteria_bacterium_RIFCSPHIGHO2_12_FULL_43_12b_species:0.1756270112)93:0.0971593576,((((SODFM4_id__2126024__id__species_Bacteria_CPR_ParcubacteriaOD1_GWD1_OD1_44_9_partial_species:0.0460426894,SODFM4_id__6535979__id__species_Candidatus_Zambryskibacteria_bacterium_RIFCSPLOWO2_01_FULL_47_33_species:0.0403426693)100:0.1714902348,SODFM4_id__6532971__id__species_Candidatus_Zambryskibacteria_bacterium_RIFCSPHIGHO2_01_FULL_44_22b_species:0.1914755505)100:0.1793234921,(SODFM4_id__6662112__id__species_CG11_big_fil_rev_8_21_14_0_20_Zambryskibacteria_OD1_42_18_curated_species:0.1491351782,SODFM4_id__6691406__id__species_CG22_combo_CG1013_8_21_14_all_Zambryskibacteria_OD1_42_17_curated_species:0.1001204767)100:0.0227503298)100:0.1525659768,(SODFM4_id__6533661__id__species_Candidatus_Zambryskibacteria_bacterium_RIFCSPHIGHO2_01_FULL_46_25_species:0.0707990211,SODFM4_id__6533935__id__species_Candidatus_Zambryskibacteria_bacterium_RIFCSPHIGHO2_01_FULL_49_18_species:0.1573414557)100:0.0816817075)100:0.0543770568)93:0.0336037783,SODFM4_id__6660559__id__species_CG11_big_fil_rev_8_21_14_0_20_Taylorbacteria_OD1_46_11_curated_species:0.3280748376)95:0.0598669597,(SODFM4_id__6485984__id__species_Candidatus_Taylorbacteria_bacterium_RIFCSPLOWO2_12_FULL_47_20_species:0.2564660587,SODFM4_id__6648795__id__species_CG11_big_fil_rev_8_21_14_0_20_novel_Parcubacteria_OD1_39_22_curated_species:0.2004493799)93:0.0511605358)94:0.0628521637,(((((((((SODFM4_id__2119645__id__species_Bacteria_CPR_ParcubacteriaOD1_GWA2_OD1_47_21_part_species:0.0608006881,SODFM4_id__2120130__id__species_Bacteria_CPR_ParcubacteriaOD1_GWA2_OD1_47_64_species:0.0522692964)100:0.1230632431,(SODFM4_id__6480561__id__species_Candidatus_Taylorbacteria_bacterium_RIFCSPHIGHO2_01_FULL_51_15_species:0.1106845381,SODFM4_id__6483461__id__species_Candidatus_Taylorbacteria_bacterium_RIFCSPHIGHO2_02_FULL_47_18_species:0.2074221238)100:0.0639576133)100:0.0892858896,SODFM4_id__6482192__id__species_Candidatus_Taylorbacteria_bacterium_RIFCSPHIGHO2_02_FULL_44_12_species:0.2536082361)95:0.0590789933,SODFM4_id__6537094__id__species_Candidatus_Zambryskibacteria_bacterium_RIFCSPLOWO2_02_FULL_39_26_species:0.2473602319)74:0.0225048207,((((((((SODFM4_id__2132663__id__species_Bacteria_CPR_ParcubacteriaOD1_Nomurabacteria_GWA2_OD1_43_15_species:0.2154757102,SODFM4_id__6627313__id__species_CG10_big_fil_rev_8_21_14_0_10_Nomurabacteria_OD1_35_16_curated_species:0.1156755605)76:0.0301349137,SODFM4_id__6399517__id__species_Candidatus_Nomurabacteria_bacterium_RIFCSPLOWO2_01_FULL_39_17_species:0.0918742407)88:0.0226682734,SODFM4_id__6401631__id__species_Candidatus_Nomurabacteria_bacterium_RIFCSPLOWO2_01_FULL_40_18_species:0.0752018440)97:0.1075754821,SODFM4_id__6400861__id__species_Candidatus_Nomurabacteria_bacterium_RIFCSPLOWO2_01_FULL_40_15_species:0.1333938970)56:0.0141736564,SODFM4_id__6407931__id__species_Candidatus_Nomurabacteria_bacterium_RIFCSPLOWO2_12_FULL_41_10_species:0.1023399196)89:0.0594389010,SODFM4_id__6395759__id__species_Candidatus_Nomurabacteria_bacterium_RIFCSPHIGHO2_02_FULL_33_12_species:0.5246521910)99:0.0247905527,(SODFM4_id__6395947__id__species_Candidatus_Nomurabacteria_bacterium_RIFCSPHIGHO2_02_FULL_35_13_species:0.1688641559,SODFM4_id__6398989__id__species_Candidatus_Nomurabacteria_bacterium_RIFCSPLOWO2_01_FULL_37_25_species:0.1088492287)100:0.1628013496)99:0.0319647473,SODFM4_id__6406349__id__species_Candidatus_Nomurabacteria_bacterium_RIFCSPLOWO2_12_FULL_37_8_species:0.0879402395)99:0.0400682068)73:0.0260207055,(((((SODFM4_id__6392896__id__species_Candidatus_Nomurabacteria_bacterium_RIFCSPHIGHO2_01_FULL_38_19_species:0.0000020047,SODFM4_id__6719237__id__species_CG23_combo_of_CG0609_8_20_14_all_150_Nealsonbacteria_OD1_38_19_curated_species:0.0000020047)100:0.1568943814,SODFM4_id__6396924__id__species_Candidatus_Nomurabacteria_bacterium_RIFCSPHIGHO2_02_FULL_36_29_species:0.0843115282)95:0.0527165257,SODFM4_id__6405574__id__species_Candidatus_Nomurabacteria_bacterium_RIFCSPLOWO2_12_40_14_species:0.0944035460)100:0.0743848047,SODFM4_id__6536078__id__species_Candidatus_Zambryskibacteria_bacterium_RIFCSPLOWO2_02_39_10_species:0.3217159986)98:0.1045481174,SODFM4_id__6537506__id__species_Candidatus_Zambryskibacteria_bacterium_RIFCSPLOWO2_12_FULL_39_16_species:0.2049379704)65:0.0435944006)98:0.0570802225,SODFM4_id__6481760__id__species_Candidatus_Taylorbacteria_bacterium_RIFCSPHIGHO2_02_FULL_43_32b_species:0.2200221115)49:0.0225193646,(SODFM4_id__6482980__id__species_Candidatus_Taylorbacteria_bacterium_RIFCSPHIGHO2_02_FULL_46_13_species:0.1855459990,SODFM4_id__6485481__id__species_Candidatus_Taylorbacteria_bacterium_RIFCSPLOWO2_12_FULL_43_20_species:0.4206319386)88:0.0588542280)58:0.0341208727,((SODFM4_id__6398426__id__species_Candidatus_Nomurabacteria_bacterium_RIFCSPLOWO2_01_FULL_36_10b_species:0.7547455767,SODFM4_id__6661660__id__species_CG11_big_fil_rev_8_21_14_0_20_Zambryskibacteria_OD1_40_24_curated_species:0.2207225604)88:0.1173815736,(SODFM4_id__6484471__id__species_Candidatus_Taylorbacteria_bacterium_RIFCSPLOWO2_02_FULL_44_35_species:0.1693172510,SODFM4_id__6535052__id__species_Candidatus_Zambryskibacteria_bacterium_RIFCSPLOWO2_01_FULL_35_19_species:0.2326161659)95:0.0372766546)87:0.0316984015)68:0.0278094258)93:0.0894230998)100:0.1091986053,((((SODFM4_id__4103961__id__species_Bacteria_Parcubacteria_OD1_Kaiserbacteria_RIFOXYD1_FULL_OD1_Kaiserbacteria_42_15_species:0.0000024102,SODFM4_id__6751029__id__species_CG_4_9_14_0_2_um_filter_Kaiserbacteria_OD1_41_32_curated_species:0.0573421856)100:0.0479993933,SODFM4_id__6750051__id__species_CG_4_8_14_3_um_filter_Kaiserbacteria_OD1_38_9_curated_species:0.1445798444)100:0.1687838316,SODFM4_id__6337255__id__species_Candidatus_Kaiserbacteria_bacterium_RIFCSPLOWO2_12_FULL_45_26_species:0.1996732433)100:0.0926782470,(SODFM4_id__6339057__id__species_Candidatus_Kaiserbacteria_bacterium_RIFOXYB1_FULL_46_14_species:0.1513441414,SODFM4_id__6616417__id__species_CG10_big_fil_rev_8_21_14_0_10_Kaiserbacteria_OD1_44_10_curated_species:0.2573236658)100:0.1116934021)100:0.2420300238)99:0.0648011972,(SODFM4_id__6641345__id__species_CG11_big_fil_rev_8_21_14_0_20_Campbellbacteria_OD1_44_21_curated_species:0.4052998703,SODFM4_id__6681593__id__species_CG22_combo_CG1013_8_21_14_all_Campbellbacteria_OD1_36_13_curated_species:0.8424465395)98:0.2684126773)98:0.1033460299,((SODFM4_id__6233038__id__species_Candidatus_Campbellbacteria_bacterium_RIFCSPLOWO2_01_FULL_34_15_species:0.1650462649,SODFM4_id__6233535__id__species_Candidatus_Campbellbacteria_bacterium_RIFOXYC2_FULL_35_25_species:0.3660647471)100:0.1001244280,((((((SODFM4_id__6323188__id__species_Candidatus_Kaiserbacteria_bacterium_RIFCSPHIGHO2_01_FULL_53_31_species:0.2535892102,SODFM4_id__6619823__id__species_CG10_big_fil_rev_8_21_14_0_10_Kaiserbacteria_OD1_56_12_curated_species:0.2123343403)85:0.0462262324,((SODFM4_id__6325732__id__species_Candidatus_Kaiserbacteria_bacterium_RIFCSPHIGHO2_02_FULL_49_34_species:0.1184460618,SODFM4_id__6338033__id__species_Candidatus_Kaiserbacteria_bacterium_RIFCSPLOWO2_12_FULL_50_10_species:0.1002553814)100:0.3580284694,(((SODFM4_id__6327709__id__species_Candidatus_Kaiserbacteria_bacterium_RIFCSPHIGHO2_02_FULL_55_17_species:0.2608057264,SODFM4_id__6331243__id__species_Candidatus_Kaiserbacteria_bacterium_RIFCSPLOWO2_01_FULL_52_12b_species:0.1566339803)62:0.0707678314,SODFM4_id__6334626__id__species_Candidatus_Kaiserbacteria_bacterium_RIFCSPLOWO2_01_FULL_55_19_species:0.0917361041)51:0.0453495250,SODFM4_id__6329796__id__species_Candidatus_Kaiserbacteria_bacterium_RIFCSPHIGHO2_12_FULL_56_13_species:0.2672983847)56:0.0404809835)40:0.0189562652)100:0.1406638480,SODFM4_id__6617195__id__species_CG10_big_fil_rev_8_21_14_0_10_Kaiserbacteria_OD1_45_20_curated_species:0.4100889930)100:0.1767858483,SODFM4_id__6618432__id__species_CG10_big_fil_rev_8_21_14_0_10_Kaiserbacteria_OD1_49_17_curated_species:0.2367531585)74:0.0492195511,(SODFM4_id__6336386__id__species_Candidatus_Kaiserbacteria_bacterium_RIFCSPLOWO2_02_FULL_51_13_species:0.4412319170,SODFM4_id__6617786__id__species_CG10_big_fil_rev_8_21_14_0_10_Kaiserbacteria_OD1_47_16_curated_species:0.2097977222)90:0.1062368420)52:0.0110227979,SODFM4_id__6603891__id__species_CG10_big_fil_rev_8_21_14_0_10_Campbellbacteria_OD1_35_52_curated_species:0.2616559932)85:0.0686536440)97:0.0972467269)69:0.0160963837,SODFM4_id__6330788__id__species_Candidatus_Kaiserbacteria_bacterium_RIFCSPLOWO2_01_FULL_51_21_species:0.3901423886)84:0.0597038973,(((((((SODFM4_id__2128516__id__species_Bacteria_CPR_ParcubacteriaOD1_Kaiserbacteria_GWA2_OD1_52_12_species:0.2157856614,SODFM4_id__6195931__id__species_Candidatus_Adlerbacteria_bacterium_RIFCSPLOWO2_01_FULL_54_21b_species:0.2255954108)96:0.0600537244,SODFM4_id__6196716__id__species_Candidatus_Adlerbacteria_bacterium_RIFOXYC1_FULL_48_26_species:0.1685276225)100:0.0786109778,((SODFM4_id__6326379__id__species_Candidatus_Kaiserbacteria_bacterium_RIFCSPHIGHO2_02_FULL_54_11b_species:0.1964878329,SODFM4_id__6335040__id__species_Candidatus_Kaiserbacteria_bacterium_RIFCSPLOWO2_01_FULL_55_25_species:0.1509636116)98:0.0344326561,SODFM4_id__6327216__id__species_Candidatus_Kaiserbacteria_bacterium_RIFCSPHIGHO2_02_FULL_54_22_species:0.0601218867)100:0.1079423182)91:0.0288734061,SODFM4_id__6195807__id__species_Candidatus_Adlerbacteria_bacterium_RIFCSPLOWO2_01_FULL_51_16_species:0.1572189340)99:0.0821062113,((SODFM4_id__6323446__id__species_Candidatus_Kaiserbacteria_bacterium_RIFCSPHIGHO2_01_FULL_55_17_species:0.1285881258,SODFM4_id__6620343__id__species_CG10_big_fil_rev_8_21_14_0_10_Kaiserbacteria_OD1_59_10_curated_species:0.2733544274)100:0.1819546952,SODFM4_id__6329122__id__species_Candidatus_Kaiserbacteria_bacterium_RIFCSPHIGHO2_12_FULL_53_13_species:0.2001933612)93:0.0600946445)90:0.0290611246,(SODFM4_id__6322008__id__species_Candidatus_Kaiserbacteria_bacterium_RIFCSPHIGHO2_01_FULL_53_29_species:0.1468377895,SODFM4_id__6328343__id__species_Candidatus_Kaiserbacteria_bacterium_RIFCSPHIGHO2_02_FULL_59_21_species:0.1819903058)100:0.1116997553)90:0.0593044690,SODFM4_id__6193849__id__species_Candidatus_Adlerbacteria_bacterium_RIFCSPHIGHO2_01_FULL_54_23_species:0.2812885615)100:0.4143025741)100:0.0804731128,((SODFM4_id__4089338__id__species_Bacteria_OD1_uncultured_SG8_24_species:0.4473204294,SODFM4_id__6688481__id__species_CG22_combo_CG1013_8_21_14_all_Uhrbacteria_OD1_47_17_curated_species:0.3921038243)100:0.0615957205,SODFM4_id__6776771__id__species_CG_4_9_14_3_um_filter_150_Uhrbacteria_OD1_41_35_curated_species:0.3913314959)86:0.0817085947)99:0.2145682992)89:0.0795716090)100:0.2556005056,(((((SODFM4_id__2121709__id__species_Bacteria_CPR_ParcubacteriaOD1_GWA2_OD1_56_7_partial_species:0.8845756025,SODFM4_id__6413103__id__species_Candidatus_Peregrinibacteria_bacterium_RIFCSPLOWO2_02_FULL_48_14_species:0.2457797047)100:0.0786800492,SODFM4_id__6731057__id__species_CG_4_10_14_0_2_um_filter_Peregrinibacteria_43_11_curated_species:0.3000216047)100:0.1969018415,SODFM4_id__5840519__id__species_Bacteria_Proteobacteria_Oligoflexia_Silvanigrellales_Silvanigrellaceae_Silvanigrella_aquatica_species:0.5460290418)60:0.1048031442,SODFM4_id__2560179__id__species_Bacteria_FibrobacteresAcidobacteria_group_Acidobacteria_Holophagae_Holophagales_Holophagaceae_Geothrix_fermentans_DSM_14018_species:0.5414019773)65:0.0954210633,(SODFM4_id__2482933__id__species_Bacteria_Elusimicrobia_GWA2_Elusimicrobia_69_24_species:0.2329440655,SODFM4_id__5288682__id__species_Bacteria_Proteobacteria_deltaepsilon_subdivisions_Deltaproteobacteria_Myxococcales_Sorangiineae_Polyangiaceae_Sorangium_cellulosum_Soce56_species:0.3962923999)100:0.2576034830)100:0.2046190865)100:0.3093435869)99:0.1151966915,(((((((SODFM4_id__504963__id__species_CG10_big_fil_rev_8_21_14_0_10_Woesearchaeota_37_12_curated_species:0.5619652649,SODFM4_id__6293807__id__species_Candidatus_Giovannonibacteria_bacterium_RIFCSPLOWO2_12_FULL_43_11c_species:0.0941942909)67:0.0388321102,(SODFM4_id__2112738__id__species_Bacteria_CPR_ParcubacteriaOD1_Giovannonibacteria_GWA1_OD1_44_29_species:0.0000020047,SODFM4_id__6294750__id__species_Candidatus_Giovannonibacteria_bacterium_RIFCSPLOWO2_12_FULL_44_15_species:0.0000020047)100:0.0627115647)93:0.0531265976,SODFM4_id__6295707__id__species_Candidatus_Giovannonibacteria_bacterium_RIFOXYD1_FULL_48_21_species:0.1005611623)93:0.0378067629,(((SODFM4_id__2118549__id__species_Bacteria_CPR_ParcubacteriaOD1_GWA2_OD1_47_12_species:0.0774764185,(SODFM4_id__6291194__id__species_Candidatus_Giovannonibacteria_bacterium_RIFCSPHIGHO2_02_FULL_44_11_species:0.0548250300,SODFM4_id__6292531__id__species_Candidatus_Giovannonibacteria_bacterium_RIFCSPHIGHO2_12_FULL_44_22_species:0.0617854360)100:0.0187091635)100:0.0220820815,SODFM4_id__6290277__id__species_Candidatus_Giovannonibacteria_bacterium_RIFCSPHIGHO2_01_FULL_45_23_species:0.0596524997)87:0.0224092054,SODFM4_id__6292975__id__species_Candidatus_Giovannonibacteria_bacterium_RIFCSPLOWO2_01_FULL_46_32_species:0.0781282734)97:0.0447066477)93:0.0590979485,SODFM4_id__6457338__id__species_Candidatus_Ryanbacteria_bacterium_RIFCSPLOWO2_02_FULL_47_14_species:0.1789946949)96:0.0862878984,(((SODFM4_id__6455323__id__species_Candidatus_Ryanbacteria_bacterium_RIFCSPHIGHO2_02_FULL_45_13b_species:0.0325923591,SODFM4_id__6455695__id__species_Candidatus_Ryanbacteria_bacterium_RIFCSPHIGHO2_02_FULL_45_13b_species:0.0300322375)100:0.0622184849,SODFM4_id__6633603__id__species_CG10_big_fil_rev_8_21_14_0_10_Ryanbacteria_OD1_43_42_curated_species:0.1876484341)68:0.0497395528,SODFM4_id__6456096__id__species_Candidatus_Ryanbacteria_bacterium_RIFCSPHIGHO2_02_FULL_48_12_species:0.2189280382)94:0.0533655255)100:0.2758723617,(SODFM4_id__6318453__id__species_Candidatus_Jorgensenbacteria_bacterium_RIFCSPHIGHO2_02_FULL_45_20_species:0.2777392343,(SODFM4_id__6354294__id__species_Candidatus_Liptonbacteria_bacterium_GWB1_49_6_species:0.2071091268,SODFM4_id__6356152__id__species_Candidatus_Liptonbacteria_bacterium_RIFCSPLOWO2_12_FULL_60_15_species:0.2095307238)100:0.2358412390)100:0.2104382805)78:0.0656061077)98:0.1215657413)99:0.1070203188,(((((((SODFM4_id__2109548__id__species_Bacteria_CP_Rokubacteria_13_2_20CM_2_Rokubacteria_64_8_species:0.0000020047,SODFM4_id__6451943__id__species_Candidatus_Rokubacteria_bacterium_RIFCSPLOWO2_02_FULL_68_19_species:0.0000020047)100:0.6802290172,(SODFM4_id__2148974__id__species_Bacteria_CP_Tectomicrobia_Entotheonella_factor_species:0.0438215754,(SODFM4_id__2161601__id__species_Bacteria_CP_Tectomicrobia_Entotheonella_gemina_species:0.0000020047,SODFM4_id__2169360__id__species_Bacteria_CP_Tectomicrobia_Entotheonella_palauensis_species:0.0000020047)100:0.0833825663)100:0.1485693029)96:0.0513392019,(SODFM4_id__4635168__id__species_Bacteria_Proteobacteria_Alphaproteobacteria_Rhodospirillales_Acetobacteraceae_Belnapia_moabensis_DSM_16746_species:0.2442124139,SODFM4_id__4684193__id__species_Bacteria_Proteobacteria_Alphaproteobacteria_Rhodospirillales_Rhodospirillaceae_Inquilinus_limosus_DSM_16000_species:0.1866569406)98:0.0610911271)100:0.1245816546,((((SODFM4_id__4244859__id__species_Bacteria_Proteobacteria_Alphaproteobacteria_Rhizobiales_Beijerinckiaceae_Beijerinckia_indica_subsp_indica_ATCC_9039_species:0.2758788610,SODFM4_id__7223956__id__species_PlantSymbiont_Bacteria_Proteobacteria_Alphaproteobacteria_Rhizobiales_Bradyrhizobiaceae_Bradyrhizobium_japonicum_USDA6_species:0.1799647790)100:0.0854504212,SODFM4_id__5728643__id__species_Bacteria_Proteobacteria_Gammaproteobacteria_Pseudomonadales_Moraxellaceae_Enhydrobacter_aerosaccus_species:0.2119586970)97:0.0570397224,SODFM4_id__4766831__id__species_Bacteria_Proteobacteria_Alphaproteobacteria_Sphingomonadales_Sphingomonadaceae_Sphingomonas_wittichii_RW1_species:0.3161675990)97:0.0698596407,(((SODFM4_id__4274612__id__species_Bacteria_Proteobacteria_Alphaproteobacteria_Rhizobiales_Bradyrhizobiaceae_Nitrobacter_hamburgensis_X14_species:0.4049404747,SODFM4_id__4337687__id__species_Bacteria_Proteobacteria_Alphaproteobacteria_Rhizobiales_Methylobacteriaceae_Microvirga_massiliensis_species:0.1233298426)100:0.2175795224,SODFM4_id__4826025__id__species_Bacteria_Proteobacteria_Betaproteobacteria_Burkholderiales_Burkholderiaceae_Cupriavidus_metallidurans_CH34_species:0.1367623158)89:0.0188125098,(SODFM4_id__4851410__id__species_Bacteria_Proteobacteria_Betaproteobacteria_Burkholderiales_Comamonadaceae_Alicycliphilus_denitrificans_K601_species:0.0054700116,SODFM4_id__4975538__id__species_Bacteria_Proteobacteria_Betaproteobacteria_Burkholderiales_Rubrivivax_Ideonella_sakaiensis_species:0.0125647749)100:0.3018751360)89:0.0443366974)96:0.0492999818)92:0.0364547180,((SODFM4_id__4851544__id__species_Bacteria_Proteobacteria_Betaproteobacteria_Burkholderiales_Comamonadaceae_Alicycliphilus_denitrificans_K601_species:0.0850109354,SODFM4_id__4867954__id__species_Bacteria_Proteobacteria_Betaproteobacteria_Burkholderiales_Comamonadaceae_Curvibacter_lanceolatus_ATCC_14669_species:0.0854476446)100:0.2543645449,SODFM4_id__6955655__id__species_IronUraniumOxidation_Bacteria_Proteobacteria_Betaproteobacteria_Neisseriales_Chromobacteriaceae_Lutiella_nitroferrum_2002_species:0.2032043225)58:0.0488653292)98:0.3244149856,SODFM4_id__5344595__id__species_Bacteria_Proteobacteria_deltaepsilon_subdivisions_Epsilonproteobacteria_Campylobacterales_Helicobacteraceae_Sulfuricurvum_kujiense_DSM16994_species:0.6863441452)92:0.0590494383,((SODFM4_id__2550040__id__species_Bacteria_FibrobacteresAcidobacteria_group_Acidobacteria_Blastocatellia_AA13_species:0.2639403927,((SODFM4_id__4739652__id__species_Bacteria_Proteobacteria_Alphaproteobacteria_Sphingomonadales_Erythrobacteraceae_Altererythrobacter_ishigakiensis_ATCC_BAA_2084_species:0.1172129228,SODFM4_id__4770130__id__species_Bacteria_Proteobacteria_Alphaproteobacteria_Sphingomonadales_Sphingomonadaceae_Sphingopyxis_alaskensis_RB2256_species:0.1189358900)100:0.1813712688,SODFM4_id__4749565__id__species_Bacteria_Proteobacteria_Alphaproteobacteria_Sphingomonadales_Sphingomonadaceae_Blastomonas_fulva_species:0.1958330446)100:0.2518674278)100:0.0814289401,((SODFM4_id__5627398__id__species_Bacteria_Proteobacteria_Gammaproteobacteria_Methylococcales_Methylococcaceae_Methylosarcina_lacus_LW14_species:0.2491352145,SODFM4_id__5632480__id__species_Bacteria_Proteobacteria_Gammaproteobacteria_Methylococcales_Methylococcaceae_Methylovulum_miyakonense_HT12_species:0.2169176267)100:0.1688887655,(SODFM4_id__5701618__id__species_Bacteria_Proteobacteria_Gammaproteobacteria_Oceanospirillales_Oceanospirillaceae_Thalassolituus_oleivorans_MIL1_species:0.0688730612,(SODFM4_id__6961843__id__species_LandfillSoil_Bacteria_Proteobacteria_Gammaproteobacteria_Alteromonadales_Alteromonadaceae_Alishewanella_agri_BL06_species:0.0112690096,SODFM4_id__6984776__id__species_Marine_Bacteria_Proteobacteria_Gammaproteobacteria_Chromatiales_Chromatiaceae_Rheinheimera_nanhaiensis_E407_8_species:0.0000020047)100:0.0592997731)100:0.2949894186)100:0.1712182821)100:0.2359495502)100:0.4216836870)96:0.1229217528,SODFM4_id__2325__id__species_AcidMineDrainage_Parvarchaeum_acidophilusARMAN5_ARCHAEA_DPANN_Parvarchaeota_species:0.4860195877)96:0.0917166058,((SODFM4_id__2175846__id__species_Bacteria_CP_Zixibacteria_RBG1_species:0.1715706370,SODFM4_id__6110616__id__species_Bacteria_Zixibacteria_RBG_16_Zixibacteria_53_22_species:0.3001614941)100:0.0578573596,SODFM4_id__6494675__id__species_Candidatus_Uhrbacteria_bacterium_RIFCSPLOWO2_02_FULL_49_11_species:0.3662484224)99:0.0623910816)96:0.1198374989,(((SODFM4_id__1825625__id__species_Bacteria_Caldithrix_RBG_13_Caldithrix_44_9_species:0.1414050097,SODFM4_id__2058783__id__species_Bacteria_CP_KSB1_0027_k87_835844_species:0.1878004605)89:0.0509405122,(SODFM4_id__2070432__id__species_Bacteria_CP_KSB1_KSB_J3_species:0.1361300626,(SODFM4_id__2082176__id__species_Bacteria_CP_NC10_CSP1_5_species:0.1027883464,(SODFM4_id__3932848__id__species_Bacteria_Ignavibacteria_GWA2_Ignavibacteria_54_16_species:0.1412221580,SODFM4_id__4009894__id__species_Bacteria_NC10_RIFCSPLOWO2_02_FULL_NC10_66_22_species:0.1076238541)100:0.0152682003)100:0.0368735479)100:0.0484361444)79:0.0268372909,SODFM4_id__6572045__id__species_CG07_land_8_20_14_0_80_Ignavibacteriales_59_12_curated_species:0.1196311111)99:0.6762458257)100:0.5974574915,SODFM3_id__555365__id__species_Thermoplasmatales__SW106926_ARCHAEA_EURYARCHAEOTA_Diaforarchaea_species:0.5283525624)98:0.1513988807,((((((SODFM3_id__174172__id__species_Archaea_Euryarchaeota_Halobacteria_Halobacteriales_Halobacteriaceae_Haladaptatus_paucihalophilus_DX253_DSM_18195_species:0.0628618236,((((((((SODFM3_id__179584__id__species_Archaea_Euryarchaeota_Halobacteria_Halobacteriales_Halobacteriaceae_Halalkalicoccus_jeotgali_B3_chromosome_species:0.1213523752,SODFM3_id__272233__id__species_Archaea_Euryarchaeota_Halobacteria_Halobacteriales_Halobacteriaceae_Natronococcus_occultus_SP4_DSM_3396_species:0.1001404768)96:0.0185328780,SODFM3_id__277994__id__species_Archaea_Euryarchaeota_Halobacteria_Halobacteriales_Halobacteriaceae_Natronolimnobius_innermongolicus_JCM_12255_species:0.0137806336)96:0.0238374239,(((SODFM3_id__188879__id__species_Archaea_Euryarchaeota_Halobacteria_Halobacteriales_Halobacteriaceae_Halobiforma_nitratireducens_JCM_10879_species:0.0196706535,(SODFM3_id__262815__id__species_Archaea_Euryarchaeota_Halobacteria_Halobacteriales_Halobacteriaceae_Natrialba_magadii_ATCC_43099_chromosome_species:0.0360272036,SODFM3_id__269332__id__species_Archaea_Euryarchaeota_Halobacteria_Halobacteriales_Halobacteriaceae_Natronobacterium_gregoryi_SP2_DSM_3393_species:0.0659940397)100:0.0162831645)99:0.0087370622,((SODFM3_id__216128__id__species_Archaea_Euryarchaeota_Halobacteria_Halobacteriales_Halobacteriaceae_Halopiger_xanaduensis_SH_6_species:0.0663418798,SODFM3_id__253203__id__species_Archaea_Euryarchaeota_Halobacteria_Halobacteriales_Halobacteriaceae_Haloterrigena_turkmenica_DSM_5511_species:0.0133113090)100:0.0343272774,SODFM3_id__265468__id__species_Archaea_Euryarchaeota_Halobacteria_Halobacteriales_Halobacteriaceae_Natrinema_pellirubrum_DSM15624_species:0.0094050016)98:0.0354335257)98:0.0107614058,SODFM3_id__248606__id__species_Archaea_Euryarchaeota_Halobacteria_Halobacteriales_Halobacteriaceae_Halostagnicola_larsenii_XH_48_DSM_176_species:0.0282036261)98:0.0159091858)98:0.0128347749,SODFM3_id__281970__id__species_Archaea_Euryarchaeota_Halobacteria_Halobacteriales_Halobacteriaceae_Natronorubrum_sulfidifaciens_JCM_14089_species:0.0164360386)98:0.0068912261,SODFM3_id__257365__id__species_Archaea_Euryarchaeota_Halobacteria_Halobacteriales_Halobacteriaceae_Halovivax_ruber_XH_70_DSM_18193_species:0.0492996379)100:0.0522058542,SODFM3_id__228692__id__species_Archaea_Euryarchaeota_Halobacteria_Halobacteriales_Halobacteriaceae_Halorhabdus_utahensis_DSM_12940_species:0.1147879891)99:0.0353718969,(SODFM3_id__197163__id__species_Archaea_Euryarchaeota_Halobacteria_Halobacteriales_Halobacteriaceae_Haloferax_mediterranei_R_4_ATCC_33500_species:0.3064029635,(SODFM3_id__208665__id__species_Archaea_Euryarchaeota_Halobacteria_Halobacteriales_Halobacteriaceae_Halomicrobium_mukohataei_DSM_12286_species:0.0596759312,SODFM3_id__289541__id__species_Archaea_Euryarchaeota_Halobacteria_Natrialbales_Natrialbaceae_Salinarchaeum_sp_Harcht_Bsk1_species:0.1114947755)92:0.0163265628)84:0.0222712431)69:0.0101511191,(SODFM3_id__181354__id__species_Archaea_Euryarchaeota_Halobacteria_Halobacteriales_Halobacteriaceae_Haloarcula_marismortui_ATCC_43049_species:0.0571658356,(SODFM3_id__244767__id__species_Archaea_Euryarchaeota_Halobacteria_Halobacteriales_Halobacteriaceae_Halosimplex_carlsbadense_2_9_1_species:0.0344503888,(SODFM3_id__280694__id__species_Archaea_Euryarchaeota_Halobacteria_Halobacteriales_Halobacteriaceae_Natronomonas_pharaonis_Gabara_DSM_2160_species:0.0641579919,SODFM3_id__289087__id__species_Archaea_Euryarchaeota_Halobacteria_Natrialbales_Natrialbaceae_Salinarchaeum_sp_Harcht_Bsk1_species:0.0898992026)100:0.0396356655)98:0.0195962500)99:0.0188068216)88:0.0248618601)90:0.0408683773,SODFM3_id__192448__id__species_Archaea_Euryarchaeota_Halobacteria_Halobacteriales_Halobacteriaceae_Halococcus_saccharolyticus_DSM_5350_species:0.0507574826)90:0.0795600025,SODFM3_id__10143906__id__species_Halobacterium_salinarum_R1_DSM671:0.1046304454)99:0.0885637369,SODFM3_id__10143820__id__species_Halobacterium_salinarum_R1_DSM671:0.0507159547)59:0.1237889740,((SODFM3_id__206311__id__species_Archaea_Euryarchaeota_Halobacteria_Halobacteriales_Halobacteriaceae_Halomicrobium_mukohataei_DSM_12286_species:0.0620077663,SODFM3_id__228085__id__species_Archaea_Euryarchaeota_Halobacteria_Halobacteriales_Halobacteriaceae_Halorhabdus_utahensis_DSM_12940_species:0.0611475065)100:0.0246055965,SODFM3_id__215967__id__species_Archaea_Euryarchaeota_Halobacteria_Halobacteriales_Halobacteriaceae_Halopiger_xanaduensis_SH_6_species:0.0230482933)70:0.0087256449)49:0.0250796433,((((((SODFM3_id__197037__id__species_Archaea_Euryarchaeota_Halobacteria_Halobacteriales_Halobacteriaceae_Haloferax_mediterranei_R_4_ATCC_33500_species:0.0099967610,SODFM3_id__197239__id__species_Archaea_Euryarchaeota_Halobacteria_Halobacteriales_Halobacteriaceae_Haloferax_mediterranei_R_4_ATCC_33500_species:0.0112207774)100:0.0681343714,SODFM3_id__199044__id__species_Archaea_Euryarchaeota_Halobacteria_Halobacteriales_Halobacteriaceae_Halogeometricum_borinquense_DSM_11551_chromosome_species:0.0293498135)98:0.0237115398,SODFM3_id__219957__id__species_Archaea_Euryarchaeota_Halobacteria_Halobacteriales_Halobacteriaceae_Haloplanus_natans_RE_101_DSM_17983_species:0.0426695889)66:0.0199142054,SODFM3_id__221483__id__species_Archaea_Euryarchaeota_Halobacteria_Halobacteriales_Halobacteriaceae_Haloplanus_natans_RE_101_DSM_17983_species:0.0342679333)96:0.0244403987,(SODFM3_id__203507__id__species_Archaea_Euryarchaeota_Halobacteria_Halobacteriales_Halobacteriaceae_Halogranum_salarium_B_1_species:0.0000020183,SODFM3_id__204774__id__species_Archaea_Euryarchaeota_Halobacteria_Halobacteriales_Halobacteriaceae_Halogranum_salarium_B_1_species:0.0670085428)97:0.0460496206)40:0.0098840438,(((((SODFM3_id__210349__id__species_Archaea_Euryarchaeota_Halobacteria_Halobacteriales_Halobacteriaceae_Halonotius_pteroides_species:0.0464321366,SODFM3_id__223661__id__species_Archaea_Euryarchaeota_Halobacteria_Halobacteriales_Halobacteriaceae_Haloquadratum_walsbyi_C23_species:0.1265402357)69:0.0100396766,(SODFM3_id__213900__id__species_Archaea_Euryarchaeota_Halobacteria_Halobacteriales_Halobacteriaceae_Halonotius_sp_J07ABHN4_version_2_species:0.0660300623,SODFM3_id__232704__id__species_Archaea_Euryarchaeota_Halobacteria_Halobacteriales_Halobacteriaceae_Halorubrum_ezzemoulense_DSM17463_species:0.0276481625)62:0.0168590512)69:0.0265819872,(SODFM3_id__229870__id__species_Archaea_Euryarchaeota_Halobacteria_Halobacteriales_Halobacteriaceae_Halorubrum_distributum_JCM10118_species:0.0016809563,(SODFM3_id__237435__id__species_Archaea_Euryarchaeota_Halobacteria_Halobacteriales_Halobacteriaceae_Halorubrum_lacusprofundi_ATCC_49239_species:0.0145263586,SODFM3_id__238693__id__species_Archaea_Euryarchaeota_Halobacteria_Halobacteriales_Halobacteriaceae_Halorubrum_lacusprofundi_ATCC_49239_species:0.0231217304)100:0.0310253012)99:0.0385142062)94:0.0194449238,(SODFM3_id__244949__id__species_Archaea_Euryarchaeota_Halobacteria_Halobacteriales_Halobacteriaceae_Halosimplex_carlsbadense_2_9_1_species:0.1478731266,SODFM3_id__287096__id__species_Archaea_Euryarchaeota_Halobacteria_Haloferacales_Haloferacaceae_Halohasta_litchfieldiae_tADL_species:0.0886496461)93:0.0233510762)90:0.0169480524,(SODFM3_id__239138__id__species_Archaea_Euryarchaeota_Halobacteria_Halobacteriales_Halobacteriaceae_Halosarcina_pallida_JCM_14848_species:0.0588703665,SODFM3_id__556041__id__species_Thermoplasmatales__SW106926_ARCHAEA_EURYARCHAEOTA_Diaforarchaea_species:0.1347873440)44:0.0203465761)13:0.0038645786)65:0.0072985454)99:0.3726961932)99:0.3071873916,((((SODFM3_id__19205__id__species_Archaea_Candidatus_Bathyarchaeota_group15_DG45_species:0.4655884905,(((SODFM3_id__1407242__id__species_Bacteria_BacteroidetesChlorobi_group_Bacteroidetes_Cytophagia_Cytophagales_Cyclobacteriaceae_Echinicola_vietnamensis_KMM_6221_DSM_17526_species:0.0743203957,(SODFM3_id__1659906__id__species_Bacteria_BacteroidetesChlorobi_group_Bacteroidetes_Flavobacteriia_Flavobacteriales_Flavobacteriaceae_Leeuwenhoekiella_blandensis_MED217_species:0.0000020047,SODFM3_id__1667314__id__species_Bacteria_BacteroidetesChlorobi_group_Bacteroidetes_Flavobacteriia_Flavobacteriales_Flavobacteriaceae_Mesonia_mobilis_DSM_19841_species:0.0000020047)100:0.0611777726)100:0.0444506325,(SODFM3_id__1650455__id__species_Bacteria_BacteroidetesChlorobi_group_Bacteroidetes_Flavobacteriia_Flavobacteriales_Flavobacteriaceae_Joostella_marina_En5_DSM_19592_species:0.0000020047,SODFM3_id__1720020__id__species_Bacteria_BacteroidetesChlorobi_group_Bacteroidetes_Flavobacteriia_Flavobacteriales_Flavobacteriaceae_Zunongwangia_profunda_SM_A87_species:0.0000020047)100:0.0636404919)100:0.0976947084,(SODFM3_id__1529921__id__species_Bacteria_BacteroidetesChlorobi_group_Bacteroidetes_Cytophagia_Cytophagales_Flammeovirgaceae_Fulvivirga_imtechensis_AK7_species:0.2905606656,(SODFM3_id__1621886__id__species_Bacteria_BacteroidetesChlorobi_group_Bacteroidetes_Flavobacteriia_Flavobacteriales_Flavobacteriaceae_Epilithonimonas_tenax_DSM_16811_species:0.1049771540,SODFM3_id__1760217__id__species_Bacteria_BacteroidetesChlorobi_group_Bacteroidetes_Sphingobacteriia_Sphingobacteriales_Saprospiraceae_Haliscomenobacter_hydrossis_O_DSM_1100_species:0.1350084749)100:0.0925900357)73:0.0513593809)100:0.4882904774)99:0.1593218548,(((((SODFM3_id__502955__id__species_CG10_big_fil_rev_8_21_14_0_10_Woesearchaeota_36_11_curated_species:0.6209157627,((SODFM3_id__7133978__id__species_Planctomycetes_bacterium_GWF2_41_51_species:0.0880808898,SODFM3_id__7137444__id__species_Planctomycetes_bacterium_GWF2_42_9_species:0.0971917680)100:0.1691374027,SODFM3_id__7140903__id__species_Planctomycetes_bacterium_GWF2_50_10_species:0.2111416157)100:0.2166407835)55:0.0437714687,(SODFM3_id__6129884__id__species_Bacteroidetes_bacterium_GWD2_33_33_species:0.0481636412,SODFM3_id__6136052__id__species_Bacteroidetes_bacterium_GWE2_32_14_species:0.0623921151)100:0.5675471909)28:0.0000022051,(SODFM3_id__1903217__id__species_Bacteria_ChlamydiaeVerrucomicrobia_group_Verrucomicrobia_Verrucomicrobiae_Verrucomicrobiales_Verrucomicrobiaceae_Akkermansia_muciniphila_ATCC_BAA_835_species:0.6128543581,SODFM3_id__5135106__id__species_Bacteria_Proteobacteria_deltaepsilon_subdivisions_Deltaproteobacteria_Desulfobacterales_Desulfobacteraceae_Desulfobacterium_anilini_DSM_4660_species:0.3347277519)29:0.0201382949)70:0.0429950710,(((SODFM3_id__2558406__id__species_Bacteria_FibrobacteresAcidobacteria_group_Acidobacteria_Blastocatellia_Chloracidobacterium_thermophilum_B_species:0.1078961626,SODFM3_id__6880417__id__species_HotSpring_Bacteria_Acidobacteria_Blastocatellia_Chloracidobacterium_spCP2_5A_species:0.0314248277)100:0.4152293339,SODFM3_id__4170413__id__species_Bacteria_Planctomyce_uncultured_SMTZ_25_species:0.2760183995)92:0.0964164523,((SODFM3_id__4185323__id__species_Bacteria_Plantomycetes_uncultured_DG_23_species:0.1931600717,SODFM3_id__4186940__id__species_Bacteria_Plantomycetes_uncultured_DG_58_species:0.1912136897)100:0.2059299536,SODFM3_id__5312211__id__species_Bacteria_Proteobacteria_deltaepsilon_subdivisions_Deltaproteobacteria_Syntrophobacterales_Syntrophaceae_Desulfomonile_tiedjei_DCB_1_DSM_6799_species:0.4145712922)71:0.0403811193)92:0.0843830980)67:0.0370959017,SODFM3_id__1813817__id__species_Bacteria_BacteroidetesChlorobi_group_Chlorobi_Chlorobia_Chlorobiales_Chlorobiaceae_Chloroherpeton_thalassium_ATCC_35110_species:0.4281315663)100:0.0977934860)94:0.0784172271,(((((((SODFM3_id__2619403__id__species_Bacteria_Firmicutes_Bacilli_Bacillales_Alicyclobacillaceae_Effusibacillus_pohliaeDSM22757_species:0.1551267059,SODFM3_id__2698555__id__species_Bacteria_Firmicutes_Bacilli_Bacillales_Bacillaceae_Lentibacillus_amyloliquefaciens_species:0.2073717330)96:0.0329760004,(SODFM3_id__2814066__id__species_Bacteria_Firmicutes_Bacilli_Bacillales_Paenibacillaceae_Aneurinibacillus_aneurinilyticus_species:0.1541318635,SODFM3_id__2986932__id__species_Bacteria_Firmicutes_Bacilli_Bacillales_Thermoactinomycetaceae_Novibacillus_thermophilus_species:0.1359522559)98:0.0507337065)70:0.0155631369,SODFM3_id__2716526__id__species_Bacteria_Firmicutes_Bacilli_Bacillales_Bacillaceae_Numidum_massiliense_species:0.2280895165)99:0.0556856287,(((((((SODFM3_id__2628849__id__species_Bacteria_Firmicutes_Bacilli_Bacillales_Bacillaceae_Aeribacillus_pallidus_species:0.1565276499,SODFM3_id__2823023__id__species_Bacteria_Firmicutes_Bacilli_Bacillales_Paenibacillaceae_Brevibacillus_brevisNBRC100599_species:0.1276056450)100:0.1012539625,SODFM3_id__2979876__id__species_Bacteria_Firmicutes_Bacilli_Bacillales_Thermoactinomycetaceae_Marininema_halotolerans_species:0.2716175042)98:0.0641137385,((SODFM3_id__2744574__id__species_Bacteria_Firmicutes_Bacilli_Bacillales_Bacillaceae_Quasibacillus_thermotoleransMTCC8252_species:0.2020929114,SODFM3_id__3626076__id__species_Bacteria_Firmicutes_Clostridia_Clostridiales_Symbiobacteriaceae_Symbiobacterium_thermophilum_IAM14863_species:0.2467198688)80:0.0726221154,(SODFM3_id__2840575__id__species_Bacteria_Firmicutes_Bacilli_Bacillales_Paenibacillaceae_Paenibacillus_dendritiformisC454_species:0.1466761398,SODFM3_id__2849213__id__species_Bacteria_Firmicutes_Bacilli_Bacillales_Paenibacillaceae_Thermobacillus_compostiKWC4_species:0.1929879275)43:0.0427291869)30:0.0366614049)77:0.0430540111,(SODFM3_id__2831232__id__species_Bacteria_Firmicutes_Bacilli_Bacillales_Paenibacillaceae_Fontibacillus_panacisegetis_species:0.1094416068,SODFM3_id__2833609__id__species_Bacteria_Firmicutes_Bacilli_Bacillales_Paenibacillaceae_Gorillibacterium_massiliense_species:0.1634926276)91:0.0325415844)92:0.0524798799,((((((SODFM3_id__2632956__id__species_Bacteria_Firmicutes_Bacilli_Bacillales_Bacillaceae_Alkalibacillus_haloalkaliphilusC5_species:0.0876793693,SODFM3_id__2734707__id__species_Bacteria_Firmicutes_Bacilli_Bacillales_Bacillaceae_Piscibacillus_halophilusDSM21633_species:0.1279702786)71:0.0403664716,((SODFM3_id__2638684__id__species_Bacteria_Firmicutes_Bacilli_Bacillales_Bacillaceae_Alteribacillus_bidgolensis_species:0.0000020047,SODFM3_id__2779839__id__species_Bacteria_Firmicutes_Bacilli_Bacillales_Bacillaceae_Terribacillus_saccharophilus_species:0.0000020047)100:0.1200478122,SODFM3_id__2772567__id__species_Bacteria_Firmicutes_Bacilli_Bacillales_Bacillaceae_Tenuibacillus_multivorans_species:0.0781112266)71:0.0124232580)100:0.0616046911,(((((SODFM3_id__2649134__id__species_Bacteria_Firmicutes_Bacilli_Bacillales_Bacillaceae_Bacillus_anthracis_species:0.0284208168,SODFM3_id__2654439__id__species_Bacteria_Firmicutes_Bacilli_Bacillales_Bacillaceae_Bacillus_cereusATCC14579_species:0.0254599040)100:0.1813753236,SODFM3_id__2710602__id__species_Bacteria_Firmicutes_Bacilli_Bacillales_Bacillaceae_Natribacillus_halophilus_species:0.3777416202)88:0.0750688720,((SODFM3_id__2660208__id__species_Bacteria_Firmicutes_Bacilli_Bacillales_Bacillaceae_Bacillus_subtilis_species:0.2865174467,(SODFM3_id__2680522__id__species_Bacteria_Firmicutes_Bacilli_Bacillales_Bacillaceae_Geobacillus_stearothermophilus10_species:0.1087749170,SODFM3_id__2726731__id__species_Bacteria_Firmicutes_Bacilli_Bacillales_Bacillaceae_Parageobacillus_thermoglucosidasiusC56YS93_species:0.0959242741)100:0.0941149065)90:0.0393465252,(SODFM3_id__2684143__id__species_Bacteria_Firmicutes_Bacilli_Bacillales_Bacillaceae_Gracilibacillus_massiliensis_species:0.3648577558,((SODFM3_id__2739438__id__species_Bacteria_Firmicutes_Bacilli_Bacillales_Bacillaceae_Pontibacillus_yanchengensisY32_species:0.1706057709,SODFM3_id__2756386__id__species_Bacteria_Firmicutes_Bacilli_Bacillales_Bacillaceae_Salinibacillus_kushneri_species:0.2599896467)100:0.0559268894,SODFM3_id__2767310__id__species_Bacteria_Firmicutes_Bacilli_Bacillales_Bacillaceae_Sediminibacillus_albus_species:0.3005435760)100:0.0336876394)98:0.1207626070)91:0.0174645776)78:0.0618590747,SODFM3_id__2759061__id__species_Bacteria_Firmicutes_Bacilli_Bacillales_Bacillaceae_Salipaludibacillus_agaradhaerens_species:0.3076970613)100:0.0440399905,SODFM3_id__2671440__id__species_Bacteria_Firmicutes_Bacilli_Bacillales_Bacillaceae_Domibacillus_robiginosus_species:0.1718963984)99:0.0404350638)68:0.0157586059,SODFM3_id__7333087__id__species_ThermophileHydrothermalVent_Bacteria_unclassified_Bacteria_Caldithrix_abyssi_LF13_DSM_13497_species:0.5852741226)98:0.0378783979,SODFM3_id__3000737__id__species_Bacteria_Firmicutes_Bacilli_Bacillales_Thermoactinomycetaceae_Seinonella_peptonophila_species:0.1653270268)89:0.0570683988,SODFM3_id__2717663__id__species_Bacteria_Firmicutes_Bacilli_Bacillales_Bacillaceae_Oceanobacillus_kimchiiX50_species:0.2328242558)83:0.0316506715)70:0.0455789173,((SODFM3_id__2964378__id__species_Bacteria_Firmicutes_Bacilli_Bacillales_Thermoactinomycetaceae_Desmospora_activaDSM45169_species:0.1264290283,((((SODFM3_id__2972955__id__species_Bacteria_Firmicutes_Bacilli_Bacillales_Thermoactinomycetaceae_Laceyella_sediminisRHA1_species:0.1456109024,SODFM3_id__2997139__id__species_Bacteria_Firmicutes_Bacilli_Bacillales_Thermoactinomycetaceae_Risungbinella_massiliensis_species:0.2896787703)100:0.0482387154,SODFM3_id__3004725__id__species_Bacteria_Firmicutes_Bacilli_Bacillales_Thermoactinomycetaceae_Shimazuella_kribbensisDSM45090_species:0.1676956975)99:0.0372412828,((SODFM3_id__2975453__id__species_Bacteria_Firmicutes_Bacilli_Bacillales_Thermoactinomycetaceae_Lihuaxuella_thermophilaDSM46701_species:0.0790435805,SODFM3_id__3008419__id__species_Bacteria_Firmicutes_Bacilli_Bacillales_Thermoactinomycetaceae_Thermoactinomyces_daqus_species:0.1213548140)75:0.0337737251,SODFM3_id__3010202__id__species_Bacteria_Firmicutes_Bacilli_Bacillales_Thermoactinomycetaceae_Thermoflavimicrobium_dichotomicumDSM44778_species:0.1104447550)83:0.0325614530)98:0.0694654989,SODFM3_id__2981187__id__species_Bacteria_Firmicutes_Bacilli_Bacillales_Thermoactinomycetaceae_Melghirimyces_profundicolusDSM45787_species:0.1144782552)54:0.0203878507)57:0.0383164633,SODFM3_id__2987544__id__species_Bacteria_Firmicutes_Bacilli_Bacillales_Thermoactinomycetaceae_Paludifilum_halophilumDSM102817_species:0.0658562111)54:0.0142914970)93:0.0345084333,SODFM3_id__2992897__id__species_Bacteria_Firmicutes_Bacilli_Bacillales_Thermoactinomycetaceae_Planifilum_fimeticolaDSM44946_species:0.1266091917)99:0.0513790000)100:0.1489984784,SODFM3_id__6887891__id__species_HotSpring_Candidatus_Dadabacteria_bacterium_Candidatus_JO46_species:0.3043158960)96:0.0327562013,(SODFM3_id__2773724__id__species_Bacteria_Firmicutes_Bacilli_Bacillales_Bacillaceae_Tepidibacillus_decaturensis_species:0.1323581058,SODFM3_id__2789134__id__species_Bacteria_Firmicutes_Bacilli_Bacillales_Bacillaceae_Vulcanibacillus_modesticaldusDSM14931_species:0.1186379662)96:0.1019960787)87:0.0157863120,(((((SODFM3_id__3108417__id__species_Bacteria_Firmicutes_Clostridia_Clostridiales_Clostridiaceae_Caldisalinibacter_kiritimatiensis_species:0.2290857238,(SODFM3_id__3120473__id__species_Bacteria_Firmicutes_Clostridia_Clostridiales_Clostridiaceae_Clostridiisalibacter_paucivoransDSM22131_species:0.0822624940,((SODFM3_id__3552888__id__species_Bacteria_Firmicutes_Clostridia_Clostridiales_Ruminococcaceae_Clostridium_cellulolyticumH10_species:0.1998308757,SODFM3_id__3603882__id__species_Bacteria_Firmicutes_Clostridia_Clostridiales_Ruminococcaceae_Pseudobacteroides_cellulosolvensATCC35603_species:0.0999041392)100:0.0813314273,SODFM3_id__3612243__id__species_Bacteria_Firmicutes_Clostridia_Clostridiales_Ruminococcaceae_Ruminiclostridium_thermocellumATCC27405_species:0.1364549412)99:0.0522478863)99:0.0915155390)97:0.0813181718,((SODFM3_id__3795851__id__species_Bacteria_Firmicutes_Negativicutes_Selenomonadales_Sporomusaceae_Acetonema_longumDSM6540_species:0.1353894889,SODFM3_id__3813282__id__species_Bacteria_Firmicutes_Negativicutes_Selenomonadales_Sporomusaceae_Pelosinus_fermentansJBW45_species:0.1042642584)100:0.1041370748,SODFM3_id__3826544__id__species_Bacteria_Firmicutes_Negativicutes_Selenomonadales_Sporomusaceae_Sporomusa_acidovorans_species:0.1711376497)99:0.0528336011)96:0.0684698632,SODFM3_id__3821465__id__species_Bacteria_Firmicutes_Negativicutes_Selenomonadales_Sporomusaceae_Propionispora_vibrioides_species:0.2323771200)100:0.1162682887,((SODFM3_id__3462199__id__species_Bacteria_Firmicutes_Clostridia_Clostridiales_Peptococcaceae_Pelotomaculum_thermopropionicumSI_species:0.1662858727,(SODFM3_id__3664088__id__species_Bacteria_Firmicutes_Clostridia_Thermoanaerobacterales_IncertaeSedis_Syntrophaceticus_schinkii_species:0.0997871491,SODFM3_id__3697869__id__species_Bacteria_Firmicutes_Clostridia_Thermoanaerobacterales_Thermoanaerobacteraceae_Thermacetogenium_phaeumDSM12270_species:0.0949357976)100:0.1370668959)98:0.0247582215,SODFM3_id__3692629__id__species_Bacteria_Firmicutes_Clostridia_Thermoanaerobacterales_Thermoanaerobacteraceae_Moorella_glycerini_species:0.1290417364)100:0.0686868609)100:0.3387994734,((((((SODFM3_id__3127265__id__species_Bacteria_Firmicutes_Clostridia_Clostridiales_Clostridiaceae_Clostridium_botulinum_A_ATCC3502_species:0.2398911391,(SODFM3_id__3131498__id__species_Bacteria_Firmicutes_Clostridia_Clostridiales_Clostridiaceae_Clostridium_tetani_E88_species:0.0584514707,SODFM3_id__3138042__id__species_Bacteria_Firmicutes_Clostridia_Clostridiales_Clostridiaceae_Desnuesiella_massiliensis_species:0.1182998766)100:0.1054542594)95:0.1241267170,SODFM3_id__3458392__id__species_Bacteria_Firmicutes_Clostridia_Clostridiales_Peptococcaceae_Desulfurispora_thermophilaDSM16022_species:0.1303979280)86:0.0377978476,SODFM3_id__3456024__id__species_Bacteria_Firmicutes_Clostridia_Clostridiales_Peptococcaceae_Desulfotomaculum_aeronauticum_DSM10349_species:0.1672112677)46:0.0140349895,(((SODFM3_id__3269315__id__species_Bacteria_Firmicutes_Clostridia_Clostridiales_Gracilibacteraceae_Gracilibacter_species:0.3682160075,(SODFM3_id__3452201__id__species_Bacteria_Firmicutes_Clostridia_Clostridiales_Peptococcaceae_Desulfosporosinus_BG_species:0.2309819648,SODFM3_id__3626578__id__species_Bacteria_Firmicutes_Clostridia_Clostridiales_Syntrophomonadaceae_Syntrophomonas_palmitaticaJCM14374_species:0.2134608407)94:0.0139422719)91:0.0282832870,SODFM3_id__3435421__id__species_Bacteria_Firmicutes_Clostridia_Clostridiales_Peptococcaceae_Desulfitobacterium_dichloroeliminansLMGP21439_species:0.1502485928)91:0.0468989622,SODFM3_id__3441413__id__species_Bacteria_Firmicutes_Clostridia_Clostridiales_Peptococcaceae_Desulfocucumis_palustris_species:0.1141512875)48:0.0321314179)44:0.0141383698,SODFM3_id__3421254__id__species_Bacteria_Firmicutes_Clostridia_Clostridiales_Peptococcaceae_Candidatus_Desulforudis_audaxviator_species:0.2879708427)46:0.0233944798,SODFM3_id__3428502__id__species_Bacteria_Firmicutes_Clostridia_Clostridiales_Peptococcaceae_Desulfitibacter_alkalitoleransDSM16504_species:0.1854028438)100:0.0566040933)88:0.0267396478)87:0.1111426629)88:0.0340462414,SODFM3_id__3651351__id__species_Bacteria_Firmicutes_Clostridia_Natranaerobiales_Natranaerobiaceae_Natranaerobius_thermophilusJWNMWNLF_species:0.4491321528)99:0.1052402524)99:0.0497851217,(((((((((((((SODFM3_258_PDB__1ma1:0.0000000000,SODFM3_id__298145__id__species_Archaea_Euryarchaeota_Methanobacteria_Methanobacteriales_Methanobacteriaceae_Methanothermobacter_thermautotrophicus_Delta_H_species:0.0000000000):0.0000020047,SODFM3_294_PDB__1MA1:0.0000020047)100:0.2065005078,SODFM3_id__291623__id__species_Archaea_Euryarchaeota_Methanobacteria_Methanobacteriales_Methanobacteriaceae_Methanobacterium_formicicum_DSM3637_species:0.1830370242)100:0.1441189981,((((SODFM3_id__343185__id__species_Archaea_Euryarchaeota_Methanomicrobia_Methanosarcinales_Methanosarcinaceae_Methanolobus_psychrophilus_R15_species:0.0920231055,SODFM3_id__347280__id__species_Archaea_Euryarchaeota_Methanomicrobia_Methanosarcinales_Methanosarcinaceae_Methanomethylovorans_hollandica_DSM_15978_species:0.0831877837)100:0.0496900925,SODFM3_id__356650__id__species_Archaea_Euryarchaeota_Methanomicrobia_Methanosarcinales_uncultured_Methanosarcinales_mazei_S6_species:0.0751629375)100:0.0446532511,SODFM3_id__352295__id__species_Archaea_Euryarchaeota_Methanomicrobia_Methanosarcinales_Methanosarcinaceae_Methanosarcina_barkeri_Fusaro_DSM_804_species:0.1180067075)100:0.0860562327,SODFM3_id__348191__id__species_Archaea_Euryarchaeota_Methanomicrobia_Methanosarcinales_Methanosarcinaceae_Methanosalsum_zhilinae_WeN5_DSM_4017_species:0.2273807355)100:0.2614895648)36:0.0147544540,((((SODFM3_id__10681__id__species_Archaea_Candidatus_Bathyarchaeota_BE326_BA_RLH_species:0.2775807203,SODFM3_id__4100629__id__species_Bacteria_OP3X_RIFCSPLOWO2_01_FULL_OP3X_45_10_species:0.3647376605)55:0.0535220800,(((((SODFM3_id__16107__id__species_Archaea_Candidatus_Bathyarchaeota_CG07_land_8_20_14_0_80_47_9_species:0.1026027406,(SODFM3_id__17350__id__species_Archaea_Candidatus_Bathyarchaeota_CG_4_8_14_3_um_filter_42_8_species:0.1025030820,SODFM3_id__170098__id__species_Archaea_Euryarchaeota_Hadesarchaea_CG08_land_8_20_14_0_20_51_8_species:0.1102710961)100:0.0321444394)56:0.0173111830,(SODFM3_id__470150__id__species_Candidatus_Micrarchaeota_RBG16369_ARCHAEA_DPANN_Micrarchaeota_species:0.1919377142,SODFM3_id__6423163__id__species_Candidatus_Portnoybacteria_bacterium_RIFCSPLOWO2_02_FULL_39_11_species:0.2793583354)93:0.0743996192)99:0.0326861219,(SODFM3_id__334768__id__species_Archaea_Euryarchaeota_Methanomicrobia_Methanosarcinales_Methanosaetaceae_Methanosaeta_thermophila_PT_species:0.2195226112,SODFM3_id__472271__id__species_Candidatus_Odinarchaeota_LCB4_ARCHAEA_ASGARD_Odinarchaeota_species:0.2066127659)81:0.0562877128)55:0.0157876624,((SODFM3_id__1947632__id__species_Bacteria_Chloroflexi_Dehalococcoidia_bacterium_CG2_30_46_9_species:0.0000020047,SODFM3_id__6759883__id__species_CG_4_9_14_3_um_filter_150_Chloroflexi_45_9_curated_species:0.0051121507)100:0.1241765979,SODFM3_id__1992240__id__species_Bacteria_Chloroflexi_RBG_13_Chloroflexi_51_36_species:0.1422514469)100:0.0393252257)69:0.0394740266,(SODFM3_id__324562__id__species_Archaea_Euryarchaeota_Methanomicrobia_Methanomicrobiales_Methanoregulaceae_Candidatus_Methanoregula_boonei_6A8_species:0.1872492649,((SODFM3_id__324732__id__species_Archaea_Euryarchaeota_Methanomicrobia_Methanomicrobiales_Methanoregulaceae_Candidatus_Methanoregula_boonei_6A8_species:0.1645993305,SODFM3_id__328612__id__species_Archaea_Euryarchaeota_Methanomicrobia_Methanomicrobiales_Methanoregulaceae_Methanolinea_tarda_NOBI_1_species:0.3057366914)88:0.0415037640,SODFM3_id__332926__id__species_Archaea_Euryarchaeota_Methanomicrobia_Methanomicrobiales_Methanospirillaceae_Methanospirillum_hungatei_JF_1_species:0.2826569511)100:0.0605321284)88:0.0443842374)73:0.0350684823)32:0.0350003709,(SODFM3_id__316368__id__species_Archaea_Euryarchaeota_Methanomicrobia_Methanomicrobiales_Methanomicrobiaceae_Methanoculleus_bourgensis_MS2_species:0.2392631241,SODFM3_id__2141502__id__species_Bacteria_CPR_PeregrinibacteriaPER_PER_GWF2_39_17_species:0.3654701286)64:0.0505081861)44:0.0248074124,SODFM3_id__551985__id__species_Rumen_Methanomassiliicoccales_RumenM1_ARCHAEA_EURYARCHAEOTA_Diaforarchaea_species:0.5149451436)64:0.0290423583)52:0.0853822471,(SODFM3_id__6281634__id__species_Candidatus_Falkowbacteria_bacterium_RBG_13_39_14_species:0.5015075125,SODFM3_id__6623226__id__species_CG10_big_fil_rev_8_21_14_0_10_Levybacteria_OP11_36_7_curated_species:0.3150867119)59:0.0130260123)91:0.0641090910,(SODFM3_id__6470151__id__species_Candidatus_Staskawiczbacteria_bacterium_RIFCSPLOWO2_01_FULL_37_25b_species:0.0895754363,(SODFM3_id__6472405__id__species_Candidatus_Staskawiczbacteria_bacterium_RIFCSPLOWO2_12_FULL_37_15_species:0.1817051295,SODFM3_id__6473133__id__species_Candidatus_Staskawiczbacteria_bacterium_RIFOXYC1_FULL_38_18_species:0.1629204185)100:0.0901249402)100:0.2530187817)100:0.1445792155,SODFM3_id__553255__id__species_SulfiteReductionHyperthermophilic_Archaeoglobus_veneficus_ARCHAEA_EURYARCHAEOTA_Archaeoglobi_species:0.3191676979)100:0.1125388315,(((SODFM3_276_PDB__1b06:0.0965373092,(((((SODFM3_278_PDB__1wb8:0.0000020047,SODFM3_id__117281__id__species_Archaea_Crenarchaeota_Thermoprotei_Sulfolobales_Sulfolobaceae_Saccharolobus_solfataricus_P2_species:0.0000020047)96:0.0000020047,SODFM3_281_PDB__1wb7:0.0050373437)100:0.0071001851,SODFM3_id__119540__id__species_Archaea_Crenarchaeota_Thermoprotei_Sulfolobales_Sulfolobaceae_Sulfolobus_islandicus_LS215_species:0.0185004771)100:0.0672681406,((SODFM3_id__893__id__species_AcidMineDrainage_Candidatus_Micrarchaeum_acidiphilumARMAN1_ARCHAEA_DPANN_Micrarchaeota_species:0.0164787436,SODFM3_id__985__id__species_AcidMineDrainage_Candidatus_Micrarchaeum_acidiphilumARMAN1_ARCHAEA_DPANN_Micrarchaeota_species:0.0151690775)100:0.2719935354,(((SODFM3_id__107966__id__species_Archaea_Crenarchaeota_Thermoprotei_Sulfolobales_Sulfolobaceae_Acidianus_hospitalis_W1_species:0.0690994923,SODFM3_id__110218__id__species_Archaea_Crenarchaeota_Thermoprotei_Sulfolobales_Sulfolobaceae_Acidianus_manzaensis_species:0.0277080053)100:0.0729032928,(SODFM3_id__112310__id__species_Archaea_Crenarchaeota_Thermoprotei_Sulfolobales_Sulfolobaceae_Metallosphaera_cuprina_Ar4_species:0.0323562658,(SODFM3_id__114140__id__species_Archaea_Crenarchaeota_Thermoprotei_Sulfolobales_Sulfolobaceae_Metallosphaera_hakonensis_DSM7519_species:0.0053348701,SODFM3_id__517407__id__species_Copper_Archaea_Crenarchaeota_Thermoprotei_Sulfolobales_Sulfolobaceae_Metallosphaera_sedula_DSM_5348_species:0.0049563571)100:0.0364339350)100:0.0674752665)100:0.0370769227,SODFM3_id__122280__id__species_Archaea_Crenarchaeota_Thermoprotei_Sulfolobales_Sulfolobaceae_Sulfolobus_metallicus_DSM6482_species:0.1177252163)99:0.0235472427)73:0.0235047913)59:0.0125022216,SODFM3_id__139762__id__species_Archaea_Crenarchaeota_Thermoprotei_Thermoproteales_Thermoproteaceae_Thermoproteus_uzoniensis_768_20_species:0.1542962419)69:0.0191905469)99:0.1183984088,((SODFM3_id__129107__id__species_Archaea_Crenarchaeota_Thermoprotei_Thermoproteales_Thermoproteaceae_Caldivirga_maquilingensis_IC_167_species:0.0989969936,(SODFM3_id__142293__id__species_Archaea_Crenarchaeota_Thermoprotei_Thermoproteales_Thermoproteaceae_Vulcanisaeta_distributa_DSM_14429_species:0.0534237754,SODFM3_id__144142__id__species_Archaea_Crenarchaeota_Thermoprotei_Thermoproteales_Thermoproteaceae_Vulcanisaeta_thermophila_species:0.0136243295)100:0.0404656206)100:0.1522920648,SODFM3_id__388003__id__species_Archaea_Korarchaeota_ARK16_species:0.0763667939)100:0.0341170804)100:0.1309883848,(SODFM3_id__40427__id__species_Archaea_Candidatus_Marsarchaeota_G2_BE_D_species:0.0053241689,(SODFM3_id__40490__id__species_Archaea_Candidatus_Marsarchaeota_G2_BE_D_species:0.0000020047,SODFM3_id__43660__id__species_Archaea_Candidatus_Marsarchaeota_G2_ECH_B_1_species:0.0000020047)98:0.0000024650)100:0.2349410064)100:0.3912356602)95:0.0475545791,((((SODFM3_286_PDB__3evk:0.0000020047,SODFM3_id__131065__id__species_Archaea_Crenarchaeota_Thermoprotei_Thermoproteales_Thermoproteaceae_Pyrobaculum_aerophilum_IM2_species:0.0000020047)100:0.0315445273,SODFM3_id__135078__id__species_Archaea_Crenarchaeota_Thermoprotei_Thermoproteales_Thermoproteaceae_Pyrobaculum_ferrireducens_species:0.0399327344)100:0.0733939698,((SODFM3_290_PDB__3ak1:0.0000020047,SODFM3_id__534472__id__species_HyperThermophile_Archaea_Crenarchaeota_Thermoprotei_Desulfurococcales_Aeropyrum_pernix_species:0.0000020047)100:0.1662195152,(SODFM3_id__97174__id__species_Archaea_Crenarchaeota_Thermoprotei_Acidilobales_Caldisphaeraceae_Caldisphaera_lagunensis_IC_154_DSM_15908_species:0.1155576956,(SODFM3_id__530535__id__species_HyperThermophileAcidophile_Archaea_Crenarchaeota_Thermoprotei_Acidilobales_Acidilobaceae_Acidilobus_7A_species:0.0272192829,SODFM3_id__531867__id__species_HyperThermophileAcidophile_Archaea_Crenarchaeota_Thermoprotei_Acidilobales_Acidilobaceae_Acidilobus_saccharovorans_345_15_species:0.0381215080)100:0.1131773671)100:0.2215906730)100:0.1301944112)99:0.0521712109,SODFM3_id__404504__id__species_Archaea_Thaumarchaeota_Candidatus_Caldiarchaeum_subterraneum_species:0.2339190809)97:0.0676072337)86:0.0205225698,((SODFM3_id__62715__id__species_Archaea_CG1_02_FULL_Micrarchaeota_49_24_curated_species:0.2715022390,(SODFM3_id__2096832__id__species_Bacteria_CPR_MicrogenomatesOP11_GWA2_OP11_46_16_partial_species:0.1506395718,SODFM3_id__6588733__id__species_CG09_land_8_20_14_0_10_Collierbacteria_OP11_46_12_curated_species:0.0690202528)100:0.3571149772)100:0.1035434383,SODFM3_id__6601388__id__species_CG10_big_fil_rev_8_21_14_0_10_Beckwithbacteria_OP11_34_10_curated_species:0.5561048264)96:0.1481075301)100:0.1295247864,SODFM3_id__5003__id__species_Archaea_Aigarchaeota_Aigarchaeota_archaeon_NZ13_MG1_species:0.3143316305)95:0.0260406360,((SODFM3_id__91630__id__species_Archaea_Crenarchaeota_13_1_20CM_2_51_8_species:0.2013779002,(SODFM3_id__92364__id__species_Archaea_Crenarchaeota_13_1_20CM_2_51_8_species:0.0425496692,SODFM3_id__94109__id__species_Archaea_Crenarchaeota_13_1_40CM_3_52_10_species:0.0000020093)100:0.0771311589)100:0.1356843996,SODFM3_id__435971__id__species_Archaea_Thaumarchaeota_Nitrososphaeria_Candidatus_Nitrosocaldus_islandicus_species:0.2537607056)99:0.0701562496)100:0.0698049804)100:0.0934216345,((SODFM3_id__174173__id__species_Archaea_Euryarchaeota_Halobacteria_Halobacteriales_Halobacteriaceae_Haladaptatus_paucihalophilus_DX253_DSM_18195_species:0.1657139046,SODFM3_id__287095__id__species_Archaea_Euryarchaeota_Halobacteria_Haloferacales_Haloferacaceae_Halohasta_litchfieldiae_tADL_species:0.2520385495)100:0.1022526308,((SODFM3_id__190403__id__species_Archaea_Euryarchaeota_Halobacteria_Halobacteriales_Halobacteriaceae_Halobiforma_nitratireducens_JCM_10879_species:0.2155629956,SODFM3_id__274815__id__species_Archaea_Euryarchaeota_Halobacteria_Halobacteriales_Halobacteriaceae_Natronolimnobius_innermongolicus_JCM_12255_species:0.0816575202)100:0.1005795170,(SODFM3_id__254506__id__species_Archaea_Euryarchaeota_Halobacteria_Halobacteriales_Halobacteriaceae_Haloterrigena_turkmenica_DSM_5511_species:0.1108854627,SODFM3_id__272160__id__species_Archaea_Euryarchaeota_Halobacteria_Halobacteriales_Halobacteriaceae_Natronococcus_occultus_SP4_DSM_3396_species:0.0581740254)100:0.0840827586)100:0.3047783229)100:0.1015979846)100:0.1102871303,(((((((((((((SODFM3_235_PDB__1gn6:0.0051437530,(SODFM3_236_PDB__1ids:0.0000020047,SODFM3_239_PDB__1gn2:0.0051487574)90:0.0000020047)100:0.0051468551,SODFM3_238_PDB__1gn4:0.0051464736)99:0.0000020047,SODFM3_251_PDB__1gn3:0.0000020047)100:0.1478804662,((SODFM3_id__676688__id__species_Bacteria_Actinobacteria_Actinobacteria_Actinobacteridae_Actinomycetales_Corynebacterineae_Mycobacteriaceae_Mycobacterium_abscessus_bolletii_933_species:0.0218575075,(SODFM3_id__10144290__id__species_Mycolicibacterium_smegmatis_NCTC8159:0.0083929509,SODFM3_id__10145852__id__species_Mycolicibacterium_smegmatis_NCTC8159:0.0925320475)91:0.0320838169)90:0.0226894700,((SODFM3_id__681480__id__species_Bacteria_Actinobacteria_Actinobacteria_Actinobacteridae_Actinomycetales_Corynebacterineae_Nocardiaceae_Nocardia_brasiliensis_ATCC_700358_species:0.0410940498,SODFM3_id__703471__id__species_Bacteria_Actinobacteria_Actinobacteria_Actinobacteridae_Actinomycetales_Corynebacterineae_Segniliparaceae_Segniliparus_rotundus_DSM_44985_species:0.1117363335)98:0.0280138793,SODFM3_id__700121__id__species_Bacteria_Actinobacteria_Actinobacteria_Actinobacteridae_Actinomycetales_Corynebacterineae_Nocardiaceae_Smaragdicoccus_niigatensis_DSM_44881_species:0.0569256047)97:0.0309105127)95:0.0338952125)72:0.0370437754,SODFM3_id__680429__id__species_Bacteria_Actinobacteria_Actinobacteria_Actinobacteridae_Actinomycetales_Corynebacterineae_Mycobacteriaceae_Mycobacterium_abscessus_bolletii_933_species:0.2488523811)100:0.1032746099,(((((SODFM3_id__667828__id__species_Bacteria_Actinobacteria_Actinobacteria_Actinobacteridae_Actinomycetales_Corynebacterineae_Corynebacteriaceae_Corynebacterium_argentoratense_DSM_44202_species:0.0883943364,(SODFM3_id__1192385__id__species_Bacteria_Actinobacteria_Actinobacteria_Actinobacteridae_Bifidobacteriales_unclassified_Bifidobacteriales_Turicella_otitidis_ATCC_51513_species:0.1471467301,SODFM3_id__10143634__id__species_Corynebacterium_glutamicum_ATCC13032:0.0540327437)100:0.0549072926)100:0.2002015229,SODFM3_id__704131__id__species_Bacteria_Actinobacteria_Actinobacteria_Actinobacteridae_Actinomycetales_Corynebacterineae_Tsukamurellaceae_Tsukamurella_paurometabola_DSM_20162_species:0.0352955067)98:0.0478555117,SODFM3_id__668690__id__species_Bacteria_Actinobacteria_Actinobacteria_Actinobacteridae_Actinomycetales_Corynebacterineae_Dietziaceae_Dietzia_cinnamea_CD11_5_species:0.0762780340)94:0.0243949668,SODFM3_id__694162__id__species_Bacteria_Actinobacteria_Actinobacteria_Actinobacteridae_Actinomycetales_Corynebacterineae_Nocardiaceae_Rhodococcus_erythropolis_PR4_species:0.1341428805)100:0.0556932094,((SODFM3_id__808135__id__species_Bacteria_Actinobacteria_Actinobacteria_Actinobacteridae_Actinomycetales_Micrococcineae_Dermatophilaceae_Mobilicoccus_pelagius_NBRC_104925_species:0.1360923975,SODFM3_id__1040524__id__species_Bacteria_Actinobacteria_Actinobacteria_Actinobacteridae_Actinomycetales_Pseudonocardineae_Pseudonocardiaceae_Actinomycetospora_chiangmaiensis_DSM_45062_species:0.2876796420)93:0.0406660304,(SODFM3_id__1221078__id__species_Bacteria_Actinobacteria_Actinobacteria_Corynebacteriales_Gordoniaceae_Gordonia_bronchialis_DSM_43247_species:0.0660464486,SODFM3_id__1225813__id__species_Bacteria_Actinobacteria_Actinobacteria_Corynebacteriales_Gordoniaceae_Gordonia_polyisoprenivorans_VH2_species:0.0446661478)100:0.1222679437)94:0.0675479815)99:0.0775800103)83:0.0475420722,(((((SODFM3_id__648126__id__species_Bacteria_Actinobacteria_Actinobacteria_Actinobacteridae_Actinomycetales_Actinopolysporineae_Actinopolysporaceae_Actinopolyspora_mortivallis_HS_1_DSM_44261_species:0.0555405572,(SODFM3_id__1092775__id__species_Bacteria_Actinobacteria_Actinobacteria_Actinobacteridae_Actinomycetales_Pseudonocardineae_Pseudonocardiaceae_Saccharopolyspora_erythraea_NRRL_2338_species:0.0000020047,SODFM3_id__1093472__id__species_Bacteria_Actinobacteria_Actinobacteria_Actinobacteridae_Actinomycetales_Pseudonocardineae_Pseudonocardiaceae_Saccharopolyspora_erythraea_NRRL_2338_species:0.0051138405)100:0.0410662037)100:0.0425150147,(SODFM3_id__1028268__id__species_Bacteria_Actinobacteria_Actinobacteria_Actinobacteridae_Actinomycetales_Pseudonocardineae_Pseudonocardiaceae_Actinoalloteichus_cyanogriseus_DSM_43889_species:0.1138544002,((SODFM3_id__1057938__id__species_Bacteria_Actinobacteria_Actinobacteria_Actinobacteridae_Actinomycetales_Pseudonocardineae_Pseudonocardiaceae_Amycolatopsis_mediterranei_U32_species:0.0475015219,SODFM3_id__1112206__id__species_Bacteria_Actinobacteria_Actinobacteria_Actinobacteridae_Actinomycetales_Pseudonocardineae_Pseudonocardiaceae_Thermocrispum_agreste_DSM_44070_species:0.1400054431)78:0.0322210790,(SODFM3_id__1075279__id__species_Bacteria_Actinobacteria_Actinobacteria_Actinobacteridae_Actinomycetales_Pseudonocardineae_Pseudonocardiaceae_Prauserella_rugosa_NRRL_B2295_species:0.0234177015,SODFM3_id__1086230__id__species_Bacteria_Actinobacteria_Actinobacteria_Actinobacteridae_Actinomycetales_Pseudonocardineae_Pseudonocardiaceae_Saccharomonospora_viridis_DSM_43017_species:0.0291076007)100:0.0496074251)97:0.0899432227)100:0.1178444081)98:0.0355163015,(SODFM3_id__1032613__id__species_Bacteria_Actinobacteria_Actinobacteria_Actinobacteridae_Actinomycetales_Pseudonocardineae_Pseudonocardiaceae_Actinokineospora_inagensis_DSM_44258_species:0.1250309543,((SODFM3_id__1043136__id__species_Bacteria_Actinobacteria_Actinobacteria_Actinobacteridae_Actinomycetales_Pseudonocardineae_Pseudonocardiaceae_Actinosynnema_mirum_DSM_43827_species:0.0556812708,SODFM3_id__1064242__id__species_Bacteria_Actinobacteria_Actinobacteria_Actinobacteridae_Actinomycetales_Pseudonocardineae_Pseudonocardiaceae_Kutzneria_albida_DSM_43870_species:0.0369839922)98:0.0109027305,SODFM3_id__1094793__id__species_Bacteria_Actinobacteria_Actinobacteria_Actinobacteridae_Actinomycetales_Pseudonocardineae_Pseudonocardiaceae_Saccharothrix_espanaensis_DSM_44229_species:0.0324826976)100:0.0742978750)100:0.0405053742)98:0.1208492204,(((((((SODFM3_id__713105__id__species_Bacteria_Actinobacteria_Actinobacteria_Actinobacteridae_Actinomycetales_Frankineae_Cryptosporangiaceae_Cryptosporangium_arvum_DSM_44712_species:0.1990662041,(SODFM3_id__1172541__id__species_Bacteria_Actinobacteria_Actinobacteria_Actinobacteridae_Actinomycetales_Streptosporangineae_Streptosporangiaceae_Streptosporangium_roseum_DSM_43021_species:0.0944716961,SODFM3_id__1177212__id__species_Bacteria_Actinobacteria_Actinobacteria_Actinobacteridae_Actinomycetales_Streptosporangineae_Thermomonosporaceae_Actinomadura_madurae_LIID_AJ290_species:0.0573809865)100:0.0377953810)93:0.0258401394,SODFM3_id__7305356__id__species_Thermophile_Bacteria_Actinobacteria_Actinobacteria_Actinobacteridae_Actinomycetales_Streptosporangineae_Thermomonosporaceae_Thermomonospora_curvata_DSM_43183_species:0.1168789525)94:0.0241109985,(SODFM3_id__748223__id__species_Bacteria_Actinobacteria_Actinobacteria_Actinobacteridae_Actinomycetales_Glycomycineae_Glycomycetaceae_Haloglycomyces_albus_DSM_45210_species:0.1264150209,(SODFM3_id__1116151__id__species_Bacteria_Actinobacteria_Actinobacteria_Actinobacteridae_Actinomycetales_Streptomycineae_Streptomycetaceae_Kitasatospora_setae_KM_6054_species:0.1378992133,SODFM3_id__1121315__id__species_Bacteria_Actinobacteria_Actinobacteria_Actinobacteridae_Actinomycetales_Streptomycineae_Streptomycetaceae_Streptacidiphilus_albus_JL83_species:0.0856305263)100:0.0645268749)90:0.0638825218)88:0.0034256831,SODFM3_id__741495__id__species_Bacteria_Actinobacteria_Actinobacteria_Actinobacteridae_Actinomycetales_Frankineae_Sporichthyaceae_Sporichthya_polymorpha_DSM_43042_species:0.2380909034)96:0.0419569076,SODFM3_id__956174__id__species_Bacteria_Actinobacteria_Actinobacteria_Actinobacteridae_Actinomycetales_Micromonosporineae_Micromonosporaceae_Longispora_albida_DSM_44784_species:0.2165999309)100:0.0691224945,(SODFM3_id__723031__id__species_Bacteria_Actinobacteria_Actinobacteria_Actinobacteridae_Actinomycetales_Frankineae_Frankiaceae_Frankia_alni_ACN14a_species:0.1695339801,(SODFM3_id__796532__id__species_Bacteria_Actinobacteria_Actinobacteria_Actinobacteridae_Actinomycetales_Micrococcineae_Dermatophilaceae_Austwickia_chelonae_NBRC_105200_species:0.2016452136,((SODFM3_id__1130027__id__species_Bacteria_Actinobacteria_Actinobacteria_Actinobacteridae_Actinomycetales_Streptomycineae_Streptomycetaceae_Streptomyces_coelicolor_A32_species:0.0000020047,SODFM3_id__10143943__id__species_Streptomyces_coelicolor_A3_2:0.0000020047)100:0.0248543448,(SODFM3_id__1131601__id__species_Bacteria_Actinobacteria_Actinobacteria_Actinobacteridae_Actinomycetales_Streptomycineae_Streptomycetaceae_Streptomyces_coelicolor_A32_species:0.0000020047,SODFM3_id__10145517__id__species_Streptomyces_coelicolor_A3_2:0.0000020047)100:0.0501658822)100:0.3059105331)86:0.0436596106)86:0.0503718661)95:0.0420093797,SODFM3_id__6810941__id__species_FacultativeIntracellularPathogen_Bacteria_Actinobacteria_Actinobacteria_Actinobacteridae_Actinomycetales_Corynebacterineae_Nocardiaceae_Rhodococcus_hoagii_103S_species:0.3511424789)77:0.0409902232)100:0.1505751106,((SODFM3_id__984912__id__species_Bacteria_Actinobacteria_Actinobacteria_Actinobacteridae_Actinomycetales_Propionibacterineae_Nocardioidaceae_Aeromicrobium_marinum_DSM_15272_species:0.2203284529,SODFM3_id__1015937__id__species_Bacteria_Actinobacteria_Actinobacteria_Actinobacteridae_Actinomycetales_Propionibacterineae_Propionibacteriaceae_Microlunatus_phosphovorus_NM_1_species:0.1508072429)100:0.0714404519,((SODFM3_id__990083__id__species_Bacteria_Actinobacteria_Actinobacteria_Actinobacteridae_Actinomycetales_Propionibacterineae_Nocardioidaceae_Kribbella_flavida_DSM_17836_species:0.0520627018,SODFM3_id__1081522__id__species_Bacteria_Actinobacteria_Actinobacteria_Actinobacteridae_Actinomycetales_Pseudonocardineae_Pseudonocardiaceae_Pseudonocardia_dioxanivorans_CB1190_species:0.1098849485)99:0.0324401343,SODFM3_id__1105244__id__species_Bacteria_Actinobacteria_Actinobacteria_Actinobacteridae_Actinomycetales_Pseudonocardineae_Pseudonocardiaceae_Sciscionella_marina_DSM_45152_species:0.1026162000)100:0.0603704453)99:0.0529158560)91:0.0232751999)86:0.0238882658,(SODFM3_id__799606__id__species_Bacteria_Actinobacteria_Actinobacteria_Actinobacteridae_Actinomycetales_Micrococcineae_Dermatophilaceae_Dermatophilus_congolensis_DSM_44180_species:0.1681026922,SODFM3_id__804546__id__species_Bacteria_Actinobacteria_Actinobacteria_Actinobacteridae_Actinomycetales_Micrococcineae_Dermatophilaceae_Kineosphaera_limosa_NBRC_100340_species:0.1016373148)100:0.1980644745)82:0.0191592922,((((((((SODFM3_id__635925__id__species_Bacteria_Actinobacteria_Actinobacteria_Actinobacteridae_Actinomycetales_Actinomycineae_Actinomycetaceae_Actinobaculum_schaalii_CCUG_27420_species:0.2618169198,(SODFM3_id__639947__id__species_Bacteria_Actinobacteria_Actinobacteria_Actinobacteridae_Actinomycetales_Actinomycineae_Actinomycetaceae_Actinomyces_naeslundii_ATCC27039_species:0.1182607740,SODFM3_id__7052162__id__species_Pathogen_Bacteria_Actinobacteria_Actinobacteria_Actinobacteridae_Actinomycetales_Actinomycineae_Actinomycetaceae_Arcanobacterium_haemolyticum_DSM_20595_species:0.1320180837)54:0.0175476453)52:0.0281598322,SODFM3_id__642381__id__species_Bacteria_Actinobacteria_Actinobacteria_Actinobacteridae_Actinomycetales_Actinomycineae_Actinomycetaceae_Trueperella_pyogenes_TP6375_species:0.1611136159)99:0.0663525652,(SODFM3_id__640559__id__species_Bacteria_Actinobacteria_Actinobacteria_Actinobacteridae_Actinomycetales_Actinomycineae_Actinomycetaceae_Mobiluncus_curtisii_ATCC_43063_species:0.2268880317,(SODFM3_id__644289__id__species_Bacteria_Actinobacteria_Actinobacteria_Actinobacteridae_Actinomycetales_Actinomycineae_Actinomycetaceae_Varibaculum_cambriense_DSM_15806_species:0.0254951877,SODFM3_id__3887130__id__species_Bacteria_Firmicutes_Tissierellia_Urmitella_timonensis_species:0.0524922995)100:0.0824276546)99:0.0375333708)98:0.0412829486,(SODFM3_id__766615__id__species_Bacteria_Actinobacteria_Actinobacteria_Actinobacteridae_Actinomycetales_Micrococcineae_Bogoriellaceae_Georgenia_satyanarayanai_species:0.1517704661,(((SODFM3_id__911044__id__species_Bacteria_Actinobacteria_Actinobacteria_Actinobacteridae_Actinomycetales_Micrococcineae_Promicromonosporaceae_Promicromonospora_sukumoe_327MFSha31_species:0.1075891503,SODFM3_id__912477__id__species_Bacteria_Actinobacteria_Actinobacteria_Actinobacteridae_Actinomycetales_Micrococcineae_Promicromonosporaceae_Promicromonospora_sukumoe_327MFSha31_species:0.0813358070)100:0.0567788803,SODFM3_id__922822__id__species_Bacteria_Actinobacteria_Actinobacteria_Actinobacteridae_Actinomycetales_Micrococcineae_unclassified_Micrococcineae_Ruania_albidiflava_DSM_18029_species:0.0755001925)100:0.0230160819,SODFM3_id__1184617__id__species_Bacteria_Actinobacteria_Actinobacteria_Actinobacteridae_Bifidobacteriales_Bifidobacteriaceae_Alloscardovia_omnicolens_DSM_21503_species:0.2949316569)98:0.0200901684)98:0.0565851827)93:0.0291468246,SODFM3_id__835622__id__species_Bacteria_Actinobacteria_Actinobacteria_Actinobacteridae_Actinomycetales_Micrococcineae_Microbacteriaceae_Agrococcus_lahaulensis_DSM_17612_species:0.1213949821)95:0.0377070535,((((SODFM3_id__763630__id__species_Bacteria_Actinobacteria_Actinobacteria_Actinobacteridae_Actinomycetales_Micrococcineae_Beutenbergiaceae_Beutenbergia_cavernae_DSM_12333_species:0.1162033847,(((SODFM3_id__781223__id__species_Bacteria_Actinobacteria_Actinobacteria_Actinobacteridae_Actinomycetales_Micrococcineae_Cellulomonadaceae_Paraoerskovia_marina_DSM_21750_species:0.0822194023,((SODFM3_id__832766__id__species_Bacteria_Actinobacteria_Actinobacteria_Actinobacteridae_Actinomycetales_Micrococcineae_Jonesiaceae_Jonesia_denitrificans_DSM_20603_species:0.1162054048,SODFM3_id__920496__id__species_Bacteria_Actinobacteria_Actinobacteria_Actinobacteridae_Actinomycetales_Micrococcineae_Sanguibacteraceae_Sanguibacter_keddieii_DSM_10542_species:0.0607898318)100:0.0574910238,SODFM3_id__917499__id__species_Bacteria_Actinobacteria_Actinobacteria_Actinobacteridae_Actinomycetales_Micrococcineae_Promicromonosporaceae_Xylanimonas_cellulosilytica_DSM_15894_species:0.0566860432)83:0.0400045861)83:0.0393387840,SODFM3_id__909026__id__species_Bacteria_Actinobacteria_Actinobacteria_Actinobacteridae_Actinomycetales_Micrococcineae_Promicromonosporaceae_Isoptericola_variabilis_225_species:0.0441950976)75:0.0390847654,SODFM3_id__911446__id__species_Bacteria_Actinobacteria_Actinobacteria_Actinobacteridae_Actinomycetales_Micrococcineae_Promicromonosporaceae_Promicromonospora_sukumoe_327MFSha31_species:0.1600726485)79:0.0797745561)100:0.1337350842,((((SODFM3_id__837370__id__species_Bacteria_Actinobacteria_Actinobacteria_Actinobacteridae_Actinomycetales_Micrococcineae_Microbacteriaceae_Agromyces_subbeticus_DSM_16689_species:0.0449760368,((((SODFM3_id__841771__id__species_Bacteria_Actinobacteria_Actinobacteria_Actinobacteridae_Actinomycetales_Micrococcineae_Microbacteriaceae_Cryobacterium_arcticum_species:0.0747270337,SODFM3_id__870466__id__species_Bacteria_Actinobacteria_Actinobacteria_Actinobacteridae_Actinomycetales_Micrococcineae_Microbacteriaceae_Herbiconiux_sp_YR403_species:0.0515938744)77:0.0260564661,SODFM3_id__844720__id__species_Bacteria_Actinobacteria_Actinobacteria_Actinobacteridae_Actinomycetales_Micrococcineae_Microbacteriaceae_Cryobacterium_sp_MLB_32_species:0.0675848573)99:0.0274572277,SODFM3_id__862701__id__species_Bacteria_Actinobacteria_Actinobacteria_Actinobacteridae_Actinomycetales_Micrococcineae_Microbacteriaceae_Glaciibacter_superstes_DSM_21135_species:0.0608879338)94:0.0402360877,SODFM3_id__886807__id__species_Bacteria_Actinobacteria_Actinobacteria_Actinobacteridae_Actinomycetales_Micrococcineae_Microbacteriaceae_Salinibacterium_amurskyense_JCM12362_species:0.0755968368)93:0.0274688405)100:0.0689426368,((SODFM3_id__842722__id__species_Bacteria_Actinobacteria_Actinobacteria_Actinobacteridae_Actinomycetales_Micrococcineae_Microbacteriaceae_Cryobacterium_arcticum_species:0.0955997663,SODFM3_id__869952__id__species_Bacteria_Actinobacteria_Actinobacteria_Actinobacteridae_Actinomycetales_Micrococcineae_Microbacteriaceae_Herbiconiux_sp_YR403_species:0.0718394962)100:0.0484430701,SODFM3_id__919294__id__species_Bacteria_Actinobacteria_Actinobacteria_Actinobacteridae_Actinomycetales_Micrococcineae_Sanguibacteraceae_Sanguibacter_keddieii_DSM_10542_species:0.1522112615)100:0.0568335610)88:0.0285502943,(SODFM3_id__839401__id__species_Bacteria_Actinobacteria_Actinobacteria_Actinobacteridae_Actinomycetales_Micrococcineae_Microbacteriaceae_Agromyces_subbeticus_DSM_16689_species:0.0769674833,SODFM3_id__882748__id__species_Bacteria_Actinobacteria_Actinobacteria_Actinobacteridae_Actinomycetales_Micrococcineae_Microbacteriaceae_Microbacterium_paraoxydans_DSM15019_species:0.1108371049)100:0.1054602866)76:0.0306978282,SODFM3_id__879103__id__species_Bacteria_Actinobacteria_Actinobacteria_Actinobacteridae_Actinomycetales_Micrococcineae_Microbacteriaceae_Leucobacter_chromiiresistens_JG_31_species:0.0939050433)93:0.0263016846)75:0.0434760335,(SODFM3_id__853820__id__species_Bacteria_Actinobacteria_Actinobacteria_Actinobacteridae_Actinomycetales_Micrococcineae_Microbacteriaceae_Curtobacterium_BH211_species:0.0096566957,SODFM3_id__857842__id__species_Bacteria_Actinobacteria_Actinobacteria_Actinobacteridae_Actinomycetales_Micrococcineae_Microbacteriaceae_Curtobacterium_flaccumfaciens_UCD_AKU_species:0.0652330490)100:0.1300358073)54:0.0154644822,SODFM3_id__880688__id__species_Bacteria_Actinobacteria_Actinobacteria_Actinobacteridae_Actinomycetales_Micrococcineae_Microbacteriaceae_Microbacterium_paraoxydans_DSM15019_species:0.1267763804)61:0.0136059752)76:0.0624279554,((((SODFM3_id__770191__id__species_Bacteria_Actinobacteria_Actinobacteria_Actinobacteridae_Actinomycetales_Micrococcineae_Brevibacteriaceae_Brevibacterium_linens_ATCC19391_species:0.2174118932,SODFM3_id__1234708__id__species_Bacteria_Actinobacteria_Actinobacteria_Micrococcales_Micrococcaceae_Rothia_dentocariosa_ATCC_17931_species:0.1250945199)74:0.0315868942,SODFM3_id__897168__id__species_Bacteria_Actinobacteria_Actinobacteria_Actinobacteridae_Actinomycetales_Micrococcineae_Micrococcaceae_Kocuria_rhizophila_DC2201_species:0.1581769440)90:0.0785218919,((((((SODFM3_id__782484__id__species_Bacteria_Actinobacteria_Actinobacteria_Actinobacteridae_Actinomycetales_Micrococcineae_Dermabacteraceae_Brachybacterium_faecium_DSM_4810_species:0.0102624764,SODFM3_id__784344__id__species_Bacteria_Actinobacteria_Actinobacteria_Actinobacteridae_Actinomycetales_Micrococcineae_Dermabacteraceae_Brachybacterium_faecium_DSM_4810_species:0.0000020047)100:0.0426257627,SODFM3_id__896334__id__species_Bacteria_Actinobacteria_Actinobacteria_Actinobacteridae_Actinomycetales_Micrococcineae_Micrococcaceae_Citricoccus_muralis_species:0.0279893362)100:0.0192548133,SODFM3_id__899691__id__species_Bacteria_Actinobacteria_Actinobacteria_Actinobacteridae_Actinomycetales_Micrococcineae_Micrococcaceae_Micrococcus_luteus_NCTC_2665_species:0.0183730018)100:0.0414083657,SODFM3_id__927787__id__species_Bacteria_Actinobacteria_Actinobacteria_Actinobacteridae_Actinomycetales_Micrococcineae_Yaniellaceae_Yaniella_halotolerans_DSM_15476_species:0.0597966273)100:0.0496474765,SODFM3_id__902033__id__species_Bacteria_Actinobacteria_Actinobacteria_Actinobacteridae_Actinomycetales_Micrococcineae_Micrococcaceae_Nesterenkonia_alba_DSM_19423_species:0.1242424295)98:0.0508470399,((SODFM3_id__866219__id__species_Bacteria_Actinobacteria_Actinobacteria_Actinobacteridae_Actinomycetales_Micrococcineae_Microbacteriaceae_Gulosibacter_molinativorax_DSM_13485_species:0.0478102776,SODFM3_id__1233465__id__species_Bacteria_Actinobacteria_Actinobacteria_Micrococcales_Microbacteriaceae_Zimmermannella_faecalis_ATCC_13722_species:0.0274680535)100:0.2925621989,(SODFM3_id__889154__id__species_Bacteria_Actinobacteria_Actinobacteria_Actinobacteridae_Actinomycetales_Micrococcineae_Micrococcaceae_Acaricomes_phytoseiuli_DSM_14247_species:0.1112989902,(SODFM3_id__891635__id__species_Bacteria_Actinobacteria_Actinobacteria_Actinobacteridae_Actinomycetales_Micrococcineae_Micrococcaceae_Arthrobacter_phenanthrenivorans_Sphe3_species:0.0310736289,SODFM3_id__6815284__id__species_FishPathogen_Bacteria_Actinobacteria_Actinobacteria_Actinobacteridae_Actinomycetales_Micrococcineae_Micrococcaceae_Renibacterium_salmoninarum_ATCC_33209_species:0.0410881586)100:0.0889410198)100:0.0261859741)97:0.0207698212)72:0.0270315717)91:0.0331831455,SODFM3_id__1231047__id__species_Bacteria_Actinobacteria_Actinobacteria_Micrococcales_Microbacteriaceae_Candidatus_Rhodoluna_lacicola_MWH_Ta8_Sequence_finished_Aug_2010_species:0.2695849348)97:0.0187304122)75:0.0508154298,(((SODFM3_id__675341__id__species_Bacteria_Actinobacteria_Actinobacteria_Actinobacteridae_Actinomycetales_Corynebacterineae_Mycobacteriaceae_Amycolicicoccus_subflavus_DQS3_9A1_species:0.0320455990,(SODFM3_id__690159__id__species_Bacteria_Actinobacteria_Actinobacteria_Actinobacteridae_Actinomycetales_Corynebacterineae_Nocardiaceae_Rhodococcus_erythropolis_PR4_species:0.0647474886,(SODFM3_id__6810947__id__species_FacultativeIntracellularPathogen_Bacteria_Actinobacteria_Actinobacteria_Actinobacteridae_Actinomycetales_Corynebacterineae_Nocardiaceae_Rhodococcus_hoagii_103S_species:0.0000020047,SODFM3_id__6810993__id__species_FacultativeIntracellularPathogen_Bacteria_Actinobacteria_Actinobacteria_Actinobacteridae_Actinomycetales_Corynebacterineae_Nocardiaceae_Rhodococcus_hoagii_103S_species:0.0050653580)100:0.0693330694)100:0.0551064239)100:0.1042498580,((SODFM3_id__760111__id__species_Bacteria_Actinobacteria_Actinobacteria_Actinobacteridae_Actinomycetales_Kineosporiineae_Kineosporiaceae_Kineococcus_radiotolerans_SRS30216_species:0.0714169601,(SODFM3_id__773246__id__species_Bacteria_Actinobacteria_Actinobacteria_Actinobacteridae_Actinomycetales_Micrococcineae_Cellulomonadaceae_Actinotalea_ferrariae_CF5_4_species:0.0778606381,SODFM3_id__778042__id__species_Bacteria_Actinobacteria_Actinobacteria_Actinobacteridae_Actinomycetales_Micrococcineae_Cellulomonadaceae_Cellulomonas_flavigena_DSM_20109_species:0.0784186610)93:0.0719298054)77:0.0727042100,(SODFM3_id__790229__id__species_Bacteria_Actinobacteria_Actinobacteria_Actinobacteridae_Actinomycetales_Micrococcineae_Dermacoccaceae_Demetria_terragena_DSM_11295_species:0.1308222383,SODFM3_id__792597__id__species_Bacteria_Actinobacteria_Actinobacteria_Actinobacteridae_Actinomycetales_Micrococcineae_Dermacoccaceae_Dermacoccus_nishinomiyaensis_M25_species:0.3036713672)100:0.0483079522)51:0.0227879865)59:0.0356403000,(((SODFM3_id__786958__id__species_Bacteria_Actinobacteria_Actinobacteria_Actinobacteridae_Actinomycetales_Micrococcineae_Dermabacteraceae_Dermabacter_hominis_1368_species:0.1232673703,(((SODFM3_id__848900__id__species_Bacteria_Actinobacteria_Actinobacteria_Actinobacteridae_Actinomycetales_Micrococcineae_Microbacteriaceae_Cryocola_sp_340MFSha31_species:0.0047284658,SODFM3_id__872343__id__species_Bacteria_Actinobacteria_Actinobacteria_Actinobacteridae_Actinomycetales_Micrococcineae_Microbacteriaceae_Humibacter_albus_DSM_18994_species:0.0733774979)95:0.0408531322,(SODFM3_id__858814__id__species_Bacteria_Actinobacteria_Actinobacteria_Actinobacteridae_Actinomycetales_Micrococcineae_Microbacteriaceae_Curtobacterium_ginsengisoli_DSM_22003_species:0.0316174249,(SODFM3_id__883498__id__species_Bacteria_Actinobacteria_Actinobacteria_Actinobacteridae_Actinomycetales_Micrococcineae_Microbacteriaceae_Rathayibacter_toxicus_WAC3373_species:0.1016980328,SODFM3_id__7175559__id__species_PlantPathogen_Bacteria_Actinobacteria_Actinobacteria_Actinobacteridae_Actinomycetales_Micrococcineae_Microbacteriaceae_Clavibacter_michiganensis_subsp_michiganensis_NCPPB_382_species:0.0387864040)99:0.0240054014)99:0.0234181662)92:0.0059184761,SODFM3_id__875881__id__species_Bacteria_Actinobacteria_Actinobacteria_Actinobacteridae_Actinomycetales_Micrococcineae_Microbacteriaceae_Leifsonia_xyli_cynodontis_DSM46306_species:0.0537349327)100:0.0829117718)93:0.0428003948,SODFM3_id__1061617__id__species_Bacteria_Actinobacteria_Actinobacteria_Actinobacteridae_Actinomycetales_Pseudonocardineae_Pseudonocardiaceae_Jiangella_gansuensis_DSM_44835_species:0.1341437576)88:0.0218028430,(SODFM3_id__1027958__id__species_Bacteria_Actinobacteria_Actinobacteria_Actinobacteridae_Actinomycetales_Pseudonocardineae_Pseudonocardiaceae_Actinoalloteichus_cyanogriseus_DSM_43889_species:0.0851603315,((SODFM3_id__1138149__id__species_Bacteria_Actinobacteria_Actinobacteria_Actinobacteridae_Actinomycetales_Streptosporangineae_Nocardiopsaceae_Marinactinospora_thermotolerans_DSM_45154_species:0.0453564751,SODFM3_id__1147630__id__species_Bacteria_Actinobacteria_Actinobacteria_Actinobacteridae_Actinomycetales_Streptosporangineae_Nocardiopsaceae_Thermobifida_fusca_YX_species:0.0257139879)97:0.0348415264,SODFM3_id__1144075__id__species_Bacteria_Actinobacteria_Actinobacteria_Actinobacteridae_Actinomycetales_Streptosporangineae_Nocardiopsaceae_Nocardiopsis_alba_ATCC_BAA_2165_species:0.1556442229)70:0.0706471849)71:0.0441855398)87:0.0506335569)43:0.0370242692)94:0.0552006016)95:0.0849785863,((SODFM3_id__814895__id__species_Bacteria_Actinobacteria_Actinobacteria_Actinobacteridae_Actinomycetales_Micrococcineae_Intrasporangiaceae_Intrasporangium_calvum_DSM_43043_species:0.0156321821,SODFM3_id__825306__id__species_Bacteria_Actinobacteria_Actinobacteria_Actinobacteridae_Actinomycetales_Micrococcineae_Intrasporangiaceae_Terracoccus_luteus_species:0.0366708176)100:0.1587149280,SODFM3_id__819565__id__species_Bacteria_Actinobacteria_Actinobacteria_Actinobacteridae_Actinomycetales_Micrococcineae_Intrasporangiaceae_Ornithinimicrobium_pekingense_DSM_21552_species:0.2101807635)99:0.0873806981)100:0.0563314543,(SODFM3_id__1009762__id__species_Bacteria_Actinobacteria_Actinobacteria_Actinobacteridae_Actinomycetales_Propionibacterineae_Nocardioidaceae_Propionicicella_superfundia_DSM_22317_species:0.1472667319,SODFM3_id__1013882__id__species_Bacteria_Actinobacteria_Actinobacteria_Actinobacteridae_Actinomycetales_Propionibacterineae_Propionibacteriaceae_Aestuariimicrobium_kwangyangense_DSM_21549_species:0.1257525235)100:0.0741479500)92:0.0331505245,SODFM3_id__1020978__id__species_Bacteria_Actinobacteria_Actinobacteria_Actinobacteridae_Actinomycetales_Propionibacterineae_Propionibacteriaceae_Propionibacterium_acnes_KPA171202_species:0.1536853534)95:0.0273279813,((SODFM3_256_PDB__1bs3:0.0000020047,SODFM3_id__1023638__id__species_Bacteria_Actinobacteria_Actinobacteria_Actinobacteridae_Actinomycetales_Propionibacterineae_Propionibacteriaceae_Propionibacterium_freudenreichii_freudenreichii_species:0.0000020047)100:0.1639448799,SODFM3_id__1025454__id__species_Bacteria_Actinobacteria_Actinobacteria_Actinobacteridae_Actinomycetales_Propionibacterineae_Propionibacteriaceae_Propionimicrobium_lymphophilum_DSM_4903_species:0.1691225607)100:0.0641501038)100:0.2403448784)100:0.2379861388,((SODFM1_id__7803303__id__species_Eukaryota_Fungi_Dikarya_Basidiomycota_Rhodotorula_toruloides_NP11_RHOziaDV1_species:0.7411398698,((((((((((SODFM1_id__7806343__id__species_Eukaryota_Fungi_Dikarya_Basidiomycota_Rhodotorula_toruloides_NP11_RHOziaDV1_species:0.3007087095,SODFM5_id__7789720__id__species_Eukaryota_Fungi_Dikarya_Basidiomycota_Puccinia_striiformis_93210__species:0.4466012366)99:0.1071902049,SODFM5_id__7775576__id__species_Eukaryota_Fungi_Dikarya_Basidiomycota_Cryptococcus_neoformans_grubii_H99_CNA3_species:0.2494248598)94:0.0781959747,((SODFM5_id__7778660__id__species_Eukaryota_Fungi_Dikarya_Basidiomycota_Kalmanozyma_brasiliensis_GHG001_PSEUBRA1_species:0.0000025206,(SODFM5_id__7810080__id__species_Eukaryota_Fungi_Dikarya_Basidiomycota_Sporisorium_reilianum_reilianum_version2_species:0.0195511123,SODFM5_id__7816896__id__species_Eukaryota_Fungi_Dikarya_Basidiomycota_Ustilago_maydis_521_2_species:0.0000020047)83:0.0146183906)100:0.2907170471,(SODFM5_id__7779259__id__species_Eukaryota_Fungi_Dikarya_Basidiomycota_Kalmanozyma_brasiliensis_GHG001_PSEUBRA1_species:0.0231382317,(SODFM5_id__7812976__id__species_Eukaryota_Fungi_Dikarya_Basidiomycota_Sporisorium_reilianum_reilianum_version2_species:0.0436684563,SODFM5_id__7816187__id__species_Eukaryota_Fungi_Dikarya_Basidiomycota_Ustilago_maydis_521_2_species:0.0366304440)100:0.0221927999)100:0.1327904335)98:0.0505077516)99:0.1763963280,(((((((((((((((((((SODFM5_146_PDB__1pm9:0.0052386891,SODFM5_181_PDB__2gds:0.0000020047)97:0.0000023562,SODFM5_167_PDB__1n0n:0.0051727702)85:0.0051669892,((((((((SODFM5_149_PDB__1ap6:0.0000020047,SODFM5_151_PDB__1szx:0.0051691432)99:0.0000020047,SODFM5_163_PDB__1zuq:0.0051700456)77:0.0033122617,SODFM5_230_PDB__2adp:0.0000020047)29:0.0018537545,(SODFM5_155_PDB__1var:0.0051895071,((SODFM5_162_PDB__1luw:0.0051686363,SODFM5_177_PDB__5t30:0.0041524413)30:0.0009460565,SODFM5_id__8487518__id__species_Eukaryota_Metazoa_Chordata_Craniata_Vertebrata_Euteleostomi_Mammalia_Homo_sapiens_GRCh38p12_species:0.0000020047)15:0.0000020047)14:0.0000020047)16:0.0000020047,((SODFM5_157_PDB__1zsp:0.0051719779,SODFM5_166_PDB__2p4k:0.0000029777)95:0.0051656163,SODFM5_172_PDB__1zte:0.0000020047)88:0.0051680944)8:0.0000020047,(SODFM5_153_PDB__2qka:0.0052409648,SODFM5_158_PDB__2qkc:0.0000020047)60:0.0052388819)6:0.0000020047,SODFM5_168_PDB__3c3s:0.0052398788)6:0.0000020047,SODFM5_161_PDB__3c3t:0.0052397495)8:0.0000020047)14:0.0000020047,SODFM5_176_PDB__1ja8:0.0051721816)9:0.0000020047,SODFM5_175_PDB__1pl4:0.0051689070)12:0.0000020047,SODFM5_150_PDB__1n0j:0.0000020047)14:0.0000020047,SODFM5_156_PDB__1qnm:0.0051704494)14:0.0000020047,SODFM5_164_PDB__1em1:0.0051710203)27:0.0000020047,(SODFM5_id__8487516__id__species_Eukaryota_Metazoa_Chordata_Craniata_Vertebrata_Euteleostomi_Mammalia_Homo_sapiens_GRCh38p12_species:0.0000000000,SODFM5_id__8487519__id__species_Eukaryota_Metazoa_Chordata_Craniata_Vertebrata_Euteleostomi_Mammalia_Homo_sapiens_GRCh38p12_species:0.0000000000):0.0000020047)100:0.0000020047,(SODFM5_id__8464853__id__species_Eukaryota_Metazoa_Chordata_Craniata_Vertebrata_Euteleostomi_Mammalia_Homo_sapiens_GRCh38p12_species:0.0000020047,SODFM5_id__8466927__id__species_Eukaryota_Metazoa_Chordata_Craniata_Vertebrata_Euteleostomi_Mammalia_Homo_sapiens_GRCh38p12_species:0.0000020047)99:0.0000020047)100:0.0496467155,SODFM5_id__8594686__id__species_Eukaryota_Metazoa_Chordata_Craniata_Vertebrata_Euteleostomi_Mammalia_Mus_musculus_GRCm38p6_species:0.0233736708)100:0.0090052840,SODFM5_id__8659651__id__species_Eukaryota_Metazoa_Chordata_Craniata_Vertebrata_Euteleostomi_Mammalia_Ornithorhynchus_anatinus_501_species:0.0397834872)100:0.0328997585,(SODFM5_id__8351169__id__species_Eukaryota_Metazoa_Chordata_Craniata_Vertebrata_Euteleostomi_Archelosauria_Aquila_chrysaetos_canadensis_102_species:0.0099807015,(SODFM5_id__8363905__id__species_Eukaryota_Metazoa_Chordata_Craniata_Vertebrata_Euteleostomi_Archelosauria_Terrapene_mexicana_triunguis2_species:0.0754830593,SODFM5_id__8442549__id__species_Eukaryota_Metazoa_Chordata_Craniata_Vertebrata_Euteleostomi_Lepidosauria_Pseudonaja_textilis_EBS10Xv2PRI_species:0.0534113486)85:0.0161766497)85:0.0346577326)100:0.0352764138,(((SODFM5_id__8200114__id__species_Eukaryota_Metazoa_Chordata_Craniata_Vertebrata_Chondrichthyes_Elasmobranchii_Rhincodon_typus_ASM164234v2_species:0.0703144727,SODFM5_id__8226145__id__species_Eukaryota_Metazoa_Chordata_Craniata_Vertebrata_Chondrichthyes_Holocephali_Callorhinchus_milii_613_species:0.0751997355)92:0.0296648557,SODFM5_id__8406562__id__species_Eukaryota_Metazoa_Chordata_Craniata_Vertebrata_Euteleostomi_Coelacanthiformes_Latimeria_chalumnae_LatCha1_species:0.0806687914)87:0.0177358628,(SODFM5_id__8278340__id__species_Eukaryota_Metazoa_Chordata_Craniata_Vertebrata_Euteleostomi_Amphibia_Xenopus_laevis_v2_species:0.0236167905,(SODFM5_id__8323741__id__species_Eukaryota_Metazoa_Chordata_Craniata_Vertebrata_Euteleostomi_Amphibia_Xenopus_laevis_v2_species:0.0000020047,SODFM5_id__8323743__id__species_Eukaryota_Metazoa_Chordata_Craniata_Vertebrata_Euteleostomi_Amphibia_Xenopus_laevis_v2_species:0.0000020047)100:0.0335425616)100:0.0395480704)87:0.0156424096)100:0.0977101634,SODFM5_id__8163869__id__species_Eukaryota_Metazoa_Chordata_Cephalochordata_Branchiostoma_belcheri_Haploidv18h27_species:0.0930559150)77:0.0430866872,SODFM5_id__8701020__id__species_Eukaryota_Metazoa_Cnidaria_Exaiptasia_pallida_Aiptasia_1_1_species:0.2009189630)50:0.0268582322,((((((SODFM5_147_PDB__3dc6:0.0000020047,SODFM5_id__8803867__id__species_Eukaryota_Metazoa_Ecdysozoa_Nematoda_Caenorhabditis_elegans_WBcel235_species:0.0000020047)100:0.0385276869,(((SODFM5_169_PDB__6elk:0.0051264219,(SODFM5_179_PDB__6qzm:0.0051279037,(SODFM5_186_PDB__6s0d:0.0051246836,SODFM5_194_PDB__6qzn:0.0051246392)100:0.0000020047)96:0.0000020047)91:0.0000020047,SODFM5_174_PDB__4x9q:0.0000020047)97:0.0000020047,SODFM5_id__8817627__id__species_Eukaryota_Metazoa_Ecdysozoa_Nematoda_Caenorhabditis_elegans_WBcel235_species:0.0000020047)100:0.0741882947)100:0.1469142833,SODFM5_id__8748374__id__species_Eukaryota_Metazoa_Ecdysozoa_Arthropoda_Apis_mellifera_AmelHAv31_species:0.2408500559)99:0.0698576832,((SODFM5_id__8684003__id__species_Eukaryota_Metazoa_Chordata_Tunicata_Ciona_intestinalis_KH_species:0.2534726201,(SODFM5_id__8728230__id__species_Eukaryota_Metazoa_Cnidaria_Hydra_vulgaris_Hydra_RP_1_species:0.2509695956,((SODFM5_id__8773426__id__species_Eukaryota_Metazoa_Ecdysozoa_Arthropoda_Dinothrombium_tinctorium_ASM367599v1_species:0.0000020047,SODFM5_id__8774776__id__species_Eukaryota_Metazoa_Ecdysozoa_Arthropoda_Dinothrombium_tinctorium_ASM367599v1_species:0.0000020047)100:0.2591580365,SODFM5_id__8956085__id__species_Eukaryota_Metazoa_Lophotrochozoa_Annelida_Helobdella_robusta_v1_species:0.1469063519)60:0.0635738414)46:0.0139303322)67:0.0241192758,(SODFM5_id__8901693__id__species_Eukaryota_Metazoa_Echinodermata_Acanthaster_planci_OKI_Apl_1_species:0.2208259188,(SODFM5_id__9029722__id__species_Eukaryota_Metazoa_Lophotrochozoa_Mollusca_Octopus_bimaculoides_v2_0_species:0.1972436287,SODFM5_id__9076759__id__species_Eukaryota_Metazoa_Lophotrochozoa_Rotifera_Brachionus_plicatilis_Brachionus_plicatilis_HYR1_species:0.2875538599)91:0.0457115392)67:0.0107025976)73:0.0324147877)67:0.0136597083,SODFM5_id__8991455__id__species_Eukaryota_Metazoa_Lophotrochozoa_Brachiopoda_Lingula_anatina_LinAna2_species:0.3322174119)45:0.0092853939,((((((SODFM5_id__5520944__id__species_Bacteria_Proteobacteria_Gammaproteobacteria_Enterobacteriales_Enterobacteriaceae_Halyomorpha_halys_symbiont_species:0.0000020047,SODFM5_id__5520945__id__species_Bacteria_Proteobacteria_Gammaproteobacteria_Enterobacteriales_Enterobacteriaceae_Halyomorpha_halys_symbiont_species:0.0000020047)100:0.2799003259,SODFM5_id__9015607__id__species_Eukaryota_Metazoa_Lophotrochozoa_Elysia_chlorotica_ElyChl2_species:0.2368927476)67:0.0332229908,(SODFM5_id__9111752__id__species_Eukaryota_Metazoa_Placozoa_Trichoplax_adhaerens_v1_species:0.2224752260,(SODFM5_id__9215902__id__species_Eukaryota_Metazoa_Porifera_Amphimedon_queenslandica_v1_species:0.2374220333,((((SODFM5_id__9432092__id__species_Eukaryota_Stramenopiles_Bacillariophyta_Bacillariophyceae_Fistulifera_solaris_species:0.0080321965,SODFM5_id__9433631__id__species_Eukaryota_Stramenopiles_Bacillariophyta_Bacillariophyceae_Fistulifera_solaris_species:0.0180648007)100:0.1544961205,(SODFM5_id__9469208__id__species_Eukaryota_Stramenopiles_Bacillariophyta_Bacillariophyceae_Pseudonitzschia_multistriata_species:0.2472894946,(SODFM5_id__9508550__id__species_Eukaryota_Stramenopiles_Bacillariophyta_Coscinodiscophyceae_Thalassiosira_oceanica_ThaOc_1_species:0.1086702089,SODFM5_id__9517218__id__species_Eukaryota_Stramenopiles_Bacillariophyta_Coscinodiscophyceae_Thalassiosira_pseudonana_CCMP1335_ASM14940v2_species:0.0853507767)100:0.1297451142)99:0.0733531893)98:0.0204981592,SODFM5_id__9456546__id__species_Eukaryota_Stramenopiles_Bacillariophyta_Bacillariophyceae_Phaeodactylum_tricornutum_CCAP10551_ASM15095v2_species:0.2182785423)100:0.1206082550,SODFM5_id__9607441__id__species_Eukaryota_Stramenopiles_Pelagophyceae_Aureococcus_anophagefferens_v1_species:0.2752873834)100:0.1178053989)94:0.0368473288)49:0.0270539377)64:0.0256612784,(SODFM5_id__9172763__id__species_Eukaryota_Metazoa_Platyhelminthes_Schistocephalus_solidus_NST_G2_0011_upd_species:0.2096374612,SODFM5_id__9197604__id__species_Eukaryota_Metazoa_Platyhelminthes_Schistosoma_curassoni_Dakar_0011_upd_species:0.1430054837)97:0.0763455748)55:0.0092440441,SODFM5_id__8824314__id__species_Eukaryota_Metazoa_Ecdysozoa_Nematoda_Trichinella_patagoniensis_T12_ISS2496_r1_species:0.2783133417)56:0.0366113197,((SODFM5_id__8843655__id__species_Eukaryota_Metazoa_Ecdysozoa_Scalidophora_Priapulus_caudatus_501_species:0.2177011602,SODFM5_id__8919986__id__species_Eukaryota_Metazoa_Hemichordata_Saccoglossus_kowalevskii_Skow_11_species:0.2120548895)95:0.0776701177,(SODFM5_id__8871070__id__species_Eukaryota_Metazoa_Ecdysozoa_Tardigrada_Hypsibius_dujardini_nHd_31_species:0.2722935414,(((SODFM5_id__9138622__id__species_Eukaryota_Metazoa_Platyhelminthes_Macrostomum_lignano_Mlig_3_7_species:0.0000020047,SODFM5_id__9166447__id__species_Eukaryota_Metazoa_Platyhelminthes_Macrostomum_lignano_Mlig_3_7_species:0.0050045571)99:0.0000020595,SODFM5_id__9162063__id__species_Eukaryota_Metazoa_Platyhelminthes_Macrostomum_lignano_Mlig_3_7_species:0.0050089384)100:0.2057371992,SODFM5_id__9622204__id__species_Eukaryota_Stramenopiles_Phaeophyceae_Ectocarpus_siliculosus_ASM31002v1_species:0.3492203802)95:0.0677912910)41:0.0353654783)31:0.0251048502)52:0.0128851946)21:0.0113121483)95:0.0747642700,(SODFM5_id__7620811__id__species_Eukaryota_Choanoflagellida_Monosiga_brevicollis_MX1V1_species:0.2058434044,SODFM5_id__7625179__id__species_Eukaryota_Choanoflagellida_Salpingoeca_rosetta_proterospongia_ATCC50818_species:0.0791913108)100:0.1122601905)90:0.0423215565,((((SODFM5_id__7824093__id__species_Eukaryota_Fungi_FungiIncertaeSedis_Blastocladiomycota_Allomyces_macrogynus_ATCC38327_A_macrogynus_V3_species:0.1981682550,SODFM5_id__7849928__id__species_Eukaryota_Fungi_FungiIncertaeSedis_Blastocladiomycota_Catenaria_anguillulae_PL171_Catan2_species:0.0321538667)100:0.1360942047,((SODFM5_id__7934042__id__species_Eukaryota_Fungi_FungiIncertaeSedis_Mucoromycota_Diversispora_versiformis_Glomus_Soap2v31nrfa_species:0.1416532624,(SODFM5_id__7949127__id__species_Eukaryota_Fungi_FungiIncertaeSedis_Mucoromycota_Gigaspora_rosea_ASM355032v1_species:0.0764077639,SODFM5_id__8009258__id__species_Eukaryota_Fungi_FungiIncertaeSedis_Mucoromycota_Rhizophagus_irregularis_DAOM_181602_197198_ASM43914v3_species:0.1076313149)100:0.0221408228)100:0.0984399861,SODFM5_id__7992120__id__species_Eukaryota_Fungi_FungiIncertaeSedis_Mucoromycota_Mortierella_elongata_AG77v2_species:0.2981374576)82:0.0317136073)49:0.0318520276,((SODFM5_id__8050831__id__species_Eukaryota_Fungi_FungiIncertaeSedis_Zoopagomycota_Basidiobolus_meristosporus_CBS93173_Basme2finSC_species:0.0580827338,SODFM5_id__8052519__id__species_Eukaryota_Fungi_FungiIncertaeSedis_Zoopagomycota_Basidiobolus_meristosporus_CBS93173_Basme2finSC_species:0.0765990088)100:0.1113709156,SODFM5_id__8071171__id__species_Eukaryota_Fungi_FungiIncertaeSedis_Zoopagomycota_Conidiobolus_coronatus_NRRL28638_species:0.1396332635)57:0.0430337938)91:0.0269027758,SODFM5_id__7859377__id__species_Eukaryota_Fungi_FungiIncertaeSedis_Chytridiomycota_Batrachochytrium_dendrobatidis_JAM81_v1_species:0.2337140509)78:0.0151861578)70:0.0285943536)68:0.0341113188,((((((((((SODFM5_227_PDB__4c7u:0.0049914607,(SODFM5_id__9744244__id__species_Eukaryota_Viridiplantae_Streptophyta_Arabidopsis_thaliana_TAIR10_1_species:0.0000020047,SODFM5_id__9773036__id__species_Eukaryota_Viridiplantae_Streptophyta_Arabidopsis_thaliana_TAIR10_1_species:0.0000020047)100:0.0000020047)100:0.0900228925,(SODFM5_id__9775520__id__species_Eukaryota_Viridiplantae_Streptophyta_Arabidopsis_thaliana_TAIR10_1_species:0.2137420869,(SODFM5_id__9881021__id__species_Eukaryota_Viridiplantae_Streptophyta_Oryza_sativa_Japonica_Build4_species:0.0394025741,(SODFM5_id__9946408__id__species_Eukaryota_Viridiplantae_Streptophyta_Zea_mays_B73_RefGen_v4_species:0.0212085772,SODFM5_id__9948312__id__species_Eukaryota_Viridiplantae_Streptophyta_Zea_mays_B73_RefGen_v4_species:0.0051419169)100:0.0302602407)100:0.1358821440)96:0.0118827746)100:0.0942500419,(SODFM5_id__9866929__id__species_Eukaryota_Viridiplantae_Streptophyta_Marchantia_polymorpha_liverwort_species:0.1769563196,SODFM5_id__9944747__id__species_Eukaryota_Viridiplantae_Streptophyta_Physcomitrella_patens_PhypaV3_species:0.1284480012)100:0.0612379914)100:0.0726858996,SODFM5_id__9799683__id__species_Eukaryota_Viridiplantae_Streptophyta_Chara_braunii_Cbr_1_species:0.2748706974)100:0.1486960309,(((SODFM5_id__7451220__id__species_Eukaryota_Alveolata_Ciliophora_Intramacronucleata_Spirotrichea_Oxytrichidae_Stylonychia_lemnae_species:0.1362075869,SODFM5_id__10033656__id__species_Macronucleus_Eukaryota_Alveolata_Ciliophora_Intramacronucleata_Spirotrichea_Oxytrichidae_Oxytricha_trifallax_species:0.0845226161)100:0.8154698466,(SODFM5_id__9714371__id__species_Eukaryota_Viridiplantae_Chlorophyta_Trebouxiophyceae_Auxenochlorella_protothecoides_ASM73321v1_species:0.3171452563,(SODFM5_id__9722287__id__species_Eukaryota_Viridiplantae_Chlorophyta_Trebouxiophyceae_Chlorella_variabilis_v1_species:0.1602332266,SODFM5_id__9739489__id__species_Eukaryota_Viridiplantae_Chlorophyta_Trebouxiophyceae_Micractinium_conductrix_ASM224581v2_species:0.1984072348)98:0.0969112967)73:0.0344224229)51:0.0349200221,SODFM5_id__9838551__id__species_Eukaryota_Viridiplantae_Streptophyta_Klebsormidium_nitens_ASM70883v1_species:0.2467434931)72:0.0237988940)67:0.0480800519,((SODFM5_id__7910351__id__species_Eukaryota_Fungi_FungiIncertaeSedis_Microsporidia_Mitosporidium_daphniae_UGP1_species:0.3753803882,SODFM5_id__9554152__id__species_Eukaryota_Stramenopiles_Oomycetes_Albugo_candida_AcNc2_species:0.1593714182)99:0.0731290185,SODFM5_id__9727496__id__species_Eukaryota_Viridiplantae_Chlorophyta_Trebouxiophyceae_Coccomyxa_subellipsoidea_C169_species:0.2584414853)95:0.0845771259)64:0.0370526030,((SODFM5_id__9565958__id__species_Eukaryota_Stramenopiles_Oomycetes_Phytophthora_parasitica_INRA310_PPINRA310V2_species:0.1504808415,SODFM5_id__9594987__id__species_Eukaryota_Stramenopiles_Oomycetes_Pythium_insidiosum_Pythium_insidiosum_1_species:0.0683488614)100:0.0761496152,(SODFM5_id__9698120__id__species_Eukaryota_Viridiplantae_Chlorophyta_Mamiellophyceae_Micromonas_commoda_ASM9098v2_species:0.1295689921,SODFM5_id__9704699__id__species_Eukaryota_Viridiplantae_Chlorophyta_Mamiellophyceae_Ostreococcus_tauri_140606_species:0.2147230913)100:0.2120193551)80:0.0632882110)86:0.0230247234,(SODFM5_id__7586382__id__species_Eukaryota_Amoebozoa_Mycetozoa_Protosteliales_Cavosteliaceae_Planoprotostelium_fungivorum_ASM302417v1_species:0.3078615064,((SODFM5_id__9639350__id__species_Eukaryota_Viridiplantae_Chlorophyta_Chlorophyceae_Chlamydomonas_reinhardtii_v3_species:0.1010197419,SODFM5_id__9687621__id__species_Eukaryota_Viridiplantae_Chlorophyta_Chlorophyceae_Volvox_carteri_nagariensis_v1_species:0.0926384534)100:0.0853842246,SODFM5_id__9657399__id__species_Eukaryota_Viridiplantae_Chlorophyta_Chlorophyceae_Monoraphidium_neglectum_v1_species:0.1553984878)100:0.0780404087)82:0.0240692888)95:0.0484929834,((((SODFM5_id__1856762__id__species_Bacteria_ChlamydiaeVerrucomicrobia_group_Chlamydiae_Chlamydiia_Chlamydiales_Parachlamydiaceae_Candidatus_Protochlamydia_amoebophila_UWE25_species:0.1664316730,(SODFM5_id__1858549__id__species_Bacteria_ChlamydiaeVerrucomicrobia_group_Chlamydiae_Chlamydiia_Chlamydiales_Parachlamydiaceae_Neochlamydia_sp_S13_species:0.2051508420,(SODFM5_id__1861375__id__species_Bacteria_ChlamydiaeVerrucomicrobia_group_Chlamydiae_Chlamydiia_Chlamydiales_Parachlamydiaceae_Parachlamydia_acanthamoebae_UV7_species:0.1783595838,SODFM5_id__1865454__id__species_Bacteria_ChlamydiaeVerrucomicrobia_group_Chlamydiae_Chlamydiia_Chlamydiales_Waddliaceae_Waddlia_chondrophila_WSU_86_1044_species:0.2055187206)93:0.0585006467)93:0.0232301393)100:0.0860052647,((SODFM5_id__7555484__id__species_Eukaryota_Amoebozoa_Mycetozoa_Dictyostelids_Acytosteliaceae_Acytostelium_subglobosum_LB1_Asub_2_species:0.1780022188,SODFM5_id__7560020__id__species_Eukaryota_Amoebozoa_Mycetozoa_Dictyostelids_Acytosteliaceae_Heterostelium_albumPN500_PolPal_Dec2009_species:0.1499633181)100:0.1021094360,SODFM5_id__7583056__id__species_Eukaryota_Amoebozoa_Mycetozoa_Dictyostelids_Dictyosteliaceae_Dictyostelium_discoideum_dicty_2_7_species:0.1785285311)92:0.0632639347)98:0.0745168178,((((((SODFM5_id__7381928__id__species_Eukaryota_Alveolata_Ciliophora_Intramacronucleata_Oligohymenophorea_Hymenostomatida_Ichthyophthirius_multifiliis_species:0.2137209820,SODFM5_id__10006707__id__species_Macronucleus_Eukaryota_Alveolata_Ciliophora_Intramacronucleata_Oligohymenophorea_Hymenostomatida_Tetrahymena_thermophila_SB210_species:0.1063564408)100:0.1629450759,SODFM5_id__7430629__id__species_Eukaryota_Alveolata_Ciliophora_Intramacronucleata_Oligohymenophorea_Pseudocohnilembidae_Pseudocohnilembus_persalinus_species:0.3625317505)100:0.0817059967,SODFM5_id__7385486__id__species_Eukaryota_Alveolata_Ciliophora_Intramacronucleata_Oligohymenophorea_Parameciidae_Paramecium_tetraurelia_species:0.5033534745)100:0.3018805857,(SODFM5_id__8064595__id__species_Eukaryota_Fungi_FungiIncertaeSedis_Zoopagomycota_Coemansia_reversa_NRRL1564_Coere1_species:0.2232714136,SODFM5_id__8077693__id__species_Eukaryota_Fungi_FungiIncertaeSedis_Zoopagomycota_Smittium_angustum_ASM309767v1_species:0.7072869913)96:0.1732557949)87:0.0788917817,(SODFM5_id__9374402__id__species_Eukaryota_Rhodophyta_Bangiophyceae_Cyanidioschyzon_merolae_10D_ASM9120v1_species:0.3357734449,SODFM5_id__9382005__id__species_Eukaryota_Rhodophyta_Bangiophyceae_Galdieria_sulphuraria_ASM34128v1_species:0.3054463278)96:0.1284881756)84:0.0233379161,SODFM5_id__7657038__id__species_Eukaryota_Cryptophyta_Pyrenomonadales_Geminigeraceae_Guillardia_Guillardia_theta_CCMP2712_Guith1_species:0.2584845326)75:0.0466913998)74:0.0296589878,SODFM5_id__7611341__id__species_Eukaryota_Apusozoa_Apusomonadidae_Thecamonas_Thecamonas_trahens_ATCC50062May2010_species:0.2786729127)59:0.0307944783)88:0.0391704044,(SODFM5_id__1852030__id__species_Bacteria_Chlamydiae_Chlamydiia_RIFCSPHIGHO2_12_FULL_Chlamydiae_27_8_species:0.4685650849,((SODFM5_id__1854508__id__species_Bacteria_Chlamydiae_Chlamydiia_RIFCSPLOWO2_02_FULL_Chlamydiae_45_22_species:0.2244977222,SODFM5_id__6606964__id__species_CG10_big_fil_rev_8_21_14_0_10_Chlamydiia_42_34_curated_species:0.1127361189)100:0.0612389283,SODFM5_id__6604692__id__species_CG10_big_fil_rev_8_21_14_0_10_Chlamydiia_35_9_curated_species:0.1599488144)90:0.0455854029)100:0.0770769527)83:0.0214708602)75:0.0154888877,(SODFM5_id__7898882__id__species_Eukaryota_Fungi_FungiIncertaeSedis_Cryptomycota_Paramicrosporidium_saccamoebae_KSL3_v6_species:0.4043253992,SODFM5_id__9323177__id__species_Eukaryota_Rhizaria_Cercozoa_Imbricatea_Plasmodiophora_brassicae_pb314_species:0.4404952572)75:0.0031525718)92:0.0546633379,(SODFM5_id__1855043__id__species_Bacteria_ChlamydiaeVerrucomicrobia_group_Chlamydiae_Chlamydiia_Chlamydiales_Chlamydiaceae_ChlamydiaChlamydophila_group_Chlamydophila_abortus_S263_species:0.1276528389,SODFM5_id__1855584__id__species_Bacteria_ChlamydiaeVerrucomicrobia_group_Chlamydiae_Chlamydiia_Chlamydiales_Chlamydiaceae_ChlamydiaChlamydophila_group_Chlamydophila_pneumoniae_CWL029_species:0.1551055454)100:0.4059868626)64:0.0198248788,(SODFM5_id__7899256__id__species_Eukaryota_Fungi_FungiIncertaeSedis_Cryptomycota_Rozella_allomycis_CSF55_k41_t100_species:0.3208780312,(SODFM5_id__7977183__id__species_Eukaryota_Fungi_FungiIncertaeSedis_Mucoromycota_Jimgerdemannia_flammicorona_Jimfl_GMNB39_1_species:0.8194432648,SODFM5_id__8040751__id__species_Eukaryota_Fungi_FungiIncertaeSedis_Mucoromycota_Rhizopus_microsporus_ATCC52813_Rhimi1_1_species:0.1072190935)81:0.1275795667)70:0.0442369750)90:0.0574008189,(SODFM5_id__9103003__id__species_Eukaryota_Metazoa_Mesozoa_Intoshia_linei_IntLin1_species:0.5176775335,SODFM5_id__9539984__id__species_Eukaryota_Stramenopiles_Labyrinthulomycetes_Hondaea_fermentalgiana_Aurantiochytrium_FCC1311_v1_species:0.4607349718)86:0.0551836987)55:0.0251748778,((SODFM5_226_PDB__1kkc:0.2009620628,(((SODFM5_248_PDB__6cyl:0.0110064730,((SODFM5_264_PDB__6dqy:0.0000020047,(SODFM5_284_PDB__6cyx:0.0054032246,SODFM5_292_PDB__6cys:0.0054077285)71:0.0000020047)62:0.0000020047,SODFM5_275_PDB__6cyp:0.0054234598)92:0.0000020093)99:0.2268491078,SODFM5_id__7746154__id__species_Eukaryota_Fungi_Dikarya_Ascomycota_Histoplasma_capsulatum_NAm1_ASM14958v1_species:0.4513929062)99:0.1429005493,SODFM5_id__7750358__id__species_Eukaryota_Fungi_Dikarya_Ascomycota_Penicillium_digitatum_Pd1_PdigPd1_v1_species:0.2582756285)55:0.0717395751)100:0.3049404025,(((SODFM5_228_PDB__4br6:0.2297723284,(SODFM5_id__7749299__id__species_Eukaryota_Fungi_Dikarya_Ascomycota_Histoplasma_capsulatum_NAm1_ASM14958v1_species:0.1423777301,(SODFM5_id__7754158__id__species_Eukaryota_Fungi_Dikarya_Ascomycota_Penicillium_digitatum_Pd1_PdigPd1_v1_species:0.1280140824,SODFM5_id__10146661__id__species_Zymoseptoria_tritici_ST99CH_1A5:0.1319503168)100:0.0623831330)100:0.1480318214)100:0.0811186494,(((((SODFM5_247_PDB__4e4e:0.0050034042,SODFM5_249_PDB__3lsu:0.0000020047)92:0.0000020047,SODFM5_id__7761126__id__species_Eukaryota_Fungi_Dikarya_Ascomycota_Saccharomyces_cerevisiae_S288C_R64_species:0.0000020047)96:0.0000020047,SODFM5_250_PDB__4f6e:0.0100552388)100:0.1927002019,(SODFM5_252_PDB__4gun:0.0074462003,(SODFM5_254_PDB__3qvn:0.0000020047,SODFM5_id__7734932__id__species_Eukaryota_Fungi_Dikarya_Ascomycota_Candida_albicans_SC5314_ASM18296v3_species:0.0000020047)100:0.0025481560)100:0.3324734528)62:0.0604502158,SODFM5_id__7738347__id__species_Eukaryota_Fungi_Dikarya_Ascomycota_Candida_albicans_SC5314_ASM18296v3_species:0.2260320543)100:0.2442626993)65:0.0292516319,SODFM5_id__7767412__id__species_Eukaryota_Fungi_Dikarya_Ascomycota_Schizosaccharomyces_pombe_ASM294v2_species:0.3864479962)79:0.0435497755)100:0.0759568767)90:0.1354640431)66:0.0027715690,SODFM5_id__9714370__id__species_Eukaryota_Viridiplantae_Chlorophyta_Trebouxiophyceae_Auxenochlorella_protothecoides_ASM73321v1_species:0.6045971452)100:0.0897188018)100:0.2208896733,(SODFM1_id__2142534__id__species_Bacteria_CPR_SaccharibacteriaTM7_Candidatus_Saccharimonas_aalborgensis_complete_species:0.5101353843,(SODFM1_id__5877620__id__species_Bacteria_Saccharibacteria_TM7_RIFCSPHIGHO2_12_FULL_Saccharibacteria_42_8_species:0.3010659720,SODFM1_id__6731640__id__species_CG_4_10_14_0_2_um_filter_Saccharibacteria_52_9_curated_species:0.4438200766)100:0.0855813296)100:0.0547528333)97:0.1338058075,(((((SODFM1_id__2082843__id__species_Bacteria_CPR_BerkelbacteriaACD58_GWA2_Berkelbacteria_38_9_species:0.4949300044,((SODFM1_id__6102387__id__species_Bacteria_WWE3_RIFOXYA2_FULL_WWE3_46_9_species:0.4524573500,SODFM1_id__6317874__id__species_Candidatus_Jorgensenbacteria_bacterium_GWA1_54_12_species:0.3127203674)85:0.0289617569,SODFM1_id__6238264__id__species_Candidatus_Collierbacteria_bacterium_RIFOXYB1_FULL_49_13_species:0.5089771386)98:0.0958947789)41:0.0366418997,(SODFM1_id__6040331__id__species_Bacteria_unclassified_Bacteria_Candidatus_Saccharibacteria_Candidatus_TM7x_species:0.7098977053,SODFM1_id__6197631__id__species_Candidatus_Amesbacteria_bacterium_RIFOXYB1_FULL_44_23_species:0.5320038277)54:0.0625041665)29:0.0693713842,(((SODFM1_id__4106594__id__species_Bacteria_Parcubacteria_OD1_RIFCSPLOWO2_01_FULL_OD1_48_18_species:0.3104629384,((SODFM1_id__5934285__id__species_Bacteria_Spirochatetes_Spirochaetia_Spirochaetales_RIFOXYC1_FULL_Spirochaetes_54_7_species:0.3033534597,SODFM1_id__6498437__id__species_Candidatus_Veblenbacteria_bacterium_RIFOXYC2_FULL_42_11_species:0.2843469888)100:0.1660010758,SODFM1_id__6354733__id__species_Candidatus_Liptonbacteria_bacterium_RIFCSPHIGHO2_01_FULL_57_28_species:0.3171145674)96:0.0581293692)95:0.0430266155,SODFM1_id__6391930__id__species_Candidatus_Niyogibacteria_bacterium_RIFCSPLOWO2_01_FULL_45_48_species:0.2527934882)52:0.0622123963,(SODFM1_id__6318929__id__species_Candidatus_Jorgensenbacteria_bacterium_RIFCSPLOWO2_01_FULL_45_25b_species:0.3059320535,SODFM1_id__6640293__id__species_CG10_big_fil_rev_8_21_14_0_10_Yanofskybacteria_OD1_46_23_curated_species:0.3635863360)52:0.1164063622)31:0.0378103537)76:0.0280923943,SODFM1_id__3138997__id__species_Bacteria_Firmicutes_Clostridia_Clostridiales_Clostridiaceae_Desnuesiella_massiliensis_species:0.4047768630)53:0.0166016198,SODFM1_id__7299148__id__species_Symbiont_Bacteria_BacteroidetesChlorobi_group_Bacteroidetes_Cytophagia_Cytophagales_Amoebophilaceae_Candidatus_Amoebophilus_asiaticus_5a2_species:0.5486182260)34:0.0121299939)44:0.0101211659,(SODFM1_id__6343474__id__species_Candidatus_Komeilibacteria_bacterium_RIFCSPLOWO2_02_FULL_48_11_species:0.4021897203,(SODFM1_id__6457864__id__species_Candidatus_Saccharibacteria_bacterium_RIFCSPHIGHO2_12_FULL_41_12_species:0.3441744158,(SODFM1_id__6459106__id__species_Candidatus_Saccharibacteria_bacterium_RIFCSPHIGHO2_12_FULL_47_17_species:0.2484007629,SODFM1_id__7103150__id__species_Phototroph_Bacteria_Chloroflexi_Chloroflexi_Chloroflexales_Chloroflexaceae_Roseiflexus_castenholzii_DSM_13941_species:0.2987499998)99:0.0519946878)95:0.0455986488)89:0.0534171584)62:0.0608768575)58:0.0252903696)16:0.0123891599)35:0.0264619459,((SODFM1_id__2914520__id__species_Bacteria_Firmicutes_Bacilli_Bacillales_Staphylococcaceae_Gemella_haemolysans_M341_species:0.4405686968,SODFM1_id__5916885__id__species_Bacteria_Spirochaetes_Spirochaetia_Spirochaetales_Brevinemataceae_Brevinema_andersonii_ATCC_43811_species:0.3222688139)76:0.0928269594,((SODFM1_id__3222929__id__species_Bacteria_Firmicutes_Clostridia_Clostridiales_Clostridiales_incertae_sedis_Fusibacter_species:0.3236173380,SODFM1_id__3856831__id__species_Bacteria_Firmicutes_Tissierellia_Anaerosphaera_aminiphilaDSM21120_species:0.4280642430)64:0.0883684978,(SODFM1_id__3868670__id__species_Bacteria_Firmicutes_Tissierellia_Helcococcus_kunziiATCC51366_species:0.2271605453,SODFM1_id__6630030__id__species_CG10_big_fil_rev_8_21_14_0_10_Peregrinibacteria_36_19_curated_species:0.2355177176)64:0.0528332673)86:0.0297456823)66:0.0371322942)60:0.0349510391,(((((((((((SODFM1_id__1216104__id__species_Bacteria_Actinobacteria_Actinobacteria_Coriobacteridae_Coriobacteriales_Coriobacterineae_Coriobacteriaceae_Olsenella_uli_DSM_7084_species:0.3656238543,(SODFM1_id__3196145__id__species_Bacteria_Firmicutes_Clostridia_Clostridiales_Clostridiaceae_Sarcina_species:0.2692743194,(SODFM1_id__3313956__id__species_Bacteria_Firmicutes_Clostridia_Clostridiales_Lachnospiraceae_Butyrivibrio_proteoclasticusB316_species:0.1631684000,SODFM1_id__3395871__id__species_Bacteria_Firmicutes_Clostridia_Clostridiales_Lachnospiraceae_Pseudobutyrivibrio_ruminisHUN009_species:0.2115760529)100:0.1078261400)100:0.0792833759)93:0.0503526661,(((SODFM1_id__3316172__id__species_Bacteria_Firmicutes_Clostridia_Clostridiales_Lachnospiraceae_Catonella_morbiATCC51271_species:0.0449922261,(SODFM1_id__3392353__id__species_Bacteria_Firmicutes_Clostridia_Clostridiales_Lachnospiraceae_Oribacterium_parvumACB1_species:0.0187940183,SODFM1_id__3392590__id__species_Bacteria_Firmicutes_Clostridia_Clostridiales_Lachnospiraceae_Oribacterium_parvumACB1_species:0.0164937070)100:0.0697336962)100:0.0451803398,SODFM1_id__3486205__id__species_Bacteria_Firmicutes_Clostridia_Clostridiales_Peptostreptococcaceae_Eubacterium_yuriiATCC43715_species:0.0425877132)100:0.2984054179,SODFM1_id__3412860__id__species_Bacteria_Firmicutes_Clostridia_Clostridiales_Lachnospiraceae_Stomatobaculum_longum_species:0.1585925047)100:0.0826816348)94:0.0888065022,SODFM1_id__3354003__id__species_Bacteria_Firmicutes_Clostridia_Clostridiales_Lachnospiraceae_Johnsonella_ignavaATCC51276_species:0.1954994571)88:0.0277668788,SODFM1_id__3355516__id__species_Bacteria_Firmicutes_Clostridia_Clostridiales_Lachnospiraceae_Kineothrix_alysoides_species:0.2950741320)98:0.0768552177,SODFM1_id__5904085__id__species_Bacteria_Spirochaetes_Sphaerochaeta_coccoides_DSM17374_species:0.3314787673)91:0.0649120149,(SODFM1_id__3290438__id__species_Bacteria_Firmicutes_Clostridia_Clostridiales_Lachnospiraceae_Anaerocolumna_xylanovoransDSM12503_species:0.1460018768,SODFM1_id__3348399__id__species_Bacteria_Firmicutes_Clostridia_Clostridiales_Lachnospiraceae_Herbinix_hemicellulosilytica_species:0.2271010700)100:0.0747178734)62:0.0435132456,((SODFM1_id__3809749__id__species_Bacteria_Firmicutes_Negativicutes_Selenomonadales_Sporomusaceae_Dendrosporobacter_quercicolus_species:0.2433760081,SODFM1_id__3816765__id__species_Bacteria_Firmicutes_Negativicutes_Selenomonadales_Sporomusaceae_Pelosinus_fermentansJBW45_species:0.1233559898)100:0.1447086810,SODFM1_id__7287192__id__species_Spirochaetes_bacterium_GWC2_52_13_species:0.3097417977)66:0.0699290983)38:0.0174410818,SODFM1_id__5905562__id__species_Bacteria_Spirochaetes_Sphaerochaeta_halotolerans_4_11__species:0.3918071224)80:0.0372305498,SODFM1_id__3906945__id__species_Bacteria_Fusobacteria_Fusobacteriia_Fusobacteriales_Leptotrichiaceae_Sebaldella_termitidis_ATCC_33386_species:0.2177137048)91:0.0701609393,(SODFM1_id__1617807__id__species_Bacteria_BacteroidetesChlorobi_group_Bacteroidetes_Flavobacteriia_Flavobacteriales_Flavobacteriaceae_Empedobacter_brevis_ATCC_43319_species:0.1289763456,SODFM1_id__1707457__id__species_Bacteria_BacteroidetesChlorobi_group_Bacteroidetes_Flavobacteriia_Flavobacteriales_Flavobacteriaceae_Weeksella_virosa_DSM_16922_species:0.2030979244)100:0.4334978039)100:0.1842922366,(SODFM1_id__2695389__id__species_Bacteria_Firmicutes_Bacilli_Bacillales_Bacillaceae_Hydrogenibacillus_schlegelii_species:0.2406320157,SODFM1_id__2799456__id__species_Bacteria_Firmicutes_Bacilli_Bacillales_Bacillales_incertae_sedis_Thermicanus_aegyptiusDSM12793_species:0.2434044107)100:0.0890156259)75:0.0257663008)38:0.0256167028,SODFM1_id__1950225__id__species_Bacteria_Chloroflexi_GWB2_Chloroflexi_54_36_species:0.4920020701)65:0.0202326475,((((((SODFM1_61_PDB__3mds:0.0000020047,SODFM1_id__2462852__id__species_Bacteria_Deinococcus_Thermus_Deinococci_Thermales_Thermaceae_Thermus_thermophilus_HB8_species:0.0000020047)100:0.0047212337,SODFM1_id__10144395__id__species_Thermus_aquaticus_Y51MC23:0.0755674589)100:0.0196822598,(SODFM1_id__2458505__id__species_Bacteria_Deinococcus_Thermus_Deinococci_Thermales_Thermaceae_Thermus_oshimai_JL_2_species:0.0328793158,SODFM1_id__2460630__id__species_Bacteria_Deinococcus_Thermus_Deinococci_Thermales_Thermaceae_Thermus__scotoductus_SA01_species:0.0256973504)97:0.0182505227)100:0.2857496160,SODFM1_id__2456081__id__species_Bacteria_Deinococcus_Thermus_Deinococci_Thermales_Thermaceae_Oceanithermus_profundus_DSM_14977_species:0.1751551451)97:0.0647897662,SODFM1_id__2448367__id__species_Bacteria_Deinococcus_Thermus_Deinococci_Thermales_Thermaceae_Marinithermus_hydrothermalis_T1_DSM_14884_species:0.0423319610)100:0.1823725919,SODFM1_id__5907947__id__species_Bacteria_Spirochaetes_Spirochaeta_thermophila_DSM6578_species:0.2471858715)65:0.0847820400)44:0.0178706449,((((((((((((((((SODFM1_80_PDB__1gv3:0.0524611122,(SODFM1_id__2202817__id__species_Bacteria_Cyanobacteria_Chroococcales_Cyanothece_sp_PCC_7425_species:0.1470036042,(SODFM1_id__2273563__id__species_Bacteria_Cyanobacteria_Nostocales_Nostocaceae_Nodularia_spumigena_CCY9414_species:0.1248310823,(SODFM1_id__2279477__id__species_Bacteria_Cyanobacteria_Nostocales_Nostocaceae_Nostoc_linckia_NIES25_species:0.0557671921,SODFM1_id__2284226__id__species_Bacteria_Cyanobacteria_Nostocales_Nostocaceae_Nostoc_punctiforme_PCC73102_species:0.0547235480)100:0.0778174769)100:0.0648451524)92:0.0363130192)31:0.0144440559,SODFM1_id__2257765__id__species_Bacteria_Cyanobacteria_Nostocales_Nostocaceae_Anabaena_cylindrica_PCC_7122_species:0.0863027178)31:0.0207007834,(SODFM1_id__2394462__id__species_Bacteria_Cyanobacteria_Stigonematales_Chlorogloeopsis_fritschii_PCC_6912_species:0.0555533845,SODFM1_id__6786514__id__species_DessicationTolerance_Bacteria_Cyanobacteria_Pleurocapsales_Chroococcidiopsis_thermalis_PCC_7203_species:0.1640081499)49:0.0146962034)51:0.0529516317,SODFM1_id__2324123__id__species_Bacteria_Cyanobacteria_Oscillatoriales_Leptolyngbya_boryana_dg5_species:0.1362886361)100:0.1047805984,(SODFM1_id__2322241__id__species_Bacteria_Cyanobacteria_Oscillatoriales_Leptolyngbya_boryana_dg5_species:0.2512096053,SODFM1_id__2347049__id__species_Bacteria_Cyanobacteria_Oscillatoriales_Oscillatoria_acuminata_PCC6304_species:0.1768219100)96:0.0235140737)100:0.0822420120,((((((SODFM1_id__2187719__id__species_Bacteria_Cyanobacteria_Chroococcales_Chamaesiphon_minutus_PCC_6605_species:0.3021784173,(SODFM1_id__2293605__id__species_Bacteria_Cyanobacteria_Nostocales_Nostocaceae_Richelia_intracellularis_HH01_species:0.2169422807,(SODFM1_id__2296558__id__species_Bacteria_Cyanobacteria_Nostocales_Rivulariaceae_Calothrix_parasitica_species:0.0629522221,SODFM1_id__2302436__id__species_Bacteria_Cyanobacteria_Nostocales_Rivulariaceae_Rivularia_sp_PCC_7116_species:0.0249159837)100:0.1306080643)100:0.0638979604)72:0.0615971412,(SODFM1_id__2394527__id__species_Bacteria_Cyanobacteria_Stigonematales_Chlorogloeopsis_fritschii_PCC_6912_species:0.1282268720,SODFM1_id__2403445__id__species_Bacteria_Cyanobacteria_Stigonematales_Fischerella_muscicola_PCC7414_species:0.0999065809)67:0.0165538186)57:0.0083362936,(((((SODFM1_id__2241562__id__species_Bacteria_Cyanobacteria_Nostocales_Microchaetaceae_Fremyella_diplosiphon_UTEX_481_species:0.0000020047,SODFM1_id__2249133__id__species_Bacteria_Cyanobacteria_Nostocales_Microchaetaceae_Microchaete_diplosiphon_species:0.0000020047)100:0.0870200447,SODFM1_id__2278748__id__species_Bacteria_Cyanobacteria_Nostocales_Nostocaceae_Nostoc_linckia_NIES25_species:0.0568736544)85:0.0246079370,SODFM1_id__2287235__id__species_Bacteria_Cyanobacteria_Nostocales_Nostocaceae_Nostoc_punctiforme_PCC73102_species:0.0514099582)92:0.0406059400,SODFM1_id__2270414__id__species_Bacteria_Cyanobacteria_Nostocales_Nostocaceae_Cylindrospermum_stagnale_PCC_7417_species:0.1686553203)98:0.0559566747,SODFM1_id__2408308__id__species_Bacteria_Cyanobacteria_Stigonematales_Mastigocladopsis_repens_MORA_PCC_10914_species:0.0601016235)88:0.0428161571)97:0.0650574427,(SODFM1_id__2212981__id__species_Bacteria_Cyanobacteria_Chroococcales_Gloeocapsa_sp_PCC7428_species:0.0867746214,SODFM1_id__6781559__id__species_DessicationTolerance_Bacteria_Cyanobacteria_Pleurocapsales_Chroococcidiopsis_thermalis_PCC_7203_species:0.1854698254)100:0.0807392820)99:0.0470907455,(SODFM1_id__2341308__id__species_Bacteria_Cyanobacteria_Oscillatoriales_Microcoleus_vaginatus_FGP2_species:0.0175063921,SODFM1_id__2350857__id__species_Bacteria_Cyanobacteria_Oscillatoriales_Oscillatoria_nigroviridis_PCC_7112_species:0.0347022381)100:0.1802419283)87:0.0332366407,(SODFM1_id__2368473__id__species_Bacteria_Cyanobacteria_Oscillatoriales_Trichodesmium_erythraeum_IMS101_species:0.3729039638,(SODFM1_id__2376458__id__species_Bacteria_Cyanobacteria_Pleurocapsales_Pleurocapsa_sp_PCC_7327_species:0.2471719402,SODFM1_id__2381931__id__species_Bacteria_Cyanobacteria_Pleurocapsales_Stanieria_cyanosphaera_PCC_7437_species:0.1007724805)100:0.1098476943)100:0.0954946251)93:0.0373064859)89:0.0395315207,((SODFM1_id__2232523__id__species_Bacteria_Cyanobacteria_Gloeobacteria_Gloeobacterales_Gloeobacter_violaceus_PCC_7421_species:0.2849359459,SODFM1_id__6898536__id__species_HyperThermophileBacteria_unclassified_Bacteria_Thermobaculum_terrenum_ATCC_BAA_798_species:0.0941059375)79:0.0211950702,(SODFM1_id__2553566__id__species_Bacteria_FibrobacteresAcidobacteria_group_Acidobacteria_Blastocatellia_Blastocatellales_Pyrinomonadaceae_Pyrinomonas_methylaliphatogenes_species:0.0572388997,SODFM1_id__2553567__id__species_Bacteria_FibrobacteresAcidobacteria_group_Acidobacteria_Blastocatellia_Blastocatellales_Pyrinomonadaceae_Pyrinomonas_methylaliphatogenes_species:0.1324149822)91:0.0311327476)69:0.0268099783)73:0.0316689788,((((((SODFM1_id__578317__id__species_Bacteria_Acidobacteria_Acidobacteriales_Acidobacteriaceae_Acidipila_dinghuensis_species:0.1164658686,((((SODFM1_id__586582__id__species_Bacteria_Acidobacteria_Acidobacteriales_Acidobacteriaceae_Bryocella_elongata_species:0.0557663267,(SODFM1_id__593341__id__species_Bacteria_Acidobacteria_Acidobacteriales_Acidobacteriaceae_Granulicella_tundricola_MP5ACTX9_species:0.1121835550,SODFM1_id__2544137__id__species_Bacteria_FibrobacteresAcidobacteria_group_Acidobacteria_Acidobacteriia_Acidobacteriales_Acidobacteriaceae_Terriglobus_saanensis_SP1PR4_species:0.1234344701)79:0.0297237181)79:0.0174860632,SODFM1_id__603777__id__species_Bacteria_Acidobacteria_Acidobacteriales_Acidobacteriaceae_Terracidiphilus_gabretensis_species:0.2129218864)77:0.0429128522,SODFM1_id__590257__id__species_Bacteria_Acidobacteria_Acidobacteriales_Acidobacteriaceae_Granulicella_spGAS466_species:0.0486458251)95:0.0381838427,SODFM1_id__2538642__id__species_Bacteria_FibrobacteresAcidobacteria_group_Acidobacteria_Acidobacteriia_Acidobacteriales_Acidobacteriaceae_Edaphobacter_aggregans_DSM_19364_species:0.1361775446)97:0.0631333968)96:0.0264415411,SODFM1_id__580469__id__species_Bacteria_Acidobacteria_Acidobacteriales_Acidobacteriaceae_Acidipila_sp4GK13_species:0.1019703839)100:0.0413160560,(SODFM1_id__2527451__id__species_Bacteria_FibrobacteresAcidobacteria_group_Acidobacteria_Acidobacteriia_Acidobacteriales_Acidobacteriaceae_Acidobacterium_capsulatum_ATCC_51196_species:0.0000020047,SODFM1_id__2532179__id__species_Bacteria_FibrobacteresAcidobacteria_group_Acidobacteria_Acidobacteriia_Acidobacteriales_Acidobacteriaceae_Acidobacterium_UBA8845_species:0.0000020047)100:0.0952123816)100:0.1113096594,SODFM1_id__601582__id__species_Bacteria_Acidobacteria_Acidobacteriales_Acidobacteriaceae_Sulfotelmatobacter_kueseliae_species:0.2777452637)96:0.0523849330,(SODFM1_id__2396455__id__species_Bacteria_Cyanobacteria_Stigonematales_Chlorogloeopsis_fritschii_PCC_6912_species:0.1486982336,SODFM1_id__2402506__id__species_Bacteria_Cyanobacteria_Stigonematales_Fischerella_muscicola_PCC7414_species:0.1087768736)100:0.1408015306)70:0.0361610129,((SODFM1_id__2210280__id__species_Bacteria_Cyanobacteria_Chroococcales_Gloeocapsa_sp_PCC7428_species:0.1398995865,SODFM1_id__6783014__id__species_DessicationTolerance_Bacteria_Cyanobacteria_Pleurocapsales_Chroococcidiopsis_thermalis_PCC_7203_species:0.3054575500)100:0.0612036685,SODFM1_id__2325118__id__species_Bacteria_Cyanobacteria_Oscillatoriales_Leptolyngbya_boryana_dg5_species:0.1869819541)86:0.0698787839)60:0.0319475200)65:0.0303170070,((SODFM1_id__6468982__id__species_Candidatus_Staskawiczbacteria_bacterium_RIFCSPHIGHO2_02_FULL_34_10_species:0.1077154051,SODFM1_id__6469779__id__species_Candidatus_Staskawiczbacteria_bacterium_RIFCSPLOWO2_01_FULL_33_13_species:0.1504495860)100:0.1000999514,(SODFM1_id__6471151__id__species_Candidatus_Staskawiczbacteria_bacterium_RIFCSPLOWO2_01_FULL_38_12b_species:0.1747699306,SODFM1_id__6472235__id__species_Candidatus_Staskawiczbacteria_bacterium_RIFCSPLOWO2_01_FULL_43_17b_species:0.2280446944)100:0.0664032835)100:0.1573966958)14:0.0375982398,SODFM1_id__2533429__id__species_Bacteria_FibrobacteresAcidobacteria_group_Acidobacteria_Acidobacteriia_Acidobacteriales_Acidobacteriaceae_Candidatus_Koribacter_versatilis_Ellin345_species:0.2235252541)46:0.0458276554,((((SODFM1_id__1959288__id__species_Bacteria_Chloroflexi_Ktedonobacteria_Ktedonobacterales_Ktedonobacteraceae_Ktedonobacter_13_2_20CM_53_11_species:0.1561584748,SODFM1_id__1973118__id__species_Bacteria_Chloroflexi_Ktedonobacteria_Ktedonobacterales_Ktedonobacteraceae_Ktedonobacter_UBA7999_species:0.1683483421)94:0.0205144750,((SODFM1_id__1961251__id__species_Bacteria_Chloroflexi_Ktedonobacteria_Ktedonobacterales_Ktedonobacteraceae_Ktedonobacter_racemifer_DSM_44963_species:0.1865016914,((SODFM1_id__1978843__id__species_Bacteria_Chloroflexi_Ktedonobacteria_Thermogemmatisporales_Thermogemmatisporaceae_Thermogemmatispora_carboxidivorans_species:0.0239240676,SODFM1_id__1982126__id__species_Bacteria_Chloroflexi_Ktedonobacteria_Thermogemmatisporales_Thermogemmatisporaceae_Thermogemmatispora_onikobensis_species:0.0214734164)99:0.0079707860,SODFM1_id__1986102__id__species_Bacteria_Chloroflexi_Ktedonobacteria_Thermogemmatisporales_Thermogemmatisporaceae_Thermogemmatispora_tikiterensis_species:0.0316224674)99:0.1382736086)100:0.0584917122,SODFM1_id__1963498__id__species_Bacteria_Chloroflexi_Ktedonobacteria_Ktedonobacterales_Ktedonobacteraceae_Ktedonobacter_racemifer_DSM_44963_species:0.1534935389)95:0.0455094532)95:0.0574285135,SODFM1_id__1966097__id__species_Bacteria_Chloroflexi_Ktedonobacteria_Ktedonobacterales_Ktedonobacteraceae_Ktedonobacter_racemifer_DSM_44963_species:0.2050869375)54:0.0819173996,(SODFM1_id__2182893__id__species_Bacteria_Cyanobacteria_Chroococcales_Acaryochloris_marina_MBIC11017_species:0.2842113277,SODFM1_id__2229401__id__species_Bacteria_Cyanobacteria_Chroococcales_Thermosynechococcus_elongatus_BP_1_species:0.4959869065)28:0.0967029334)13:0.0229143998)83:0.0650982152,((((((SODFM1_id__1245691__id__species_Bacteria_Actinobacteria_Actinobacteria_Rubrobacteridae_Solirubrobacterales_Conexibacteraceae_Conexibacter_woesei_DSM_14684_species:0.2457279009,(SODFM1_id__1256383__id__species_Bacteria_Actinobacteria_Actinobacteria_Rubrobacteridae_Solirubrobacterales_Solirubrobacteraceae_Solirubrobacter_soli_DSM_22325_species:0.1388666479,SODFM1_id__1264711__id__species_Bacteria_Actinobacteria_Actinobacteria_Rubrobacteridae_Thermoleophilales_Thermoleophilaceae_Thermoleophilum_album_ATCC_35263_species:0.2057987494)100:0.1382388964)100:0.1272860491,(SODFM1_id__7097122__id__species_Phototroph_Bacteria_Chloroflexi_Chloroflexi_Chloroflexales_Chloroflexaceae_Chloroflexus_aurantiacus_J_10_fl_species:0.1018132588,SODFM1_id__7106828__id__species_Phototroph_Bacteria_Chloroflexi_Chloroflexi_Chloroflexales_Oscillochloridaceae_Oscillochloris_trichoides_DG6_species:0.1209920137)100:0.1045849893)100:0.0828406722,(SODFM1_id__1313552__id__species_Bacteria_Armatimonadetes_RBG_16_Armatimonadetes_67_12_species:0.2293341559,((((SODFM1_id__4263705__id__species_Bacteria_Proteobacteria_Alphaproteobacteria_Rhizobiales_Bradyrhizobiaceae_Afipia_felis_ATCC53690_species:0.0824742774,SODFM1_id__4275196__id__species_Bacteria_Proteobacteria_Alphaproteobacteria_Rhizobiales_Bradyrhizobiaceae_Oligotropha_carboxidovorans_OM5_species:0.0051264563)100:0.2697592126,(SODFM1_id__4320383__id__species_Bacteria_Proteobacteria_Alphaproteobacteria_Rhizobiales_Hyphomicrobiaceae_Rhodomicrobium_vannielii_ATCC_17100_species:0.2312427280,SODFM1_id__4710508__id__species_Bacteria_Proteobacteria_Alphaproteobacteria_Rhodospirillales_Rhodospirillaceae_Skermanella_stibiiresistens_SB22_species:0.1576833787)71:0.0170846357)84:0.0644344034,((SODFM1_id__4265944__id__species_Bacteria_Proteobacteria_Alphaproteobacteria_Rhizobiales_Bradyrhizobiaceae_Bosea_thiooxidans_species:0.3227340850,((SODFM1_id__4317761__id__species_Bacteria_Proteobacteria_Alphaproteobacteria_Rhizobiales_Hyphomicrobiaceae_Prosthecomicrobium_hirschii_species:0.1477400531,SODFM1_id__4637557__id__species_Bacteria_Proteobacteria_Alphaproteobacteria_Rhodospirillales_Acetobacteraceae_Belnapia_moabensis_DSM_16746_species:0.1733368467)69:0.0427331213,((SODFM1_id__4320399__id__species_Bacteria_Proteobacteria_Alphaproteobacteria_Rhizobiales_Hyphomicrobiaceae_Rhodomicrobium_vannielii_ATCC_17100_species:0.3660237109,SODFM1_id__4654895__id__species_Bacteria_Proteobacteria_Alphaproteobacteria_Rhodospirillales_Acetobacteraceae_Roseomonas_mucosa_ATCC_BAA_692_species:0.1851013331)83:0.0443362304,SODFM1_id__4657937__id__species_Bacteria_Proteobacteria_Alphaproteobacteria_Rhodospirillales_Acetobacteraceae_Rubritepida_flocculans_DSM_14296_species:0.4996387036)97:0.0362362641)82:0.0299027070)57:0.0085398868,SODFM1_id__4303966__id__species_Bacteria_Proteobacteria_Alphaproteobacteria_Rhizobiales_Hyphomicrobiaceae_Hyphomicrobium_nitrativorans_NL23_species:0.2223626498)73:0.0413381604)79:0.0362120234,(SODFM1_id__4672725__id__species_Bacteria_Proteobacteria_Alphaproteobacteria_Rhodospirillales_Rhodospirillaceae_Azospirillum_irakense_DSM_11586_species:0.2446083935,SODFM1_id__4673233__id__species_Bacteria_Proteobacteria_Alphaproteobacteria_Rhodospirillales_Rhodospirillaceae_Azospirillum_irakense_DSM_11586_species:0.1580112429)100:0.1551552393)100:0.2142471025)89:0.0473755022)46:0.0249673533,(((SODFM1_id__1910760__id__species_Bacteria_ChlamydiaeVerrucomicrobia_group_Verrucomicrobia_Verrucomicrobiae_Verrucomicrobiales_Verrucomicrobiaceae_Verrucomicrobium_spinosum_DSM_4136_species:0.2884576855,SODFM1_id__1910761__id__species_Bacteria_ChlamydiaeVerrucomicrobia_group_Verrucomicrobia_Verrucomicrobiae_Verrucomicrobiales_Verrucomicrobiaceae_Verrucomicrobium_spinosum_DSM_4136_species:0.5412990693)100:0.1262752357,SODFM1_id__4111034__id__species_Bacteria_Planctomycetes_Phycisphaerae_Phycisphaerales_Phycisphaeraceae_Phycisphaera_mikurensis_NBRC_102666_species:0.4283283958)90:0.0665760346,SODFM1_id__1929532__id__species_Bacteria_Chloroflexi_Candidatus_ThermofonsiaClade1_JP3_13_species:0.2717924719)77:0.0350319092)55:0.0339605182,SODFM1_id__2024901__id__species_Bacteria_Chloroflexi_RBG_16_Chloroflexi_63_12_species:0.2260447201)75:0.0464570522,(SODFM1_id__1298863__id__species_Bacteria_Armatimonadetes_Armatimonadia_Capsulimonadales_Capsulimonas_corticalis_species:0.2467255660,(SODFM1_id__1306117__id__species_Bacteria_Armatimonadetes_Chthonomonadetes_Chthonomonadales_Chthonomonadaceae_Chthonomonas_calidirosea_T49_species:0.2203481401,SODFM1_id__1936520__id__species_Bacteria_Chloroflexi_Candidatus_ThermofonsiaClade3_JP3_7__species:0.2515164407)89:0.0607531881)58:0.0392281389)50:0.0316726358)93:0.0524279887,((((SODFM1_id__615325__id__species_Bacteria_Acidobacteria_RIFCSPLOWO2_02_FULL_Acidobacteria_68_18_species:0.1422321117,(SODFM1_id__623905__id__species_Bacteria_Acidobacteria_RIFCSPLOWO2_12_FULL_Acidobacteria_65_11_species:0.1413574277,(SODFM1_id__626075__id__species_Bacteria_Acidobacteria_RIFCSPLOWO2_12_FULL_Acidobacteria_67_14b_species:0.2133614807,((SODFM1_id__3910816__id__species_Bacteria_Gemmatimonadetes_Gemmatimonadetes_Gemmatimonadales_Gemmatimonadaceae_Gemmatimonas_aurantiaca_T_27_species:0.0929719427,SODFM1_id__3914478__id__species_Bacteria_Gemmatimonadetes_Gemmatimonadetes_Gemmatimonadales_Gemmatimonadaceae_Gemmatimonas_phototrophica_AP64_species:0.0378072188)100:0.1880817236,(SODFM1_id__3920967__id__species_Bacteria_Gemmatimonadetes_GWC2_Gemmatimonadetes_71_10_species:0.1301637307,SODFM1_id__3922881__id__species_Bacteria_Gemmatimonadetes_RIFCSPLOWO2_02_FULL_Gemmatimonadetes_71_11_species:0.2042660869)100:0.0868383782)100:0.0556912818)96:0.0360893656)96:0.0816984364)98:0.0938687299,SODFM1_id__3982311__id__species_Bacteria_Lentisphaerae_GWF2_Lentisphaerae_57_35_species:0.2791867803)51:0.0122597077,(((SODFM1_id__2574168__id__species_Bacteria_FibrobacteresAcidobacteria_group_Acidobacteria_Solibacteres_Candidatus_Sulfopaludibacter_species:0.1185458235,(SODFM1_id__2583132__id__species_Bacteria_FibrobacteresAcidobacteria_group_Acidobacteria_Solibacteres_Solibacterales_Solibacteraceae_Candidatus_Sulfopaludibacter_spSbA3_species:0.0764749442,(SODFM1_id__2597931__id__species_Bacteria_FibrobacteresAcidobacteria_group_Acidobacteria_Solibacteres_Solibacterales_Solibacteraceae_Solibacter_usitatus_Ellin6076_species:0.0000020047,SODFM1_id__2605867__id__species_Bacteria_FibrobacteresAcidobacteria_group_Acidobacteria_Solibacteres_Solibacterales_Solibacteraceae_Solibacter_usitatus_species:0.0000020047)100:0.1373960741)99:0.0243890656)99:0.0334637860,SODFM1_id__2578457__id__species_Bacteria_FibrobacteresAcidobacteria_group_Acidobacteria_Solibacteres_Solibacterales_Solibacteraceae_Bryobacter_aggregatus_MPL3_species:0.1740202048)100:0.2360117592,SODFM1_id__3925634__id__species_Bacteria_Gemmatimonadetes_RIFCSPLOWO2_12_FULL_Gemmatimonadetes_68_9_species:0.1937013909)95:0.0762009586)51:0.0065717374,((SODFM1_id__1941267__id__species_Bacteria_Chloroflexi_Chloroflexi_Herpetosiphonales_Herpetosiphonaceae_Herpetosiphon_aurantiacus_DSM_785_species:0.0330738829,SODFM1_id__7038091__id__species_NonPhototroph_Bacteria_Chloroflexi_Chloroflexi_Herpetosiphonales_Herpetosiphonaceae_Herpetosiphon_geysericola_species:0.0545905406)100:0.4647731880,SODFM1_id__6615069__id__species_CG10_big_fil_rev_8_21_14_0_10_Harrisonbacteria_OD1_42_17_curated_species:0.3886435148)88:0.1352864615)38:0.0406848157)16:0.0263870988,((SODFM1_id__1942849__id__species_Bacteria_Chloroflexi_Chloroflexi_Herpetosiphonales_Herpetosiphonaceae_Herpetosiphon_aurantiacus_DSM_785_species:0.0239377557,SODFM1_id__7042115__id__species_NonPhototroph_Bacteria_Chloroflexi_Chloroflexi_Herpetosiphonales_Herpetosiphonaceae_Herpetosiphon_geysericola_species:0.0128579428)100:0.1765754495,(SODFM1_id__2450778__id__species_Bacteria_Deinococcus_Thermus_Deinococci_Thermales_Thermaceae_Meiothermus_ruber_DSM_1279_species:0.0017538983,SODFM1_id__2452960__id__species_Bacteria_Deinococcus_Thermus_Deinococci_Thermales_Thermaceae_Meiothermus_taiwanensis_DSM14542_species:0.0312886665)100:0.2450741340)58:0.0646510752)11:0.0102636450,((((((((((((((SODFM1_105_PDB__6gsc:0.0000020047,(SODFM1_110_PDB__5a9g:0.0000020047,SODFM1_112_PDB__6gsb:0.0049491010)100:0.0049523251)100:0.1867103056,(SODFM1_id__1604196__id__species_Bacteria_BacteroidetesChlorobi_group_Bacteroidetes_Flavobacteriia_Flavobacteriales_Flavobacteriaceae_Chryseobacterium_gregarium_DSM_19109_species:0.1442307623,(SODFM1_id__1613768__id__species_Bacteria_BacteroidetesChlorobi_group_Bacteroidetes_Flavobacteriia_Flavobacteriales_Flavobacteriaceae_Elizabethkingia_anophelis_NUHP1_species:0.1004315060,SODFM1_id__1620541__id__species_Bacteria_BacteroidetesChlorobi_group_Bacteroidetes_Flavobacteriia_Flavobacteriales_Flavobacteriaceae_Epilithonimonas_tenax_DSM_16811_species:0.0837605083)100:0.0510621373)100:0.0665733992)100:0.0475182486,SODFM1_id__1789033__id__species_Bacteria_BacteroidetesChlorobi_group_Bacteroidetes_Sphingobacteriia_Sphingobacteriales_Sphingobacteriaceae_Pedobacter_saltans_DSM_12145_species:0.2449149545)95:0.0319678046,SODFM1_id__1699985__id__species_Bacteria_BacteroidetesChlorobi_group_Bacteroidetes_Flavobacteriia_Flavobacteriales_Flavobacteriaceae_Sinomicrobium_oceani_CGMCC_112145_species:0.4956413479)93:0.0613349584,SODFM1_id__5862071__id__species_Bacteria_RIFIGX_GWF2_RIF_IGX_33_9_species:0.3869846019)99:0.0784236984,(SODFM1_id__1775531__id__species_Bacteria_BacteroidetesChlorobi_group_Bacteroidetes_Sphingobacteriia_Sphingobacteriales_Sphingobacteriaceae_Arcticibacter_svalbardensis_MN12_7_species:0.3398512878,SODFM1_id__1793965__id__species_Bacteria_BacteroidetesChlorobi_group_Bacteroidetes_Sphingobacteriia_Sphingobacteriales_Sphingobacteriaceae_Pseudosphingobacterium_domesticum_DSM_18733_species:0.5170408459)100:0.2220522072)98:0.0661681216,(((((SODFM1_id__1389965__id__species_Bacteria_BacteroidetesChlorobi_group_Bacteroidetes_Cytophagia_Cytophagales_Cyclobacteriaceae_Aquiflexum_balticum_BA160_DSM_16537_species:0.1062639376,SODFM1_id__1397562__id__species_Bacteria_BacteroidetesChlorobi_group_Bacteroidetes_Cytophagia_Cytophagales_Cyclobacteriaceae_Cecembia_lonarensis_LW9_species:0.0919335631)90:0.0364340278,SODFM1_id__1412647__id__species_Bacteria_BacteroidetesChlorobi_group_Bacteroidetes_Cytophagia_Cytophagales_Cyclobacteriaceae_Indibacter_alkaliphilus_LW1_species:0.0730217848)100:0.0654886365,((SODFM1_id__1394175__id__species_Bacteria_BacteroidetesChlorobi_group_Bacteroidetes_Cytophagia_Cytophagales_Cyclobacteriaceae_Belliella_baltica_BA134_DSM_15883_species:0.1129201790,(SODFM1_id__1419417__id__species_Bacteria_BacteroidetesChlorobi_group_Bacteroidetes_Cytophagia_Cytophagales_Cyclobacteriaceae_Nitritalea_halalkaliphila_LW7_species:0.1968090803,SODFM1_id__1487215__id__species_Bacteria_BacteroidetesChlorobi_group_Bacteroidetes_Cytophagia_Cytophagales_Cytophagaceae_Rhodonellum_psychrophilum_DSM_17998_species:0.1055383085)98:0.0315297684)98:0.0484735392,(SODFM1_id__1407269__id__species_Bacteria_BacteroidetesChlorobi_group_Bacteroidetes_Cytophagia_Cytophagales_Cyclobacteriaceae_Echinicola_vietnamensis_KMM_6221_DSM_17526_species:0.1992914410,SODFM1_id__1428105__id__species_Bacteria_BacteroidetesChlorobi_group_Bacteroidetes_Cytophagia_Cytophagales_Cytophagaceae_Anditalea_andensis_LY1_species:0.2048280593)100:0.0456949431)99:0.0660123544)100:0.1041967116,(SODFM1_id__1748455__id__species_Bacteria_BacteroidetesChlorobi_group_Bacteroidetes_Sphingobacteriia_Sphingobacteriales_Chitinophagaceae_Segetibacter_koreensis_DSM_18137_species:0.2820305717,SODFM1_id__1754332__id__species_Bacteria_BacteroidetesChlorobi_group_Bacteroidetes_Sphingobacteriia_Sphingobacteriales_Chitinophagaceae_Terrimonas_ferruginea_DSM_30193_species:0.1714385531)100:0.1196399624)100:0.0486425042,SODFM1_id__1415430__id__species_Bacteria_BacteroidetesChlorobi_group_Bacteroidetes_Cytophagia_Cytophagales_Cyclobacteriaceae_Mariniradius_saccharolyticus_AK6_species:0.1876914079)100:0.2358548620)69:0.0398397168,((((SODFM1_id__2084511__id__species_Bacteria_CPR_CPR1_GWA2_CPR1_42_17_species:0.0000020047,SODFM1_id__6103756__id__species_Bacteria_WWE3_RIFOXYC1_FULL_WWE3_42_17_species:0.0000020047)100:0.1528017549,SODFM1_id__6105217__id__species_Bacteria_WWE3_RIFOXYD2_FULL_WWE3_43_10_species:0.1174758207)100:0.0590037358,SODFM1_id__6104598__id__species_Bacteria_WWE3_RIFOXYD1_FULL_WWE3_43_17_species:0.1081955613)100:0.3955408107,SODFM1_id__6869009__id__species_Halophile_Bacteria_Proteobacteria_Gammaproteobacteria_Salinisphaerales_Salinisphaeraceae_Salinisphaera_shabanensis_E1L3A_species:0.3837866350)96:0.1426397029)11:0.0349724474,((((((SODFM1_id__1332240__id__species_Bacteria_BacteroidetesChlorobi_group_Bacteroidetes_Bacteroidia_Bacteroidales_Marinilabiaceae_Anaerophaga_thermohalophila_Fru22_DSM_12881_species:0.1065825423,SODFM1_id__1337367__id__species_Bacteria_BacteroidetesChlorobi_group_Bacteroidetes_Bacteroidia_Bacteroidales_Marinilabiaceae_Marinilabilia_salmonicolor_JCM_21150_species:0.1137776087)100:0.1600695621,SODFM1_id__1381234__id__species_Bacteria_BacteroidetesChlorobi_group_Bacteroidetes_Bacteroidia_Bacteroidales_Prolixibacteraceae_Draconibacterium_orientale_ASM62663v1_species:0.2376519621)100:0.1222458717,(SODFM1_id__6125633__id__species_Bacteroidetes_bacterium_GWA2_40_15_species:0.1472138090,(SODFM1_id__6177602__id__species_Bacteroidetes_bacterium_RBG_13_43_22_species:0.0199739968,SODFM1_id__6179148__id__species_Bacteroidetes_bacterium_RBG_19FT_COMBO_42_10_species:0.0819460474)100:0.1399703859)100:0.1667169790)83:0.0786304521,((((SODFM1_id__5423464__id__species_Bacteria_Proteobacteria_Gammaproteobacteria_Cardiobacteriales_Cardiobacteriaceae_Cardiobacterium_valvarum_F0432_species:0.2242035413,SODFM1_id__5425392__id__species_Bacteria_Proteobacteria_Gammaproteobacteria_Cardiobacteriales_Cardiobacteriaceae_Dichelobacter_nodosus_VCS1703A_species:0.3316860431)100:0.2534744008,SODFM1_id__6185663__id__species_Barophile_Bacteria_Proteobacteria_Gammaproteobacteria_Vibrionales_Vibrionaceae_Photobacterium_profundum_SS9_species:0.4427049368)95:0.1209662209,(((SODFM1_id__6119180__id__species_Bacteroidetes_bacterium_GWA2_31_9b_species:0.1532997631,SODFM1_id__6159851__id__species_Bacteroidetes_bacterium_GWF2_41_31_species:0.1208078939)100:0.0781132835,((SODFM1_id__6137671__id__species_Bacteroidetes_bacterium_GWE2_39_28_species:0.0630835262,SODFM1_id__6139926__id__species_Bacteroidetes_bacterium_GWE2_40_15_species:0.1089721026)65:0.0360400555,SODFM1_id__6157147__id__species_Bacteroidetes_bacterium_GWF2_40_14_species:0.1187693064)100:0.0942901767)100:0.1021038533,(SODFM1_id__6135452__id__species_Bacteroidetes_bacterium_GWE2_32_14_species:0.3888209390,(SODFM1_id__6161706__id__species_Bacteroidetes_bacterium_GWF2_41_31_species:0.0473050418,SODFM1_id__6670772__id__species_CG18_big_fil_WC_8_21_14_2_50_Bacteroidetes_41_14_curated_species:0.0429724609)100:0.2972785831)90:0.0514992215)72:0.0453627104)70:0.0101278040,SODFM1_id__6168179__id__species_Bacteroidetes_bacterium_GWF2_43_63_species:0.6274414648)60:0.0183125313)88:0.0415809238,SODFM1_id__6164941__id__species_Bacteroidetes_bacterium_GWF2_43_11_species:0.4528445271)42:0.0301545441,(SODFM1_id__1835875__id__species_Bacteria_Candidatus_Marinimicrobia_46_43_species:0.8262990689,(SODFM1_id__6124334__id__species_Bacteroidetes_bacterium_GWA2_32_17_species:0.2530058865,SODFM1_id__6164280__id__species_Bacteroidetes_bacterium_GWF2_43_11_species:0.3863581917)96:0.0618570161)36:0.0792560615)23:0.0202407728)56:0.0326400376,((((((((SODFM1_id__564895__id__species_AlkaliphileAlkalineLake_Bacteria_Proteobacteria_Gammaproteobacteria_Thiotrichales_Piscirickettsiaceae_Thioalkalimicrobium_cyclicum_ALM1_species:0.1966672522,(SODFM1_id__5744847__id__species_Bacteria_Proteobacteria_Gammaproteobacteria_Thiotrichales_Piscirickettsiaceae_Hydrogenovibrio_marinus_DSM11271_species:0.0504321361,SODFM1_id__6892849__id__species_HydrothermalVents_Bacteria_Proteobacteria_Gammaproteobacteria_Thiotrichales_Piscirickettsiaceae_Thiomicrospira_crunogena_XCL_2_species:0.0264368387)100:0.0791679057)100:0.1483680856,((SODFM1_id__1727688__id__species_Bacteria_BacteroidetesChlorobi_group_Bacteroidetes_Sphingobacteriia_Sphingobacteriales_Chitinophagaceae_Chitinophaga_pinensis_DSM_2588_species:0.1131665911,SODFM1_id__1746664__id__species_Bacteria_BacteroidetesChlorobi_group_Bacteroidetes_Sphingobacteriia_Sphingobacteriales_Chitinophagaceae_Niastella_koreensis_GR20_10_DSM_17620_species:0.1599194885)46:0.0168128135,((SODFM1_id__1739436__id__species_Bacteria_BacteroidetesChlorobi_group_Bacteroidetes_Sphingobacteriia_Sphingobacteriales_Chitinophagaceae_Niabella_soli_JS13_8_DSM_19437_species:0.1243177792,SODFM1_id__1755601__id__species_Bacteria_BacteroidetesChlorobi_group_Bacteroidetes_Sphingobacteriia_Sphingobacteriales_Chitinophagaceae_Terrimonas_ferruginea_DSM_30193_species:0.0828430937)80:0.0203546569,SODFM1_id__1751435__id__species_Bacteria_BacteroidetesChlorobi_group_Bacteroidetes_Sphingobacteriia_Sphingobacteriales_Chitinophagaceae_Segetibacter_koreensis_DSM_18137_species:0.1167863695)82:0.0333505142)49:0.0245106596)93:0.1180645789,((SODFM1_id__1783591__id__species_Bacteria_BacteroidetesChlorobi_group_Bacteroidetes_Sphingobacteriia_Sphingobacteriales_Sphingobacteriaceae_Olivibacter_sitiensis_DSM_17696_species:0.1733361423,SODFM1_id__1794681__id__species_Bacteria_BacteroidetesChlorobi_group_Bacteroidetes_Sphingobacteriia_Sphingobacteriales_Sphingobacteriaceae_Pseudosphingobacterium_domesticum_DSM_18733_species:0.0696663695)100:0.1528149815,SODFM1_id__6539767__id__species_Carboxysome_Bacteria_Proteobacteria_Gammaproteobacteria_Chromatiales_Halothiobacillaceae_Halothiobacillus_neapolitanus_c2_species:0.2731037000)81:0.0324134962)92:0.0380824840,(((SODFM1_id__1434778__id__species_Bacteria_BacteroidetesChlorobi_group_Bacteroidetes_Cytophagia_Cytophagales_Cytophagaceae_Cytophaga_hutchinsonii_ATCC_33406_species:0.1534175956,SODFM1_id__1799867__id__species_Bacteria_BacteroidetesChlorobi_group_Bacteroidetes_Sphingobacteriia_Sphingobacteriales_Sphingobacteriaceae_Solitalea_canadensis_USAM_9D_DSM_3403_species:0.0725320860)100:0.0777595880,(SODFM1_id__1774280__id__species_Bacteria_BacteroidetesChlorobi_group_Bacteroidetes_Sphingobacteriia_Sphingobacteriales_Sphingobacteriaceae_Arcticibacter_svalbardensis_MN12_7_species:0.1819790480,SODFM1_id__1790895__id__species_Bacteria_BacteroidetesChlorobi_group_Bacteroidetes_Sphingobacteriia_Sphingobacteriales_Sphingobacteriaceae_Pedobacter_saltans_DSM_12145_species:0.1073919725)32:0.0164964244)54:0.0383715374,SODFM1_id__1779880__id__species_Bacteria_BacteroidetesChlorobi_group_Bacteroidetes_Sphingobacteriia_Sphingobacteriales_Sphingobacteriaceae_Mucilaginibacter_paludis_TPT56_DSM_18603_species:0.2300951128)96:0.0184416653)92:0.0476493981,SODFM1_id__1509670__id__species_Bacteria_BacteroidetesChlorobi_group_Bacteroidetes_Cytophagia_Cytophagales_Cytophagaceae_Sporocytophaga_myxococcoides_DSM_11118_species:0.1923040618)73:0.0195694593,((((((SODFM1_id__1389659__id__species_Bacteria_BacteroidetesChlorobi_group_Bacteroidetes_Cytophagia_Cytophagales_Cyclobacteriaceae_Aquiflexum_balticum_BA160_DSM_16537_species:0.0668442921,((((SODFM1_id__1394758__id__species_Bacteria_BacteroidetesChlorobi_group_Bacteroidetes_Cytophagia_Cytophagales_Cyclobacteriaceae_Belliella_baltica_BA134_DSM_15883_species:0.0191678539,SODFM1_id__1420582__id__species_Bacteria_BacteroidetesChlorobi_group_Bacteroidetes_Cytophagia_Cytophagales_Cyclobacteriaceae_Nitritalea_halalkaliphila_LW7_species:0.0509215000)98:0.0207157868,SODFM1_id__1399732__id__species_Bacteria_BacteroidetesChlorobi_group_Bacteroidetes_Cytophagia_Cytophagales_Cyclobacteriaceae_Cecembia_lonarensis_LW9_species:0.0483161088)99:0.0141170624,SODFM1_id__1407419__id__species_Bacteria_BacteroidetesChlorobi_group_Bacteroidetes_Cytophagia_Cytophagales_Cyclobacteriaceae_Echinicola_vietnamensis_KMM_6221_DSM_17526_species:0.0658534273)99:0.0110447594,SODFM1_id__1412708__id__species_Bacteria_BacteroidetesChlorobi_group_Bacteroidetes_Cytophagia_Cytophagales_Cyclobacteriaceae_Indibacter_alkaliphilus_LW1_species:0.0556131707)98:0.0398813364)89:0.0109998907,(SODFM1_id__1418567__id__species_Bacteria_BacteroidetesChlorobi_group_Bacteroidetes_Cytophagia_Cytophagales_Cyclobacteriaceae_Mariniradius_saccharolyticus_AK6_species:0.0546316085,SODFM1_id__1487053__id__species_Bacteria_BacteroidetesChlorobi_group_Bacteroidetes_Cytophagia_Cytophagales_Cytophagaceae_Rhodonellum_psychrophilum_DSM_17998_species:0.1329806293)90:0.0173109081)99:0.0173187878,(SODFM1_id__1402614__id__species_Bacteria_BacteroidetesChlorobi_group_Bacteroidetes_Cytophagia_Cytophagales_Cyclobacteriaceae_Cyclobacterium_marinum_DSM_745_species:0.0710421385,SODFM1_id__1429152__id__species_Bacteria_BacteroidetesChlorobi_group_Bacteroidetes_Cytophagia_Cytophagales_Cytophagaceae_Anditalea_andensis_LY1_species:0.2216281384)96:0.0481637276)94:0.0617397007,SODFM1_id__1524218__id__species_Bacteria_BacteroidetesChlorobi_group_Bacteroidetes_Cytophagia_Cytophagales_Flammeovirgaceae_Flexithrix_dorotheae_DSM_6795_species:0.0689828855)100:0.0785402842,(((((((SODFM1_id__1440925__id__species_Bacteria_BacteroidetesChlorobi_group_Bacteroidetes_Cytophagia_Cytophagales_Cytophagaceae_Dyadobacter_fermentans_DSM_18053_species:0.3061995805,SODFM1_id__1498253__id__species_Bacteria_BacteroidetesChlorobi_group_Bacteroidetes_Cytophagia_Cytophagales_Cytophagaceae_Runella_slithyformis_LSU4_DSM_19594_species:0.2079109302)100:0.0964058984,SODFM1_id__1446538__id__species_Bacteria_BacteroidetesChlorobi_group_Bacteroidetes_Cytophagia_Cytophagales_Cytophagaceae_Emticicia_oligotrophica_GPTSA100_15_DSM_17448_species:0.1808942571)63:0.0124772108,((SODFM1_id__1450881__id__species_Bacteria_BacteroidetesChlorobi_group_Bacteroidetes_Cytophagia_Cytophagales_Cytophagaceae_Fibrella_aestuarina_BUZ2_species:0.1593264284,(SODFM1_id__1457640__id__species_Bacteria_BacteroidetesChlorobi_group_Bacteroidetes_Cytophagia_Cytophagales_Cytophagaceae_Fibrisoma_limi_BUZ_3_species:0.1082451628,SODFM1_id__1494765__id__species_Bacteria_BacteroidetesChlorobi_group_Bacteroidetes_Cytophagia_Cytophagales_Cytophagaceae_Rudanella_lutea_DSM_19387_species:0.1030442669)56:0.0344825312)100:0.0384849100,SODFM1_id__1507503__id__species_Bacteria_BacteroidetesChlorobi_group_Bacteroidetes_Cytophagia_Cytophagales_Cytophagaceae_Spirosoma_linguale_DSM_74_species:0.0617531604)100:0.2134118152)64:0.0229026590,SODFM1_id__1461506__id__species_Bacteria_BacteroidetesChlorobi_group_Bacteroidetes_Cytophagia_Cytophagales_Cytophagaceae_Flectobacillus_major_VKMB_859_DSM_103_species:0.2158247579)100:0.1221164733,SODFM1_id__1907718__id__species_Bacteria_ChlamydiaeVerrucomicrobia_group_Verrucomicrobia_Verrucomicrobiae_Verrucomicrobiales_Verrucomicrobiaceae_Verrucomicrobium_spinosum_DSM_4136_species:0.1756327227)96:0.0614933404,((((((SODFM1_id__1442114__id__species_Bacteria_BacteroidetesChlorobi_group_Bacteroidetes_Cytophagia_Cytophagales_Cytophagaceae_Dyadobacter_fermentans_DSM_18053_species:0.1356406319,SODFM1_id__1462395__id__species_Bacteria_BacteroidetesChlorobi_group_Bacteroidetes_Cytophagia_Cytophagales_Cytophagaceae_Flectobacillus_major_VKMB_859_DSM_103_species:0.1567663030)95:0.0425233954,SODFM1_id__1498302__id__species_Bacteria_BacteroidetesChlorobi_group_Bacteroidetes_Cytophagia_Cytophagales_Cytophagaceae_Runella_slithyformis_LSU4_DSM_19594_species:0.1660464199)100:0.0562657450,(SODFM1_id__1453185__id__species_Bacteria_BacteroidetesChlorobi_group_Bacteroidetes_Cytophagia_Cytophagales_Cytophagaceae_Fibrella_aestuarina_BUZ2_species:0.0481023271,((SODFM1_id__1458498__id__species_Bacteria_BacteroidetesChlorobi_group_Bacteroidetes_Cytophagia_Cytophagales_Cytophagaceae_Fibrisoma_limi_BUZ_3_species:0.0718212747,SODFM1_id__1503790__id__species_Bacteria_BacteroidetesChlorobi_group_Bacteroidetes_Cytophagia_Cytophagales_Cytophagaceae_Spirosoma_linguale_DSM_74_species:0.0725103687)95:0.0077729672,SODFM1_id__1493869__id__species_Bacteria_BacteroidetesChlorobi_group_Bacteroidetes_Cytophagia_Cytophagales_Cytophagaceae_Rudanella_lutea_DSM_19387_species:0.0515787951)97:0.0579544829)100:0.1153409843)93:0.0298675432,SODFM1_id__1445618__id__species_Bacteria_BacteroidetesChlorobi_group_Bacteroidetes_Cytophagia_Cytophagales_Cytophagaceae_Emticicia_oligotrophica_GPTSA100_15_DSM_17448_species:0.2268034454)97:0.0291847795,SODFM1_id__1757077__id__species_Bacteria_BacteroidetesChlorobi_group_Bacteroidetes_Sphingobacteriia_Sphingobacteriales_Saprospiraceae_Haliscomenobacter_hydrossis_O_DSM_1100_species:0.3947812637)87:0.0233972998,SODFM1_id__1474945__id__species_Bacteria_BacteroidetesChlorobi_group_Bacteroidetes_Cytophagia_Cytophagales_Cytophagaceae_Leadbetterella_byssophila_DSM_17132_species:0.1841607965)96:0.0320769175)100:0.0510511079,(SODFM1_id__5473445__id__species_Bacteria_Proteobacteria_Gammaproteobacteria_Chromatiales_Ectothiorhodospiraceae_Alkalilimnicola_ehrlichii_MLHE_1_species:0.2072739840,SODFM1_id__5481231__id__species_Bacteria_Proteobacteria_Gammaproteobacteria_Chromatiales_Ectothiorhodospiraceae_Halorhodospira_halochloris_A_species:0.2597535712)100:0.1897131253)85:0.0194368680)77:0.0270158819,(SODFM1_id__1423120__id__species_Bacteria_BacteroidetesChlorobi_group_Bacteroidetes_Cytophagia_Cytophagales_Cytophagaceae_Adhaeribacter_aquaticus_MBRG15_DSM_16391_species:0.1368598462,SODFM1_id__1469946__id__species_Bacteria_BacteroidetesChlorobi_group_Bacteroidetes_Cytophagia_Cytophagales_Cytophagaceae_Hymenobacter_aerophilus_DSM13606_species:0.1858915539)100:0.1429961017)41:0.0279753080)41:0.0278959177,((SODFM1_id__1513365__id__species_Bacteria_BacteroidetesChlorobi_group_Bacteroidetes_Cytophagia_Cytophagales_Cytophagaceae_Sporocytophaga_myxococcoides_DSM_11118_species:0.2719712322,(((SODFM1_id__2197973__id__species_Bacteria_Cyanobacteria_Chroococcales_Cyanobium_gracile_PCC_6307_species:0.2726423827,SODFM1_id__5829403__id__species_Bacteria_Proteobacteria_Gammaproteobacteria_Xanthomonadales_Xanthomonadaceae_Silanimonas_lenta_DSM_16282_species:0.2863390185)99:0.1169708559,SODFM1_id__7218380__id__species_PlantPathogen_Bacteria_Proteobacteria_Gammaproteobacteria_Xanthomonadales_Xanthomonadaceae_Xanthomonas_oryzae_PXO99A_species:0.2300007775)96:0.1369215538,((((((SODFM1_id__4205274__id__species_Bacteria_Proteobacteria_Alphaproteobacteria_Caulobacterales_Caulobacteraceae_Asticcacaulis_excentricus_CB_48_1_species:0.2105476086,(SODFM1_id__4500724__id__species_Bacteria_Proteobacteria_Alphaproteobacteria_Rhodobacterales_Rhodobacteraceae_Ketogulonigenium_vulgare_WSH001_species:0.4237328689,SODFM1_id__4747439__id__species_Bacteria_Proteobacteria_Alphaproteobacteria_Sphingomonadales_Sphingomonadaceae_Blastomonas_fulva_species:0.1781997152)68:0.0407298190)100:0.1393310216,(SODFM1_id__6824050__id__species_FruitingBody_Bacteria_Proteobacteria_deltaepsilon_subdivisions_Deltaproteobacteria_Myxococcales_Cystobacterineae_Cystobacteraceae_Stigmatella_aurantiaca_DW43_1_species:0.2034170458,SODFM1_id__10144272__id__species_Caulobacter_vibrioides_CB1:0.2507112014)100:0.1773482779)97:0.0457214953,(SODFM1_id__4210433__id__species_Bacteria_Proteobacteria_Alphaproteobacteria_Caulobacterales_Caulobacteraceae_Brevundimonas_subvibrioides_ATCC_15264_species:0.1520978417,SODFM1_id__4210827__id__species_Bacteria_Proteobacteria_Alphaproteobacteria_Caulobacterales_Caulobacteraceae_Brevundimonas_subvibrioides_ATCC_15264_species:0.2435035108)100:0.0718598299)88:0.0367663321,SODFM1_id__7221204__id__species_PlantPathogen_Bacteria_Proteobacteria_Gammaproteobacteria_Xanthomonadales_Xanthomonadaceae_Xylella_fastidiosa_sandyi_Ann_1_species:0.2457097142)88:0.0535691739,SODFM1_id__4458675__id__species_Bacteria_Proteobacteria_Alphaproteobacteria_Rhodobacterales_Hyphomonadaceae_Hyphomonas_neptunium_ATCC_15444_species:0.2564323241)68:0.0357692226,(((SODFM1_id__5216916__id__species_Bacteria_Proteobacteria_deltaepsilon_subdivisions_Deltaproteobacteria_Desulfuromonadales_Geobacteraceae_Geoalkalibacter_ferrihydriticus_DSM_17813_species:0.2160769059,SODFM1_id__6959643__id__species_LandfillSoil_Bacteria_Proteobacteria_Gammaproteobacteria_Alteromonadales_Alteromonadaceae_Alishewanella_agri_BL06_species:0.2700861718)69:0.0612492063,(SODFM1_id__5342349__id__species_Bacteria_Proteobacteria_deltaepsilon_subdivisions_Epsilonproteobacteria_Campylobacterales_Campylobacteraceae_Sulfurospirillum_barnesii_SES_3_species:0.1436179825,SODFM1_id__5352907__id__species_Bacteria_Proteobacteria_deltaepsilon_subdivisions_Epsilonproteobacteria_Campylobacterales_Helicobacteraceae_Wolinella_succinogenes_DSM_1740_species:0.0500695276)100:0.0853302877)100:0.0627360409,SODFM1_id__5722950__id__species_Bacteria_Proteobacteria_Gammaproteobacteria_Pseudomonadales_Moraxellaceae_Alkanindiges_illinoisensis_DSM_15370_species:0.3600876483)94:0.1006535393)41:0.0228934893)100:0.1320543709)74:0.0462574841,(SODFM1_id__6116791__id__species_Bacteroidetes_bacterium_GWA2_30_7_species:0.4623585782,(SODFM1_id__6161336__id__species_Bacteroidetes_bacterium_GWF2_41_31_species:0.0298160044,SODFM1_id__6672363__id__species_CG18_big_fil_WC_8_21_14_2_50_Bacteroidetes_41_14_curated_species:0.0517885193)100:0.0965296661)100:0.1446708013)34:0.0353516822)62:0.0300053465,(((((SODFM1_id__1318437__id__species_Bacteria_BacteroidetesChlorobi_group_Bacteroidetes_Bacteroidetes_Order_III_Incertae_sedis_Thermonema_rossianum_DSM_10300_species:0.3217765112,SODFM1_id__1479613__id__species_Bacteria_BacteroidetesChlorobi_group_Bacteroidetes_Cytophagia_Cytophagales_Cytophagaceae_Microscilla_marina_ATCC_23134_species:0.2041841332)63:0.0529541218,((((((((((SODFM1_id__1486072__id__species_Bacteria_BacteroidetesChlorobi_group_Bacteroidetes_Cytophagia_Cytophagales_Cytophagaceae_Pontibacter_roseus_DSM_17521_species:0.1936494607,(SODFM1_id__1572652__id__species_Bacteria_BacteroidetesChlorobi_group_Bacteroidetes_Flavobacteriia_Flavobacteriales_Cryomorphaceae_Fluviicola_taffensis_RW262_DSM_16823_species:0.2053443547,(SODFM1_id__1626022__id__species_Bacteria_BacteroidetesChlorobi_group_Bacteroidetes_Flavobacteriia_Flavobacteriales_Flavobacteriaceae_Flavobacterium_psychrophilum_JIP0286_species:0.1246859557,SODFM1_id__1675191__id__species_Bacteria_BacteroidetesChlorobi_group_Bacteroidetes_Flavobacteriia_Flavobacteriales_Flavobacteriaceae_Myroides_odoratimimus_species:0.0341199241)100:0.0608007503)99:0.0282479704)97:0.0355648989,(((SODFM1_id__1595052__id__species_Bacteria_BacteroidetesChlorobi_group_Bacteroidetes_Flavobacteriia_Flavobacteriales_Flavobacteriaceae_Bizionia_argentinensis_JUB59_DSM_19628_species:0.1192955967,(((SODFM1_id__1631257__id__species_Bacteria_BacteroidetesChlorobi_group_Bacteroidetes_Flavobacteriia_Flavobacteriales_Flavobacteriaceae_Formosa_agariphila_KMM_3901_species:0.0800722713,(((SODFM1_id__1654014__id__species_Bacteria_BacteroidetesChlorobi_group_Bacteroidetes_Flavobacteriia_Flavobacteriales_Flavobacteriaceae_Kordia_algicida_OT_1_species:0.0351876820,SODFM1_id__1704961__id__species_Bacteria_BacteroidetesChlorobi_group_Bacteroidetes_Flavobacteriia_Flavobacteriales_Flavobacteriaceae_Tenacibaculum_ovolyticum_DSM_18103_species:0.0625252497)63:0.0233831835,SODFM1_id__1682923__id__species_Bacteria_BacteroidetesChlorobi_group_Bacteroidetes_Flavobacteriia_Flavobacteriales_Flavobacteriaceae_Polaribacter_irgensii_23P_species:0.1338604270)82:0.0227641763,(SODFM1_id__1665447__id__species_Bacteria_BacteroidetesChlorobi_group_Bacteroidetes_Flavobacteriia_Flavobacteriales_Flavobacteriaceae_Mesoflavibacter_zeaxanthinifaciens_DSM_18436_species:0.0403758134,SODFM1_id__1679443__id__species_Bacteria_BacteroidetesChlorobi_group_Bacteroidetes_Flavobacteriia_Flavobacteriales_Flavobacteriaceae_Olleya_aquimaris_species:0.0436276332)50:0.0088287345)82:0.0130883140)51:0.0219026299,SODFM1_id__1711218__id__species_Bacteria_BacteroidetesChlorobi_group_Bacteroidetes_Flavobacteriia_Flavobacteriales_Flavobacteriaceae_Winogradskyella_psychrotolerans_RS_3_species:0.0416552020)40:0.0070746669,SODFM1_id__1655445__id__species_Bacteria_BacteroidetesChlorobi_group_Bacteroidetes_Flavobacteriia_Flavobacteriales_Flavobacteriaceae_Lacinutrix_venerupis_species:0.0445627201)65:0.0114914120)52:0.0036592143,SODFM1_id__1637395__id__species_Bacteria_BacteroidetesChlorobi_group_Bacteroidetes_Flavobacteriia_Flavobacteriales_Flavobacteriaceae_Gelidibacter_mesophilus_DSM_14095_species:0.0610773276)93:0.0224135386,(SODFM1_id__1633192__id__species_Bacteria_BacteroidetesChlorobi_group_Bacteroidetes_Flavobacteriia_Flavobacteriales_Flavobacteriaceae_Gaetbulibacter_saemankumensis_DSM_17032_species:0.0888898403,SODFM1_id__1662788__id__species_Bacteria_BacteroidetesChlorobi_group_Bacteroidetes_Flavobacteriia_Flavobacteriales_Flavobacteriaceae_Lutibacter_oceani_3255__species:0.1226879210)100:0.0256658703)99:0.0678390222)94:0.0316149995,(((((SODFM1_id__1587774__id__species_Bacteria_BacteroidetesChlorobi_group_Bacteroidetes_Flavobacteriia_Flavobacteriales_Flavobacteriaceae_Arenibacter_certesii_DSM_19833_species:0.1628931497,SODFM1_id__1718123__id__species_Bacteria_BacteroidetesChlorobi_group_Bacteroidetes_Flavobacteriia_Flavobacteriales_Flavobacteriaceae_Zobellia_uliginosa_MAR_2009_138_species:0.0550464297)94:0.0123636748,SODFM1_id__1647974__id__species_Bacteria_BacteroidetesChlorobi_group_Bacteroidetes_Flavobacteriia_Flavobacteriales_Flavobacteriaceae_Joostella_marina_En5_DSM_19592_species:0.1118595779)78:0.0197040012,(SODFM1_id__1623551__id__species_Bacteria_BacteroidetesChlorobi_group_Bacteroidetes_Flavobacteriia_Flavobacteriales_Flavobacteriaceae_Eudoraea_adriatica_DSM_19308_species:0.1547743702,SODFM1_id__1692452__id__species_Bacteria_BacteroidetesChlorobi_group_Bacteroidetes_Flavobacteriia_Flavobacteriales_Flavobacteriaceae_Robiginitalea_biformata_HTCC2501_species:0.1203661747)87:0.0242103363)42:0.0060592367,SODFM1_id__1601833__id__species_Bacteria_BacteroidetesChlorobi_group_Bacteroidetes_Flavobacteriia_Flavobacteriales_Flavobacteriaceae_Cellulophaga_lytica_DSM7489_species:0.0600725321)42:0.0000020367,(((SODFM1_id__1597246__id__species_Bacteria_BacteroidetesChlorobi_group_Bacteroidetes_Flavobacteriia_Flavobacteriales_Flavobacteriaceae_Capnocytophaga_ochracea_DSM_7271_species:0.1915504276,(SODFM1_id__1644974__id__species_Bacteria_BacteroidetesChlorobi_group_Bacteroidetes_Flavobacteriia_Flavobacteriales_Flavobacteriaceae_Imtechella_halotolerans_K1_species:0.0919781914,SODFM1_id__1700789__id__species_Bacteria_BacteroidetesChlorobi_group_Bacteroidetes_Flavobacteriia_Flavobacteriales_Flavobacteriaceae_Sinomicrobium_oceani_CGMCC_112145_species:0.0784848761)100:0.0212111153)99:0.0195723208,SODFM1_id__1713146__id__species_Bacteria_BacteroidetesChlorobi_group_Bacteroidetes_Flavobacteriia_Flavobacteriales_Flavobacteriaceae_Zhouia_amylolytica_AD3_species:0.0349240564)99:0.0261765471,SODFM1_id__1671266__id__species_Bacteria_BacteroidetesChlorobi_group_Bacteroidetes_Flavobacteriia_Flavobacteriales_Flavobacteriaceae_Muricauda_ruestringensis_B1_DSM_13258_species:0.0965782546)96:0.0290728819)98:0.0583221303)71:0.0140906637,SODFM1_id__1533183__id__species_Bacteria_BacteroidetesChlorobi_group_Bacteroidetes_Cytophagia_Cytophagales_Flammeovirgaceae_Marivirga_tractuosa_DSM_4126_species:0.1795031302)28:0.0152001001,((SODFM1_id__1529283__id__species_Bacteria_BacteroidetesChlorobi_group_Bacteroidetes_Cytophagia_Cytophagales_Flammeovirgaceae_Fulvivirga_imtechensis_AK7_species:0.1896480512,(SODFM1_id__1580279__id__species_Bacteria_BacteroidetesChlorobi_group_Bacteroidetes_Flavobacteriia_Flavobacteriales_Flavobacteriaceae_Aequorivita_sublithincola_QSSC9_3_DSM_14238_species:0.1095606999,SODFM1_id__1681183__id__species_Bacteria_BacteroidetesChlorobi_group_Bacteroidetes_Flavobacteriia_Flavobacteriales_Flavobacteriaceae_Ornithobacterium_rhinotracheale_DSM_15997_species:0.2178708721)99:0.0627465234)60:0.0270931051,((SODFM1_id__1585384__id__species_Bacteria_BacteroidetesChlorobi_group_Bacteroidetes_Flavobacteriia_Flavobacteriales_Flavobacteriaceae_Aquimarina_megaterium_XH134_species:0.1391885172,(SODFM1_id__1658178__id__species_Bacteria_BacteroidetesChlorobi_group_Bacteroidetes_Flavobacteriia_Flavobacteriales_Flavobacteriaceae_Leeuwenhoekiella_blandensis_MED217_species:0.0957282030,SODFM1_id__1696667__id__species_Bacteria_BacteroidetesChlorobi_group_Bacteroidetes_Flavobacteriia_Flavobacteriales_Flavobacteriaceae_Salinimicrobium_xinjiangense_DSM_19287_species:0.1718720326)84:0.0260092491)63:0.0246408250,((SODFM1_id__1606422__id__species_Bacteria_BacteroidetesChlorobi_group_Bacteroidetes_Flavobacteriia_Flavobacteriales_Flavobacteriaceae_Croceibacter_atlanticus_HTCC2559_species:0.1105630539,SODFM1_id__1609380__id__species_Bacteria_BacteroidetesChlorobi_group_Bacteroidetes_Flavobacteriia_Flavobacteriales_Flavobacteriaceae_Donghaeana_dokdonensis_DSW_6_species:0.1313564790)86:0.0319012726,(((SODFM1_id__1639758__id__species_Bacteria_BacteroidetesChlorobi_group_Bacteroidetes_Flavobacteriia_Flavobacteriales_Flavobacteriaceae_Gillisia_limnaea_DSM15749_species:0.0776119997,((SODFM1_id__1644294__id__species_Bacteria_BacteroidetesChlorobi_group_Bacteroidetes_Flavobacteriia_Flavobacteriales_Flavobacteriaceae_Gramella_forsetii_KT0803_species:0.0799249331,SODFM1_id__1720302__id__species_Bacteria_BacteroidetesChlorobi_group_Bacteroidetes_Flavobacteriia_Flavobacteriales_Flavobacteriaceae_Zunongwangia_profunda_SM_A87_species:0.0699637172)87:0.0115102680,SODFM1_id__1694821__id__species_Bacteria_BacteroidetesChlorobi_group_Bacteroidetes_Flavobacteriia_Flavobacteriales_Flavobacteriaceae_Salegentibacter_salegens_species:0.0582648437)83:0.0100113830)86:0.0241850102,SODFM1_id__1668720__id__species_Bacteria_BacteroidetesChlorobi_group_Bacteroidetes_Flavobacteriia_Flavobacteriales_Flavobacteriaceae_Mesonia_mobilis_DSM_19841_species:0.1341081360)98:0.0548422815,SODFM1_id__1684961__id__species_Bacteria_BacteroidetesChlorobi_group_Bacteroidetes_Flavobacteriia_Flavobacteriales_Flavobacteriaceae_Psychroflexus_gondwanensis_ACAM_44_species:0.1115487186)47:0.0227371847)71:0.0204145074)93:0.0448840727)63:0.0228593249)87:0.0392897547,SODFM1_id__1569272__id__species_Bacteria_BacteroidetesChlorobi_group_Bacteroidetes_Flavobacteriia_Flavobacteriales_Cryomorphaceae_Crocinitomix_catalasitica_ATCC_23190_species:0.1459312864)100:0.0644170008,SODFM1_id__1769294__id__species_Bacteria_BacteroidetesChlorobi_group_Bacteroidetes_Sphingobacteriia_Sphingobacteriales_Saprospiraceae_Saprospira_grandis_Lewin_species:0.1240925349)98:0.0460538130,(SODFM1_id__1758100__id__species_Bacteria_BacteroidetesChlorobi_group_Bacteroidetes_Sphingobacteriia_Sphingobacteriales_Saprospiraceae_Haliscomenobacter_hydrossis_O_DSM_1100_species:0.2307010453,SODFM1_id__1764715__id__species_Bacteria_BacteroidetesChlorobi_group_Bacteroidetes_Sphingobacteriia_Sphingobacteriales_Saprospiraceae_Lewinella_cohaerens_DSM_23179_species:0.2540074592)100:0.0664520787)99:0.0347867986,(((((((SODFM1_id__1591930__id__species_Bacteria_BacteroidetesChlorobi_group_Bacteroidetes_Flavobacteriia_Flavobacteriales_Flavobacteriaceae_Bergeyella_zoohelcum_ATCC43767_species:0.1553694746,SODFM1_id__1689492__id__species_Bacteria_BacteroidetesChlorobi_group_Bacteroidetes_Flavobacteriia_Flavobacteriales_Flavobacteriaceae_Riemerella_anatipestifer_DSM15868_species:0.1076595078)99:0.0483510912,SODFM1_id__1612279__id__species_Bacteria_BacteroidetesChlorobi_group_Bacteroidetes_Flavobacteriia_Flavobacteriales_Flavobacteriaceae_Elizabethkingia_anophelis_NUHP1_species:0.1194184854)99:0.0507407527,SODFM1_id__1604246__id__species_Bacteria_BacteroidetesChlorobi_group_Bacteroidetes_Flavobacteriia_Flavobacteriales_Flavobacteriaceae_Chryseobacterium_gregarium_DSM_19109_species:0.0765762127)99:0.0519762951,SODFM1_id__1620338__id__species_Bacteria_BacteroidetesChlorobi_group_Bacteroidetes_Flavobacteriia_Flavobacteriales_Flavobacteriaceae_Epilithonimonas_tenax_DSM_16811_species:0.0676989628)100:0.2406412478,SODFM1_id__1708024__id__species_Bacteria_BacteroidetesChlorobi_group_Bacteroidetes_Flavobacteriia_Flavobacteriales_Flavobacteriaceae_Weeksella_virosa_DSM_16922_species:0.0368244530)100:0.0854759962,SODFM1_id__1616921__id__species_Bacteria_BacteroidetesChlorobi_group_Bacteroidetes_Flavobacteriia_Flavobacteriales_Flavobacteriaceae_Empedobacter_brevis_ATCC_43319_species:0.0342191001)100:0.1525177377,(SODFM1_id__1932103__id__species_Bacteria_Chloroflexi_Candidatus_ThermofonsiaClade2_JP1_20_species:0.0940973962,SODFM1_id__4110441__id__species_Bacteria_Planctomycetes_Phycisphaerae_Phycisphaerales_Phycisphaeraceae_Phycisphaera_mikurensis_NBRC_102666_species:0.4366963679)100:0.0640243659)100:0.0656061667)96:0.0236872876,SODFM1_id__1577919__id__species_Bacteria_BacteroidetesChlorobi_group_Bacteroidetes_Flavobacteriia_Flavobacteriales_Cryomorphaceae_Owenweeksia_Owenweeksia_hongkongensis_DSM_17368_species:0.2553329336)53:0.0170444054)42:0.0150994588,(((((SODFM1_id__1328791__id__species_Bacteria_BacteroidetesChlorobi_group_Bacteroidetes_Bacteroidia_Bacteroidales_Marinilabiaceae_Alkaliflexus_imshenetskii_Z_7010_DSM_15055_species:0.1461853455,(SODFM1_id__6156112__id__species_Bacteroidetes_bacterium_GWF2_38_335_species:0.1403968608,SODFM1_id__6171673__id__species_Bacteroidetes_bacterium_GWF2_49_14_species:0.2306431178)100:0.0824701537)83:0.0441345475,SODFM1_id__1430438__id__species_Bacteria_BacteroidetesChlorobi_group_Bacteroidetes_Cytophagia_Cytophagales_Cytophagaceae_Cytophaga_fermentans_IAM_14302_DSM_9555_species:0.1345458466)83:0.0234209467,(((SODFM1_id__1331380__id__species_Bacteria_BacteroidetesChlorobi_group_Bacteroidetes_Bacteroidia_Bacteroidales_Marinilabiaceae_Anaerophaga_thermohalophila_Fru22_DSM_12881_species:0.0447712948,SODFM1_id__1335472__id__species_Bacteria_BacteroidetesChlorobi_group_Bacteroidetes_Bacteroidia_Bacteroidales_Marinilabiaceae_Marinilabilia_salmonicolor_JCM_21150_species:0.0776839092)100:0.0781456746,(SODFM1_id__1381264__id__species_Bacteria_BacteroidetesChlorobi_group_Bacteroidetes_Bacteroidia_Bacteroidales_Prolixibacteraceae_Draconibacterium_orientale_ASM62663v1_species:0.1761050791,SODFM1_id__1801750__id__species_Bacteria_BacteroidetesChlorobi_group_Bacteroidetes_unclassified_Bacteroidetes_Prolixibacter_bellariivorans_ATCC_BAA_1284_species:0.2389410939)96:0.1080135267)82:0.0270991499,((SODFM1_id__6120878__id__species_Bacteroidetes_bacterium_GWA2_31_9b_species:0.1204549520,SODFM1_id__6129896__id__species_Bacteroidetes_bacterium_GWD2_33_33_species:0.1157228390)90:0.0334446913,SODFM1_id__6136180__id__species_Bacteroidetes_bacterium_GWE2_32_14_species:0.0980732063)100:0.1145583999)79:0.0410172468)98:0.0835180868,(SODFM1_id__1468006__id__species_Bacteria_BacteroidetesChlorobi_group_Bacteroidetes_Cytophagia_Cytophagales_Cytophagaceae_Flexibacter_litoralis_Fx_l1_DSM_6794_species:0.2196033553,(SODFM1_id__1515716__id__species_Bacteria_BacteroidetesChlorobi_group_Bacteroidetes_Cytophagia_Cytophagales_Flammeovirgaceae_Cesiribacter_andamanensis_AMV16_species:0.1308177983,SODFM1_id__1537910__id__species_Bacteria_BacteroidetesChlorobi_group_Bacteroidetes_Cytophagia_Cytophagales_Flammeovirgaceae_Nafulsella_turpanensis_ZLM_10_species:0.0885381974)100:0.0827331163)97:0.0539117858)51:0.0284775116,SODFM1_id__2444707__id__species_Bacteria_Deinococcus_Thermus_Deinococci_Deinococcales_Trueperaceae_Truepera_radiovictrix_DSM_17093_species:0.3524852399)35:0.0020422415)95:0.0424619330,SODFM1_id__1469761__id__species_Bacteria_BacteroidetesChlorobi_group_Bacteroidetes_Cytophagia_Cytophagales_Cytophagaceae_Hymenobacter_aerophilus_DSM13606_species:0.4096016993)44:0.0042903494,((((SODFM1_id__1465585__id__species_Bacteria_BacteroidetesChlorobi_group_Bacteroidetes_Cytophagia_Cytophagales_Cytophagaceae_Flexibacter_litoralis_Fx_l1_DSM_6794_species:0.2883149949,SODFM1_id__1571822__id__species_Bacteria_BacteroidetesChlorobi_group_Bacteroidetes_Flavobacteriia_Flavobacteriales_Cryomorphaceae_Crocinitomix_catalasitica_ATCC_23190_species:0.6443879848)98:0.1160990927,SODFM1_id__1772397__id__species_Bacteria_BacteroidetesChlorobi_group_Bacteroidetes_Sphingobacteriia_Sphingobacteriales_Saprospiraceae_Saprospira_grandis_Lewin_species:0.4887720750)96:0.1121568084,(SODFM1_id__1519301__id__species_Bacteria_BacteroidetesChlorobi_group_Bacteroidetes_Cytophagia_Cytophagales_Flammeovirgaceae_Flexithrix_dorotheae_DSM_6795_species:0.3506437656,SODFM1_id__2189890__id__species_Bacteria_Cyanobacteria_Chroococcales_Crocosphaera_watsonii_WH_8501_species:0.4867077513)94:0.1030785859)83:0.0521007911,(((SODFM1_id__1659951__id__species_Bacteria_BacteroidetesChlorobi_group_Bacteroidetes_Flavobacteriia_Flavobacteriales_Flavobacteriaceae_Leeuwenhoekiella_blandensis_MED217_species:0.1985811876,SODFM1_id__1669190__id__species_Bacteria_BacteroidetesChlorobi_group_Bacteroidetes_Flavobacteriia_Flavobacteriales_Flavobacteriaceae_Mesonia_mobilis_DSM_19841_species:0.0963214077)100:0.0602424677,SODFM1_id__1661165__id__species_Bacteria_BacteroidetesChlorobi_group_Bacteroidetes_Flavobacteriia_Flavobacteriales_Flavobacteriaceae_Leeuwenhoekiella_blandensis_MED217_species:0.2020427263)100:0.0995379920,(SODFM1_id__1699949__id__species_Bacteria_BacteroidetesChlorobi_group_Bacteroidetes_Flavobacteriia_Flavobacteriales_Flavobacteriaceae_Sinomicrobium_oceani_CGMCC_112145_species:0.2700087781,SODFM1_id__6646067__id__species_CG11_big_fil_rev_8_21_14_0_20_Liptonbacteria_OD1_35_14_curated_species:0.4778171977)98:0.0677464402)97:0.0638359996)66:0.0839955215)45:0.0238658590)33:0.0152088093)64:0.0260562323,(((SODFM1_id__1818044__id__species_Bacteria_BacteroidetesChlorobi_group_Ignavibacteria_Ignavibacteria_Ignavibacteriales_Ignavibacteriaceae_Ignavibacterium_album_Mat9_16_JCM_16511_species:0.2089700851,((SODFM1_id__3938613__id__species_Bacteria_Ignavibacteria_RBG_13_Ignavibacteria_36_8_species:0.0000020047,SODFM1_id__3952130__id__species_Bacteria_Ignavibacteria_RIFOXYD12_FULL_Ignavibacteria_36_8_species:0.0000020047)100:0.2437747311,(SODFM1_id__6581944__id__species_CG08_land_8_20_14_0_20_Ignavibacteria_37_9_curated_species:0.2239981370,SODFM1_id__6706043__id__species_CG2_30_FULL_Ignavibacteria_36_16_curated_species:0.1167606027)100:0.0285576269)81:0.0377862107)100:0.0401270147,((SODFM1_id__1821782__id__species_Bacteria_BacteroidetesChlorobi_group_Ignavibacteria_Ignavibacteria_Ignavibacteriales_Ignavibacteriaceae_Melioribacter_roseus_P3M2_species:0.0822578274,SODFM1_id__3945488__id__species_Bacteria_Ignavibacteria_RIFOXYA2_FULL_Ignavibacteria_37_17_species:0.1168184616)100:0.0370689196,SODFM1_id__3946866__id__species_Bacteria_Ignavibacteria_RIFOXYC2_FULL_Ignavibacteria_38_25_species:0.1306796671)100:0.0659279021)92:0.0431153683,SODFM1_id__6675808__id__species_CG18_big_fil_WC_8_21_14_2_50_Ignavibacteriales_31_20_curated_species:0.2336543709)96:0.0680357840)79:0.0182663857,(((SODFM1_id__6060397__id__species_Bacteria_WOR2_GWA2_WOR_2_45_18_species:0.1762112882,(SODFM1_id__6062485__id__species_Bacteria_WOR2_GWA2_WOR_2_47_8_species:0.2384410691,SODFM1_id__6069166__id__species_Bacteria_WOR2_RIFCSPHIGHO2_01_FULL_WOR_2_52_10_species:0.1702101083)96:0.0307575462)96:0.0504479672,SODFM1_id__6074568__id__species_Bacteria_WOR2_RIFCSPHIGHO2_02_FULL_WOR_2_52_10_species:0.1631259875)98:0.0487243878,SODFM1_id__6745566__id__species_CG_4_8_14_3_um_filter_Armatimonadetes_58_9_curated_species:0.2534780070)99:0.0716987164)94:0.0278186107,(((SODFM1_id__1727923__id__species_Bacteria_BacteroidetesChlorobi_group_Bacteroidetes_Sphingobacteriia_Sphingobacteriales_Chitinophagaceae_Chitinophaga_pinensis_DSM_2588_species:0.5669796032,(SODFM1_id__9794609__id__species_Eukaryota_Viridiplantae_Streptophyta_Chara_braunii_Cbr_1_species:0.1432101651,SODFM1_id__9816185__id__species_Eukaryota_Viridiplantae_Streptophyta_Chara_braunii_Cbr_1_species:0.2489314428)100:0.3947916923)64:0.1684664497,((((((SODFM1_id__9636221__id__species_Eukaryota_Viridiplantae_Chlorophyta_Chlorophyceae_Chlamydomonas_reinhardtii_v3_species:0.2643275014,SODFM1_id__9672621__id__species_Eukaryota_Viridiplantae_Chlorophyta_Chlorophyceae_Tetrabaena_socialis_TetSoc1_species:0.1728303886)98:0.0951601603,SODFM1_id__9676202__id__species_Eukaryota_Viridiplantae_Chlorophyta_Chlorophyceae_Volvox_carteri_nagariensis_v1_species:0.3375231206)100:0.4757538637,SODFM1_id__10135452__id__species_PhotosyntheticAlga_Eukaryota_Alveolata_Chromerida_Vitrella_Vitrella_brassicaformis_species:0.4389157897)95:0.1083960397,SODFM1_id__10130043__id__species_PhotosyntheticAlga_Eukaryota_Alveolata_Chromerida_Vitrella_Vitrella_brassicaformis_species:0.3126572371)95:0.1358290170,((SODFM1_id__9653457__id__species_Eukaryota_Viridiplantae_Chlorophyta_Chlorophyceae_Monoraphidium_neglectum_v1_species:0.6341932387,(SODFM1_id__9731313__id__species_Eukaryota_Viridiplantae_Chlorophyta_Trebouxiophyceae_Coccomyxa_subellipsoidea_C169_species:0.6076572947,SODFM1_id__9742346__id__species_Eukaryota_Viridiplantae_Chlorophyta_Trebouxiophyceae_Micractinium_conductrix_ASM224581v2_species:0.6198767164)89:0.0726004669)77:0.0595858586,SODFM1_id__9726033__id__species_Eukaryota_Viridiplantae_Chlorophyta_Trebouxiophyceae_Coccomyxa_subellipsoidea_C169_species:1.0562592512)50:0.0395595051)49:0.0245679365,SODFM1_id__10121185__id__species_PhotosyntheticAlga_Eukaryota_Alveolata_Chromerida_Vitrella_Vitrella_brassicaformis_species:0.5546299967)57:0.0532862522)87:0.0338640791,((SODFM1_id__7494969__id__species_Eukaryota_Alveolata_Dinophyceae_Suessiales_Symbiodinium_microadriaticum_CCMP2467_species:0.3741210460,((((SODFM1_id__7504718__id__species_Eukaryota_Alveolata_Dinophyceae_Suessiales_Symbiodinium_microadriaticum_CCMP2467_species:0.0808619464,SODFM1_id__7514947__id__species_Eukaryota_Alveolata_Dinophyceae_Suessiales_Symbiodinium_microadriaticum_CCMP2467_species:0.0219654354)100:0.1308355973,SODFM1_id__9607876__id__species_Eukaryota_Stramenopiles_Pelagophyceae_Aureococcus_anophagefferens_v1_species:0.5483934897)99:0.2106454870,(((SODFM1_id__8111041__id__species_Eukaryota_Haptophyceae_Isochrysidales_Noelaerhabdaceae_Emiliania_huxleyi_CCMP1516_species:0.0770185685,SODFM1_id__8121638__id__species_Eukaryota_Haptophyceae_Prymnesiales_Chrysochromulinaceae_Chrysochromulina_CCMP291_species:0.0977677975)100:0.3089972150,SODFM1_id__9615961__id__species_Eukaryota_Stramenopiles_Phaeophyceae_Ectocarpus_siliculosus_ASM31002v1_species:0.1939292422)99:0.0885797284,((SODFM1_id__9421224__id__species_Eukaryota_Stramenopiles_Bacillariophyta_Bacillariophyceae_Fistulifera_solaris_species:0.0000020047,SODFM1_id__9435966__id__species_Eukaryota_Stramenopiles_Bacillariophyta_Bacillariophyceae_Fistulifera_solaris_species:0.0000020047)100:0.0665330477,((SODFM1_id__9448728__id__species_Eukaryota_Stramenopiles_Bacillariophyta_Bacillariophyceae_Fragilariopsis_cylindrus_CCMP1102_Fracy1_species:0.0000020047,SODFM1_id__9448729__id__species_Eukaryota_Stramenopiles_Bacillariophyta_Bacillariophyceae_Fragilariopsis_cylindrus_CCMP1102_Fracy1_species:0.0000020047)100:0.1182054306,(SODFM1_id__9459790__id__species_Eukaryota_Stramenopiles_Bacillariophyta_Bacillariophyceae_Phaeodactylum_tricornutum_CCAP10551_ASM15095v2_species:0.0718443988,(SODFM1_id__9509811__id__species_Eukaryota_Stramenopiles_Bacillariophyta_Coscinodiscophyceae_Thalassiosira_oceanica_ThaOc_1_species:0.1015374535,SODFM1_id__9514880__id__species_Eukaryota_Stramenopiles_Bacillariophyta_Coscinodiscophyceae_Thalassiosira_pseudonana_CCMP1335_ASM14940v2_species:0.0376644060)100:0.0584944969)100:0.0262085403)97:0.0731726881)100:0.3303198767)100:0.0889823388)55:0.0447086419,(SODFM1_id__7648934__id__species_Eukaryota_Cryptophyta_Pyrenomonadales_Geminigeraceae_Guillardia_Guillardia_theta_CCMP2712_Guith1_species:0.7676038509,SODFM1_id__7657345__id__species_Eukaryota_Cryptophyta_Pyrenomonadales_Geminigeraceae_Guillardia_Guillardia_theta_CCMP2712_Guith1_species:0.1414627533)98:0.1730697637)54:0.0454374821)93:0.1440774697,(((((SODFM1_id__7895201__id__species_Eukaryota_Fungi_FungiIncertaeSedis_Cryptomycota_Paramicrosporidium_saccamoebae_KSL3_v6_species:0.2099537500,SODFM1_id__7899700__id__species_Eukaryota_Fungi_FungiIncertaeSedis_Cryptomycota_Rozella_allomycis_CSF55_k41_t100_species:0.2068753575)100:0.1059362500,(SODFM1_id__7908221__id__species_Eukaryota_Fungi_FungiIncertaeSedis_Microsporidia_Mitosporidium_daphniae_UGP1_species:0.2806907110,SODFM1_id__9062394__id__species_Eukaryota_Metazoa_Lophotrochozoa_Rotifera_Brachionus_plicatilis_Brachionus_plicatilis_HYR1_species:0.1399950663)100:0.0848929427)100:0.1003863983,(((((((SODFM1_id__9551246__id__species_Eukaryota_Stramenopiles_Oomycetes_Albugo_candida_AcNc2_species:0.0000000000,SODFM1_id__9551250__id__species_Eukaryota_Stramenopiles_Oomycetes_Albugo_candida_AcNc2_species:0.0000000000):0.0000000000,SODFM1_id__9551248__id__species_Eukaryota_Stramenopiles_Oomycetes_Albugo_candida_AcNc2_species:0.0000000000):0.0000000000,SODFM1_id__9551249__id__species_Eukaryota_Stramenopiles_Oomycetes_Albugo_candida_AcNc2_species:0.0000000000):0.0000020047,SODFM1_id__9551247__id__species_Eukaryota_Stramenopiles_Oomycetes_Albugo_candida_AcNc2_species:0.0000020047)100:0.1484098362,SODFM1_id__9594272__id__species_Eukaryota_Stramenopiles_Oomycetes_Pythium_insidiosum_Pythium_insidiosum_1_species:0.1916269843)100:0.0874920997,SODFM1_id__9594946__id__species_Eukaryota_Stramenopiles_Oomycetes_Pythium_insidiosum_Pythium_insidiosum_1_species:0.3858228117)100:0.0675214814,((SODFM1_id__
[truncated: 44,444 more chars]
