# Supplementary material for: An ancient metalloenzyme evolves through metal preference modulation
Source: Nat Ecol Evol. 2023 Apr 10;7(5):732–44. doi: 10.1038/s41559-023-02012-0 (PMC10172142; doi:10.1038/s41559-023-02012-0)
Supplement: Supplementary file 10 — SOD activity mutants. Spreadsheet containing results of the enzymatic activity assay of soluble cell extracts of E. coli BL21(DE3) ΔsodAΔsodB over-expressing mutants and WT controls of SodFMs. The table includes approximate cambialism ratios (aCR) (raw data and data corrected for changes in expression level based on coomassie-stained band intensity analysis), quantitative analysis of metal preference changes, and statistical significance of change in activity between WTs and the mutants. Data shown in Extended Data Fig. 9. [file 41559_2023_2012_MOESM10_ESM.xlsx]

## Sheet: SodFM mutants activity
	Sample						aCR	SodFM concentration(SDS-gel coomassie stained specific band intensity)-corrected activity								T-test P-value of the WT vs mutant differences	Evidence of ancestral metal-preference change	Evidence of change of the preffered metal in at least single mutant	Evidence of change of the preffered metal	Difference in average metal-specific activity of WT vs mutant	The degree of change (shift)	Fe-fold	Mn-fold	proportional metal-preference shift	Comment	aCR shift (at least 1.5-fold significant change)	Sample
		Enzyme activity Units /mg			average	SD		SodFM SDS band intensity relative to WT	evidence of expression level change	Enzyme activity Units /mg			average	SD	aCR						Change in Fe- minus change in Mn-specific activity	change	change	towards: orange Mn, red Fe
S. aureus camb-SodFM1 SodM	Wild type Fe	636.439	542.895	568.407	582.58	48.3558	1.09764	1		636.439	542.895	568.407	582.58	48.3558	1.09764		YES	YES									Wild type Fe
	Wild type Mn	433.309	622.94	536.026	530.758	94.9256		1		433.309	622.94	536.026	530.758	94.9256													Wild type Mn
	L(D-2)M Fe	528.032	738.102	721.296	662.476	116.735	0.565138	0.986531		535.241	748.179	731.144	671.521	118.329	0.566357	0.29457			No	88.9412	-565.987	1.15267	2.23395	1.93807	Fe-change not statisticaly significant	YES	L159M Fe
	L(D-2)M Mn	912.624	1256.23	1347.86	1172.24	229.454		0.988658		923.093	1270.64	1363.32	1185.69	232.086		0.0106264				654.928					Increase in Mn-specific activity		L159M Mn
	L(D-2)A Fe	316.941	521.859	612.934	483.911	151.602	0.349009	0.993902		318.885	525.061	616.694	486.88	152.532	0.353127	0.358763			YES	-95.7002	-943.708	0.83573	2.59773	3.10833	Fe-change not statisticaly significant	YES	L159A Fe
	L(D-2)A Mn	1065.25	1589.07	1505.26	1386.53	281.374		1.00563		1059.29	1580.18	1496.83	1378.77	279.799		0.00764517				848.007					Increase in Mn-specific activity		L159A Mn
	L(D-2)V Fe	786.475	1069.96	1029.46	961.967	153.324	4.48923	0.968995		811.64	1104.2	1062.4	992.747	158.23	4.58217	0.0127075			YES	410.167	724.271	1.70405	0.408197	4.17458	Increase in Fe-specific activity	YES	L159V Fe
	L(D-2)V Mn	216.075	226.828	199.946	214.283	13.5302		0.989057		218.466	229.338	202.159	216.654	13.6799		0.00476417				-314.104					Decrease in Mn-specific activity		L159V Mn
	L(D-2)C Fe	707.515	804.524	739.851	750.63	49.3943	1.15108	0.983421		719.443	818.087	752.324	763.285	50.227	1.19085	0.0109129			No	180.704	70.5062	1.31018	1.20762	1.08492	Increase in Fe-specific activity	No	L159C Fe
	L(D-2)C Mn	665.692	665.692	624.947	652.11	23.5241		1.0174		654.306	654.306	614.258	640.956	23.1218		0.12245				110.198					Mn-change not statisticaly significant		L159C Mn
	L(D-2)P Fe	623.149	642.453	616.714	627.438	13.3952	1.47694	0.987228		631.21	650.764	624.692	635.556	13.5685	1.6367	0.141727			No	52.9754	195.417	1.09093	0.731625	1.49111	Fe-change not statisticaly significant	No	L159P Fe
	L(D-2)P Mn	418.312	408.548	447.606	424.822	20.3265		1.09401		382.366	373.441	409.142	388.316	18.5798		0.0632614				-142.442					Mn-change not statisticaly significant		L159P Mn
	L(D-2)N Fe	693.247	606.374	682.388	660.669	47.3339	0.628452	1.04757		661.767	578.839	651.401	630.669	45.1845	0.55358	0.276641			No	48.0887	-560.409	1.08254	2.14647	1.9828	Fe-change not statisticaly significant	YES	L159N Fe
	L(D-2)N Mn	1070.27	990.436	1093.08	1051.26	53.8994		0.922764		1159.86	1073.34	1184.58	1139.26	58.4107		0.000697587				608.498					Increase in Mn-specific activity		L159N Mn
	L(D-2)D Fe	460.075	348.271	397.185	401.844	56.0476	0.449216	0.786407	decrease	585.034	442.863	505.063	510.987	71.2704	0.480465	0.223344			YES	-71.5935	-604.361	0.87711	2.00379	2.28453	Fe-change not statisticaly significant	YES	L159D Fe
	L(D-2)D Mn	780.889	999.625	903.124	894.546	109.62		0.841113	decrease	928.399	1188.45	1073.72	1063.53	130.327		0.00461293				532.767					Increase in Mn-specific activity		L159D Mn
	L(D-2)I Fe	1162.63	1240.41	1344.12	1249.05	91.0573	2.43684	0.970032		1198.54	1278.73	1385.65	1287.64	93.8704	2.36979	0.000319302			YES	705.062	692.463	2.21024	1.02374	2.15899	Increase in Fe-specific activity	YES	L159I Fe
	L(D-2)I Mn	466.707	452.948	618.057	512.571	91.6123		0.94334		494.739	480.154	655.179	543.357	97.1148		0.880126				12.599					Mn-change not statisticaly significant		L159I Mn
	L(D-2)G Fe	291.425	299.538	311.707	300.89	10.2088	0.192403	0.980693		297.162	305.435	317.844	306.813	10.4098	0.191689	0.000643359			YES	-275.767	-1345.59	0.526646	3.01565	5.72615	Decrease in Fe-specific activity	YES	L159G Fe
	L(D-2)G Mn	1476.71	1592.9	1621.94	1563.85	76.8492		0.977052		1511.4	1630.31	1660.04	1600.58	78.6542		0.000114153				1069.82					Increase in Mn-specific activity		L159G Mn
	L(D-2)T Fe	629.909	756.567	1009.88	798.786	193.472	2.5236	0.983432		640.522	769.313	1026.9	812.243	196.732	2.4936	0.121063			YES	229.663	434.69	1.39422	0.613709	2.27179	Fe-change not statisticaly significant	YES	L159T Fe
	L(D-2)T Mn	327.664	288.683	333.233	316.527	24.2735		0.971742		337.192	297.078	342.923	325.731	24.9794		0.0223999				-205.027					Decrease in Mn-specific activity		L159T Mn
B. fragilis camb-SodFM2	Wild type Fe	2034.29	2342.38	2247.58	2208.08	157.794	1.06317	1		2034.29	2342.38	2247.58	2208.08	157.794	1.06317		YES	YES									Wild type Fe
	Wild type Mn	2179.8	2069.53	1981.32	2076.88	99.4463		1		2179.8	2069.53	1981.32	2076.88	99.4463													Wild type Mn
	G(D-2)M Fe	217.384	210.981	213.115	213.827	3.26061	3.07957	0.917879		236.833	229.857	232.182	232.957	3.55233	3.35714	2.68033e-05			YES	-1975.13	32.3656	0.105502	0.0334114	3.15766	Decrease in Fe-specific activity	YES	G(D-2)M Fe
	G(D-2)M Mn	58.1707	73.7661	76.3653	69.4341	9.84052		1.00061		58.1352	73.7211	76.3187	69.3917	9.83451		4.07111e-06				-2007.49					Decrease in Mn-specific activity		G(D-2)M Mn
	G(D-2)A Fe	4336.45	4506.78	4506.78	4450	98.3367	3.28311	1.01527		4271.24	4439.01	4439.01	4383.09	96.858	3.51923	3.44506e-05			YES	2175	3006.42	1.98502	0.599681	3.31012	Increase in Fe-specific activity	YES	G(D-2)A Fe
	G(D-2)A Mn	1255.43	1413.31	1397.52	1355.42	86.9516		1.08828		1153.59	1298.66	1284.15	1245.47	79.8979		0.000350913				-831.415					Decrease in Mn-specific activity		G(D-2)A Mn
	G(D-2)V Fe	3196.75	3392.79	3621.5	3403.68	212.585	12.2972	1.08321		2951.19	3132.17	3343.31	3142.22	196.255	12.2362	0.00301701			YES	934.137	2754.22	1.42305	0.123646	11.5091	Increase in Fe-specific activity	YES	G(D-2)V Fe
	G(D-2)V Mn	251.708	294.698	283.951	276.786	22.3728		1.07784		233.531	273.416	263.445	256.797	20.7572		6.42592e-06				-1820.09					Decrease in Mn-specific activity		G(D-2)V Mn
	G(D-2)C Fe	2660.12	2947.3	2865.25	2824.23	147.921	4.37739	1.06779		2491.24	2760.19	2683.35	2644.93	138.53	4.22551	0.022688			YES	436.845	1887.79	1.19784	0.301386	3.97444	Increase in Fe-specific activity	YES	G(D-2)C Fe
	G(D-2)C Mn	479.521	720.487	735.547	645.185	143.667		1.03074		465.22	698.999	713.61	625.943	139.382		0.000125378				-1450.94					Decrease in Mn-specific activity		G(D-2)C Mn
	G(D-2)P Fe	2612.09	3276.44	3354.6	3081.05	408.004	1.92877	1.05477		2476.45	3106.3	3180.41	2921.05	386.817	1.80726	0.0417209			YES	712.969	1173.56	1.32289	0.778228	1.69987	Increase in Fe-specific activity	YES	G(D-2)P Fe
	G(D-2)P Mn	1575.78	1532.51	1683.95	1597.41	78.0004		0.98832		1594.4	1550.62	1703.85	1616.29	78.9222		0.00327558				-460.594					Decrease in Mn-specific activity		G(D-2)P Mn
	G(D-2)N Fe	934.277	894.187	878.15	902.205	28.9099	3.38206	1.01578		919.763	880.295	864.508	888.188	28.4608	3.15388	0.000140542			YES	-1319.9	475.371	0.402244	0.135596	2.96648	Increase in Fe-specific activity	YES	G(D-2)N Fe
	G(D-2)N Mn	103.248	336.84	360.199	266.762	142.088		0.947249		108.997	355.598	380.258	281.618	150.001		6.5853e-05				-1795.27					Decrease in Mn-specific activity		G(D-2)N Mn
	G(D-2)D Fe	1634.29	2495.74	2495.74	2208.59	497.358	3.56529	0.786429	decrease	2078.12	3173.51	3173.51	2808.38	632.425	3.75729	0.185908			YES	600.295	1929.73	1.27186	0.359889	3.53404	Fe-change not statisticaly significant	YES	G(D-2)D Fe
	G(D-2)D Mn	373.444	865.499	619.471	619.471	246.027		0.828781	decrease	450.594	1044.3	747.448	747.448	296.855		0.00182007				-1329.44					Decrease in Mn-specific activity		G(D-2)D Mn
	G(D-2)I Fe	20.7026	20.3566	21.0485	20.7026	0.345965	11.391	1.0222		20.253	19.9146	20.5915	20.253	0.338453	11.2945	1.78324e-05			YES	-2187.83	-112.74	0.00917221	0.000863398	0.094132	Decrease in Fe-specific activity	No	G(D-2)I Fe
	G(D-2)I Mn	1.84881	1.80848	1.79504	1.81744	0.0279858		1.01353		1.82413	1.78434	1.77107	1.79318	0.0276122		3.49866e-06				-2075.09					Decrease in Mn-specific activity		G(D-2)I Mn
	G(D-2)T Fe	5570.02	5445.8	5404.39	5473.4	86.1947	7.31513	0.997785		5582.38	5457.88	5416.39	5485.55	86.386	7.57539	6.01045e-06			YES	3277.47	4630.22	2.4843	0.348661	7.12528	Increase in Fe-specific activity	YES	G(D-2)T Fe
	G(D-2)T Mn	770.153	737.269	737.269	748.23	18.9858		1.03329		745.344	713.519	713.519	724.127	18.3742		2.05668e-05				-1352.76					Decrease in Mn-specific activity		G(D-2)T Mn
H. sapiens Mn-SodFM1	Wild type Fe	186.335	166.632	168.714	173.894	10.8244	0.404067	1		186.335	166.632	168.714	173.894	10.8244	0.404067		No	YES									Wild type Fe
	Wild type Mn	468.535	413.823	408.716	430.358	33.1609		1		468.535	413.823	408.716	430.358	33.1609													Wild type Mn
	G(D-2)V Fe	64.4267	66.0467	68.5535	66.3423	2.07923	12.0717	0.852083	decrease	75.6107	77.512	80.454	77.8589	2.44017	11.7087	0.000115372			YES	-96.0347	327.674	0.447739	0.0154514	28.9772	Decrease in Fe-specific activity	YES	G(D-2)V Fe
	G(D-2)V Mn	3.56019	6.30292	6.62389	5.49567	1.68384		0.82646	decrease	4.30776	7.62641	8.01478	6.64965	2.03741		2.48605e-05				-423.708					Decrease in Mn-specific activity		G(D-2)V Mn
B. anthracis Fe-SodFM1	Wild type Fe	429.188	429.188	423.892	427.423	3.05789	2.5831	1		429.188	429.188	423.892	427.423	3.05789	2.5831		YES	No									Wild type Fe
	Wild type Mn	161.708	153.872	180.828	165.469	13.8661		1		161.708	153.872	180.828	165.469	13.8661													Wild type Mn
	V(D-2)G Fe	158.989	153.175	162.987	158.384	4.93372	26.1496	0.368736	decrease	431.173	415.406	442.015	429.531	13.3801	27.8433	0.803314			No	2.10864	152.151	1.00493	0.0932301	10.7791	Fe-change not statisticaly significant	YES	V(D-2)G Fe
	V(D-2)G Mn	6.18273	6.66096	5.3268	6.05683	0.67593		0.39262	decrease	15.7474	16.9654	13.5673	15.4267	1.72159		4.91853e-05				-150.042					Decrease in Mn-specific activity		V(D-2)G Mn
B. anthracis Mn-SodFM1	Wild type Fe	282.553	272.221	268.862	274.545	7.13549	0.250745	1		282.553	272.221	268.862	274.545	7.13549	0.250745		No	Yes									Wild type Fe
	Wild type Mn	1163.56	1093.51	1027.68	1094.92	67.9472		1		1163.56	1093.51	1027.68	1094.92	67.9472													Wild type Mn
	G(D-2)V Fe	137.943	156.181	139.667	144.597	10.069	0.32953	0.33637	decrease	410.093	464.313	415.217	429.874	29.9342	0.57395	0.000943223			YES	155.329	501.271	1.56577	0.684047	2.28898	Decrease in Fe-specific activity	YES	G(D-2)V Fe
	G(D-2)V Mn	462.842	492.49	361.058	438.797	68.9361		0.585863	decrease	790.019	840.623	616.285	748.976	117.666		0.011602				-345.942					Increase in Mn-specific activity		G(D-2)V Mn
L. monocytogenes Mn-SodFM1	Wild type Fe	327.137	323.1	248.936	299.725	44.0301	0.318283	1		327.137	323.1	248.936	299.725	44.0301	0.318283		No	YES									Wild type Fe
	Wild type Mn	941.231	1052.52	831.32	941.691	110.602		1		941.231	1052.52	831.32	941.691	110.602													Wild type Mn
	G(D-2)V Fe	1022.95	1061.78	849.108	977.946	113.252	1.09699	0.828004	decrease	1235.44	1282.33	1025.49	1181.09	136.778	1.48436	0.000444394			YES	881.363	1027.36	3.94058	0.844959	4.66363	Increase in Fe-specific activity	YES	G(D-2)V Fe
	G(D-2)V Mn	893.334	1011.44	769.662	891.48	120.901		1.12039	increase	797.345	902.764	686.962	795.69	107.91		0.177071				-146.001					Mn-change not statisticaly significant		G(D-2)V Mn
Wolfebacteria (CPR) Fe-SodFM1	Wild type Fe	696.212	826.401	606.081	709.565	110.765	3.97928	1		696.212	826.401	606.081	709.565	110.765	3.97928		YES	YES									Wild type Fe
	Wild type Mn	183.418	179.591	171.936	178.315	5.84675		1		183.418	179.591	171.936	178.315	5.84675													Wild type Mn
	V(D-2)G Fe	376.317	376.317	352.255	368.296	13.8917	3.70324	1.17041	increase	321.525	321.525	300.968	314.673	11.8691	3.85845	0.00356762			No	-394.892	-298.131	0.443473	0.45736	1.03131	Decrease in Fe-specific activity	No	V(D-2)G Fe
	V(D-2)G Mn	97.9312	103.636	96.7904	99.4524	3.66734		1.21946	increase	80.3068	84.9845	79.3712	81.5541	3.00734		1.40673e-05				-96.7608					Decrease in Mn-specific activity		V(D-2)G Mn
	H/Q Fe	832.022	860.952	803.093	832.022	28.9298	4.12638	0.94811		877.559	908.072	847.046	877.559	30.5132	4.42847	0.0644859			No	167.994	148.146	1.23676	1.11131	1.11288	Fe-change not statisticaly significant	No	H/Q Fe
	H/Q Mn	206.87	191.166	206.87	201.635	9.06652		1.01752		203.307	187.874	203.307	198.163	8.9104		0.0321052				19.8481					Increase in Mn-specific activity		H/Q Mn
	H/Q, V(D-2)G Fe	360.422	400.132	338.762	366.439	31.1242	0.671781	1.02447		351.813	390.574	330.67	357.686	30.3808	0.71719	0.00606095			YES	-351.879	-672.296	0.504092	2.79692	5.54843	Decrease in Fe-specific activity	YES	H/Q, V(D-2)G Fe
	H/Q, V(D-2)G Mn	567.232	518.276	550.913	545.473	24.9269		1.09372		518.626	473.865	503.706	498.732	22.791		1.91545e-05				320.417					Increase in Mn-specific activity		H/Q, V(D-2)G Mn
Chlamydomonas Fe-SodFM2	Wild type Fe	4362.21	4471.9	4049.01	4294.37	219.45	6.90353	1		4362.21	4471.9	4049.01	4294.37	219.45	6.90353		No	No	Mutant characterised by significant Increase only with Mn								Wild type Fe
	Wild type Mn	621.544	653.195	591.426	622.055	30.8876		1		621.544	653.195	591.426	622.055	30.8876													Wild type Mn
	T(D-2)G Fe	3224.73	4453.54	4344.3	4007.52	680.118	4.02251	1.13255	increase	2847.32	3932.32	3835.86	3538.5	600.52	4.23629	0.10998			No	-755.87	-969.099	0.823986	1.34278	1.62962	Fe-change not statisticaly significant	No	T(D-2)G Fe
	T(D-2)G Mn	845.985	1044.82	1098.02	996.275	132.846		1.19274	increase	709.28	875.982	920.59	835.284	111.379		0.0330477				213.229					Increase in Mn-specific activity		T(D-2)G Mn
Anaplasma Fe-SodFM2	Wild type Fe	668.798	995.095	912.252	858.715	169.608	4.39261	1		668.798	995.095	912.252	858.715	169.608	4.39261		No	No	Mutant characterised by significant Decrease only with Mn								Wild type Fe
	Wild type Mn	158.01	210.242	218.221	195.491	32.7038		1		158.01	210.242	218.221	195.491	32.7038													Wild type Mn
	T(D-2)G Fe	959.124	1276.17	1556.66	1263.98	298.954	11.6586	0.9	decrease	1065.69	1417.97	1729.62	1404.43	332.171	11.1808	0.0643714			No	545.712	615.592	1.6355	0.642541	2.54536	Fe-change not statisticaly significant	YES	T(D-2)G Fe
	T(D-2)G Mn	87.2246	116.057	121.968	108.417	18.5891		0.863114	decrease	101.058	134.464	141.311	125.611	21.5373		0.0365417				-69.8801					Decrease in Mn-specific activity		T(D-2)G Mn
Bacteroides plebeius Fe-SodFM2	Wild type Fe	2683.8	2522.24	2312.26	2506.1	186.295	1.94851	1		2683.8	2522.24	2312.26	2506.1	186.295	1.94851		No	YES	Mutant characterised by significant Increase only with Mn. (Evidence of possible activity increase with both metals)								Wild type Fe
	Wild type Mn	1254.16	1269.83	1334.5	1286.16	42.5847		1		1254.16	1269.83	1334.5	1286.16	42.5847													Wild type Mn
	V(D-2)G Fe	3209.79	3054.25	2664.31	2976.12	281.009	0.864998	1.02978		3116.95	2965.92	2587.25	2890.04	272.882	0.834755	0.11445			YES	383.94	-1792.04	1.1532	2.69184	2.33423	Fe-change not statisticaly significant	YES	V(D-2)G Fe
	V(D-2)G Mn	3440.43	3483.42	3397.97	3440.61	42.7224		0.993779		3461.97	3505.22	3419.24	3462.14	42.9898		3.97997e-07				2175.98					Increase in Mn-specific activity		V(D-2)G Mn
Rikenella Fe-SodFM2	Wild type Fe	1194.43	1094.99	1081.48	1123.63	61.6819	4.47535	1		1194.43	1094.99	1081.48	1123.63	61.6819	4.47535		No	No									Wild type Fe
	Wild type Mn	251.019	257.331	244.862	251.071	6.2348		1		251.019	257.331	244.862	251.071	6.2348													Wild type Mn
	T(D-2)G Fe	711.884	703.099	660.774	691.919	27.3281	2.32037	1.05667		673.703	665.389	625.333	654.808	25.8623	2.22434	0.000264111			No	-468.821	-512.133	0.582762	1.17251	2.01199	Decrease in Fe-specific activity	YES	T(D-2)G Fe
	T(D-2)G Mn	303.135	292.05	299.394	298.193	5.63907		1.01294		299.262	288.319	295.569	294.383	5.56703		0.000852828				43.3123					Increase in Mn-specific activity		T(D-2)G Mn
Rikenella Camb-SodFM2	Wild type Fe	2111.98	1688.96	1548.35	1783.1	293.369	1.04382	1		2111.98	1688.96	1548.35	1783.1	293.369	1.04382		YES	YES									Wild type Fe
	Wild type Mn	1783.1	1805.38	1536.25	1708.24	149.366		1		1783.1	1805.38	1536.25	1708.24	149.366													Wild type Mn
	G(D-2)T Fe	1165.47	1068.44	991.731	1075.21	87.066	2.18799	0.968854		1202.93	1102.79	1023.61	1109.78	89.8649	2.17601	0.0190879			YES	-673.321	524.915	0.622387	0.298557	2.08465	Decrease in Fe-specific activity	YES	G(D-2)T Fe
	G(D-2)T Mn	541.355	460.655	472.239	491.417	43.6344		0.963548		561.835	478.082	490.104	510.007	45.2851		0.000184895				-1198.24					Decrease in Mn-specific activity		G(D-2)T Mn
Starkeya Camb-SodFM2	Wild type Fe	25.5026	26.8013	27.1362	26.48	0.862868	0.524355												Very low total activity.								Wild type Fe
	Wild type Mn	50.7036	49.4599	51.3371	50.5002	0.955																					Wild type Mn
	G(D-2)T Fe	14.6362	16.3668	16.7783	15.9271	1.13674	1.74104													0							G(D-2)T Fe
	G(D-2)T Mn	9.95861	8.90561	8.57996	9.14806	0.720594														0							G(D-2)T Mn
Tisterella Fe-SodFM2	Wild type Fe	2649.8	2750.37	2490.28	2630.15	131.152	8.04424	1		2649.8	2750.37	2490.28	2630.15	131.152	8.04424		No	No	No significant change in activity with either metal								Wild type Fe
	Wild type Mn	351.903	347.56	281.418	326.96	39.5003		1		351.903	347.56	281.418	326.96	39.5003													Wild type Mn
	G(D-2)T Fe	3125.48	2901.09	2180.35	2735.64	493.81	8.34543	1.03644		3015.59	2799.08	2103.69	2639.46	476.448	8.24215	0.975545			No	9.30505	16.0268	1.00354	0.979442	1.0246	Fe-change not statisticaly significant	No	G(D-2)T Fe
	G(D-2)T Mn	353.731	353.731	275.941	327.801	44.9116		1.02361		345.57	345.57	269.576	320.239	43.8755		0.853282				-6.72172					Mn-change not statisticaly significant		G(D-2)T Mn
E. coli Fe-SodFM2 SodB	Wild type Fe	1558.1	1464.31	1086.94	1369.78	249.399	4.12044	1		1558.1	1464.31	1086.94	1369.78	249.399	4.12044		No	No	No significant change in activity with either metal								Wild type Fe
	Wild type Mn	365.711	356.741	274.855	332.436	50.0674		1		365.711	356.741	274.855	332.436	50.0674													Wild type Mn
	T(D-2)G Fe	1185.39	1200.2	902.027	1095.87	168.038	2.8378	1.05016		1128.77	1142.87	858.94	1043.53	160.011	2.64714	0.129183			No	-326.257	-388.03	0.761819	1.18582	1.55657	Fe-change not statisticaly significant	No	T(D-2)G Fe
	T(D-2)G Mn	374.667	413.797	370.043	386.169	24.0381		0.979605		382.467	422.412	377.747	394.209	24.5385		0.127428				61.7735					Mn-change not statisticaly significant		T(D-2)G Mn
Neiserria Fe-SodFM2 SodB	Wild type Fe	1358.84	1574.23	1452.82	1461.96	107.986	16.2171	1		1358.84	1574.23	1452.82	1461.96	107.986	16.2171		No	No	Activity increase with both metals reflects increased expression levels of the mutant.								Wild type Fe
	Wild type Mn	79.61	92.2292	98.6085	90.1492	9.66849		1		79.61	92.2292	98.6085	90.1492	9.66849													Wild type Mn
	T(D-2)G Fe	2793.94	3193.81	3236.82	3074.86	244.227	10.3967	1.92344	increase	1452.58	1660.47	1682.83	1598.63	126.974	10.0502	0.228602			No	136.663	67.7483	1.09348	1.76446	1.61362	Fe-change not statisticaly significant	YES	T(D-2)G Fe
	T(D-2)G Mn	259.457	339.038	288.761	295.752	40.2485		1.85933	increase	139.544	182.345	155.304	159.064	21.6468		0.00730876				68.9151					Increase in Mn-specific activity		T(D-2)G Mn
Mycobacterium Mn-SodFM3	Wild type Fe	135.789	153.093	149.067	145.983	9.05476	0.43832	1		135.789	153.093	149.067	145.983	9.05476	0.43832		No	No	Very low total activity.								Wild type Fe
	Wild type Mn	299.928	351.942	347.283	333.051	28.7799		1		299.928	351.942	347.283	333.051	28.7799													Wild type Mn
	Q/H Fe	46.5708	53.2099	53.2099	50.9968	3.83308	0.723408	0.985889		47.2373	53.9714	53.9714	51.7267	3.88794	0.705802	7.77454e-05			No	-94.2562	165.507	0.354334	0.22005	1.61024	Decrease in Fe-specific activity	YES	Q/H Fe
	Q/H Mn	65.5767	72.9545	72.9545	70.4952	4.25961		0.961895		68.1745	75.8446	75.8446	73.2879	4.42835		0.000102388				-259.763					Decrease in Mn-specific activity		Q/H Mn
Akkermansia Fe-SodFM3	Wild type Fe	3681.75	3831.93	3988.24	3833.97	153.256	3.70565	1		3681.75	3831.93	3988.24	3833.97	153.256	3.70565		No	No									Wild type Fe
	Wild type Mn	966.858	1075.64	1061.4	1034.63	59.123		1		966.858	1075.64	1061.4	1034.63	59.123													Wild type Mn
	H/Q Fe	483.774	490.265	452.588	475.542	20.1419	3.03545	1.1648	increase	415.327	420.899	388.553	408.26	17.2921	3.07146	2.72653e-06			No	-3425.71	-2524	0.106485	0.128471	1.20648	Decrease in Fe-specific activity	No	H/Q Fe
	H/Q Mn	160.141	151.827	158.021	156.663	4.31974		1.17862	increase	135.871	128.818	134.072	132.92	3.66507		1.22983e-05				-901.71					Decrease in Mn-specific activity		H/Q Mn
	V(D-2)G Fe	2892.52	2816.44	3050.9	2919.95	119.612	1.95941	0.976537		2962.02	2884.11	3124.2	2990.11	122.486	1.95843	0.00173412			No	-843.863	-1336.02	0.779899	1.47569	1.89215	Decrease in Fe-specific activity	YES	V(D-2)G Fe
	V(D-2)G Mn	1523.3	1503.14	1444.23	1490.22	41.0906		0.97605		1560.68	1540.02	1479.66	1526.79	42.0989		0.000300641				492.159					Increase in Mn-specific activity		V(D-2)G Mn
	H/Q, V(D-2)G Fe	938.945	1044.58	926.515	970.014	64.877	4.81557	0.84654	decrease	1109.16	1233.94	1094.47	1145.86	76.6378	4.027	1.09079e-05			No	-2688.12	-1938.03	0.298869	0.27502	1.08672	Decrease in Fe-specific activity	No	H/Q, V(D-2)G Fe
	H/Q, V(D-2)G Mn	205.929	197.858	200.512	201.433	4.11343		0.707915	decrease	290.895	279.494	283.243	284.544	5.81062		2.58707e-05				-750.086					Decrease in Mn-specific activity		H/Q, V(D-2)G Mn
Nesterenkonia alba Mn-SodFM3	Wild type Fe	193.054	199.198	217.631	203.295	12.7904	0.370858	1		193.054	199.198	217.631	203.295	12.7904	0.370858		No	YES									Wild type Fe
	Wild type Mn	592.169	559.173	493.181	548.174	50.4023		1		592.169	559.173	493.181	548.174	50.4023													Wild type Mn
	M(D-2)V Fe	86.2618	82.7236	78.3008	82.4287	3.98868	0.418178	0.979667		88.0522	84.4405	79.926	82.4287	3.98868	0.668568	0.000104395			YES	-120.866	230.194	0.405465	0.359583	1.1276	Decrease in Fe-specific activity	No	M(D-2)V Fe
	M(D-2)V Mn	189.489	203.214	198.639	197.114	6.98817		1.56626	increase	120.982	129.745	126.824	197.114	6.98817		0.0001331				-351.06					Decrease in Mn-specific activity		M(D-2)V Mn
	Q/H Fe	245.949	264.469	387.937	299.452	77.1882	1.04292	0.995504		247.06	265.663	389.689	299.452	77.1882	1.44573	0.0980733			YES	96.1571	357.202	1.47299	0.523792	2.81218	Fe-change not statisticaly significant	YES	Q/H Fe
	Q/H Mn	247.71	275.303	338.374	287.129	46.4745		1.38	increase	179.5	199.495	245.198	287.129	46.4745		0.000627751				-261.045					Decrease in Mn-specific activity		Q/H Mn
	Q/H, M(D-2)V Fe	94.909	93.5677	87.5319	92.0029	3.92959	4.03897	0.981118		96.7355	95.3684	89.2165	92.0029	3.92959	8.67585	0.000144673			YES	-111.292	414.103	0.452559	0.041554	10.8909	Decrease in Fe-specific activity	YES	Q/H, M(D-2)V Fe
	Q/H, M(D-2)V Mn	21.2867	21.8133	25.2364	22.7788	2.14461		2.10748	increase	10.1005	10.3504	11.9747	22.7788	2.14461		5.06451e-05				-525.395					Decrease in Mn-specific activity		Q/H, M(D-2)V Mn
Peregrinibacteria Fe-SodFM4	Wild type Fe	0.91702	0.980208	1.11995	1.00572	0.103841													Not active in liquid assay. Activity detected in in-gel assay.								Wild type Fe
	Wild type Mn	0.892901	0.90488	0.750863	0.849548	0.0856731																					Wild type Mn
	H/Q Fe	1.22945	1.11995	1.10512	1.15151	0.0679101														0							H/Q Fe
	H/Q Mn	0.835341	0.857906	0.781492	0.824913	0.0392597														0							H/Q Mn
Acidithiobacillus Fe-SodFM4	Wild type Fe	1655.13	2021.39	1677.34	1784.62	205.35	2.98716	1		1655.13	2021.39	1677.34	1784.62	205.35	2.98716		No	No									Wild type Fe
	Wild type Mn	716.847	594.835	480.608	597.43	118.141		1		716.847	594.835	480.608	597.43	118.141													Wild type Mn
	I(D-2)A Fe	1890.46	1816.37	1654.58	1787.14	120.624	9.84066	0.82908	decrease	2280.19	2190.82	1995.68	2155.56	145.491	8.28033	0.063107			No	370.946	708.053	1.20786	0.435739	2.77198	Fe-change not statisticaly significant	YES	I(D-2)A Fe
	I(D-2)A Mn	185.335	192.895	166.592	181.607	13.5418		0.697622	decrease	265.667	276.504	238.8	260.323	19.4114		0.00817899				-337.107					Decrease in Mn-specific activity		I(D-2)A Mn
Nanopusillus camb-SodFM4	Wild type Fe	750.427	656.795	702.052	703.091	46.8247	1.43425	1		750.427	656.795	702.052	703.091	46.8247	1.43425		YES	No									Wild type Fe
	Wild type Mn	512.2	472.838	485.61	490.216	20.0811		1		512.2	472.838	485.61	490.216	20.0811													Wild type Mn
	A(D-2)V Fe	681.888	655.163	629.485	655.512	26.2029	2.65714	0.991594		687.668	660.716	634.821	661.069	26.425	2.72284	0.247258			No	-42.0227	205.407	0.940231	0.495264	1.89844	Fe-change not statisticaly significant	YES	A(D-2)V Fe
	A(D-2)V Mn	248.895	245.6	245.6	246.698	1.90238		1.01611		244.948	241.706	241.706	242.786	1.87222		2.89991e-05				-247.43					Decrease in Mn-specific activity		A(D-2)V Mn
	Q/H Fe	596.778	529.324	581.081	569.061	35.2967	1.7557	1.00166		595.789	528.447	580.119	568.118	35.2382	1.78792	0.0162754			No	-134.973	37.4892	0.808029	0.648192	1.24659	Decrease in Fe-specific activity	No	Q/H Fe
	Q/H Mn	300.119	338.364	333.885	324.123	20.908		1.02004		294.222	331.716	327.324	317.754	20.4972		0.000480934				-172.462					Decrease in Mn-specific activity		Q/H Mn
	Q/H, A(D-2)V Fe	538.999	676.054	607.685	607.579	68.5278	2.55968	0.982808		548.427	687.88	618.315	618.208	69.7265	2.6305	0.15493			No	-84.8836	170.318	0.879271	0.479411	1.83407	Fe-change not statisticaly significant	YES	Q/H, A(D-2)V Fe
	Q/H, A(D-2)V Mn	224.871	240.366	246.859	237.365	11.2968		1.01		222.644	237.986	244.414	235.015	11.185		4.30961e-05				-255.201					Decrease in Mn-specific activity		Q/H, A(D-2)V Mn
Nomurabacteria Mn-SodFM4	Wild type Fe	138.604	136.419	124.016	133.013	7.86817	0.39725	1		138.604	136.419	124.016	133.013	7.86817	0.39725		YES	YES									Wild type Fe
	Wild type Mn	329.473	345.557	329.473	334.834	9.28608		1		329.473	345.557	329.473	334.834	9.28608													Wild type Mn
	H/Q Fe	64.957	72.2651	72.2651	69.8291	4.21936	0.944648	1.04229		62.3215	69.3331	69.3331	66.9959	4.04817	0.919069	0.000206832			YES	-66.017	195.922	0.50368	0.217706	2.31358	Decrease in Fe-specific activity	YES	H/Q Fe
	H/Q Mn	69.3928	77.2	75.1695	73.9207	4.05063		1.01407		68.4302	76.1292	74.1268	72.8954	3.99444		1.47389e-06				-261.939					Decrease in Mn-specific activity		H/Q Mn
Woesearchaeota Fe-SodFM4	Wild type Fe	481.472	552.612	652.207	562.097	85.7617	5.10201	1		481.472	552.612	652.207	562.097	85.7617	5.10201		No	YES									Wild type Fe
	Wild type Mn	105.337	101.193	123.985	110.172	12.1404		1		105.337	101.193	123.985	110.172	12.1404													Wild type Mn
	V(D-2)A Fe	165.365	175.726	196.448	179.179	15.827	0.405205	1.03		160.548	170.608	190.726	173.961	15.366	0.396763	0.00151866			YES	-388.136	-716.414	0.309485	3.9797	12.8591	Decrease in Fe-specific activity	YES	V(D-2)A Fe
	V(D-2)A Mn	494.674	471.058	360.851	442.194	71.4284		1.00854		490.485	467.069	357.795	438.45	70.8235		0.00138014				328.278					Increase in Mn-specific activity		V(D-2)A Mn
	Q/H Fe	88.1502	87.3453	84.9307	86.8087	1.67549	6.48784	1.06752		82.5747	81.8208	79.5589	81.3181	1.56951	6.11394	0.000630203			No	-480.779	-383.907	0.144669	0.120725	1.19834	Decrease in Fe-specific activity	No	Q/H Fe
	Q/H Mn	14.0738	12.4312	13.6357	13.3802	0.850585		1.006		13.9899	12.357	13.5544	13.3004	0.845515		0.000160394				-96.8712					Decrease in Mn-specific activity		Q/H Mn
	Q/H, V(D-2)A Fe	95.1831	102.814	88.824	95.607	7.00464	4.45892	1.02636		92.7384	100.173	86.5426	93.1515	6.82474	4.55371	0.000701895			No	-468.945	-379.23	0.165721	0.185675	1.12041	Decrease in Fe-specific activity	No	Q/H, V(D-2)A Fe
	Q/H, V(D-2)A Mn	19.9073	22.9762	21.4418	21.4418	1.53448		1.04818		18.9922	21.9201	20.4562	20.4562	1.46394		0.000220899				-89.7155					Decrease in Mn-specific activity		Q/H, V(D-2)A Mn
									17								7	11	26							35
																	15	11	23							14
