# Supplementary material for: An ancient metalloenzyme evolves through metal preference modulation
Source: Nat Ecol Evol. 2023 Apr 10;7(5):732–44. doi: 10.1038/s41559-023-02012-0 (PMC10172142; doi:10.1038/s41559-023-02012-0)
Supplement: Supplementary file 11 — WT SOD activity table. Spreadsheet containing average and standard deviation of a triplicate of liquid activity assay of soluble cell extracts of E. coli BL21(DE3) ΔsodAΔsodB over-expressing WT enzymes, and resulting approximate cambialism ratio (aCR) across studied groups of SodFMs. Data shown in Extended Data Fig. 8. [file 41559_2023_2012_MOESM11_ESM.xlsx]

## Sheet: SodFM1
	Fe U/mg		Mn U/mg
	average	SD	average	SD	aCR
pET	0	0	0	0
H. sapiens	193.115	16.7366	1271.35	194.343	0.151898
P. acanthamoebae	284.398	11.1463	864.339	38.612	0.329035
C. difficile	167.261	4.45853	782.912	139.565	0.21364
Wolfebacteria CPR Gln	13.4045	2.09644	123.158	3.12391	0.10884
Wolfebacteria CPR His	657.156	10.2965	138.927	13.5369	4.73023
B. subtilis	463.071	69.6088	3904.54	222.927	0.118598
B. anthracis A1	273.583	42.8352	2798.96	5.56949e-13	0.0977448
B. anthracis A2	882.778	87.9177	436.528	8.30744	2.02227
B. cytotoxicu A2	784.175	37.7771	249.537	33.2297	3.14252
B. gaemokensis A2	173.888	28.3328	223.35	18.5482
T. thermophilus	141.255	2.10419	633.267	19.9378	0.223057
P. aeruginosa	550.152	20.5931	2219.12	204.316	0.247915
E. coli SodA	294.529	99.2963	3149.31	238.368	0.0935218
R. radiotolerans	417.072	7.72241	1626.34	85.1315	0.256449
S. aureus SodA	515.021	17.1341	2834.57	257.202	0.181693
S. aureus SodM	1932.1	74.1928	1530.22	71.392	1.26263
S. argenteus SodM	1214.9	154.445	1539.49	226.663	0.789158
S. pyogenes	709.982	43.9588	2730.69	741.928	0.260001
L. monocytogenes	499.872	31.4125	1136.06	149.923	0.440005
R. allomyces	4.96676	0	55.3353	3.77771	0.0897576

## Sheet: SodFM2
	Fe U/mg		Mn U/mg
	average	SD	average	SD	aCR
pET	0	0	0	0
Synechocystis PCC6803	5446.98	395.695	1196.87	65.9491	4.55101
C. reinhardtii	6497.34	152.303	1132.55	43.6536	5.73692
A. castellanii	1610.08	109.915	425.989	22.8455	3.77963
A. tumefaciens 1	197.677	28.995	710.946	11.7912	0.278048
A. tumefaciens 2	719.229	30.6344	1762.9	294.78	0.40798
C. parvum	602.526	114.403	267.059	38.0758	2.25615
B. fragilis	5456.34	353.736	5558.46	176.868	0.981629
N. gonorrhoeae	4474.9	663.873	309.419	114.403	14.4623
E. coli	5090.43	0	679.065	0	7.49623
A. marginale	1811.59	83.9491	442.923	10.9915	4.09008
S. maltophilia	951.796	79.261	72.5621	5.37275	13.117

## Sheet: SodFM3
	Fe U/mg		Mn U/mg
	average	SD	average	SD	aCR
pET	0	0	0	0
Saccharolobus	1.92843	0.363228	0.31405	0.0496508
Aeropyrum	413.556	11.4313	157.302	15.2033	2.62906
Haloferax	184.29	33.2351	496.843	81.9833	0.370921
Akkermansia	8498.4	403.616	2616.67	252.903	3.24779
Myco abs	79.5089	7.68458	604.768	16.7168	0.13147
Haloferax replica	143.21	6.8015	550.36	29.6979	0.260211
Streptomyces	10324.4	740.221	2275.07	182.556	4.53806
Nestrekonia alba	1141.12	147.429	11888.1	323.445	0.0959883
Echnicola vietnamensis	0.0154531	0.00386047	0.0191436	0.000520849
Desmospora active	0.020105	0.00144145	0.0183893	0.00268858
Desulfobacterium dichloroeliminin	14893.5	2177.48	1819.1	50.283	8.18727
Mycobacterium tuberculosis	120.661	1.74047e-14	0.193821	0.0365071	622.537

## Sheet: SodFM4
	Fe U/mg		Mn U/mg
	average	SD	average	SD	aCR
CPR Paru	179.38	6.26843	1507.42	14.4763	0.118998
CPR Narum	12.7716	0.569239	90.2931	2.27696	0.141446
Parachlam	3005.19	66.8633	1507.42	14.4763	1.9936
Acidi	3265.76	16.7158	382.887	5.52824	8.52932
Thermopl	398.57	6.26843	86.9756	0
Wose	3207.86	44.2259	192.047	1.80954	16.7035
Nano	386.506	4.17896	393.744	2.08948	0.981617
Nano ros	40.0195	0.52237	45.4481	0.261185
Yanofsky H	760.948	7.23817	184.205	1.04474	4.13098
Yanofsky Q	179.38	1.80954	364.791	11.6337
Harrison	400.982	9.10782	3159.6	28.9527	0.126909
Peregr	183.602	2.08948	35.7972	0.783554
Kazan	192.047	1.80954	811.615	7.23817	0.236623
Kazan Ros	1468.82	8.35791	1721.62	246.239	0.853159

## Sheet: Bacteroides
	Fe U/mg		Mn U/mg
	average	SD	average	SD	aCR
pEt FE	0	0	0	0
Anaero 159G Fe	138.421	10.4595	1837.15	45.0203	0.0753454
Anaero 159T Fe	714.707	30.5493	820.954	62.0339	0.870581
Draconi 159G Fe	705.16	45.5572	1601.38	39.2426	0.440344
RBG13 Fe	872.169	21.3729	1873.17	46.5617	0.465611
Bact pleb Fe	2551.29	124.107	704.743	35.2727	3.62017
Coprobact 159T Fe	3342.67	81.9135	724.672	18.0133	4.61266
Coprobact 159G Fe	859.829	21.3729	860.346	41.8513	0.9994
Riknella micro 159T Fe	2777.37	69.0375	560.707	13.9376	4.95334
Riknella micro 159G Fe	297.158	19.198	1690.76	153.176	0.175753

## Sheet: Alphaproteobacteria
	Fe U/mg		Mn U/mg
	average	SD	average	SD	aCR
M acidi 159T Fe	154.033	6.84306	62.1712	10.2275	2.47757
M acidi 2 159T Fe	219.596	19.8839	46.0224	5.19421	4.77149
Liberi amer 159C Fe	13.6656	0.917218	6.52729	0.166203	2.09361
Stark 159G Fe	0.205082	0.0392405	13.1385	1.80226	0.0156093
Azosp 159T Fe	1620.07	237.428	375.238	46.2327	4.31744
Tist 159T Fe	3673.98	5.56949e-13	580.433	14.7795	6.32972
Tist 159G Fe	184.244	14.481	2188.17	56.5484	0.0842
