# Supplementary material for: An ancient metalloenzyme evolves through metal preference modulation
Source: Nat Ecol Evol. 2023 Apr 10;7(5):732–44. doi: 10.1038/s41559-023-02012-0 (PMC10172142; doi:10.1038/s41559-023-02012-0)
Supplement: Supplementary file 13 — SodFM1 PDB. Spreadsheet containing PDB ID list and details of crystal structures available in the PDB for SodFM1. On the basis of phylogenetics and protein sequence analyses including amino acid correlation analysis, the published structures (PDB IDs) and all SodFM1 (species IDs) studied in this work are categorized into subgroups. [file 41559_2023_2012_MOESM13_ESM.xlsx]

## Sheet: available_FM1_structures
PDB	species	mutation	resolution	ligand	reference
6gsb	Sphingobacterium spiritivorum	Y27H	1.45	Mn	10.1021/acschembio.8b00557
5a9g	Sphingobacterium spiritivorum	WT	1.35	Mn	10.1021/acschembio.8b00557
6gsc	Sphingobacterium spiritivorum	A31H	1.32	Mn	10.1021/acschembio.8b00557
4jyy	Clostridioides difficile 630	WT	2.1	Fe, azide	10.2210/pdb4JYY/pdb
2cdy	Deinococcus radiodurans R1	WT	2	Mn	10.1107/S1744309106008402
1y67	Deinococcus radiodurans	WT	1.85	Fe	10.2210/pdb1Y67/pdb
1i08	Escherichia coli	H30A	2.2	Mn	10.1021/bi002403h
1en6	Escherichia coli	Q146L	2	Mn	10.1021/bi0018943
1en4	Escherichia coli	Q146H	3	Mn	10.1021/bi0018943
1ix9	Escherichia coli	Y174F	0.9	Mn	10.2210/pdb1IX9/pdb
1vew	Escherichia coli	WT	2.1	Mn, OH-	10.2210/pdb1VEW/pdb
1en5	Escherichia coli	Y34F	2.3	Mn	10.1021/bi0018943
1xre	Bacillus anthracis	WT	1.8	Mn	10.1107/S1744309105017380
4yio	Streptococcus thermophilus	WT	1.6	Fe	10.2210/pdb4YIO/pdb
4yip	Streptococcus mutans	WT	2.15	Fe	10.2210/pdb4YIP/pdb
1gv3	Nostoc sp. PCC 7120 = FACHB-418	WT	2	Mn	10.1016/s0022-2836(02)00624-1
3mds	Thermus thermophilus	WT	1.8	Mn	10.1016/0022-2836(91)90569-r
6bej	Xanthomonas citri	WT	1.9	Mn	10.1371/journal.pone.0209988
1xuq	Bacillus anthracis	WT	1.8	Mn	10.1107/S1744309105017380
6pro	Geobacillus stearothermophilus	WT	2.26	Mn	10.2210/pdb6PRO/pdb
1jr9	Virgibacillus halodenitrificans	WT	2.8	Mn, Zn	10.1016/s1047-8477(02)00531-2
2rcv	Bacillus subtilis	WT	1.6	Mn	10.1107/S1744309107054127
5x2j	Hybrid Staphylococcus equorum and saprophyticus	C13R	1.4	Mn	10.1107/S2053230X18001036
6qv8	Staphylococcus aureus	L159G, F160L	1.5	Mn	10.1038/s41467-020-16478-0
6ex5	Staphylococcus aureus	I19F, L159G, F160	1.75	Mn	10.1038/s41467-020-16478-0
5n57	Staphylococcus aureus	WT	2.3	Mn	10.1038/s41467-020-16478-0
6qv9	Staphylococcus aureus	G159L, L160F	1.8	Mn	10.1038/s41467-020-16478-0
5n56	Staphylococcus aureus	WT	2.07	Mn	10.1038/s41467-020-16478-0
6EX3	Staphylococcus aureus	WT	2.2	Fe	10.1038/s41467-020-16478-0
6EX4	Staphylococcus aureus	WT	2.4	Fe	10.1038/s41467-020-16478-0

## Sheet: FM1_2
25_PDB__4jyy
26_PDB__4jzg
27_PDB__4jz2
29_PDB__3tjt
43_PDB__4jyy
48_PDB__4jzg
50_PDB__3tjt
52_PDB__4jz2
id__10031366__id__species_Macronucleus_Eukaryota_Alveolata_Ciliophora_Intramacronucleata_Spirotrichea_Oxytrichidae_Oxytricha_trifallax_species_BASAL2345_GROUP1
id__10066311__id__species_MarineIntracellularParasite_Eukaryota_Alveolata_Perkinsozoa_Perkinsidae_Perkinsus_marinus_ATCC50983_species_GROUP5_GROUP1
id__10074486__id__species_MarineIntracellularParasite_Eukaryota_Alveolata_Perkinsozoa_Perkinsidae_Perkinsus_marinus_ATCC50983_species_GROUP5_GROUP1
id__1465585__id__species_Bacteria_BacteroidetesChlorobi_group_Bacteroidetes_Cytophagia_Cytophagales_Cytophagaceae_Flexibacter_litoralis_Fx_l1_DSM_6794_species_GROUP1
id__1571822__id__species_Bacteria_BacteroidetesChlorobi_group_Bacteroidetes_Flavobacteriia_Flavobacteriales_Cryomorphaceae_Crocinitomix_catalasitica_ATCC_23190_species_GROUP1
id__1675593__id__species_Bacteria_BacteroidetesChlorobi_group_Bacteroidetes_Flavobacteriia_Flavobacteriales_Flavobacteriaceae_Myroides_odoratimimus_species_GROUP5_GROUP1
id__2082843__id__species_Bacteria_CPR_BerkelbacteriaACD58_GWA2_Berkelbacteria_38_9_species_BASAL_GROUP1
id__2086637__id__species_Bacteria_CPR_CPR3_GWF2_CPR3_35_18_species_BASAL_GROUP1
id__2090827__id__species_Bacteria_CPR_MicrogenomatesOP11_Collierbacteria_GWA2_OP11_42_17_species_fromAAQ_GROUP1
id__2090827__id__species_Bacteria_CPR_MicrogenomatesOP11_Collierbacteria_GWA2_OP11_42_17_species_GROUP2
id__2092042__id__species_Bacteria_CPR_MicrogenomatesOP11_Collierbacteria_GWA2_OP11_44_99_species_fromAAQ_GROUP1
id__2092042__id__species_Bacteria_CPR_MicrogenomatesOP11_Collierbacteria_GWA2_OP11_44_99_species_GROUP2
id__2100945__id__species_Bacteria_CPR_MicrogenomatesOP11_Woesebacteria_GWD2_OP11_40_19_species_BASAL_GROUP1
id__2142534__id__species_Bacteria_CPR_SaccharibacteriaTM7_Candidatus_Saccharimonas_aalborgensis_complete_species_GROUP5_GROUP1
id__2144796__id__species_Bacteria_CPR_WWE3_GWB1_WWE3_41_6_species_BASAL_GROUP1
id__2229401__id__species_Bacteria_Cyanobacteria_Chroococcales_Thermosynechococcus_elongatus_BP_1_species_GROUP1
id__2608607__id__species_Bacteria_FibrobacteresAcidobacteria_group_Acidobacteria_unclassified_Acidobacteria_Thermoanaerobaculum_aquaticum_MP_01_species_GROUP1
id__3043342__id__species_Bacteria_Firmicutes_Bacilli_Lactobacillales_EnterococcaceaeCatellicoccus_marimammaliumM35043_species_BASAL_GROUP1
id__3129991__id__species_Bacteria_Firmicutes_Clostridia_Clostridiales_Clostridiaceae_Clostridium_perfringens__ATCC__13124_species_fromAAQ_GROUP1
id__3138997__id__species_Bacteria_Firmicutes_Clostridia_Clostridiales_Clostridiaceae_Desnuesiella_massiliensis_species_GROUP1
id__3176587__id__species_Bacteria_Firmicutes_Clostridia_Clostridiales_Clostridiaceae_Massilioclostridium_coli_species_fromAAQ_GROUP1
id__3213642__id__species_Bacteria_Firmicutes_Clostridia_Clostridiales_Clostridiales_incertae_sedis_Anaerovorax_odorimutansDSM5092_species_fromAAQ_GROUP1
id__3218502__id__species_Bacteria_Firmicutes_Clostridia_Clostridiales_Clostridiales_incertae_sedis_Emergencia_timonensis_species_fromAAQ_GROUP1
id__3273473__id__species_Bacteria_Firmicutes_Clostridia_Clostridiales_Lachnospiraceae_Acetatifactor_muris_species_fromAAQ_GROUP1
id__3293049__id__species_Bacteria_Firmicutes_Clostridia_Clostridiales_Lachnospiraceae_Anaerosporobacter_mobilisDSM15930_species_fromAAQ_GROUP1
id__3294186__id__species_Bacteria_Firmicutes_Clostridia_Clostridiales_Lachnospiraceae_Anaerosporobacter_mobilisDSM15930_species_fromAAQ_GROUP1
id__3299329__id__species_Bacteria_Firmicutes_Clostridia_Clostridiales_Lachnospiraceae_Anaerotignum_propionicumDSM1682_species_fromAAQ_GROUP1
id__3318994__id__species_Bacteria_Firmicutes_Clostridia_Clostridiales_Lachnospiraceae_Cellulosilyticum_lentocellum_DSM5427_species_fromAAQ_GROUP1
id__3364586__id__species_Bacteria_Firmicutes_Clostridia_Clostridiales_Lachnospiraceae_Lachnoclostridium_phytofermentansISDg_species_fromAAQ_GROUP1
id__3398938__id__species_Bacteria_Firmicutes_Clostridia_Clostridiales_Lachnospiraceae_Robinsoniella_peoriensis_species_fromAAQ_GROUP1
id__3408241__id__species_Bacteria_Firmicutes_Clostridia_Clostridiales_Lachnospiraceae_Sellimonas_intestinalis_species_fromAAQ_GROUP1
id__3418618__id__species_Bacteria_Firmicutes_Clostridia_Clostridiales_Oscillospiraceae_Oscillibacter_ruminantiumGH1_species_fromAAQ_GROUP1
id__3475127__id__species_Bacteria_Firmicutes_Clostridia_Clostridiales_Peptostreptococcaceae_Asaccharospora_irregularisDSM2635_species_fromAAQ_GROUP1
id__3478132__id__species_Bacteria_Firmicutes_Clostridia_Clostridiales_Peptostreptococcaceae_Clostridioides_difficile630_species_fromAAQ_GROUP1
id__3507776__id__species_Bacteria_Firmicutes_Clostridia_Clostridiales_Peptostreptococcaceae_Romboutsia_ilealis_species_fromAAQ_GROUP1
id__3509550__id__species_Bacteria_Firmicutes_Clostridia_Clostridiales_Peptostreptococcaceae_Romboutsia_lituseburensisDSM797_species_fromAAQ_GROUP1
id__3516507__id__species_Bacteria_Firmicutes_Clostridia_Clostridiales_Peptostreptococcaceae_Terrisporobacter_glycolicusATCC14880_species_fromAAQ_GROUP1
id__3520795__id__species_Bacteria_Firmicutes_Clostridia_Clostridiales_Ruminococcaceae_Acetanaerobacterium_elongatum_species_fromAAQ_GROUP1
id__3538831__id__species_Bacteria_Firmicutes_Clostridia_Clostridiales_Ruminococcaceae_Anaeromassilibacillus_senegalensis_species_fromAAQ_GROUP1
id__3539594__id__species_Bacteria_Firmicutes_Clostridia_Clostridiales_Ruminococcaceae_Anaeromassilibacillus_senegalensis_species_fromAAQ_GROUP1
id__3543028__id__species_Bacteria_Firmicutes_Clostridia_Clostridiales_Ruminococcaceae_Anaerotruncus_colihominisDSM17241_species_fromAAQ_GROUP1
id__3556277__id__species_Bacteria_Firmicutes_Clostridia_Clostridiales_Ruminococcaceae_Drancourtella_massiliensis_species_fromAAQ_GROUP1
id__3576108__id__species_Bacteria_Firmicutes_Clostridia_Clostridiales_Ruminococcaceae_Hydrogenoanaerobacterium_saccharovorans_species_fromAAQ_GROUP1
id__3581122__id__species_Bacteria_Firmicutes_Clostridia_Clostridiales_Ruminococcaceae_Marasmitruncus_massiliensis_species_fromAAQ_GROUP1
id__3583779__id__species_Bacteria_Firmicutes_Clostridia_Clostridiales_Ruminococcaceae_Massilimaliae_massiliensis_species_fromAAQ_GROUP1
id__3586837__id__species_Bacteria_Firmicutes_Clostridia_Clostridiales_Ruminococcaceae_Negativibacillus_massiliensis_species_fromAAQ_GROUP1
id__3596365__id__species_Bacteria_Firmicutes_Clostridia_Clostridiales_Ruminococcaceae_Phocea_massiliensis_species_fromAAQ_GROUP1
id__3617301__id__species_Bacteria_Firmicutes_Clostridia_Clostridiales_Ruminococcaceae_Sporobacter_termitidisDSM10068_species_fromAAQ_GROUP1
id__3722298__id__species_Bacteria_Firmicutes_Erysipelotrichia_Erysipelotrichales_Erysipelotrichaceae_Clostridium_innocuum2959_species_fromAAQ_GROUP1
id__3877528__id__species_Bacteria_Firmicutes_Tissierellia_Parvimonas_micra_species_fromAAQ_GROUP1
id__3909037__id__species_Bacteria_Fusobacteria_Fusobacteriia_Fusobacteriales_Leptotrichiaceae_Streptobacillus_moniliformis_DSM_12112_species_fromAAQ_GROUP1
id__4004989__id__species_Bacteria_Microgenomates_OP11_Collierbacteria_RIFOXYD1_FULL_OP11_Collierbacteria_40_9_species_fromAAQ_GROUP1
id__5998687__id__species_Bacteria_Tenericutes_Mollicutes_Mycoplasmatales_Mycoplasmataceae_Candidatus_Hepatoplasma_crinochetorum_species_BASAL2345_GROUP1
id__6040331__id__species_Bacteria_unclassified_Bacteria_Candidatus_Saccharibacteria_Candidatus_TM7x_species_BASAL_GROUP1
id__6101074__id__species_Bacteria_WWE3_RIFCSPLOWO2_01_FULL_WWE3_39_13_species_BASAL_GROUP1
id__6457864__id__species_Candidatus_Saccharibacteria_bacterium_RIFCSPHIGHO2_12_FULL_41_12_species_GROUP1
id__6499437__id__species_Candidatus_Vogelbacteria_bacterium_RIFOXYB1_FULL_42_16_species_BASAL_GROUP1
id__6689353__id__species_CG22_combo_CG1013_8_21_14_all_Vogelbacteria_OD1_37_9_curated_species_BASAL_GROUP1
id__6925817__id__species_IntracellularParasiteOfOtherBacteria_Bacteria_Proteobacteria_deltaepsilon_subdivisions_Deltaproteobacteria_Bdellovibrionales_Bdellovibrionaceae_Bdellovibrio_exovorus_JSS_species_GROUP1
id__7449472__id__species_Eukaryota_Alveolata_Ciliophora_Intramacronucleata_Spirotrichea_Oxytrichidae_Stylonychia_lemnae_species_BASAL2345_GROUP1
id__7457079__id__species_Eukaryota_Alveolata_Ciliophora_Postciliodesmatophora_Heterotrichea_Stentor_coeruleus_WM001_species_GROUP1
id__7459455__id__species_Eukaryota_Alveolata_Ciliophora_Postciliodesmatophora_Heterotrichea_Stentor_coeruleus_WM001_species_GROUP1
id__7461078__id__species_Eukaryota_Alveolata_Ciliophora_Postciliodesmatophora_Heterotrichea_Stentor_coeruleus_WM001_species_GROUP1
id__7461905__id__species_Eukaryota_Alveolata_Ciliophora_Postciliodesmatophora_Heterotrichea_Stentor_coeruleus_WM001_species_GROUP1
id__7461961__id__species_Eukaryota_Alveolata_Ciliophora_Postciliodesmatophora_Heterotrichea_Stentor_coeruleus_WM001_species_GROUP1
id__7465427__id__species_Eukaryota_Alveolata_Ciliophora_Postciliodesmatophora_Heterotrichea_Stentor_coeruleus_WM001_species_GROUP1
id__7466311__id__species_Eukaryota_Alveolata_Ciliophora_Postciliodesmatophora_Heterotrichea_Stentor_coeruleus_WM001_species_GROUP1
id__7477192__id__species_Eukaryota_Alveolata_Ciliophora_Postciliodesmatophora_Heterotrichea_Stentor_coeruleus_WM001_species_GROUP1
id__7480408__id__species_Eukaryota_Alveolata_Ciliophora_Postciliodesmatophora_Heterotrichea_Stentor_coeruleus_WM001_species_GROUP1
id__7634961__id__species_Eukaryota_Cryptophyta_Pyrenomonadales_Geminigeraceae_Guillardia_Guillardia_theta_CCMP2712_Guith1_species_BASAL_GROUP1
id__7852500__id__species_Eukaryota_Fungi_FungiIncertaeSedis_Chytridiomycota_Batrachochytrium_dendrobatidis_JAM81_v1_species_GROUP5_GROUP1
id__7852501__id__species_Eukaryota_Fungi_FungiIncertaeSedis_Chytridiomycota_Batrachochytrium_dendrobatidis_JAM81_v1_species_GROUP5_GROUP1
id__7852580__id__species_Eukaryota_Fungi_FungiIncertaeSedis_Chytridiomycota_Batrachochytrium_dendrobatidis_JAM81_v1_species_GROUP5_GROUP1
id__7852613__id__species_Eukaryota_Fungi_FungiIncertaeSedis_Chytridiomycota_Batrachochytrium_dendrobatidis_JAM81_v1_species_GROUP5_GROUP1
id__7852646__id__species_Eukaryota_Fungi_FungiIncertaeSedis_Chytridiomycota_Batrachochytrium_dendrobatidis_JAM81_v1_species_GROUP5_GROUP1
id__7853061__id__species_Eukaryota_Fungi_FungiIncertaeSedis_Chytridiomycota_Batrachochytrium_dendrobatidis_JAM81_v1_species_GROUP5_GROUP1
id__7906278__id__species_Eukaryota_Fungi_FungiIncertaeSedis_Microsporidia_Encephalitozoon_cuniculi_GBM1_ASM9122v1_species_BASAL2345_GROUP1
id__8145377__id__species_Eukaryota_Heterolobosea_Schizopyrenida_Vahlkampfiidae_Naegleria_gruberi1_species_GROUP5_GROUP1
id__8176095__id__species_Eukaryota_Metazoa_Chordata_Cephalochordata_Branchiostoma_belcheri_Haploidv18h27_species_GROUP5_GROUP1
id__8994440__id__species_Eukaryota_Metazoa_Lophotrochozoa_Brachiopoda_Lingula_anatina_LinAna2_species_GROUP5_GROUP1
id__9216699__id__species_Eukaryota_Metazoa_Porifera_Amphimedon_queenslandica_v1_species_GROUP5_GROUP1
id__9375052__id__species_Eukaryota_Rhodophyta_Bangiophyceae_Cyanidioschyzon_merolae_10D_ASM9120v1_species_GROUP5_GROUP1
id__9387523__id__species_Eukaryota_Rhodophyta_Bangiophyceae_Porphyra_umbilicalis_v1_species_GROUP5_GROUP1
id__9413651__id__species_Eukaryota_Rhodophyta_Florideophyceae_Gracilariopsis_chorda_GraCho1_species_GROUP5_GROUP1
id__9524862__id__species_Eukaryota_Stramenopiles_Blastocystis_hominis_ASM15166v1_species_GROUP2
id__9543533__id__species_Eukaryota_Stramenopiles_Labyrinthulomycetes_Hondaea_fermentalgiana_Aurantiochytrium_FCC1311_v1_species_BASAL_GROUP1
id__9794609__id__species_Eukaryota_Viridiplantae_Streptophyta_Chara_braunii_Cbr_1_species_GROUP1
id__9816185__id__species_Eukaryota_Viridiplantae_Streptophyta_Chara_braunii_Cbr_1_species_GROUP1

## Sheet: FM1_3
id__2084511__id__species_Bacteria_CPR_CPR1_GWA2_CPR1_42_17_species_BASAL_GROUP1
id__2115994__id__species_Bacteria_CPR_ParcubacteriaOD1_GWA2_OD1_38_13_species_BASAL_GROUP1
id__2116984__id__species_Bacteria_CPR_ParcubacteriaOD1_GWA2_OD1_40_23_species_BASAL_GROUP1
id__2128618__id__species_Bacteria_CPR_ParcubacteriaOD1_Magasanikbacteria_GWA2_OD1_40_10_partial_species_BASAL_GROUP1
id__2138839__id__species_Bacteria_CPR_ParcubacteriaOD1_Wolfebacteria_GWA2_OD1_ACD81_47_9b_species_BASAL_GROUP1
id__2444493__id__species_Bacteria_Deinococcus_Thermus_Deinococci_Deinococcales_Trueperaceae_Truepera_radiovictrix_DSM_17093_species_GROUP1
id__2445483__id__species_Bacteria_Deinococcus_Thermus_Deinococci_Deinococcales_Trueperaceae_Truepera_radiovictrix_DSM_17093_species_GROUP1
id__4005892__id__species_Bacteria_Microgenomates_OP11_RBG_16_OP11_45_19_species_BASAL_GROUP1
id__4106594__id__species_Bacteria_Parcubacteria_OD1_RIFCSPLOWO2_01_FULL_OD1_48_18_species_BASAL_GROUP1
id__6102387__id__species_Bacteria_WWE3_RIFOXYA2_FULL_WWE3_46_9_species_BASAL_GROUP1
id__6103756__id__species_Bacteria_WWE3_RIFOXYC1_FULL_WWE3_42_17_species_BASAL_GROUP1
id__6104598__id__species_Bacteria_WWE3_RIFOXYD1_FULL_WWE3_43_17_species_BASAL_GROUP1
id__6105217__id__species_Bacteria_WWE3_RIFOXYD2_FULL_WWE3_43_10_species_BASAL_GROUP1
id__6220297__id__species_Candidatus_Andersenbacteria_bacterium_RIFCSPHIGHO2_01_FULL_46_36_species_BASAL_GROUP1
id__6221713__id__species_Candidatus_Andersenbacteria_bacterium_RIFCSPHIGHO2_02_FULL_46_16_species_BASAL_GROUP1
id__6225513__id__species_Candidatus_Azambacteria_bacterium_RIFOXYD1_FULL_42_11_species_BASAL_GROUP1
id__6231323__id__species_Candidatus_Buchananbacteria_bacterium_RIFCSPHIGHO2_02_FULL_56_16_species_BASAL_GROUP1
id__6238264__id__species_Candidatus_Collierbacteria_bacterium_RIFOXYB1_FULL_49_13_species_GROUP1
id__6239190__id__species_Candidatus_Colwellbacteria_bacterium_RIFCSPHIGHO2_12_FULL_44_17_species_BASAL_GROUP1
id__6263199__id__species_Candidatus_Doudnabacteria_bacterium_RIFCSPHIGHO2_01_FULL_45_18_species_BASAL_GROUP1
id__6263288__id__species_Candidatus_Doudnabacteria_bacterium_RIFCSPHIGHO2_01_FULL_46_24_species_BASAL_GROUP1
id__6264431__id__species_Candidatus_Doudnabacteria_bacterium_RIFCSPHIGHO2_01_FULL_50_11_species_BASAL_GROUP1
id__6265628__id__species_Candidatus_Doudnabacteria_bacterium_RIFCSPHIGHO2_02_FULL_43_13b_species_BASAL_GROUP1
id__6299108__id__species_Candidatus_Gottesmanbacteria_bacterium_RBG_13_37_7_species_BASAL_GROUP1
id__6299880__id__species_Candidatus_Gottesmanbacteria_bacterium_RBG_16_37_8_species_BASAL_GROUP1
id__6301805__id__species_Candidatus_Gottesmanbacteria_bacterium_RBG_16_52_11_species_BASAL_GROUP1
id__6304264__id__species_Candidatus_Gottesmanbacteria_bacterium_RIFCSPHIGHO2_02_FULL_40_13_species_BASAL_GROUP1
id__6306023__id__species_Candidatus_Gottesmanbacteria_bacterium_RIFCSPLOWO2_01_FULL_42_22_species_BASAL_GROUP1
id__6317874__id__species_Candidatus_Jorgensenbacteria_bacterium_GWA1_54_12_species_BASAL_GROUP1
id__6318929__id__species_Candidatus_Jorgensenbacteria_bacterium_RIFCSPLOWO2_01_FULL_45_25b_species_BASAL_GROUP1
id__6354733__id__species_Candidatus_Liptonbacteria_bacterium_RIFCSPHIGHO2_01_FULL_57_28_species_BASAL_GROUP1
id__6366647__id__species_Candidatus_Magasanikbacteria_bacterium_RIFCSPLOWO2_12_FULL_43_12_species_BASAL_GROUP1
id__6370329__id__species_Candidatus_Magasanikbacteria_bacterium_RIFOXYD2_FULL_36_9_species_BASAL_GROUP1
id__6391930__id__species_Candidatus_Niyogibacteria_bacterium_RIFCSPLOWO2_01_FULL_45_48_species_BASAL_GROUP1
id__6411764__id__species_Candidatus_Pacebacteria_bacterium_RIFOXYB1_FULL_44_10_species_BASAL_GROUP1
id__6412303__id__species_Candidatus_Peregrinibacteria_bacterium_RIFCSPLOWO2_01_FULL_39_12_species_BASAL_GROUP1
id__6414059__id__species_Candidatus_Peregrinibacteria_bacterium_RIFOXYA2_FULL_33_7_species_BASAL_GROUP1
id__6433260__id__species_Candidatus_Roizmanbacteria_bacterium_RIFCSPHIGHO2_01_FULL_39_12b_species_BASAL_GROUP1
id__6434466__id__species_Candidatus_Roizmanbacteria_bacterium_RIFCSPHIGHO2_01_FULL_39_12c_species_BASAL_GROUP1
id__6438819__id__species_Candidatus_Roizmanbacteria_bacterium_RIFCSPLOWO2_01_FULL_38_12_species_BASAL_GROUP1
id__6442093__id__species_Candidatus_Roizmanbacteria_bacterium_RIFOXYA1_FULL_41_12_species_BASAL_GROUP1
id__6498922__id__species_Candidatus_Vogelbacteria_bacterium_GWA1_51_14_species_GROUP5_GROUP1
id__6500004__id__species_Candidatus_Vogelbacteria_bacterium_RIFOXYD1_FULL_44_32_species_BASAL_GROUP1
id__6500516__id__species_Candidatus_Vogelbacteria_bacterium_RIFOXYD1_FULL_51_18_species_BASAL_GROUP1
id__6516826__id__species_Candidatus_Wolfebacteria_bacterium_RIFCSPLOWO2_01_FULL_45_19_species_GROUP1
id__6517900__id__species_Candidatus_Wolfebacteria_bacterium_RIFCSPLOWO2_01_FULL_47_17b_species_BASAL_GROUP1
id__6518350__id__species_Candidatus_Wolfebacteria_bacterium_RIFOXYD12_FULL_48_21_species_BASAL_GROUP1
id__6523472__id__species_Candidatus_Yanofskybacteria_bacterium_RIFCSPHIGHO2_01_FULL_41_21_species_BASAL_GROUP1
id__6588928__id__species_CG09_land_8_20_14_0_10_Roizmanbacteria_OP11_41_9_curated_species_BASAL_GROUP1
id__6609465__id__species_CG10_big_fil_rev_8_21_14_0_10_Falkowbacteria_OD1_37_14_curated_species_BASAL_GROUP1
id__6611034__id__species_CG10_big_fil_rev_8_21_14_0_10_Falkowbacteria_OD1_39_11_curated_species_BASAL_GROUP1
id__6627116__id__species_CG10_big_fil_rev_8_21_14_0_10_Niyogibacteria_OD1_46_36_curated_species_GROUP1
id__6628594__id__species_CG10_big_fil_rev_8_21_14_0_10_Pacebacteria_OP11_44_54_curated_species_BASAL_GROUP1
id__6640293__id__species_CG10_big_fil_rev_8_21_14_0_10_Yanofskybacteria_OD1_46_23_curated_species_BASAL_GROUP1
id__6728662__id__species_CG_4_10_14_0_2_um_filter_Komeilibateria_OD1_37_10_curated_species_BASAL_GROUP1
id__6736748__id__species_CG_4_10_14_0_8_um_filter_cor_Kerfelbacteria_OD1_42_10_curated_species_BASAL_GROUP1
id__6739417__id__species_CG_4_10_14_0_8_um_filter_cor_Pacebacteria_OP11_42_14_curated_species_BASAL_GROUP1
id__6756106__id__species_CG_4_9_14_0_2_um_filter_Roizmanbacteria_OP11_39_13_curated_species_BASAL_GROUP1
id__6765837__id__species_CG_4_9_14_3_um_filter_150_Magasanikbacteria_OD1_32_9_curated_species_BASAL_GROUP1

## Sheet: FM1_4
23_PDB__6bej
28_PDB__3kky
30_PDB__6bej
31_PDB__1en5
32_PDB__1i08
33_PDB__1vew
34_PDB__1en6
35_PDB__1en5
36_PDB__1i08
39_PDB__1vew
40_PDB__1ix9
41_PDB__1i0h
42_PDB__3ot7
44_PDB__3kky
45_PDB__3k9s
47_PDB__3k9s
49_PDB__1en4
51_PDB__1d5n
53_PDB__1d5n
54_PDB__1en4
55_PDB__1en6
56_PDB__1ixb
58_PDB__1mmm
60_PDB__3ot7
61_PDB__3mds
62_PDB__1ix9
63_PDB__1mng
64_PDB__1i0h
65_PDB__2ce4
66_PDB__2ce4
67_PDB__1zlz
69_PDB__1mmm
70_PDB__3mds
71_PDB__1y67
72_PDB__1ixb
73_PDB__1mng
74_PDB__2aw9
75_PDB__2cdy
76_PDB__2aw9
77_PDB__1y67
78_PDB__1zlz
79_PDB__2cdy
id__1726365__id__species_Bacteria_BacteroidetesChlorobi_group_Bacteroidetes_Sphingobacteriia_Sphingobacteriales_Chitinophagaceae_Balneola_vulgaris_DSM_17893_species_GROUP1
id__1736045__id__species_Bacteria_BacteroidetesChlorobi_group_Bacteroidetes_Sphingobacteriia_Sphingobacteriales_Chitinophagaceae_Gracilimonas_tropica_DSM_19535_species_GROUP1
id__1876492__id__species_Bacteria_ChlamydiaeVerrucomicrobia_group_Verrucomicrobia_Opitutae_Opitutales_Opitutaceae_Geminisphaera_colitermitum_TAV2_species_GROUP1
id__1876737__id__species_Bacteria_ChlamydiaeVerrucomicrobia_group_Verrucomicrobia_Opitutae_Opitutales_Opitutaceae_Geminisphaera_colitermitum_TAV2_species_GROUP1
id__1884259__id__species_Bacteria_ChlamydiaeVerrucomicrobia_group_Verrucomicrobia_Opitutae_Opitutales_Opitutaceae_Opitutaceae_sp_TAV5_species_GROUP1
id__1885576__id__species_Bacteria_ChlamydiaeVerrucomicrobia_group_Verrucomicrobia_Opitutae_Opitutales_Opitutaceae_Opitutaceae_sp_TAV5_species_GROUP1
id__1887921__id__species_Bacteria_ChlamydiaeVerrucomicrobia_group_Verrucomicrobia_Opitutae_Opitutales_Opitutaceae_Opitutus_terrae_PB90_1_species_GROUP1
id__1889769__id__species_Bacteria_ChlamydiaeVerrucomicrobia_group_Verrucomicrobia_Opitutae_Opitutales_Opitutaceae_Opitutus_terrae_PB90_1_species_GROUP1
id__1894675__id__species_Bacteria_ChlamydiaeVerrucomicrobia_group_Verrucomicrobia_Spartobacteria_Chthoniobacter_flavus_Ellin428_species_GROUP1
id__1905347__id__species_Bacteria_ChlamydiaeVerrucomicrobia_group_Verrucomicrobia_Verrucomicrobiae_Verrucomicrobiales_Verrucomicrobiaceae_Rubritalea_marina_DSM_17716_species_GROUP1
id__1917900__id__species_Bacteria_Chloroflexi_Ardenticatenia_Ardenticatenales_Ardenticatena_maritima__species_GROUP1
id__1924456__id__species_Bacteria_Chloroflexi_Caldilineae_Caldilineales_Caldilineaceae_Caldilinea_aerophila_DSM14535_species_GROUP1
id__2000751__id__species_Bacteria_Chloroflexi_RBG_13_Chloroflexi_66_10_species_GROUP1
id__2001840__id__species_Bacteria_Chloroflexi_RBG_13_Chloroflexi_68_17_species_GROUP1
id__2034277__id__species_Bacteria_Chloroflexi_Thermoflexia_Thermoflexales_Thermoflexaceae_hugenholtzii_JAD2_species_GROUP1
id__2424587__id__species_Bacteria_Deinococcus_Thermus_Deinococci_Deinococcales_Deinococcaceae_Deinococcus_deserti_VCD115_species_GROUP1
id__2428291__id__species_Bacteria_Deinococcus_Thermus_Deinococci_Deinococcales_Deinococcaceae_Deinococcus_ficus_DSM_1911_species_GROUP1
id__2432413__id__species_Bacteria_Deinococcus_Thermus_Deinococci_Deinococcales_Deinococcaceae_Deinococcus_geothermalis_DSM11300_species_GROUP1
id__2436517__id__species_Bacteria_Deinococcus_Thermus_Deinococci_Deinococcales_Deinococcaceae_Deinococcus_metallilatus_species_GROUP1
id__2439905__id__species_Bacteria_Deinococcus_Thermus_Deinococci_Deinococcales_Deinococcaceae_Deinococcus_radiodurans_R1_species_GROUP1
id__2442027__id__species_Bacteria_Deinococcus_Thermus_Deinococci_Deinococcales_Deinococcaceae_Deinococcus_wulumuqiensis_R13_species_GROUP1
id__2448367__id__species_Bacteria_Deinococcus_Thermus_Deinococci_Thermales_Thermaceae_Marinithermus_hydrothermalis_T1_DSM_14884_species_GROUP1
id__2456081__id__species_Bacteria_Deinococcus_Thermus_Deinococci_Thermales_Thermaceae_Oceanithermus_profundus_DSM_14977_species_GROUP1
id__2458505__id__species_Bacteria_Deinococcus_Thermus_Deinococci_Thermales_Thermaceae_Thermus_oshimai_JL_2_species_GROUP1
id__2460630__id__species_Bacteria_Deinococcus_Thermus_Deinococci_Thermales_Thermaceae_Thermus__scotoductus_SA01_species_GROUP1
id__2462852__id__species_Bacteria_Deinococcus_Thermus_Deinococci_Thermales_Thermaceae_Thermus_thermophilus_HB8_species_GROUP1
id__2578457__id__species_Bacteria_FibrobacteresAcidobacteria_group_Acidobacteria_Solibacteres_Solibacterales_Solibacteraceae_Bryobacter_aggregatus_MPL3_species_GROUP1
id__2583132__id__species_Bacteria_FibrobacteresAcidobacteria_group_Acidobacteria_Solibacteres_Solibacterales_Solibacteraceae_Candidatus_Sulfopaludibacter_spSbA3_species_GROUP1
id__2597931__id__species_Bacteria_FibrobacteresAcidobacteria_group_Acidobacteria_Solibacteres_Solibacterales_Solibacteraceae_Solibacter_usitatus_Ellin6076_species_GROUP1
id__2605867__id__species_Bacteria_FibrobacteresAcidobacteria_group_Acidobacteria_Solibacteres_Solibacterales_Solibacteraceae_Solibacter_usitatus_species_GROUP1
id__3094179__id__species_Bacteria_Firmicutes_Clostridia_Clostridiales_Clostridiaceae_Alkaliphilus_metalliredigens_QYMF_species_GROUP1
id__3741247__id__species_Bacteria_Firmicutes_Erysipelotrichia_Erysipelotrichales_Erysipelotrichaceae_Erysipelothrix_larvae_species_GROUP1
id__3931966__id__species_Bacteria_Hydrogenedentes_NORP43_species_GROUP1
id__4122488__id__species_Bacteria_Planctomycetes_Planctomycetia_Planctomycetales_Planctomycetaceae_Blastopirellula_marina_SH_106T_DSM_3645_species_GROUP1
id__4128777__id__species_Bacteria_Planctomycetes_Planctomycetia_Planctomycetales_Planctomycetaceae_Isosphaera_pallida_ATCC_43644_species_GROUP1
id__4133805__id__species_Bacteria_Planctomycetes_Planctomycetia_Planctomycetales_Planctomycetaceae_Pirellula_staleyi_DSM_6068_species_GROUP1
id__4137857__id__species_Bacteria_Planctomycetes_Planctomycetia_Planctomycetales_Planctomycetaceae_Planctomyces_limnophilus_DSM_3776_species_GROUP1
id__4143221__id__species_Bacteria_Planctomycetes_Planctomycetia_Planctomycetales_Planctomycetaceae_Rhodopirellula_baltica_SH_1_species_GROUP1
id__4149343__id__species_Bacteria_Planctomycetes_Planctomycetia_Planctomycetales_Planctomycetaceae_Schlesneria_paludicola_DSM_18645_species_GROUP1
id__4162221__id__species_Bacteria_Planctomycetes_Planctomycetia_Planctomycetales_Planctomycetaceae_Zavarzinella_formosa_DSM_19928_species_GROUP1
id__4190016__id__species_Bacteria_Poribacteria_AGPOR5_species_GROUP1
id__4190146__id__species_Bacteria_Poribacteria_AGPOR5_species_GROUP1
id__4200905__id__species_Bacteria_Poribacteria_PCPOR4_species_GROUP1
id__4202092__id__species_Bacteria_Poribacteria_PCPOR4_species_GROUP1
id__4780622__id__species_Bacteria_Proteobacteria_Betaproteobacteria_Burkholderiales_Alcaligenaceae_Achromobacter_xylosoxidans_A8_species_GROUP1
id__4785313__id__species_Bacteria_Proteobacteria_Betaproteobacteria_Burkholderiales_Alcaligenaceae_Alcaligenes_faecalis_ZD02_species_GROUP1
id__4795251__id__species_Bacteria_Proteobacteria_Betaproteobacteria_Burkholderiales_Alcaligenaceae_Brackiella_oedipodis_DSM_13743_species_GROUP1
id__4802737__id__species_Bacteria_Proteobacteria_Betaproteobacteria_Burkholderiales_Alcaligenaceae_Oligella_ureolytica_DSM_18253_species_GROUP1
id__4813303__id__species_Bacteria_Proteobacteria_Betaproteobacteria_Burkholderiales_Alcaligenaceae_Tetrathiobacter_kashmirensis_WT001_species_GROUP1
id__4862337__id__species_Bacteria_Proteobacteria_Betaproteobacteria_Burkholderiales_Comamonadaceae_Comamonas_testosteroni_TK102_species_GROUP1
id__4872283__id__species_Bacteria_Proteobacteria_Betaproteobacteria_Burkholderiales_Comamonadaceae_Delftia_acidovorans_SPH_1_species_GROUP1
id__4893771__id__species_Bacteria_Proteobacteria_Betaproteobacteria_Burkholderiales_Comamonadaceae_Ottowia_thiooxydans_DSM_14619_species_GROUP1
id__4916697__id__species_Bacteria_Proteobacteria_Betaproteobacteria_Burkholderiales_Comamonadaceae_Variovorax_paradoxus_EPS_species_GROUP1
id__4929035__id__species_Bacteria_Proteobacteria_Betaproteobacteria_Burkholderiales_Comamonadaceae_Xenophilus_azovorans_DSM_13620_species_GROUP1
id__4949578__id__species_Bacteria_Proteobacteria_Betaproteobacteria_Burkholderiales_Oxalobacteraceae_Duganella_zoogloeoides_ATCC_25935_species_GROUP1
id__5010158__id__species_Bacteria_Proteobacteria_Betaproteobacteria_Methylophilales_Methylophilaceae_Methylobacillus_flagellatus_KT_species_GROUP1
id__5018948__id__species_Bacteria_Proteobacteria_Betaproteobacteria_Neisseriales_Neisseriaceae_Alysiella_crassa_DSM_2578_species_GROUP1
id__5023354__id__species_Bacteria_Proteobacteria_Betaproteobacteria_Neisseriales_Neisseriaceae_Conchiformibius_steedae_DSM_2580_species_GROUP1
id__5027202__id__species_Bacteria_Proteobacteria_Betaproteobacteria_Neisseriales_Neisseriaceae_Deefgea_rivuli_DSM_18356_species_GROUP1
id__5029662__id__species_Bacteria_Proteobacteria_Betaproteobacteria_Neisseriales_Neisseriaceae_Eikenella_corrodens_ATCC_23834_species_GROUP1
id__5033688__id__species_Bacteria_Proteobacteria_Betaproteobacteria_Neisseriales_Neisseriaceae_Kingella_kingae_PYKK081_species_GROUP1
id__5053847__id__species_Bacteria_Proteobacteria_Betaproteobacteria_Neisseriales_Neisseriaceae_Simonsiella_muelleri_ATCC_29453_species_GROUP1
id__5096019__id__species_Bacteria_Proteobacteria_Betaproteobacteria_Rhodocyclales_Rhodocyclaceae_Thauera_linaloolentis_DSM_12138_species_GROUP1
id__5214283__id__species_Bacteria_Proteobacteria_deltaepsilon_subdivisions_Deltaproteobacteria_Desulfuromonadales_Desulfuromonadaceae_Desulfuromusa_kysingii_DSM_7343_species_GROUP1
id__5363467__id__species_Bacteria_Proteobacteria_Gammaproteobacteria_Aeromonadales_Aeromonadaceae_Aeromonas_hydrophila_AL09_71_species_GROUP1
id__5413964__id__species_Bacteria_Proteobacteria_Gammaproteobacteria_Alteromonadales_Pseudoalteromonadaceae_Pseudoalteromonas_haloplanktis_ATCC14393_species_GROUP1
id__5493766__id__species_Bacteria_Proteobacteria_Gammaproteobacteria_Enterobacteriales_Enterobacteriaceae_Budvicia_aquatica_DSM_5075_species_GROUP1
id__5498019__id__species_Bacteria_Proteobacteria_Gammaproteobacteria_Enterobacteriales_Enterobacteriaceae_Buttiauxella_agrestis_ATCC_33320_species_GROUP1
id__5506451__id__species_Bacteria_Proteobacteria_Gammaproteobacteria_Enterobacteriales_Enterobacteriaceae_Cedecea_davisae_DSM_4568_species_GROUP1
id__5507086__id__species_Bacteria_Proteobacteria_Gammaproteobacteria_Enterobacteriales_Enterobacteriaceae_Escherichia_coli_K12_W3110_species_GROUP1
id__5514244__id__species_Bacteria_Proteobacteria_Gammaproteobacteria_Enterobacteriales_Enterobacteriaceae_Ewingella_americana_C024_ATCC_33852_species_GROUP1
id__5541256__id__species_Bacteria_Proteobacteria_Gammaproteobacteria_Enterobacteriales_Enterobacteriaceae_Klebsiella_oxytoca_CAV1374_species_GROUP1
id__5548017__id__species_Bacteria_Proteobacteria_Gammaproteobacteria_Enterobacteriales_Enterobacteriaceae_Kluyvera_ascorbata_ATCC_33433_species_GROUP1
id__5555243__id__species_Bacteria_Proteobacteria_Gammaproteobacteria_Enterobacteriales_Enterobacteriaceae_Lelliottia_amnigena_ZB04_species_GROUP1
id__5558311__id__species_Bacteria_Proteobacteria_Gammaproteobacteria_Enterobacteriales_Enterobacteriaceae_Leminorella_grimontii_ATCC_33999_species_GROUP1
id__5561388__id__species_Bacteria_Proteobacteria_Gammaproteobacteria_Enterobacteriales_Enterobacteriaceae_Morganella_morganii_morganii_KT_species_GROUP1
id__5569050__id__species_Bacteria_Proteobacteria_Gammaproteobacteria_Enterobacteriales_Enterobacteriaceae_Pragia_fontium_24613_species_GROUP1
id__5572271__id__species_Bacteria_Proteobacteria_Gammaproteobacteria_Enterobacteriales_Enterobacteriaceae_Raoultella_ornithinolytica_B6_species_GROUP1
id__5575048__id__species_Bacteria_Proteobacteria_Gammaproteobacteria_Enterobacteriales_Enterobacteriaceae_Salmonella_enterica_enterica_ParatyphiA_species_GROUP1
id__5582701__id__species_Bacteria_Proteobacteria_Gammaproteobacteria_Enterobacteriales_Enterobacteriaceae_Salmonella_enterica_enterica_Typhimurium_LT2_species_GROUP1
id__5586471__id__species_Bacteria_Proteobacteria_Gammaproteobacteria_Enterobacteriales_Enterobacteriaceae_Salmonella_enterica_TyphistrCT18_species_GROUP1
id__5589376__id__species_Bacteria_Proteobacteria_Gammaproteobacteria_Enterobacteriales_Enterobacteriaceae_Serratia_fonticola_GS2_species_GROUP1
id__5596010__id__species_Bacteria_Proteobacteria_Gammaproteobacteria_Enterobacteriales_Enterobacteriaceae_Tatumella_ptyseos_ATCC_33301_species_GROUP1
id__5598516__id__species_Bacteria_Proteobacteria_Gammaproteobacteria_Enterobacteriales_Enterobacteriaceae_Thorsellia_anophelis_DSM_18579_species_GROUP1
id__5602711__id__species_Bacteria_Proteobacteria_Gammaproteobacteria_Enterobacteriales_Enterobacteriaceae_Trabulsiella_guamensis_ATCC_49490_species_GROUP1
id__5604058__id__species_Bacteria_Proteobacteria_Gammaproteobacteria_Enterobacteriales_Enterobacteriaceae_unclassified_Enterobacteriaceae_Candidatus_Hamiltonella_defensa_MI47_species_GROUP1
id__5663242__id__species_Bacteria_Proteobacteria_Gammaproteobacteria_Oceanospirillales_Halomonadaceae_Carnimonas_nigrificans_ATCC_BAA_78_species_GROUP1
id__5669605__id__species_Bacteria_Proteobacteria_Gammaproteobacteria_Oceanospirillales_Halomonadaceae_Halomonas_elongata_DSM_2581_species_GROUP1
id__5671984__id__species_Bacteria_Proteobacteria_Gammaproteobacteria_Oceanospirillales_Halomonadaceae_Halotalea_alkalilenta_IHBB13600_species_GROUP1
id__5676774__id__species_Bacteria_Proteobacteria_Gammaproteobacteria_Oceanospirillales_Halomonadaceae_Kushneria_aurantia_DSM_21353_species_GROUP1
id__5679220__id__species_Bacteria_Proteobacteria_Gammaproteobacteria_Oceanospirillales_Halomonadaceae_Zymobacter_group_Zymobacter_palmae_DSM_10491_species_GROUP1
id__5685714__id__species_Bacteria_Proteobacteria_Gammaproteobacteria_Oceanospirillales_Oceanospirillaceae_Balneatrix_alpica_DSM_16621_species_GROUP1
id__569240__id__species_AlkaliphileSaltLake_Bacteria_Proteobacteria_Gammaproteobacteria_Oceanospirillales_Oceanospirillaceae_Nitrincola_lacisaponensis_4CA_species_GROUP1
id__5714019__id__species_Bacteria_Proteobacteria_Gammaproteobacteria_Pasteurellales_Pasteurellaceae_Gallibacterium_anatis_UMN179_species_GROUP1
id__5714818__id__species_Bacteria_Proteobacteria_Gammaproteobacteria_Pasteurellales_Pasteurellaceae_Mannheimia_succiniciproducens_MBEL55E_species_GROUP1
id__5721655__id__species_Bacteria_Proteobacteria_Gammaproteobacteria_Pseudomonadales_Moraxellaceae_Alkanindiges_illinoisensis_DSM_15370_species_GROUP1
id__5734467__id__species_Bacteria_Proteobacteria_Gammaproteobacteria_Pseudomonadales_Pseudomonadaceae_Pseudomonas_aeruginosa_B136_33_species_GROUP1
id__573891__id__species_AphidSymbiont_Bacteria_Proteobacteria_Gammaproteobacteria_Enterobacteriales_Enterobacteriaceae_unclassified_Enterobacteriaceae_Candidatus_Regiella_insecticola_LSR1_species_GROUP1
id__5810826__id__species_Bacteria_Proteobacteria_Gammaproteobacteria_Xanthomonadales_Xanthomonadaceae_Luteimonas_mephitis_DSM_12574_species_GROUP1
id__5830384__id__species_Bacteria_Proteobacteria_Gammaproteobacteria_Xanthomonadales_Xanthomonadaceae_Stenotrophomonas_maltophilia_K279a_species_GROUP1
id__5832552__id__species_Bacteria_Proteobacteria_Gammaproteobacteria_Xanthomonadales_Xanthomonadaceae_Stenotrophomonas_maltophilia_K279a_species_GROUP1
id__5907947__id__species_Bacteria_Spirochaetes_Spirochaeta_thermophila_DSM6578_species_GROUP1
id__6188918__id__species_BeeMicrobiotaGut_Bacteria_Proteobacteria_Gammaproteobacteria_Orbales_Orbaceae_Gilliamella_apicola_ASM59998v1_species_GROUP1
id__6246563__id__species_Candidatus_Dadabacteria_bacterium_CSP12_species_GROUP1
id__6248862__id__species_Candidatus_Dadabacteria_bacterium_RBG_19FT_COMBO_40_33_species_GROUP1
id__6249956__id__species_Candidatus_Dadabacteria_bacterium_RIFCSPHIGHO2_12_FULL_53_21_species_GROUP1
id__6309064__id__species_Candidatus_Handelsmanbacteria_bacterium_RIFCSPLOWO2_12_FULL_64_10_species_GROUP1
id__6416455__id__species_Candidatus_Peribacteria_bacterium_RIFCSPHIGHO2_01_FULL_51_35_species_GROUP1
id__6418541__id__species_Candidatus_Peribacteria_bacterium_RIFCSPLOWO2_12_FULL_53_10_species_GROUP1
id__6419461__id__species_Candidatus_Peribacteria_bacterium_RIFOXYB2_FULL_54_17_species_GROUP1
id__6541811__id__species_CattlePathogen_Bacteria_Proteobacteria_Gammaproteobacteria_Pasteurellales_Pasteurellaceae_Bibersteinia_trehalosi_USDA_ARS_USMARC_189_species_GROUP1
id__6543150__id__species_CattlePathogen_Bacteria_Proteobacteria_Gammaproteobacteria_Pasteurellales_Pasteurellaceae_Histophilus_somni_129P_species_GROUP1
id__6544650__id__species_CattleRespiratoryPathogen_Bacteria_Proteobacteria_Gammaproteobacteria_Pasteurellales_Pasteurellaceae_Mannheimia_haemolytica_M42548_species_GROUP1
id__6631079__id__species_CG10_big_fil_rev_8_21_14_0_10_Peregrinibacteria_55_24_curated_species_GROUP1
id__6658777__id__species_CG11_big_fil_rev_8_21_14_0_20_Peregrinibacteria_49_14_curated_species_GROUP1
id__6797035__id__species_EntericPathogen_Bacteria_Proteobacteria_Gammaproteobacteria_Enterobacteriales_Enterobacteriaceae_Salmonella_enterica_Enterica_sv_Heidelberg_41578_species_GROUP1
id__6804411__id__species_EntericPathogen_Bacteria_Proteobacteria_Gammaproteobacteria_Enterobacteriales_Enterobacteriaceae_Shigella_flexneri_2003036_species_GROUP1
id__6821524__id__species_FreshWater_Bacteria_Proteobacteria_Gammaproteobacteria_Enterobacteriales_Enterobacteriaceae_Rahnella_aquatilis_HX2_species_GROUP1
id__6831265__id__species_GutMicrobiota_Bacteria_Proteobacteria_Gammaproteobacteria_Enterobacteriales_Enterobacteriaceae_Hafnia_alvei_FB1_species_GROUP1
id__6834963__id__species_GutMicrobiota_Bacteria_Proteobacteria_Gammaproteobacteria_Enterobacteriales_Enterobacteriaceae_Leclercia_adecarboxylata_USDA_ARS_USMARC60222_species_GROUP1
id__6840383__id__species_GutMicrobiota_Bacteria_Proteobacteria_Gammaproteobacteria_Enterobacteriales_Enterobacteriaceae_Proteus_mirabilis_HI4320_species_GROUP1
id__6844598__id__species_GutMicrobiota_Bacteria_Proteobacteria_Gammaproteobacteria_Enterobacteriales_Enterobacteriaceae_Providencia_stuartii_MRSN_2154_species_GROUP1
id__6849305__id__species_GutMicrobiota_Bacteria_Proteobacteria_Gammaproteobacteria_Enterobacteriales_Enterobacteriaceae_Yokenella_regensburgei_ATCC_43003_species_GROUP1
id__6866666__id__species_Halophile_Bacteria_Proteobacteria_Gammaproteobacteria_Oceanospirillales_Halomonadaceae_Chromohalobacter_salexigens_1H11_DSM_3043_species_GROUP1
id__6873553__id__species_HalophileHytrothermalVent_Bacteria_Proteobacteria_Gammaproteobacteria_Alteromonadales_Idiomarinaceae_Idiomarina_loihiensis_L2TR_species_GROUP1
id__6876259__id__species_HalophileThermophile_Bacteria_BacteroidetesChlorobi_group_Bacteroidetes_Bacteroidetes_Order_II_Incertae_sedis_Rhodothermaceae_Rhodothermus_marinus_DSM_4252_species_GROUP1
id__6909782__id__species_InfantSepsisPathogen_Bacteria_Proteobacteria_Gammaproteobacteria_Enterobacteriales_Enterobacteriaceae_Cronobacter_sakazakii_ATCC29544_species_GROUP1
id__6913132__id__species_InsecticidalToxins_Bacteria_Proteobacteria_Gammaproteobacteria_Enterobacteriales_Enterobacteriaceae_Photorhabdus_luminescens_laumondii_ATCC29999_species_GROUP1
id__6916563__id__species_InsecticidalToxinsNematodeMutualist_Bacteria_Proteobacteria_Gammaproteobacteria_Enterobacteriales_Enterobacteriaceae_Xenorhabdus_nematophila_AN61_species_GROUP1
id__7010536__id__species_MealybugsEndosymbiont_Bacteria_Proteobacteria_Gammaproteobacteria_Enterobacteriales_Enterobacteriaceae_Candidatus_Moranella_endobia_PCIT_species_GROUP1
id__7024557__id__species_MiceEntericPathogen_Bacteria_Proteobacteria_Gammaproteobacteria_Enterobacteriales_Enterobacteriaceae_Citrobacter_rodentium_ICC168_species_GROUP1
id__7050248__id__species_OralMicrobiota_Bacteria_Proteobacteria_Betaproteobacteria_Burkholderiales_Burkholderiaceae_Lautropia_mirabilis_ATCC_51599_species_GROUP1
id__7054704__id__species_Pathogen_Bacteria_Proteobacteria_Betaproteobacteria_Burkholderiales_Alcaligenaceae_Bordetella_bronchiseptica_RB50_species_GROUP1
id__7066435__id__species_Pathogen_Bacteria_Proteobacteria_Gammaproteobacteria_Enterobacteriales_Enterobacteriaceae_Enterobacter_cloacae_cloacae_ATCC13047_species_GROUP1
id__7067340__id__species_Pathogen_Bacteria_Proteobacteria_Gammaproteobacteria_Enterobacteriales_Enterobacteriaceae_Yersinia_pestis_Antiqua_species_GROUP1
id__7076411__id__species_Pathogen_Bacteria_Proteobacteria_Gammaproteobacteria_Pasteurellales_Pasteurellaceae_Haemophilus_influenzae_F3047_species_GROUP1
id__7078861__id__species_Pathogen_Bacteria_Proteobacteria_Gammaproteobacteria_Pasteurellales_Pasteurellaceae_Pasteurella_multocida_HN06_species_GROUP1
id__7080276__id__species_Pathogen_Bacteria_Proteobacteria_Gammaproteobacteria_Pseudomonadales_Moraxellaceae_Moraxella_Moraxella_Moraxella_catarrhalis_25240_species_GROUP1
id__7086421__id__species_PeriodontitisPathogen_Bacteria_Proteobacteria_Gammaproteobacteria_Pasteurellales_Pasteurellaceae_Aggregatibacter_actinomycetemcomitans_624_species_GROUP1
id__7103150__id__species_Phototroph_Bacteria_Chloroflexi_Chloroflexi_Chloroflexales_Chloroflexaceae_Roseiflexus_castenholzii_DSM_13941_species_GROUP1
id__7126592__id__species_PigPathogen_Bacteria_Proteobacteria_Gammaproteobacteria_Pasteurellales_Pasteurellaceae_Actinobacillus_pleuropneumoniae_serovar5bstrL20_species_GROUP1
id__7155493__id__species_Planctomycetes_bacterium_RBG_16_64_10_species_GROUP1
id__7157886__id__species_Planctomycetes_bacterium_RBG_16_64_12_species_GROUP1
id__7168446__id__species_PlantEndosymbiont_Bacteria_Proteobacteria_Gammaproteobacteria_Enterobacteriales_Enterobacteriaceae_Kosakonia_radicincitans_DSM16656_species_GROUP1
id__7184213__id__species_PlantPathogen_Bacteria_Proteobacteria_Betaproteobacteria_Burkholderiales_Comamonadaceae_Acidovorax_avenae_subspavenae_ATCC19860_species_GROUP1
id__7187674__id__species_PlantPathogen_Bacteria_Proteobacteria_Gammaproteobacteria_Enterobacteriales_Enterobacteriaceae_Brenneria_salicis_ATCC_15712_species_GROUP1
id__7193489__id__species_PlantPathogen_Bacteria_Proteobacteria_Gammaproteobacteria_Enterobacteriales_Enterobacteriaceae_Dickeya_dadantii_DSM18020_species_GROUP1
id__7197111__id__species_PlantPathogen_Bacteria_Proteobacteria_Gammaproteobacteria_Enterobacteriales_Enterobacteriaceae_Erwinia_amylovora_CFBP1430_species_GROUP1
id__7197689__id__species_PlantPathogen_Bacteria_Proteobacteria_Gammaproteobacteria_Enterobacteriales_Enterobacteriaceae_Lonsdalea_quercina_quercina_NCCB_100489_species_GROUP1
id__7203330__id__species_PlantPathogen_Bacteria_Proteobacteria_Gammaproteobacteria_Enterobacteriales_Enterobacteriaceae_Pantoea_ananatis_LMG_5342_species_GROUP1
id__7209074__id__species_PlantPathogen_Bacteria_Proteobacteria_Gammaproteobacteria_Enterobacteriales_Enterobacteriaceae_Pectobacterium_carotovorum_carotovorum_PC1_species_GROUP1
id__7210719__id__species_PlantPathogen_Bacteria_Proteobacteria_Gammaproteobacteria_Pseudomonadales_Pseudomonadaceae_Pseudomonas_flectens_ATCC_12775_species_GROUP1
id__7215353__id__species_PlantPathogen_Bacteria_Proteobacteria_Gammaproteobacteria_Xanthomonadales_Xanthomonadaceae_Xanthomonas_axonopodis_Xac29_1_species_GROUP1
id__7216918__id__species_PlantPathogen_Bacteria_Proteobacteria_Gammaproteobacteria_Xanthomonadales_Xanthomonadaceae_Xanthomonas_oryzae_PXO99A_species_GROUP1
id__7221001__id__species_PlantPathogen_Bacteria_Proteobacteria_Gammaproteobacteria_Xanthomonadales_Xanthomonadaceae_Xylella_fastidiosa_sandyi_Ann_1_species_GROUP1
id__7251261__id__species_PoultryPathogen_Bacteria_Proteobacteria_Gammaproteobacteria_Pasteurellales_Pasteurellaceae_Avibacterium_paragallinarum_FARPER174_species_GROUP1
id__7275631__id__species_Soil_Bacteria_Proteobacteria_Gammaproteobacteria_Cellvibrionales_Cellvibrionaceae_Cellvibrio_japonicus_Ueda107_species_GROUP1
id__7280006__id__species_SonKillerTraitInWasps_Bacteria_Proteobacteria_Gammaproteobacteria_Enterobacteriales_Enterobacteriaceae_Arsenophonus_nasoniae_DSM_15247_species_GROUP1
id__7338658__id__species_TsetseflyEndosymbiont_Bacteria_Proteobacteria_Gammaproteobacteria_Enterobacteriales_Enterobacteriaceae_Sodalis_glossinidius_morsitans_species_GROUP1

## Sheet: FM1_5
80_PDB__1gv3
91_PDB__1gv3
id__1243751__id__species_Bacteria_Actinobacteria_Actinobacteria_Rubrobacteridae_Rubrobacterales_Rubrobacterineae_Rubrobacteraceae_Rubrobacter_xylanophilus_DSM_9941_species_GROUP1
id__1245691__id__species_Bacteria_Actinobacteria_Actinobacteria_Rubrobacteridae_Solirubrobacterales_Conexibacteraceae_Conexibacter_woesei_DSM_14684_species_GROUP1
id__1256383__id__species_Bacteria_Actinobacteria_Actinobacteria_Rubrobacteridae_Solirubrobacterales_Solirubrobacteraceae_Solirubrobacter_soli_DSM_22325_species_GROUP1
id__1264711__id__species_Bacteria_Actinobacteria_Actinobacteria_Rubrobacteridae_Thermoleophilales_Thermoleophilaceae_Thermoleophilum_album_ATCC_35263_species_GROUP1
id__1298863__id__species_Bacteria_Armatimonadetes_Armatimonadia_Capsulimonadales_Capsulimonas_corticalis_species_GROUP1
id__1306117__id__species_Bacteria_Armatimonadetes_Chthonomonadetes_Chthonomonadales_Chthonomonadaceae_Chthonomonas_calidirosea_T49_species_GROUP1
id__1313552__id__species_Bacteria_Armatimonadetes_RBG_16_Armatimonadetes_67_12_species_GROUP1
id__1355160__id__species_Bacteria_BacteroidetesChlorobi_group_Bacteroidetes_Bacteroidia_Bacteroidales_Porphyromonadaceae_Paludibacter_propionicigenes_WB4_species_GROUP1
id__1901612__id__species_Bacteria_ChlamydiaeVerrucomicrobia_group_Verrucomicrobia_unclassified_Verrucomicrobia_Methylacidiphilales_Methylacidiphilaceae_Methylacidiphilum_infernorum_V4_species_GROUP1
id__1921797__id__species_Bacteria_Chloroflexi_Ardenticatenia_Ardenticatenales_Promineofilum_breve_species_GROUP1
id__1929532__id__species_Bacteria_Chloroflexi_Candidatus_ThermofonsiaClade1_JP3_13_species_GROUP1
id__1936520__id__species_Bacteria_Chloroflexi_Candidatus_ThermofonsiaClade3_JP3_7__species_GROUP1
id__1941267__id__species_Bacteria_Chloroflexi_Chloroflexi_Herpetosiphonales_Herpetosiphonaceae_Herpetosiphon_aurantiacus_DSM_785_species_GROUP1
id__1942849__id__species_Bacteria_Chloroflexi_Chloroflexi_Herpetosiphonales_Herpetosiphonaceae_Herpetosiphon_aurantiacus_DSM_785_species_GROUP1
id__1950225__id__species_Bacteria_Chloroflexi_GWB2_Chloroflexi_54_36_species_GROUP1
id__1959288__id__species_Bacteria_Chloroflexi_Ktedonobacteria_Ktedonobacterales_Ktedonobacteraceae_Ktedonobacter_13_2_20CM_53_11_species_GROUP1
id__1961251__id__species_Bacteria_Chloroflexi_Ktedonobacteria_Ktedonobacterales_Ktedonobacteraceae_Ktedonobacter_racemifer_DSM_44963_species_GROUP1
id__1963498__id__species_Bacteria_Chloroflexi_Ktedonobacteria_Ktedonobacterales_Ktedonobacteraceae_Ktedonobacter_racemifer_DSM_44963_species_GROUP1
id__1966097__id__species_Bacteria_Chloroflexi_Ktedonobacteria_Ktedonobacterales_Ktedonobacteraceae_Ktedonobacter_racemifer_DSM_44963_species_GROUP1
id__1973118__id__species_Bacteria_Chloroflexi_Ktedonobacteria_Ktedonobacterales_Ktedonobacteraceae_Ktedonobacter_UBA7999_species_GROUP1
id__1978843__id__species_Bacteria_Chloroflexi_Ktedonobacteria_Thermogemmatisporales_Thermogemmatisporaceae_Thermogemmatispora_carboxidivorans_species_GROUP1
id__1982126__id__species_Bacteria_Chloroflexi_Ktedonobacteria_Thermogemmatisporales_Thermogemmatisporaceae_Thermogemmatispora_onikobensis_species_GROUP1
id__1986102__id__species_Bacteria_Chloroflexi_Ktedonobacteria_Thermogemmatisporales_Thermogemmatisporaceae_Thermogemmatispora_tikiterensis_species_GROUP1
id__2009734__id__species_Bacteria_Chloroflexi_RBG_16_Chloroflexi_51_16_species_GROUP1
id__2024901__id__species_Bacteria_Chloroflexi_RBG_16_Chloroflexi_63_12_species_GROUP1
id__2037458__id__species_Bacteria_Chloroflexi_Thermomicrobia_Sphaerobacteridae_Sphaerobacterales_Sphaerobacterineae_Sphaerobacteraceae_Nitrolancetus_hollandicus_Lb_species_GROUP1
id__2067461__id__species_Bacteria_CP_KSB1_KSB_J3_species_BASAL_GROUP1
id__2182893__id__species_Bacteria_Cyanobacteria_Chroococcales_Acaryochloris_marina_MBIC11017_species_GROUP1
id__2187719__id__species_Bacteria_Cyanobacteria_Chroococcales_Chamaesiphon_minutus_PCC_6605_species_GROUP1
id__2202817__id__species_Bacteria_Cyanobacteria_Chroococcales_Cyanothece_sp_PCC_7425_species_GROUP1
id__2210280__id__species_Bacteria_Cyanobacteria_Chroococcales_Gloeocapsa_sp_PCC7428_species_GROUP1
id__2212981__id__species_Bacteria_Cyanobacteria_Chroococcales_Gloeocapsa_sp_PCC7428_species_GROUP1
id__2232523__id__species_Bacteria_Cyanobacteria_Gloeobacteria_Gloeobacterales_Gloeobacter_violaceus_PCC_7421_species_GROUP1
id__2241562__id__species_Bacteria_Cyanobacteria_Nostocales_Microchaetaceae_Fremyella_diplosiphon_UTEX_481_species_GROUP1
id__2249133__id__species_Bacteria_Cyanobacteria_Nostocales_Microchaetaceae_Microchaete_diplosiphon_species_GROUP1
id__2257765__id__species_Bacteria_Cyanobacteria_Nostocales_Nostocaceae_Anabaena_cylindrica_PCC_7122_species_GROUP1
id__2270414__id__species_Bacteria_Cyanobacteria_Nostocales_Nostocaceae_Cylindrospermum_stagnale_PCC_7417_species_GROUP1
id__2273563__id__species_Bacteria_Cyanobacteria_Nostocales_Nostocaceae_Nodularia_spumigena_CCY9414_species_GROUP1
id__2278748__id__species_Bacteria_Cyanobacteria_Nostocales_Nostocaceae_Nostoc_linckia_NIES25_species_GROUP1
id__2279477__id__species_Bacteria_Cyanobacteria_Nostocales_Nostocaceae_Nostoc_linckia_NIES25_species_GROUP1
id__2284226__id__species_Bacteria_Cyanobacteria_Nostocales_Nostocaceae_Nostoc_punctiforme_PCC73102_species_GROUP1
id__2287235__id__species_Bacteria_Cyanobacteria_Nostocales_Nostocaceae_Nostoc_punctiforme_PCC73102_species_GROUP1
id__2293605__id__species_Bacteria_Cyanobacteria_Nostocales_Nostocaceae_Richelia_intracellularis_HH01_species_GROUP1
id__2296558__id__species_Bacteria_Cyanobacteria_Nostocales_Rivulariaceae_Calothrix_parasitica_species_GROUP1
id__2302436__id__species_Bacteria_Cyanobacteria_Nostocales_Rivulariaceae_Rivularia_sp_PCC_7116_species_GROUP1
id__2322241__id__species_Bacteria_Cyanobacteria_Oscillatoriales_Leptolyngbya_boryana_dg5_species_GROUP1
id__2324123__id__species_Bacteria_Cyanobacteria_Oscillatoriales_Leptolyngbya_boryana_dg5_species_GROUP1
id__2325118__id__species_Bacteria_Cyanobacteria_Oscillatoriales_Leptolyngbya_boryana_dg5_species_GROUP1
id__2341308__id__species_Bacteria_Cyanobacteria_Oscillatoriales_Microcoleus_vaginatus_FGP2_species_GROUP1
id__2347049__id__species_Bacteria_Cyanobacteria_Oscillatoriales_Oscillatoria_acuminata_PCC6304_species_GROUP1
id__2350857__id__species_Bacteria_Cyanobacteria_Oscillatoriales_Oscillatoria_nigroviridis_PCC_7112_species_GROUP1
id__2368473__id__species_Bacteria_Cyanobacteria_Oscillatoriales_Trichodesmium_erythraeum_IMS101_species_GROUP1
id__2376458__id__species_Bacteria_Cyanobacteria_Pleurocapsales_Pleurocapsa_sp_PCC_7327_species_GROUP1
id__2381931__id__species_Bacteria_Cyanobacteria_Pleurocapsales_Stanieria_cyanosphaera_PCC_7437_species_GROUP1
id__2394462__id__species_Bacteria_Cyanobacteria_Stigonematales_Chlorogloeopsis_fritschii_PCC_6912_species_GROUP1
id__2394527__id__species_Bacteria_Cyanobacteria_Stigonematales_Chlorogloeopsis_fritschii_PCC_6912_species_GROUP1
id__2396455__id__species_Bacteria_Cyanobacteria_Stigonematales_Chlorogloeopsis_fritschii_PCC_6912_species_GROUP1
id__2402506__id__species_Bacteria_Cyanobacteria_Stigonematales_Fischerella_muscicola_PCC7414_species_GROUP1
id__2403445__id__species_Bacteria_Cyanobacteria_Stigonematales_Fischerella_muscicola_PCC7414_species_GROUP1
id__2408308__id__species_Bacteria_Cyanobacteria_Stigonematales_Mastigocladopsis_repens_MORA_PCC_10914_species_GROUP1
id__2450778__id__species_Bacteria_Deinococcus_Thermus_Deinococci_Thermales_Thermaceae_Meiothermus_ruber_DSM_1279_species_GROUP1
id__2452960__id__species_Bacteria_Deinococcus_Thermus_Deinococci_Thermales_Thermaceae_Meiothermus_taiwanensis_DSM14542_species_GROUP1
id__2527451__id__species_Bacteria_FibrobacteresAcidobacteria_group_Acidobacteria_Acidobacteriia_Acidobacteriales_Acidobacteriaceae_Acidobacterium_capsulatum_ATCC_51196_species_GROUP1
id__2532179__id__species_Bacteria_FibrobacteresAcidobacteria_group_Acidobacteria_Acidobacteriia_Acidobacteriales_Acidobacteriaceae_Acidobacterium_UBA8845_species_GROUP1
id__2533429__id__species_Bacteria_FibrobacteresAcidobacteria_group_Acidobacteria_Acidobacteriia_Acidobacteriales_Acidobacteriaceae_Candidatus_Koribacter_versatilis_Ellin345_species_GROUP1
id__2538642__id__species_Bacteria_FibrobacteresAcidobacteria_group_Acidobacteria_Acidobacteriia_Acidobacteriales_Acidobacteriaceae_Edaphobacter_aggregans_DSM_19364_species_GROUP1
id__2544137__id__species_Bacteria_FibrobacteresAcidobacteria_group_Acidobacteria_Acidobacteriia_Acidobacteriales_Acidobacteriaceae_Terriglobus_saanensis_SP1PR4_species_GROUP1
id__2553566__id__species_Bacteria_FibrobacteresAcidobacteria_group_Acidobacteria_Blastocatellia_Blastocatellales_Pyrinomonadaceae_Pyrinomonas_methylaliphatogenes_species_GROUP1
id__2553567__id__species_Bacteria_FibrobacteresAcidobacteria_group_Acidobacteria_Blastocatellia_Blastocatellales_Pyrinomonadaceae_Pyrinomonas_methylaliphatogenes_species_GROUP1
id__2607712__id__species_Bacteria_FibrobacteresAcidobacteria_group_Acidobacteria_unclassified_Acidobacteria_Thermoanaerobaculum_aquaticum_MP_01_species_GROUP1
id__2621679__id__species_Bacteria_Firmicutes_Bacilli_Bacillales_Alicyclobacillaceae_Kyrpidia_tusciaeDSM2912_species_GROUP1
id__2708896__id__species_Bacteria_Firmicutes_Bacilli_Bacillales_Bacillaceae_Massilibacterium_senegalense_species_GROUP1
id__2799456__id__species_Bacteria_Firmicutes_Bacilli_Bacillales_Bacillales_incertae_sedis_Thermicanus_aegyptiusDSM12793_species_BASAL_GROUP1
id__3623635__id__species_Bacteria_Firmicutes_Clostridia_Clostridiales_Symbiobacteriaceae_Symbiobacterium_thermophilum_IAM14863_species_GROUP1
id__3768392__id__species_Bacteria_Firmicutes_Limnochordia_Limnochorda_pilosa_species_GROUP1
id__3910816__id__species_Bacteria_Gemmatimonadetes_Gemmatimonadetes_Gemmatimonadales_Gemmatimonadaceae_Gemmatimonas_aurantiaca_T_27_species_GROUP1
id__3914478__id__species_Bacteria_Gemmatimonadetes_Gemmatimonadetes_Gemmatimonadales_Gemmatimonadaceae_Gemmatimonas_phototrophica_AP64_species_GROUP1
id__3919151__id__species_Bacteria_Gemmatimonadetes_Gemmatimonadetes_Gemmatimonadales_Gemmatimonadaceae_Gemmatimonas_SG8_23_species_GROUP1
id__3920967__id__species_Bacteria_Gemmatimonadetes_GWC2_Gemmatimonadetes_71_10_species_GROUP1
id__3922881__id__species_Bacteria_Gemmatimonadetes_RIFCSPLOWO2_02_FULL_Gemmatimonadetes_71_11_species_GROUP1
id__3925634__id__species_Bacteria_Gemmatimonadetes_RIFCSPLOWO2_12_FULL_Gemmatimonadetes_68_9_species_GROUP1
id__3982311__id__species_Bacteria_Lentisphaerae_GWF2_Lentisphaerae_57_35_species_GROUP1
id__405680__id__species_Archaea_Thaumarchaeota_Candidatus_Nitrosopelagicus_brevis_CN25_species_BASAL2345_GROUP1
id__407916__id__species_Archaea_Thaumarchaeota_Cenarchaeales_Cenarchaeaceae_Cenarchaeum_symbiosum_A_species_BASAL2345_GROUP1
id__408352__id__species_Archaea_Thaumarchaeota_CSP1_1_species_BASAL2345_GROUP1
id__410918__id__species_Archaea_Thaumarchaeota_Nitrosopelagicus_GoM_MAG1_species_BASAL2345_GROUP1
id__4111034__id__species_Bacteria_Planctomycetes_Phycisphaerae_Phycisphaerales_Phycisphaeraceae_Phycisphaera_mikurensis_NBRC_102666_species_GROUP1
id__411523__id__species_Archaea_Thaumarchaeota_Nitrosopumilales_Nitrosopumilaceae_Candidatus_Nitrosomarinus_catalina_species_BASAL2345_GROUP1
id__412073__id__species_Archaea_Thaumarchaeota_Nitrosopumilales_Nitrosopumilaceae_Candidatus_Nitrosomarinus_catalina_species_BASAL2345_GROUP1
id__412887__id__species_Archaea_Thaumarchaeota_Nitrosopumilales_Nitrosopumilaceae_Candidatus_Nitrosopumilus_adriaticus_species_BASAL2345_GROUP1
id__413283__id__species_Archaea_Thaumarchaeota_Nitrosopumilales_Nitrosopumilaceae_Candidatus_Nitrosopumilus_adriaticus_species_BASAL2345_GROUP1
id__413325__id__species_Archaea_Thaumarchaeota_Nitrosopumilales_Nitrosopumilaceae_Candidatus_Nitrosopumilus_adriaticus_species_BASAL2345_GROUP1
id__4157560__id__species_Bacteria_Planctomycetes_Planctomycetia_Planctomycetales_Planctomycetaceae_Singulisphaera_acidiphila_MOB10_DSM_18658_species_GROUP1
id__415859__id__species_Archaea_Thaumarchaeota_Nitrosopumilales_Nitrosopumilaceae_Candidatus_Nitrosopumilus_koreensis_AR1_species_BASAL2345_GROUP1
id__416207__id__species_Archaea_Thaumarchaeota_Nitrosopumilales_Nitrosopumilaceae_Candidatus_Nitrosopumilus_koreensis_AR1_species_BASAL2345_GROUP1
id__416776__id__species_Archaea_Thaumarchaeota_Nitrosopumilales_Nitrosopumilaceae_Candidatus_Nitrosopumilus_piranensis_species_BASAL2345_GROUP1
id__417235__id__species_Archaea_Thaumarchaeota_Nitrosopumilales_Nitrosopumilaceae_Candidatus_Nitrosopumilus_piranensis_species_BASAL2345_GROUP1
id__419968__id__species_Archaea_Thaumarchaeota_Nitrosopumilales_Nitrosopumilaceae_Candidatus_Nitrosopumilus_sediminis_AR2_species_BASAL2345_GROUP1
id__420334__id__species_Archaea_Thaumarchaeota_Nitrosopumilales_Nitrosopumilaceae_Candidatus_Nitrosopumilus_sediminis_AR2_species_BASAL2345_GROUP1
id__421900__id__species_Archaea_Thaumarchaeota_Nitrosopumilales_Nitrosopumilaceae_Nitrosarchaeum_koreense_MY1_species_BASAL2345_GROUP1
id__422323__id__species_Archaea_Thaumarchaeota_Nitrosopumilales_Nitrosopumilaceae_Nitrosarchaeum_koreense_MY1_species_BASAL2345_GROUP1
id__423825__id__species_Archaea_Thaumarchaeota_Nitrosopumilales_Nitrosopumilaceae_Nitrosoarchaeum_limnia_SFB1_species_BASAL2345_GROUP1
id__425063__id__species_Archaea_Thaumarchaeota_Nitrososphaerales_Nitrososphaeraceae_Nitrosocosmicus_oleophilus_species_BASAL2345_GROUP1
id__4263705__id__species_Bacteria_Proteobacteria_Alphaproteobacteria_Rhizobiales_Bradyrhizobiaceae_Afipia_felis_ATCC53690_species_GROUP1
id__4265944__id__species_Bacteria_Proteobacteria_Alphaproteobacteria_Rhizobiales_Bradyrhizobiaceae_Bosea_thiooxidans_species_GROUP1
id__4275196__id__species_Bacteria_Proteobacteria_Alphaproteobacteria_Rhizobiales_Bradyrhizobiaceae_Oligotropha_carboxidovorans_OM5_species_GROUP1
id__4303966__id__species_Bacteria_Proteobacteria_Alphaproteobacteria_Rhizobiales_Hyphomicrobiaceae_Hyphomicrobium_nitrativorans_NL23_species_GROUP1
id__430541__id__species_Archaea_Thaumarchaeota_Nitrososphaerales_Nitrososphaeraceae_Nitrososphaera_evergladensis_SR1_species_BASAL2345_GROUP1
id__4317761__id__species_Bacteria_Proteobacteria_Alphaproteobacteria_Rhizobiales_Hyphomicrobiaceae_Prosthecomicrobium_hirschii_species_GROUP1
id__4320383__id__species_Bacteria_Proteobacteria_Alphaproteobacteria_Rhizobiales_Hyphomicrobiaceae_Rhodomicrobium_vannielii_ATCC_17100_species_GROUP1
id__4320399__id__species_Bacteria_Proteobacteria_Alphaproteobacteria_Rhizobiales_Hyphomicrobiaceae_Rhodomicrobium_vannielii_ATCC_17100_species_GROUP1
id__434039__id__species_Archaea_Thaumarchaeota_Nitrososphaerales_Nitrososphaeraceae_Nitrososphaera_viennensis_EN76_species_BASAL2345_GROUP1
id__436445__id__species_Archaea_Thaumarchaeota_Nitrosotalea_okcheonensis_species_BASAL2345_GROUP1
id__439785__id__species_Archaea_Thaumarchaeota_Nitrosotenuis_aquarius_species_BASAL2345_GROUP1
id__441399__id__species_Archaea_Thaumarchaeota_Nitrosotenuis_cloacae_species_BASAL2345_GROUP1
id__442966__id__species_Archaea_Thaumarchaeota_unclassified_Thaumarchaeota_Marine_Group_I_Marine_Group_I_thaumarchaeote_SCGC_AAA799_B03_species_BASAL2345_GROUP1
id__443565__id__species_Archaea_Thaumarchaeota_unclassified_Thaumarchaeota_Marine_Group_I_Marine_Group_I_thaumarchaeote_SCGC_AAA799_B03_species_BASAL2345_GROUP1
id__444215__id__species_Archaea_Thaumarchaeota_unclassified_Thaumarchaeota_Marine_Group_I_Marine_Group_I_thaumarchaeote_SCGC_AAA799_D07_species_BASAL2345_GROUP1
id__444676__id__species_Archaea_Thaumarchaeota_unclassified_Thaumarchaeota_Marine_Group_I_Marine_Group_I_thaumarchaeote_SCGC_AAA799_D11_species_BASAL2345_GROUP1
id__444963__id__species_Archaea_Thaumarchaeota_unclassified_Thaumarchaeota_Marine_Group_I_Marine_Group_I_thaumarchaeote_SCGC_AAA799_D11_species_BASAL2345_GROUP1
id__447363__id__species_Archaea_Thaumarchaeota_unclassified_Thaumarchaeota_Marine_Group_I_Marine_Group_I_thaumarchaeote_SCGC_AAA799_E16_species_BASAL2345_GROUP1
id__447444__id__species_Archaea_Thaumarchaeota_unclassified_Thaumarchaeota_Marine_Group_I_Marine_Group_I_thaumarchaeote_SCGC_AAA799_E16_species_BASAL2345_GROUP1
id__448464__id__species_Archaea_Thaumarchaeota_unclassified_Thaumarchaeota_Marine_Group_I_Marine_Group_I_thaumarchaeote_SCGC_AAA799_N04_species_BASAL2345_GROUP1
id__449283__id__species_Archaea_Thaumarchaeota_unclassified_Thaumarchaeota_Marine_Group_I_Marine_Group_I_thaumarchaeote_SCGC_AAA799_N04_species_BASAL2345_GROUP1
id__450205__id__species_Archaea_Thaumarchaeota_unclassified_Thaumarchaeota_Marine_Group_I_Marine_Group_I_thaumarchaeote_SCGC_AAA799_O18_species_BASAL2345_GROUP1
id__450962__id__species_Archaea_Thaumarchaeota_unclassified_Thaumarchaeota_Marine_Group_I_Marine_Group_I_thaumarchaeote_SCGC_AAA799_P11_species_BASAL2345_GROUP1
id__452524__id__species_Archaea_Thaumarchaeota_unclassified_Thaumarchaeota_Marine_Group_I_Marine_Group_I_thaumarchaeote_SCGC_RSA3_species_BASAL2345_GROUP1
id__453000__id__species_Archaea_Thaumarchaeota_unclassified_Thaumarchaeota_Marine_Group_I_Marine_Group_I_thaumarchaeote_SCGC_RSA3_species_BASAL2345_GROUP1
id__4637557__id__species_Bacteria_Proteobacteria_Alphaproteobacteria_Rhodospirillales_Acetobacteraceae_Belnapia_moabensis_DSM_16746_species_GROUP1
id__4654895__id__species_Bacteria_Proteobacteria_Alphaproteobacteria_Rhodospirillales_Acetobacteraceae_Roseomonas_mucosa_ATCC_BAA_692_species_GROUP1
id__4657937__id__species_Bacteria_Proteobacteria_Alphaproteobacteria_Rhodospirillales_Acetobacteraceae_Rubritepida_flocculans_DSM_14296_species_GROUP1
id__4672725__id__species_Bacteria_Proteobacteria_Alphaproteobacteria_Rhodospirillales_Rhodospirillaceae_Azospirillum_irakense_DSM_11586_species_GROUP1
id__4673233__id__species_Bacteria_Proteobacteria_Alphaproteobacteria_Rhodospirillales_Rhodospirillaceae_Azospirillum_irakense_DSM_11586_species_GROUP1
id__469139__id__species_Candidatus_Micrarchaeota_CG1025522_ARCHAEA_DPANN_Micrarchaeota_species_GROUP1
id__4710508__id__species_Bacteria_Proteobacteria_Alphaproteobacteria_Rhodospirillales_Rhodospirillaceae_Skermanella_stibiiresistens_SB22_species_GROUP1
id__523865__id__species_HotSpring_Archaea_Thaumarchaeota_Nitrososphaerales_Nitrososphaeraceae_Nitrososphaera_gargensis_species_BASAL2345_GROUP1
id__578317__id__species_Bacteria_Acidobacteria_Acidobacteriales_Acidobacteriaceae_Acidipila_dinghuensis_species_GROUP1
id__580469__id__species_Bacteria_Acidobacteria_Acidobacteriales_Acidobacteriaceae_Acidipila_sp4GK13_species_GROUP1
id__586582__id__species_Bacteria_Acidobacteria_Acidobacteriales_Acidobacteriaceae_Bryocella_elongata_species_GROUP1
id__590257__id__species_Bacteria_Acidobacteria_Acidobacteriales_Acidobacteriaceae_Granulicella_spGAS466_species_GROUP1
id__593341__id__species_Bacteria_Acidobacteria_Acidobacteriales_Acidobacteriaceae_Granulicella_tundricola_MP5ACTX9_species_GROUP1
id__5934285__id__species_Bacteria_Spirochatetes_Spirochaetia_Spirochaetales_RIFOXYC1_FULL_Spirochaetes_54_7_species_BASAL_GROUP1
id__601582__id__species_Bacteria_Acidobacteria_Acidobacteriales_Acidobacteriaceae_Sulfotelmatobacter_kueseliae_species_GROUP1
id__603777__id__species_Bacteria_Acidobacteria_Acidobacteriales_Acidobacteriaceae_Terracidiphilus_gabretensis_species_GROUP1
id__615325__id__species_Bacteria_Acidobacteria_RIFCSPLOWO2_02_FULL_Acidobacteria_68_18_species_GROUP1
id__623905__id__species_Bacteria_Acidobacteria_RIFCSPLOWO2_12_FULL_Acidobacteria_65_11_species_GROUP1
id__626075__id__species_Bacteria_Acidobacteria_RIFCSPLOWO2_12_FULL_Acidobacteria_67_14b_species_GROUP1
id__6343474__id__species_Candidatus_Komeilibacteria_bacterium_RIFCSPLOWO2_02_FULL_48_11_species_GROUP1
id__6355506__id__species_Candidatus_Liptonbacteria_bacterium_RIFCSPLOWO2_01_FULL_53_13_species_BASAL_GROUP1
id__6459106__id__species_Candidatus_Saccharibacteria_bacterium_RIFCSPHIGHO2_12_FULL_47_17_species_GROUP1
id__6468982__id__species_Candidatus_Staskawiczbacteria_bacterium_RIFCSPHIGHO2_02_FULL_34_10_species_GROUP1
id__6469779__id__species_Candidatus_Staskawiczbacteria_bacterium_RIFCSPLOWO2_01_FULL_33_13_species_GROUP1
id__6471151__id__species_Candidatus_Staskawiczbacteria_bacterium_RIFCSPLOWO2_01_FULL_38_12b_species_GROUP1
id__6472235__id__species_Candidatus_Staskawiczbacteria_bacterium_RIFCSPLOWO2_01_FULL_43_17b_species_GROUP1
id__6488802__id__species_Candidatus_Tectomicrobia_bacterium_RIFCSPLOWO2_12_FULL_69_37_species_BASAL2345_GROUP1
id__6498437__id__species_Candidatus_Veblenbacteria_bacterium_RIFOXYC2_FULL_42_11_species_BASAL_GROUP1
id__6509140__id__species_Candidatus_Woesebacteria_bacterium_RIFCSPHIGHO2_01_FULL_41_10_species_GROUP1
id__6692399__id__species_CG2_30_FULL_Anaerolineae_57_67_curated_species_GROUP1
id__6704793__id__species_CG2_30_FULL_Fibrobacteres_45_31_curated_species_BASAL_GROUP1
id__6781559__id__species_DessicationTolerance_Bacteria_Cyanobacteria_Pleurocapsales_Chroococcidiopsis_thermalis_PCC_7203_species_GROUP1
id__6783014__id__species_DessicationTolerance_Bacteria_Cyanobacteria_Pleurocapsales_Chroococcidiopsis_thermalis_PCC_7203_species_GROUP1
id__6786514__id__species_DessicationTolerance_Bacteria_Cyanobacteria_Pleurocapsales_Chroococcidiopsis_thermalis_PCC_7203_species_GROUP1
id__6898536__id__species_HyperThermophileBacteria_unclassified_Bacteria_Thermobaculum_terrenum_ATCC_BAA_798_species_GROUP1
id__7038091__id__species_NonPhototroph_Bacteria_Chloroflexi_Chloroflexi_Herpetosiphonales_Herpetosiphonaceae_Herpetosiphon_geysericola_species_GROUP1
id__7042115__id__species_NonPhototroph_Bacteria_Chloroflexi_Chloroflexi_Herpetosiphonales_Herpetosiphonaceae_Herpetosiphon_geysericola_species_GROUP1
id__70522__id__species_Archaea_CG_4_9_14_0_2_um_filter_Nitrosopumilales_34_16_curated_species_BASAL2345_GROUP1
id__7097122__id__species_Phototroph_Bacteria_Chloroflexi_Chloroflexi_Chloroflexales_Chloroflexaceae_Chloroflexus_aurantiacus_J_10_fl_species_GROUP1
id__7106828__id__species_Phototroph_Bacteria_Chloroflexi_Chloroflexi_Chloroflexales_Oscillochloridaceae_Oscillochloris_trichoides_DG6_species_GROUP1
id__72357__id__species_Archaea_CG_4_9_14_0_8_um_filter_Nitrosopumilales_34_10_curated_species_BASAL2345_GROUP1
id__7312994__id__species_Thermophile_Bacteria_Chloroflexi_Thermomicrobia_Sphaerobacteridae_Sphaerobacterales_Sphaerobacterineae_Sphaerobacteraceae_Sphaerobacter_thermophilus_DSM_20745_species_GROUP1
id__7315089__id__species_Thermophile_Bacteria_Chloroflexi_Thermomicrobia_Thermomicrobiales_Thermomicrobiaceae_Thermomicrobium_roseum_DSM_5159_species_GROUP1
id__73323__id__species_Archaea_CG_4_9_14_0_8_um_filter_Nitrosopumilales_34_10_curated_species_BASAL2345_GROUP1
id__7333442__id__species_ThermophileHydrothermalVent_Bacteria_unclassified_Bacteria_Caldithrix_abyssi_LF13_DSM_13497_species_BASAL_GROUP1
id__7533543__id__species_Eukaryota_Amoebozoa_Discosea_Longamoebia_Acanthamoebidae_Acanthamoeba_castellanii_Neff_species_BASAL_GROUP1

## Sheet: FM1_6
0_PDB__5n56
1_PDB__6qv9
10_PDB__5n57
11_PDB__6ex4
12_PDB__6qv8
13_PDB__5n57
14_PDB__6qv8
15_PDB__6ex4
16_PDB__1xuq
17_PDB__1xuq
18_PDB__2rcv
19_PDB__2rcv
2_PDB__5n56
20_PDB__1jr9
21_PDB__1jr9
24_PDB__6pro
3_PDB__6ex3
37_PDB__4yip
4_PDB__6ex3
46_PDB__4yip
5_PDB__6qv9
57_PDB__6pro
59_PDB__4yio
6_PDB__5x2j
68_PDB__4yio
7_PDB__5x2j
8_PDB__6ex5
9_PDB__6ex5
id__1892157__id__species_Bacteria_ChlamydiaeVerrucomicrobia_group_Verrucomicrobia_Opitutae_Puniceicoccales_Puniceicoccaceae_Coraliomargarita_akajimensis_DSM_45221_species_GROUP1
id__2613861__id__species_Bacteria_Firmicutes_Bacilli_Bacillales_Alicyclobacillaceae_Alicyclobacillus_ferrooxydans_species_GROUP1
id__2616814__id__species_Bacteria_Firmicutes_Bacilli_Bacillales_Alicyclobacillaceae_Effusibacillus_pohliaeDSM22757_species_GROUP1
id__2625485__id__species_Bacteria_Firmicutes_Bacilli_Bacillales_Alicyclobacillaceae_Tumebacillus_avium_species_GROUP1
id__2628287__id__species_Bacteria_Firmicutes_Bacilli_Bacillales_Bacillaceae_Aeribacillus_pallidus_species_GROUP1
id__2633051__id__species_Bacteria_Firmicutes_Bacilli_Bacillales_Bacillaceae_Alkalibacillus_haloalkaliphilusC5_species_GROUP1
id__2638515__id__species_Bacteria_Firmicutes_Bacilli_Bacillales_Bacillaceae_Alteribacillus_bidgolensis_species_GROUP1
id__2640366__id__species_Bacteria_Firmicutes_Bacilli_Bacillales_Bacillaceae_Amphibacillus_xylanusNBRC15112_species_GROUP1
id__2642651__id__species_Bacteria_Firmicutes_Bacilli_Bacillales_Bacillaceae_Anaerobacillus_alkalidiazotrophicus_species_GROUP1
id__2645721__id__species_Bacteria_Firmicutes_Bacilli_Bacillales_Bacillaceae_Anoxybacillus_flavithermus_species_GROUP1
id__2651909__id__species_Bacteria_Firmicutes_Bacilli_Bacillales_Bacillaceae_Bacillus_anthracis_species_GROUP1
id__2657163__id__species_Bacteria_Firmicutes_Bacilli_Bacillales_Bacillaceae_Bacillus_cereusATCC14579_species_GROUP1
id__2660764__id__species_Bacteria_Firmicutes_Bacilli_Bacillales_Bacillaceae_Bacillus_subtilis_species_GROUP1
id__2663696__id__species_Bacteria_Firmicutes_Bacilli_Bacillales_Bacillaceae_Caldalkalibacillus_thermarum_species_GROUP1
id__2665812__id__species_Bacteria_Firmicutes_Bacilli_Bacillales_Bacillaceae_Caldibacillus_debilisDSM16016_species_GROUP1
id__2669586__id__species_Bacteria_Firmicutes_Bacilli_Bacillales_Bacillaceae_Domibacillus_robiginosus_species_GROUP1
id__2674143__id__species_Bacteria_Firmicutes_Bacilli_Bacillales_Bacillaceae_Edaphobacillus_lindanitolerans_species_GROUP1
id__2678151__id__species_Bacteria_Firmicutes_Bacilli_Bacillales_Bacillaceae_Fictibacillus_phosphorivorans_species_GROUP1
id__2681873__id__species_Bacteria_Firmicutes_Bacilli_Bacillales_Bacillaceae_Geobacillus_stearothermophilus10_species_GROUP1
id__2684923__id__species_Bacteria_Firmicutes_Bacilli_Bacillales_Bacillaceae_Gracilibacillus_massiliensis_species_GROUP1
id__2689026__id__species_Bacteria_Firmicutes_Bacilli_Bacillales_Bacillaceae_Halobacillus_halophilusDSM2266_species_GROUP1
id__2692735__id__species_Bacteria_Firmicutes_Bacilli_Bacillales_Bacillaceae_Halolactibacillus_miurensis_species_GROUP1
id__2697080__id__species_Bacteria_Firmicutes_Bacilli_Bacillales_Bacillaceae_Lentibacillus_amyloliquefaciens_species_GROUP1
id__2702057__id__species_Bacteria_Firmicutes_Bacilli_Bacillales_Bacillaceae_Lysinibacillus_sphaericus_species_GROUP1
id__2705661__id__species_Bacteria_Firmicutes_Bacilli_Bacillales_Bacillaceae_Marinococcus_halophilus_species_GROUP1
id__2710469__id__species_Bacteria_Firmicutes_Bacilli_Bacillales_Bacillaceae_Natribacillus_halophilus_species_GROUP1
id__2713774__id__species_Bacteria_Firmicutes_Bacilli_Bacillales_Bacillaceae_Numidum_massiliense_species_GROUP1
id__2721632__id__species_Bacteria_Firmicutes_Bacilli_Bacillales_Bacillaceae_Ornithinibacillus_californiensis_species_GROUP1
id__2724683__id__species_Bacteria_Firmicutes_Bacilli_Bacillales_Bacillaceae_Parageobacillus_thermoglucosidasiusC56YS93_species_GROUP1
id__2729298__id__species_Bacteria_Firmicutes_Bacilli_Bacillales_Bacillaceae_Paucisalibacillus_globulus_species_GROUP1
id__2733021__id__species_Bacteria_Firmicutes_Bacilli_Bacillales_Bacillaceae_Pelagirhabdus_alkalitolerans_species_GROUP1
id__2737208__id__species_Bacteria_Firmicutes_Bacilli_Bacillales_Bacillaceae_Piscibacillus_halophilusDSM21633_species_GROUP1
id__2738753__id__species_Bacteria_Firmicutes_Bacilli_Bacillales_Bacillaceae_Pontibacillus_yanchengensisY32_species_GROUP1
id__2741943__id__species_Bacteria_Firmicutes_Bacilli_Bacillales_Bacillaceae_Quasibacillus_thermotoleransMTCC8252_species_GROUP1
id__2744903__id__species_Bacteria_Firmicutes_Bacilli_Bacillales_Bacillaceae_Rubeoparvulum_massiliense_species_GROUP1
id__2748286__id__species_Bacteria_Firmicutes_Bacilli_Bacillales_Bacillaceae_Salibacterium_halotolerans_species_GROUP1
id__2751965__id__species_Bacteria_Firmicutes_Bacilli_Bacillales_Bacillaceae_Salimicrobium_jeotgali_species_GROUP1
id__2755738__id__species_Bacteria_Firmicutes_Bacilli_Bacillales_Bacillaceae_Salinibacillus_kushneri_species_GROUP1
id__2757972__id__species_Bacteria_Firmicutes_Bacilli_Bacillales_Bacillaceae_Salipaludibacillus_agaradhaerens_species_GROUP1
id__2761864__id__species_Bacteria_Firmicutes_Bacilli_Bacillales_Bacillaceae_Salisediminibacterium_haloalkalitolerans_species_GROUP1
id__2765776__id__species_Bacteria_Firmicutes_Bacilli_Bacillales_Bacillaceae_Salsuginibacillus_kocuriiDSM18087_species_GROUP1
id__2770382__id__species_Bacteria_Firmicutes_Bacilli_Bacillales_Bacillaceae_Sediminibacillus_albus_species_GROUP1
id__2771645__id__species_Bacteria_Firmicutes_Bacilli_Bacillales_Bacillaceae_Tenuibacillus_multivorans_species_GROUP1
id__2779668__id__species_Bacteria_Firmicutes_Bacilli_Bacillales_Bacillaceae_Terribacillus_saccharophilus_species_GROUP1
id__2781872__id__species_Bacteria_Firmicutes_Bacilli_Bacillales_Bacillaceae_Thalassobacillus_devoransMSP14_species_GROUP1
id__2785431__id__species_Bacteria_Firmicutes_Bacilli_Bacillales_Bacillaceae_Virgibacillus_halodenitrificans_species_GROUP1
id__2792538__id__species_Bacteria_Firmicutes_Bacilli_Bacillales_Bacillales_incertae_sedis_Exiguobacterium_alkaliphilum121_species_GROUP1
id__2793708__id__species_Bacteria_Firmicutes_Bacilli_Bacillales_Bacillales_incertae_sedis_Exiguobacterium_antarcticumB7_species_GROUP1
id__2797354__id__species_Bacteria_Firmicutes_Bacilli_Bacillales_Bacillales_incertae_sedis_Exiguobacterium_profundum_species_GROUP1
id__2804320__id__species_Bacteria_Firmicutes_Bacilli_Bacillales_Listeriaceae_Brochothrix_thermosphacta_species_GROUP1
id__2804819__id__species_Bacteria_Firmicutes_Bacilli_Bacillales_Listeriaceae_Listeria_floridensisFSL_S10_1187_species_GROUP1
id__2808111__id__species_Bacteria_Firmicutes_Bacilli_Bacillales_Listeriaceae_Listeria_monocytogenesEGDe_species_GROUP1
id__2811830__id__species_Bacteria_Firmicutes_Bacilli_Bacillales_Listeriaceae_Listeria_newyorkensis_species_GROUP1
id__2816202__id__species_Bacteria_Firmicutes_Bacilli_Bacillales_Paenibacillaceae_Aneurinibacillus_aneurinilyticus_species_GROUP1
id__2818842__id__species_Bacteria_Firmicutes_Bacilli_Bacillales_Paenibacillaceae_Brevibacillus_brevisNBRC100599_species_GROUP1
id__2825299__id__species_Bacteria_Firmicutes_Bacilli_Bacillales_Paenibacillaceae_Cohnella_thermotoleransDSM17683_species_GROUP1
id__2829212__id__species_Bacteria_Firmicutes_Bacilli_Bacillales_Paenibacillaceae_Fontibacillus_panacisegetis_species_GROUP1
id__2831261__id__species_Bacteria_Firmicutes_Bacilli_Bacillales_Paenibacillaceae_Fontibacillus_panacisegetis_species_GROUP1
id__2833023__id__species_Bacteria_Firmicutes_Bacilli_Bacillales_Paenibacillaceae_Gorillibacterium_massiliense_species_GROUP1
id__2833601__id__species_Bacteria_Firmicutes_Bacilli_Bacillales_Paenibacillaceae_Gorillibacterium_massiliense_species_GROUP1
id__2840585__id__species_Bacteria_Firmicutes_Bacilli_Bacillales_Paenibacillaceae_Paenibacillus_dendritiformisC454_species_GROUP1
id__2845903__id__species_Bacteria_Firmicutes_Bacilli_Bacillales_Paenibacillaceae_Saccharibacillus_kuerlensisDSM22868_species_GROUP1
id__2849230__id__species_Bacteria_Firmicutes_Bacilli_Bacillales_Paenibacillaceae_Thermobacillus_compostiKWC4_species_GROUP1
id__2851896__id__species_Bacteria_Firmicutes_Bacilli_Bacillales_Planococcaceae_Bhargavaea_ginsengi_species_GROUP1
id__2853975__id__species_Bacteria_Firmicutes_Bacilli_Bacillales_Planococcaceae_Caryophanon_tenue_species_GROUP1
id__2857195__id__species_Bacteria_Firmicutes_Bacilli_Bacillales_Planococcaceae_Chryseomicrobium_excrementiET03_species_GROUP1
id__2861559__id__species_Bacteria_Firmicutes_Bacilli_Bacillales_Planococcaceae_Jeotgalibacillus_campisalis_species_GROUP1
id__2863840__id__species_Bacteria_Firmicutes_Bacilli_Bacillales_Planococcaceae_Kurthia_senegalensis_species_GROUP1
id__2866735__id__species_Bacteria_Firmicutes_Bacilli_Bacillales_Planococcaceae_Paenisporosarcina_quisquiliarum_species_GROUP1
id__2871124__id__species_Bacteria_Firmicutes_Bacilli_Bacillales_Planococcaceae_Planococcus_massiliensis_species_GROUP1
id__2875753__id__species_Bacteria_Firmicutes_Bacilli_Bacillales_Planococcaceae_Planomicrobium_okeanokoites_species_GROUP1
id__2877003__id__species_Bacteria_Firmicutes_Bacilli_Bacillales_Planococcaceae_Rummeliibacillus_stabekisii_species_GROUP1
id__2882743__id__species_Bacteria_Firmicutes_Bacilli_Bacillales_Planococcaceae_Solibacillus_silvestris_species_GROUP1
id__2885402__id__species_Bacteria_Firmicutes_Bacilli_Bacillales_Planococcaceae_Sporosarcina_psychrophila_species_GROUP1
id__2888231__id__species_Bacteria_Firmicutes_Bacilli_Bacillales_Planococcaceae_Tetzosporium_hominisVT49_species_GROUP1
id__2891919__id__species_Bacteria_Firmicutes_Bacilli_Bacillales_Planococcaceae_Ureibacillus_thermosphaericusThermoBF_species_GROUP1
id__2892940__id__species_Bacteria_Firmicutes_Bacilli_Bacillales_Planococcaceae_Viridibacillus_arvi_species_GROUP1
id__2899196__id__species_Bacteria_Firmicutes_Bacilli_Bacillales_Sporolactobacillaceae_Bacillus_selenitireducensMLS10_species_GROUP1
id__2902200__id__species_Bacteria_Firmicutes_Bacilli_Bacillales_Sporolactobacillaceae_Caenibacillus_caldisaponilyticus_species_GROUP1
id__2907576__id__species_Bacteria_Firmicutes_Bacilli_Bacillales_Sporolactobacillaceae_Tuberibacillus_calidusDSM17572_species_GROUP1
id__2909997__id__species_Bacteria_Firmicutes_Bacilli_Bacillales_Staphylococcaceae_Aliicoccus_persicus_species_GROUP1
id__2915130__id__species_Bacteria_Firmicutes_Bacilli_Bacillales_Staphylococcaceae_Jeotgalicoccus_halophilus_species_GROUP1
id__2917562__id__species_Bacteria_Firmicutes_Bacilli_Bacillales_Staphylococcaceae_Macrococcus_caseolyticus_IMD0819_species_GROUP1
id__2919659__id__species_Bacteria_Firmicutes_Bacilli_Bacillales_Staphylococcaceae_Nosocomiicoccus_massiliensis_species_GROUP1
id__2922326__id__species_Bacteria_Firmicutes_Bacilli_Bacillales_Staphylococcaceae_Salinicoccus_halodurans_H3B36_species_GROUP1
id__2924735__id__species_Bacteria_Firmicutes_Bacilli_Bacillales_Staphylococcaceae_Staphylococcus_agnetis_908_species_GROUP1
id__2927745__id__species_Bacteria_Firmicutes_Bacilli_Bacillales_Staphylococcaceae_Staphylococcus_argenteus_MSHR1132_species_GROUP1
id__2927776__id__species_Bacteria_Firmicutes_Bacilli_Bacillales_Staphylococcaceae_Staphylococcus_argenteus_MSHR1132_species_GROUP1
id__2930324__id__species_Bacteria_Firmicutes_Bacilli_Bacillales_Staphylococcaceae_Staphylococcus_aureus_COL_species_GROUP1
id__2930353__id__species_Bacteria_Firmicutes_Bacilli_Bacillales_Staphylococcaceae_Staphylococcus_aureus_COL_species_GROUP1
id__2933160__id__species_Bacteria_Firmicutes_Bacilli_Bacillales_Staphylococcaceae_Staphylococcus_aureus_MU50_species_GROUP1
id__2933190__id__species_Bacteria_Firmicutes_Bacilli_Bacillales_Staphylococcaceae_Staphylococcus_aureus_MU50_species_GROUP1
id__2934459__id__species_Bacteria_Firmicutes_Bacilli_Bacillales_Staphylococcaceae_Staphylococcus_aureus_NCTC8325_species_GROUP1
id__2935876__id__species_Bacteria_Firmicutes_Bacilli_Bacillales_Staphylococcaceae_Staphylococcus_aureus_NCTC8325_species_GROUP1
id__2938156__id__species_Bacteria_Firmicutes_Bacilli_Bacillales_Staphylococcaceae_Staphylococcus_auricularis_species_GROUP1
id__2940343__id__species_Bacteria_Firmicutes_Bacilli_Bacillales_Staphylococcaceae_Staphylococcus_epidermidis_ATCC12228_species_GROUP1
id__2942089__id__species_Bacteria_Firmicutes_Bacilli_Bacillales_Staphylococcaceae_Staphylococcus_fleuretti_species_GROUP1
id__2946403__id__species_Bacteria_Firmicutes_Bacilli_Bacillales_Staphylococcaceae_Staphylococcus_haemolyticus_JCSC1435_species_GROUP1
id__2946949__id__species_Bacteria_Firmicutes_Bacilli_Bacillales_Staphylococcaceae_Staphylococcus_hominis_K1_species_GROUP1
id__2948681__id__species_Bacteria_Firmicutes_Bacilli_Bacillales_Staphylococcaceae_Staphylococcus_lentus_050AP_species_GROUP1
id__2951726__id__species_Bacteria_Firmicutes_Bacilli_Bacillales_Staphylococcaceae_Staphylococcus_pseudintermedius_NA45_species_GROUP1
id__2954966__id__species_Bacteria_Firmicutes_Bacilli_Bacillales_Staphylococcaceae_Staphylococcus_saprophyticus_ATCC15305_species_GROUP1
id__2957844__id__species_Bacteria_Firmicutes_Bacilli_Bacillales_Staphylococcaceae_Staphylococcus_simiae_NCTC3000_species_GROUP1
id__2959213__id__species_Bacteria_Firmicutes_Bacilli_Bacillales_Staphylococcaceae_Staphylococcus_simulans_FDA_ARGOS_383_species_GROUP1
id__2961082__id__species_Bacteria_Firmicutes_Bacilli_Bacillales_Staphylococcaceae_Staphylococcus_vitulinus_F1028_species_GROUP1
id__2965680__id__species_Bacteria_Firmicutes_Bacilli_Bacillales_Thermoactinomycetaceae_Desmospora_activaDSM45169_species_GROUP1
id__2969473__id__species_Bacteria_Firmicutes_Bacilli_Bacillales_Thermoactinomycetaceae_Kroppenstedtia_eburneaDSM45196_species_GROUP1
id__2971745__id__species_Bacteria_Firmicutes_Bacilli_Bacillales_Thermoactinomycetaceae_Laceyella_sediminisRHA1_species_GROUP1
id__2972228__id__species_Bacteria_Firmicutes_Bacilli_Bacillales_Thermoactinomycetaceae_Laceyella_sediminisRHA1_species_GROUP1
id__2973559__id__species_Bacteria_Firmicutes_Bacilli_Bacillales_Thermoactinomycetaceae_Lihuaxuella_thermophilaDSM46701_species_GROUP1
id__2977857__id__species_Bacteria_Firmicutes_Bacilli_Bacillales_Thermoactinomycetaceae_Marininema_halotolerans_species_GROUP1
id__2983490__id__species_Bacteria_Firmicutes_Bacilli_Bacillales_Thermoactinomycetaceae_Melghirimyces_profundicolusDSM45787_species_GROUP1
id__2984700__id__species_Bacteria_Firmicutes_Bacilli_Bacillales_Thermoactinomycetaceae_Novibacillus_thermophilus_species_GROUP1
id__2988125__id__species_Bacteria_Firmicutes_Bacilli_Bacillales_Thermoactinomycetaceae_Paludifilum_halophilumDSM102817_species_GROUP1
id__2992304__id__species_Bacteria_Firmicutes_Bacilli_Bacillales_Thermoactinomycetaceae_Planifilum_fimeticolaDSM44946_species_GROUP1
id__2996146__id__species_Bacteria_Firmicutes_Bacilli_Bacillales_Thermoactinomycetaceae_Risungbinella_massiliensis_species_GROUP1
id__2998502__id__species_Bacteria_Firmicutes_Bacilli_Bacillales_Thermoactinomycetaceae_Seinonella_peptonophila_species_GROUP1
id__3003408__id__species_Bacteria_Firmicutes_Bacilli_Bacillales_Thermoactinomycetaceae_Shimazuella_kribbensisDSM45090_species_GROUP1
id__3007537__id__species_Bacteria_Firmicutes_Bacilli_Bacillales_Thermoactinomycetaceae_Thermoactinomyces_daqus_species_GROUP1
id__3009382__id__species_Bacteria_Firmicutes_Bacilli_Bacillales_Thermoactinomycetaceae_Thermoflavimicrobium_dichotomicumDSM44778_species_GROUP1
id__3016040__id__species_Bacteria_Firmicutes_Bacilli_Lactobacillales_Aerococcaceae_Dolosicoccus_paucivorans_species_GROUP1
id__3017844__id__species_Bacteria_Firmicutes_Bacilli_Lactobacillales_Aerococcaceae_Eremococcus_coleocolaDSM15696_species_GROUP1
id__3020172__id__species_Bacteria_Firmicutes_Bacilli_Lactobacillales_Aerococcaceae_Facklamia_ignavaCCUG37419_species_GROUP1
id__3022002__id__species_Bacteria_Firmicutes_Bacilli_Lactobacillales_Aerococcaceae_Globicatella_sulfidifaciens_species_GROUP1
id__3022696__id__species_Bacteria_Firmicutes_Bacilli_Lactobacillales_Aerococcaceae_Ignavigranum_ruoffiae_species_GROUP1
id__3029065__id__species_Bacteria_Firmicutes_Bacilli_Lactobacillales_Carnobacteriaceae_Alkalibacterium_subtropicum_species_GROUP1
id__3029989__id__species_Bacteria_Firmicutes_Bacilli_Lactobacillales_Carnobacteriaceae_Carnobacterium_funditumDSM5970_species_GROUP1
id__3034624__id__species_Bacteria_Firmicutes_Bacilli_Lactobacillales_Carnobacteriaceae_Marinilactibacillus_piezotolerans_species_GROUP1
id__3036049__id__species_Bacteria_Firmicutes_Bacilli_Lactobacillales_Carnobacteriaceae_Pisciglobus_halotolerans_species_GROUP1
id__3038001__id__species_Bacteria_Firmicutes_Bacilli_Lactobacillales_Carnobacteriaceae_Trichococcus_palustris_species_GROUP1
id__3041234__id__species_Bacteria_Firmicutes_Bacilli_Lactobacillales_EnterococcaceaeBavariicoccus_seileriDSM19936_species_GROUP1
id__3043853__id__species_Bacteria_Firmicutes_Bacilli_Lactobacillales_Enterococcaceae_Enterococcus_faecalisV583_species_GROUP1
id__3047050__id__species_Bacteria_Firmicutes_Bacilli_Lactobacillales_Enterococcaceae_Melissococcus_plutoniusATCC35311_species_GROUP1
id__3048345__id__species_Bacteria_Firmicutes_Bacilli_Lactobacillales_EnterococcaceaePilibacter_termitis_species_GROUP1
id__3052107__id__species_Bacteria_Firmicutes_Bacilli_Lactobacillales_Enterococcaceae_Tetragenococcus_halophilusNBRC12172_species_GROUP1
id__3054598__id__species_Bacteria_Firmicutes_Bacilli_Lactobacillales_EnterococcaceaeVagococcus_fluvialis_bH819_species_GROUP1
id__3071725__id__species_Bacteria_Firmicutes_Bacilli_Lactobacillales_Streptococcaceae_Floricoccus_penangensis_species_GROUP1
id__3073976__id__species_Bacteria_Firmicutes_Bacilli_Lactobacillales_Streptococcaceae_Lactococcus_garvieaeATCC49156_species_GROUP1
id__3075632__id__species_Bacteria_Firmicutes_Bacilli_Lactobacillales_Streptococcaceae_Lactococcus_lactisIl1403_species_GROUP1
id__3078080__id__species_Bacteria_Firmicutes_Bacilli_Lactobacillales_Streptococcaceae_Streptococcus_mutansUA159_species_GROUP1
id__3080064__id__species_Bacteria_Firmicutes_Bacilli_Lactobacillales_Streptococcaceae_Streptococcus_pneumoniaeR6_species_GROUP1
id__3082355__id__species_Bacteria_Firmicutes_Bacilli_Lactobacillales_Streptococcaceae_Streptococcus_pyogenesM1GAS_species_GROUP1
id__3083597__id__species_Bacteria_Firmicutes_Bacilli_Lactobacillales_Streptococcaceae_Streptococcus_thermophilus_JIM8232_species_GROUP1
id__3235111__id__species_Bacteria_Firmicutes_Clostridia_Clostridiales_Clostridiales_incertae_sedis_Thermaerobacter_marianensis_DSM12885_species_GROUP1
id__3835999__id__species_Bacteria_Firmicutes_Negativicutes_Veillonellales_Anaeroglobus_geminatusF0357_species_GROUP1
id__3840403__id__species_Bacteria_Firmicutes_Negativicutes_Veillonellales_Colibacter_massiliensis_species_GROUP1
id__3849471__id__species_Bacteria_Firmicutes_Negativicutes_Veillonellales_Negativicoccus_massiliensis_species_GROUP1
id__5838454__id__species_Bacteria_Proteobacteria_Gammaproteobacteria_Xanthomonadales_Xanthomonadaceae_Wohlfahrtiimonas_chitiniclastica_SH04_species_GROUP1
id__5880386__id__species_Bacteria_Spirochaetes_Alkalispirochaeta_alkalica_DSM8900_species_GROUP1
id__5882698__id__species_Bacteria_Spirochaetes_Alkalispirochaeta_americana_species_GROUP1
id__5900698__id__species_Bacteria_Spirochaetes_Sphaerochaeta_africana_DSM8902_species_GROUP1

## Sheet: FM1_7
105_PDB__6gsc
110_PDB__5a9g
112_PDB__6gsb
120_PDB__6gsc
130_PDB__5a9g
133_PDB__6gsb
id__10121185__id__species_PhotosyntheticAlga_Eukaryota_Alveolata_Chromerida_Vitrella_Vitrella_brassicaformis_species_GROUP1
id__10130043__id__species_PhotosyntheticAlga_Eukaryota_Alveolata_Chromerida_Vitrella_Vitrella_brassicaformis_species_GROUP1
id__10135452__id__species_PhotosyntheticAlga_Eukaryota_Alveolata_Chromerida_Vitrella_Vitrella_brassicaformis_species_GROUP1
id__1216104__id__species_Bacteria_Actinobacteria_Actinobacteria_Coriobacteridae_Coriobacteriales_Coriobacterineae_Coriobacteriaceae_Olsenella_uli_DSM_7084_species_GROUP1
id__1318437__id__species_Bacteria_BacteroidetesChlorobi_group_Bacteroidetes_Bacteroidetes_Order_III_Incertae_sedis_Thermonema_rossianum_DSM_10300_species_GROUP1
id__1328791__id__species_Bacteria_BacteroidetesChlorobi_group_Bacteroidetes_Bacteroidia_Bacteroidales_Marinilabiaceae_Alkaliflexus_imshenetskii_Z_7010_DSM_15055_species_GROUP1
id__1331380__id__species_Bacteria_BacteroidetesChlorobi_group_Bacteroidetes_Bacteroidia_Bacteroidales_Marinilabiaceae_Anaerophaga_thermohalophila_Fru22_DSM_12881_species_GROUP1
id__1332240__id__species_Bacteria_BacteroidetesChlorobi_group_Bacteroidetes_Bacteroidia_Bacteroidales_Marinilabiaceae_Anaerophaga_thermohalophila_Fru22_DSM_12881_species_GROUP1
id__1335472__id__species_Bacteria_BacteroidetesChlorobi_group_Bacteroidetes_Bacteroidia_Bacteroidales_Marinilabiaceae_Marinilabilia_salmonicolor_JCM_21150_species_GROUP1
id__1337367__id__species_Bacteria_BacteroidetesChlorobi_group_Bacteroidetes_Bacteroidia_Bacteroidales_Marinilabiaceae_Marinilabilia_salmonicolor_JCM_21150_species_GROUP1
id__1364768__id__species_Bacteria_BacteroidetesChlorobi_group_Bacteroidetes_Bacteroidia_Bacteroidales_Porphyromonadaceae_Proteiniphilum_acetatigenes_DSM_18083_species_GROUP1
id__1381234__id__species_Bacteria_BacteroidetesChlorobi_group_Bacteroidetes_Bacteroidia_Bacteroidales_Prolixibacteraceae_Draconibacterium_orientale_ASM62663v1_species_GROUP1
id__1381264__id__species_Bacteria_BacteroidetesChlorobi_group_Bacteroidetes_Bacteroidia_Bacteroidales_Prolixibacteraceae_Draconibacterium_orientale_ASM62663v1_species_GROUP1
id__1389659__id__species_Bacteria_BacteroidetesChlorobi_group_Bacteroidetes_Cytophagia_Cytophagales_Cyclobacteriaceae_Aquiflexum_balticum_BA160_DSM_16537_species_GROUP1
id__1389965__id__species_Bacteria_BacteroidetesChlorobi_group_Bacteroidetes_Cytophagia_Cytophagales_Cyclobacteriaceae_Aquiflexum_balticum_BA160_DSM_16537_species_GROUP1
id__1394175__id__species_Bacteria_BacteroidetesChlorobi_group_Bacteroidetes_Cytophagia_Cytophagales_Cyclobacteriaceae_Belliella_baltica_BA134_DSM_15883_species_GROUP1
id__1394758__id__species_Bacteria_BacteroidetesChlorobi_group_Bacteroidetes_Cytophagia_Cytophagales_Cyclobacteriaceae_Belliella_baltica_BA134_DSM_15883_species_GROUP1
id__1397562__id__species_Bacteria_BacteroidetesChlorobi_group_Bacteroidetes_Cytophagia_Cytophagales_Cyclobacteriaceae_Cecembia_lonarensis_LW9_species_GROUP1
id__1399732__id__species_Bacteria_BacteroidetesChlorobi_group_Bacteroidetes_Cytophagia_Cytophagales_Cyclobacteriaceae_Cecembia_lonarensis_LW9_species_GROUP1
id__1402614__id__species_Bacteria_BacteroidetesChlorobi_group_Bacteroidetes_Cytophagia_Cytophagales_Cyclobacteriaceae_Cyclobacterium_marinum_DSM_745_species_GROUP1
id__1407269__id__species_Bacteria_BacteroidetesChlorobi_group_Bacteroidetes_Cytophagia_Cytophagales_Cyclobacteriaceae_Echinicola_vietnamensis_KMM_6221_DSM_17526_species_GROUP1
id__1407419__id__species_Bacteria_BacteroidetesChlorobi_group_Bacteroidetes_Cytophagia_Cytophagales_Cyclobacteriaceae_Echinicola_vietnamensis_KMM_6221_DSM_17526_species_GROUP1
id__1412647__id__species_Bacteria_BacteroidetesChlorobi_group_Bacteroidetes_Cytophagia_Cytophagales_Cyclobacteriaceae_Indibacter_alkaliphilus_LW1_species_GROUP1
id__1412708__id__species_Bacteria_BacteroidetesChlorobi_group_Bacteroidetes_Cytophagia_Cytophagales_Cyclobacteriaceae_Indibacter_alkaliphilus_LW1_species_GROUP1
id__1415430__id__species_Bacteria_BacteroidetesChlorobi_group_Bacteroidetes_Cytophagia_Cytophagales_Cyclobacteriaceae_Mariniradius_saccharolyticus_AK6_species_GROUP1
id__1418567__id__species_Bacteria_BacteroidetesChlorobi_group_Bacteroidetes_Cytophagia_Cytophagales_Cyclobacteriaceae_Mariniradius_saccharolyticus_AK6_species_GROUP1
id__1419417__id__species_Bacteria_BacteroidetesChlorobi_group_Bacteroidetes_Cytophagia_Cytophagales_Cyclobacteriaceae_Nitritalea_halalkaliphila_LW7_species_GROUP1
id__1420582__id__species_Bacteria_BacteroidetesChlorobi_group_Bacteroidetes_Cytophagia_Cytophagales_Cyclobacteriaceae_Nitritalea_halalkaliphila_LW7_species_GROUP1
id__1423120__id__species_Bacteria_BacteroidetesChlorobi_group_Bacteroidetes_Cytophagia_Cytophagales_Cytophagaceae_Adhaeribacter_aquaticus_MBRG15_DSM_16391_species_GROUP1
id__1428105__id__species_Bacteria_BacteroidetesChlorobi_group_Bacteroidetes_Cytophagia_Cytophagales_Cytophagaceae_Anditalea_andensis_LY1_species_GROUP1
id__1429152__id__species_Bacteria_BacteroidetesChlorobi_group_Bacteroidetes_Cytophagia_Cytophagales_Cytophagaceae_Anditalea_andensis_LY1_species_GROUP1
id__1430438__id__species_Bacteria_BacteroidetesChlorobi_group_Bacteroidetes_Cytophagia_Cytophagales_Cytophagaceae_Cytophaga_fermentans_IAM_14302_DSM_9555_species_GROUP1
id__1434778__id__species_Bacteria_BacteroidetesChlorobi_group_Bacteroidetes_Cytophagia_Cytophagales_Cytophagaceae_Cytophaga_hutchinsonii_ATCC_33406_species_GROUP1
id__1440925__id__species_Bacteria_BacteroidetesChlorobi_group_Bacteroidetes_Cytophagia_Cytophagales_Cytophagaceae_Dyadobacter_fermentans_DSM_18053_species_GROUP1
id__1442114__id__species_Bacteria_BacteroidetesChlorobi_group_Bacteroidetes_Cytophagia_Cytophagales_Cytophagaceae_Dyadobacter_fermentans_DSM_18053_species_GROUP1
id__1445618__id__species_Bacteria_BacteroidetesChlorobi_group_Bacteroidetes_Cytophagia_Cytophagales_Cytophagaceae_Emticicia_oligotrophica_GPTSA100_15_DSM_17448_species_GROUP1
id__1446538__id__species_Bacteria_BacteroidetesChlorobi_group_Bacteroidetes_Cytophagia_Cytophagales_Cytophagaceae_Emticicia_oligotrophica_GPTSA100_15_DSM_17448_species_GROUP1
id__1450881__id__species_Bacteria_BacteroidetesChlorobi_group_Bacteroidetes_Cytophagia_Cytophagales_Cytophagaceae_Fibrella_aestuarina_BUZ2_species_GROUP1
id__1453185__id__species_Bacteria_BacteroidetesChlorobi_group_Bacteroidetes_Cytophagia_Cytophagales_Cytophagaceae_Fibrella_aestuarina_BUZ2_species_GROUP1
id__1457640__id__species_Bacteria_BacteroidetesChlorobi_group_Bacteroidetes_Cytophagia_Cytophagales_Cytophagaceae_Fibrisoma_limi_BUZ_3_species_GROUP1
id__1458498__id__species_Bacteria_BacteroidetesChlorobi_group_Bacteroidetes_Cytophagia_Cytophagales_Cytophagaceae_Fibrisoma_limi_BUZ_3_species_GROUP1
id__1461506__id__species_Bacteria_BacteroidetesChlorobi_group_Bacteroidetes_Cytophagia_Cytophagales_Cytophagaceae_Flectobacillus_major_VKMB_859_DSM_103_species_GROUP1
id__1462395__id__species_Bacteria_BacteroidetesChlorobi_group_Bacteroidetes_Cytophagia_Cytophagales_Cytophagaceae_Flectobacillus_major_VKMB_859_DSM_103_species_GROUP1
id__1468006__id__species_Bacteria_BacteroidetesChlorobi_group_Bacteroidetes_Cytophagia_Cytophagales_Cytophagaceae_Flexibacter_litoralis_Fx_l1_DSM_6794_species_GROUP1
id__1469761__id__species_Bacteria_BacteroidetesChlorobi_group_Bacteroidetes_Cytophagia_Cytophagales_Cytophagaceae_Hymenobacter_aerophilus_DSM13606_species_GROUP1
id__1469946__id__species_Bacteria_BacteroidetesChlorobi_group_Bacteroidetes_Cytophagia_Cytophagales_Cytophagaceae_Hymenobacter_aerophilus_DSM13606_species_GROUP1
id__1473489__id__species_Bacteria_BacteroidetesChlorobi_group_Bacteroidetes_Cytophagia_Cytophagales_Cytophagaceae_Leadbetterella_byssophila_DSM_17132_species_GROUP1
id__1474945__id__species_Bacteria_BacteroidetesChlorobi_group_Bacteroidetes_Cytophagia_Cytophagales_Cytophagaceae_Leadbetterella_byssophila_DSM_17132_species_GROUP1
id__1479613__id__species_Bacteria_BacteroidetesChlorobi_group_Bacteroidetes_Cytophagia_Cytophagales_Cytophagaceae_Microscilla_marina_ATCC_23134_species_GROUP1
id__1486072__id__species_Bacteria_BacteroidetesChlorobi_group_Bacteroidetes_Cytophagia_Cytophagales_Cytophagaceae_Pontibacter_roseus_DSM_17521_species_GROUP1
id__1487053__id__species_Bacteria_BacteroidetesChlorobi_group_Bacteroidetes_Cytophagia_Cytophagales_Cytophagaceae_Rhodonellum_psychrophilum_DSM_17998_species_GROUP1
id__1487215__id__species_Bacteria_BacteroidetesChlorobi_group_Bacteroidetes_Cytophagia_Cytophagales_Cytophagaceae_Rhodonellum_psychrophilum_DSM_17998_species_GROUP1
id__1493869__id__species_Bacteria_BacteroidetesChlorobi_group_Bacteroidetes_Cytophagia_Cytophagales_Cytophagaceae_Rudanella_lutea_DSM_19387_species_GROUP1
id__1494765__id__species_Bacteria_BacteroidetesChlorobi_group_Bacteroidetes_Cytophagia_Cytophagales_Cytophagaceae_Rudanella_lutea_DSM_19387_species_GROUP1
id__1498253__id__species_Bacteria_BacteroidetesChlorobi_group_Bacteroidetes_Cytophagia_Cytophagales_Cytophagaceae_Runella_slithyformis_LSU4_DSM_19594_species_GROUP1
id__1498302__id__species_Bacteria_BacteroidetesChlorobi_group_Bacteroidetes_Cytophagia_Cytophagales_Cytophagaceae_Runella_slithyformis_LSU4_DSM_19594_species_GROUP1
id__1503790__id__species_Bacteria_BacteroidetesChlorobi_group_Bacteroidetes_Cytophagia_Cytophagales_Cytophagaceae_Spirosoma_linguale_DSM_74_species_GROUP1
id__1507503__id__species_Bacteria_BacteroidetesChlorobi_group_Bacteroidetes_Cytophagia_Cytophagales_Cytophagaceae_Spirosoma_linguale_DSM_74_species_GROUP1
id__1509670__id__species_Bacteria_BacteroidetesChlorobi_group_Bacteroidetes_Cytophagia_Cytophagales_Cytophagaceae_Sporocytophaga_myxococcoides_DSM_11118_species_GROUP1
id__1513365__id__species_Bacteria_BacteroidetesChlorobi_group_Bacteroidetes_Cytophagia_Cytophagales_Cytophagaceae_Sporocytophaga_myxococcoides_DSM_11118_species_GROUP1
id__1515716__id__species_Bacteria_BacteroidetesChlorobi_group_Bacteroidetes_Cytophagia_Cytophagales_Flammeovirgaceae_Cesiribacter_andamanensis_AMV16_species_GROUP1
id__1519301__id__species_Bacteria_BacteroidetesChlorobi_group_Bacteroidetes_Cytophagia_Cytophagales_Flammeovirgaceae_Flexithrix_dorotheae_DSM_6795_species_GROUP1
id__1524218__id__species_Bacteria_BacteroidetesChlorobi_group_Bacteroidetes_Cytophagia_Cytophagales_Flammeovirgaceae_Flexithrix_dorotheae_DSM_6795_species_GROUP1
id__1529283__id__species_Bacteria_BacteroidetesChlorobi_group_Bacteroidetes_Cytophagia_Cytophagales_Flammeovirgaceae_Fulvivirga_imtechensis_AK7_species_GROUP1
id__1533183__id__species_Bacteria_BacteroidetesChlorobi_group_Bacteroidetes_Cytophagia_Cytophagales_Flammeovirgaceae_Marivirga_tractuosa_DSM_4126_species_GROUP1
id__1537910__id__species_Bacteria_BacteroidetesChlorobi_group_Bacteroidetes_Cytophagia_Cytophagales_Flammeovirgaceae_Nafulsella_turpanensis_ZLM_10_species_GROUP1
id__1569272__id__species_Bacteria_BacteroidetesChlorobi_group_Bacteroidetes_Flavobacteriia_Flavobacteriales_Cryomorphaceae_Crocinitomix_catalasitica_ATCC_23190_species_GROUP1
id__1572652__id__species_Bacteria_BacteroidetesChlorobi_group_Bacteroidetes_Flavobacteriia_Flavobacteriales_Cryomorphaceae_Fluviicola_taffensis_RW262_DSM_16823_species_GROUP1
id__1577919__id__species_Bacteria_BacteroidetesChlorobi_group_Bacteroidetes_Flavobacteriia_Flavobacteriales_Cryomorphaceae_Owenweeksia_Owenweeksia_hongkongensis_DSM_17368_species_GROUP1
id__1580279__id__species_Bacteria_BacteroidetesChlorobi_group_Bacteroidetes_Flavobacteriia_Flavobacteriales_Flavobacteriaceae_Aequorivita_sublithincola_QSSC9_3_DSM_14238_species_GROUP1
id__1585384__id__species_Bacteria_BacteroidetesChlorobi_group_Bacteroidetes_Flavobacteriia_Flavobacteriales_Flavobacteriaceae_Aquimarina_megaterium_XH134_species_GROUP1
id__1587774__id__species_Bacteria_BacteroidetesChlorobi_group_Bacteroidetes_Flavobacteriia_Flavobacteriales_Flavobacteriaceae_Arenibacter_certesii_DSM_19833_species_GROUP1
id__1591930__id__species_Bacteria_BacteroidetesChlorobi_group_Bacteroidetes_Flavobacteriia_Flavobacteriales_Flavobacteriaceae_Bergeyella_zoohelcum_ATCC43767_species_GROUP1
id__1595052__id__species_Bacteria_BacteroidetesChlorobi_group_Bacteroidetes_Flavobacteriia_Flavobacteriales_Flavobacteriaceae_Bizionia_argentinensis_JUB59_DSM_19628_species_GROUP1
id__1597246__id__species_Bacteria_BacteroidetesChlorobi_group_Bacteroidetes_Flavobacteriia_Flavobacteriales_Flavobacteriaceae_Capnocytophaga_ochracea_DSM_7271_species_GROUP1
id__1601833__id__species_Bacteria_BacteroidetesChlorobi_group_Bacteroidetes_Flavobacteriia_Flavobacteriales_Flavobacteriaceae_Cellulophaga_lytica_DSM7489_species_GROUP1
id__1604196__id__species_Bacteria_BacteroidetesChlorobi_group_Bacteroidetes_Flavobacteriia_Flavobacteriales_Flavobacteriaceae_Chryseobacterium_gregarium_DSM_19109_species_GROUP1
id__1604246__id__species_Bacteria_BacteroidetesChlorobi_group_Bacteroidetes_Flavobacteriia_Flavobacteriales_Flavobacteriaceae_Chryseobacterium_gregarium_DSM_19109_species_GROUP1
id__1606422__id__species_Bacteria_BacteroidetesChlorobi_group_Bacteroidetes_Flavobacteriia_Flavobacteriales_Flavobacteriaceae_Croceibacter_atlanticus_HTCC2559_species_GROUP1
id__1609380__id__species_Bacteria_BacteroidetesChlorobi_group_Bacteroidetes_Flavobacteriia_Flavobacteriales_Flavobacteriaceae_Donghaeana_dokdonensis_DSW_6_species_GROUP1
id__1612279__id__species_Bacteria_BacteroidetesChlorobi_group_Bacteroidetes_Flavobacteriia_Flavobacteriales_Flavobacteriaceae_Elizabethkingia_anophelis_NUHP1_species_GROUP1
id__1613404__id__species_Bacteria_BacteroidetesChlorobi_group_Bacteroidetes_Flavobacteriia_Flavobacteriales_Flavobacteriaceae_Elizabethkingia_anophelis_NUHP1_species_GROUP1
id__1613768__id__species_Bacteria_BacteroidetesChlorobi_group_Bacteroidetes_Flavobacteriia_Flavobacteriales_Flavobacteriaceae_Elizabethkingia_anophelis_NUHP1_species_GROUP1
id__1616921__id__species_Bacteria_BacteroidetesChlorobi_group_Bacteroidetes_Flavobacteriia_Flavobacteriales_Flavobacteriaceae_Empedobacter_brevis_ATCC_43319_species_GROUP1
id__1620338__id__species_Bacteria_BacteroidetesChlorobi_group_Bacteroidetes_Flavobacteriia_Flavobacteriales_Flavobacteriaceae_Epilithonimonas_tenax_DSM_16811_species_GROUP1
id__1620541__id__species_Bacteria_BacteroidetesChlorobi_group_Bacteroidetes_Flavobacteriia_Flavobacteriales_Flavobacteriaceae_Epilithonimonas_tenax_DSM_16811_species_GROUP1
id__1623551__id__species_Bacteria_BacteroidetesChlorobi_group_Bacteroidetes_Flavobacteriia_Flavobacteriales_Flavobacteriaceae_Eudoraea_adriatica_DSM_19308_species_GROUP1
id__1626022__id__species_Bacteria_BacteroidetesChlorobi_group_Bacteroidetes_Flavobacteriia_Flavobacteriales_Flavobacteriaceae_Flavobacterium_psychrophilum_JIP0286_species_GROUP1
id__1626448__id__species_Bacteria_BacteroidetesChlorobi_group_Bacteroidetes_Flavobacteriia_Flavobacteriales_Flavobacteriaceae_Flavobacterium_psychrophilum_JIP0286_species_GROUP1
id__1631257__id__species_Bacteria_BacteroidetesChlorobi_group_Bacteroidetes_Flavobacteriia_Flavobacteriales_Flavobacteriaceae_Formosa_agariphila_KMM_3901_species_GROUP1
id__1633192__id__species_Bacteria_BacteroidetesChlorobi_group_Bacteroidetes_Flavobacteriia_Flavobacteriales_Flavobacteriaceae_Gaetbulibacter_saemankumensis_DSM_17032_species_GROUP1
id__1637395__id__species_Bacteria_BacteroidetesChlorobi_group_Bacteroidetes_Flavobacteriia_Flavobacteriales_Flavobacteriaceae_Gelidibacter_mesophilus_DSM_14095_species_GROUP1
id__1639758__id__species_Bacteria_BacteroidetesChlorobi_group_Bacteroidetes_Flavobacteriia_Flavobacteriales_Flavobacteriaceae_Gillisia_limnaea_DSM15749_species_GROUP1
id__1644294__id__species_Bacteria_BacteroidetesChlorobi_group_Bacteroidetes_Flavobacteriia_Flavobacteriales_Flavobacteriaceae_Gramella_forsetii_KT0803_species_GROUP1
id__1644974__id__species_Bacteria_BacteroidetesChlorobi_group_Bacteroidetes_Flavobacteriia_Flavobacteriales_Flavobacteriaceae_Imtechella_halotolerans_K1_species_GROUP1
id__1647974__id__species_Bacteria_BacteroidetesChlorobi_group_Bacteroidetes_Flavobacteriia_Flavobacteriales_Flavobacteriaceae_Joostella_marina_En5_DSM_19592_species_GROUP1
id__1654014__id__species_Bacteria_BacteroidetesChlorobi_group_Bacteroidetes_Flavobacteriia_Flavobacteriales_Flavobacteriaceae_Kordia_algicida_OT_1_species_GROUP1
id__1655445__id__species_Bacteria_BacteroidetesChlorobi_group_Bacteroidetes_Flavobacteriia_Flavobacteriales_Flavobacteriaceae_Lacinutrix_venerupis_species_GROUP1
id__1658178__id__species_Bacteria_BacteroidetesChlorobi_group_Bacteroidetes_Flavobacteriia_Flavobacteriales_Flavobacteriaceae_Leeuwenhoekiella_blandensis_MED217_species_GROUP1
id__1659951__id__species_Bacteria_BacteroidetesChlorobi_group_Bacteroidetes_Flavobacteriia_Flavobacteriales_Flavobacteriaceae_Leeuwenhoekiella_blandensis_MED217_species_GROUP1
id__1661165__id__species_Bacteria_BacteroidetesChlorobi_group_Bacteroidetes_Flavobacteriia_Flavobacteriales_Flavobacteriaceae_Leeuwenhoekiella_blandensis_MED217_species_GROUP1
id__166190__id__species_Archaea_Euryarchaeota_Diaforarchaea_MarineGroupIII_CG_Bathy1_species_GROUP1
id__1662788__id__species_Bacteria_BacteroidetesChlorobi_group_Bacteroidetes_Flavobacteriia_Flavobacteriales_Flavobacteriaceae_Lutibacter_oceani_3255__species_GROUP1
id__1665447__id__species_Bacteria_BacteroidetesChlorobi_group_Bacteroidetes_Flavobacteriia_Flavobacteriales_Flavobacteriaceae_Mesoflavibacter_zeaxanthinifaciens_DSM_18436_species_GROUP1
id__1668720__id__species_Bacteria_BacteroidetesChlorobi_group_Bacteroidetes_Flavobacteriia_Flavobacteriales_Flavobacteriaceae_Mesonia_mobilis_DSM_19841_species_GROUP1
id__1669190__id__species_Bacteria_BacteroidetesChlorobi_group_Bacteroidetes_Flavobacteriia_Flavobacteriales_Flavobacteriaceae_Mesonia_mobilis_DSM_19841_species_GROUP1
id__1671266__id__species_Bacteria_BacteroidetesChlorobi_group_Bacteroidetes_Flavobacteriia_Flavobacteriales_Flavobacteriaceae_Muricauda_ruestringensis_B1_DSM_13258_species_GROUP1
id__1675191__id__species_Bacteria_BacteroidetesChlorobi_group_Bacteroidetes_Flavobacteriia_Flavobacteriales_Flavobacteriaceae_Myroides_odoratimimus_species_GROUP1
id__1679443__id__species_Bacteria_BacteroidetesChlorobi_group_Bacteroidetes_Flavobacteriia_Flavobacteriales_Flavobacteriaceae_Olleya_aquimaris_species_GROUP1
id__1681183__id__species_Bacteria_BacteroidetesChlorobi_group_Bacteroidetes_Flavobacteriia_Flavobacteriales_Flavobacteriaceae_Ornithobacterium_rhinotracheale_DSM_15997_species_GROUP1
id__1682923__id__species_Bacteria_BacteroidetesChlorobi_group_Bacteroidetes_Flavobacteriia_Flavobacteriales_Flavobacteriaceae_Polaribacter_irgensii_23P_species_GROUP1
id__1684961__id__species_Bacteria_BacteroidetesChlorobi_group_Bacteroidetes_Flavobacteriia_Flavobacteriales_Flavobacteriaceae_Psychroflexus_gondwanensis_ACAM_44_species_GROUP1
id__1689492__id__species_Bacteria_BacteroidetesChlorobi_group_Bacteroidetes_Flavobacteriia_Flavobacteriales_Flavobacteriaceae_Riemerella_anatipestifer_DSM15868_species_GROUP1
id__1692452__id__species_Bacteria_BacteroidetesChlorobi_group_Bacteroidetes_Flavobacteriia_Flavobacteriales_Flavobacteriaceae_Robiginitalea_biformata_HTCC2501_species_GROUP1
id__1694821__id__species_Bacteria_BacteroidetesChlorobi_group_Bacteroidetes_Flavobacteriia_Flavobacteriales_Flavobacteriaceae_Salegentibacter_salegens_species_GROUP1
id__1696667__id__species_Bacteria_BacteroidetesChlorobi_group_Bacteroidetes_Flavobacteriia_Flavobacteriales_Flavobacteriaceae_Salinimicrobium_xinjiangense_DSM_19287_species_GROUP1
id__1699949__id__species_Bacteria_BacteroidetesChlorobi_group_Bacteroidetes_Flavobacteriia_Flavobacteriales_Flavobacteriaceae_Sinomicrobium_oceani_CGMCC_112145_species_GROUP1
id__1699985__id__species_Bacteria_BacteroidetesChlorobi_group_Bacteroidetes_Flavobacteriia_Flavobacteriales_Flavobacteriaceae_Sinomicrobium_oceani_CGMCC_112145_species_GROUP1
id__1700789__id__species_Bacteria_BacteroidetesChlorobi_group_Bacteroidetes_Flavobacteriia_Flavobacteriales_Flavobacteriaceae_Sinomicrobium_oceani_CGMCC_112145_species_GROUP1
id__1704961__id__species_Bacteria_BacteroidetesChlorobi_group_Bacteroidetes_Flavobacteriia_Flavobacteriales_Flavobacteriaceae_Tenacibaculum_ovolyticum_DSM_18103_species_GROUP1
id__1708024__id__species_Bacteria_BacteroidetesChlorobi_group_Bacteroidetes_Flavobacteriia_Flavobacteriales_Flavobacteriaceae_Weeksella_virosa_DSM_16922_species_GROUP1
id__1711218__id__species_Bacteria_BacteroidetesChlorobi_group_Bacteroidetes_Flavobacteriia_Flavobacteriales_Flavobacteriaceae_Winogradskyella_psychrotolerans_RS_3_species_GROUP1
id__1713146__id__species_Bacteria_BacteroidetesChlorobi_group_Bacteroidetes_Flavobacteriia_Flavobacteriales_Flavobacteriaceae_Zhouia_amylolytica_AD3_species_GROUP1
id__1718123__id__species_Bacteria_BacteroidetesChlorobi_group_Bacteroidetes_Flavobacteriia_Flavobacteriales_Flavobacteriaceae_Zobellia_uliginosa_MAR_2009_138_species_GROUP1
id__1720302__id__species_Bacteria_BacteroidetesChlorobi_group_Bacteroidetes_Flavobacteriia_Flavobacteriales_Flavobacteriaceae_Zunongwangia_profunda_SM_A87_species_GROUP1
id__1727688__id__species_Bacteria_BacteroidetesChlorobi_group_Bacteroidetes_Sphingobacteriia_Sphingobacteriales_Chitinophagaceae_Chitinophaga_pinensis_DSM_2588_species_GROUP1
id__1727923__id__species_Bacteria_BacteroidetesChlorobi_group_Bacteroidetes_Sphingobacteriia_Sphingobacteriales_Chitinophagaceae_Chitinophaga_pinensis_DSM_2588_species_GROUP1
id__1739436__id__species_Bacteria_BacteroidetesChlorobi_group_Bacteroidetes_Sphingobacteriia_Sphingobacteriales_Chitinophagaceae_Niabella_soli_JS13_8_DSM_19437_species_GROUP1
id__1746664__id__species_Bacteria_BacteroidetesChlorobi_group_Bacteroidetes_Sphingobacteriia_Sphingobacteriales_Chitinophagaceae_Niastella_koreensis_GR20_10_DSM_17620_species_GROUP1
id__1748455__id__species_Bacteria_BacteroidetesChlorobi_group_Bacteroidetes_Sphingobacteriia_Sphingobacteriales_Chitinophagaceae_Segetibacter_koreensis_DSM_18137_species_GROUP1
id__1751435__id__species_Bacteria_BacteroidetesChlorobi_group_Bacteroidetes_Sphingobacteriia_Sphingobacteriales_Chitinophagaceae_Segetibacter_koreensis_DSM_18137_species_GROUP1
id__1754332__id__species_Bacteria_BacteroidetesChlorobi_group_Bacteroidetes_Sphingobacteriia_Sphingobacteriales_Chitinophagaceae_Terrimonas_ferruginea_DSM_30193_species_GROUP1
id__1755601__id__species_Bacteria_BacteroidetesChlorobi_group_Bacteroidetes_Sphingobacteriia_Sphingobacteriales_Chitinophagaceae_Terrimonas_ferruginea_DSM_30193_species_GROUP1
id__1757077__id__species_Bacteria_BacteroidetesChlorobi_group_Bacteroidetes_Sphingobacteriia_Sphingobacteriales_Saprospiraceae_Haliscomenobacter_hydrossis_O_DSM_1100_species_GROUP1
id__1758100__id__species_Bacteria_BacteroidetesChlorobi_group_Bacteroidetes_Sphingobacteriia_Sphingobacteriales_Saprospiraceae_Haliscomenobacter_hydrossis_O_DSM_1100_species_GROUP1
id__1764715__id__species_Bacteria_BacteroidetesChlorobi_group_Bacteroidetes_Sphingobacteriia_Sphingobacteriales_Saprospiraceae_Lewinella_cohaerens_DSM_23179_species_GROUP1
id__1769294__id__species_Bacteria_BacteroidetesChlorobi_group_Bacteroidetes_Sphingobacteriia_Sphingobacteriales_Saprospiraceae_Saprospira_grandis_Lewin_species_GROUP1
id__1772397__id__species_Bacteria_BacteroidetesChlorobi_group_Bacteroidetes_Sphingobacteriia_Sphingobacteriales_Saprospiraceae_Saprospira_grandis_Lewin_species_GROUP1
id__1774280__id__species_Bacteria_BacteroidetesChlorobi_group_Bacteroidetes_Sphingobacteriia_Sphingobacteriales_Sphingobacteriaceae_Arcticibacter_svalbardensis_MN12_7_species_GROUP1
id__1775531__id__species_Bacteria_BacteroidetesChlorobi_group_Bacteroidetes_Sphingobacteriia_Sphingobacteriales_Sphingobacteriaceae_Arcticibacter_svalbardensis_MN12_7_species_GROUP1
id__1779880__id__species_Bacteria_BacteroidetesChlorobi_group_Bacteroidetes_Sphingobacteriia_Sphingobacteriales_Sphingobacteriaceae_Mucilaginibacter_paludis_TPT56_DSM_18603_species_GROUP1
id__1783591__id__species_Bacteria_BacteroidetesChlorobi_group_Bacteroidetes_Sphingobacteriia_Sphingobacteriales_Sphingobacteriaceae_Olivibacter_sitiensis_DSM_17696_species_GROUP1
id__1789033__id__species_Bacteria_BacteroidetesChlorobi_group_Bacteroidetes_Sphingobacteriia_Sphingobacteriales_Sphingobacteriaceae_Pedobacter_saltans_DSM_12145_species_GROUP1
id__1790895__id__species_Bacteria_BacteroidetesChlorobi_group_Bacteroidetes_Sphingobacteriia_Sphingobacteriales_Sphingobacteriaceae_Pedobacter_saltans_DSM_12145_species_GROUP1
id__1793965__id__species_Bacteria_BacteroidetesChlorobi_group_Bacteroidetes_Sphingobacteriia_Sphingobacteriales_Sphingobacteriaceae_Pseudosphingobacterium_domesticum_DSM_18733_species_GROUP1
id__1794681__id__species_Bacteria_BacteroidetesChlorobi_group_Bacteroidetes_Sphingobacteriia_Sphingobacteriales_Sphingobacteriaceae_Pseudosphingobacterium_domesticum_DSM_18733_species_GROUP1
id__1799867__id__species_Bacteria_BacteroidetesChlorobi_group_Bacteroidetes_Sphingobacteriia_Sphingobacteriales_Sphingobacteriaceae_Solitalea_canadensis_USAM_9D_DSM_3403_species_GROUP1
id__1801750__id__species_Bacteria_BacteroidetesChlorobi_group_Bacteroidetes_unclassified_Bacteroidetes_Prolixibacter_bellariivorans_ATCC_BAA_1284_species_GROUP1
id__1818044__id__species_Bacteria_BacteroidetesChlorobi_group_Ignavibacteria_Ignavibacteria_Ignavibacteriales_Ignavibacteriaceae_Ignavibacterium_album_Mat9_16_JCM_16511_species_GROUP1
id__1821782__id__species_Bacteria_BacteroidetesChlorobi_group_Ignavibacteria_Ignavibacteria_Ignavibacteriales_Ignavibacteriaceae_Melioribacter_roseus_P3M2_species_GROUP1
id__1835875__id__species_Bacteria_Candidatus_Marinimicrobia_46_43_species_GROUP1
id__1870745__id__species_Bacteria_ChlamydiaeVerrucomicrobia_group_Lentisphaerae_Lentisphaerales_Lentisphaeraceae_Lentisphaera_araneosa_HTCC2155_species_GROUP1
id__1907718__id__species_Bacteria_ChlamydiaeVerrucomicrobia_group_Verrucomicrobia_Verrucomicrobiae_Verrucomicrobiales_Verrucomicrobiaceae_Verrucomicrobium_spinosum_DSM_4136_species_GROUP1
id__1910760__id__species_Bacteria_ChlamydiaeVerrucomicrobia_group_Verrucomicrobia_Verrucomicrobiae_Verrucomicrobiales_Verrucomicrobiaceae_Verrucomicrobium_spinosum_DSM_4136_species_GROUP1
id__1910761__id__species_Bacteria_ChlamydiaeVerrucomicrobia_group_Verrucomicrobia_Verrucomicrobiae_Verrucomicrobiales_Verrucomicrobiaceae_Verrucomicrobium_spinosum_DSM_4136_species_GROUP1
id__1932103__id__species_Bacteria_Chloroflexi_Candidatus_ThermofonsiaClade2_JP1_20_species_GROUP1
id__2189890__id__species_Bacteria_Cyanobacteria_Chroococcales_Crocosphaera_watsonii_WH_8501_species_GROUP1
id__2197973__id__species_Bacteria_Cyanobacteria_Chroococcales_Cyanobium_gracile_PCC_6307_species_GROUP1
id__2444707__id__species_Bacteria_Deinococcus_Thermus_Deinococci_Deinococcales_Trueperaceae_Truepera_radiovictrix_DSM_17093_species_GROUP1
id__3196145__id__species_Bacteria_Firmicutes_Clostridia_Clostridiales_Clostridiaceae_Sarcina_species_GROUP1
id__3290438__id__species_Bacteria_Firmicutes_Clostridia_Clostridiales_Lachnospiraceae_Anaerocolumna_xylanovoransDSM12503_species_GROUP1
id__3313956__id__species_Bacteria_Firmicutes_Clostridia_Clostridiales_Lachnospiraceae_Butyrivibrio_proteoclasticusB316_species_GROUP1
id__3316172__id__species_Bacteria_Firmicutes_Clostridia_Clostridiales_Lachnospiraceae_Catonella_morbiATCC51271_species_GROUP1
id__3348399__id__species_Bacteria_Firmicutes_Clostridia_Clostridiales_Lachnospiraceae_Herbinix_hemicellulosilytica_species_GROUP1
id__3354003__id__species_Bacteria_Firmicutes_Clostridia_Clostridiales_Lachnospiraceae_Johnsonella_ignavaATCC51276_species_GROUP1
id__3355516__id__species_Bacteria_Firmicutes_Clostridia_Clostridiales_Lachnospiraceae_Kineothrix_alysoides_species_GROUP1
id__3392353__id__species_Bacteria_Firmicutes_Clostridia_Clostridiales_Lachnospiraceae_Oribacterium_parvumACB1_species_GROUP1
id__3392590__id__species_Bacteria_Firmicutes_Clostridia_Clostridiales_Lachnospiraceae_Oribacterium_parvumACB1_species_GROUP1
id__3395871__id__species_Bacteria_Firmicutes_Clostridia_Clostridiales_Lachnospiraceae_Pseudobutyrivibrio_ruminisHUN009_species_GROUP1
id__3412860__id__species_Bacteria_Firmicutes_Clostridia_Clostridiales_Lachnospiraceae_Stomatobaculum_longum_species_GROUP1
id__3486205__id__species_Bacteria_Firmicutes_Clostridia_Clostridiales_Peptostreptococcaceae_Eubacterium_yuriiATCC43715_species_GROUP1
id__3809749__id__species_Bacteria_Firmicutes_Negativicutes_Selenomonadales_Sporomusaceae_Dendrosporobacter_quercicolus_species_GROUP1
id__3816765__id__species_Bacteria_Firmicutes_Negativicutes_Selenomonadales_Sporomusaceae_Pelosinus_fermentansJBW45_species_GROUP1
id__3903166__id__species_Bacteria_Fusobacteria_Fusobacteriia_Fusobacteriales_Leptotrichiaceae_Leptotrichia_goodfellowii_DSM19756_species_GROUP1
id__3906945__id__species_Bacteria_Fusobacteria_Fusobacteriia_Fusobacteriales_Leptotrichiaceae_Sebaldella_termitidis_ATCC_33386_species_GROUP1
id__3938613__id__species_Bacteria_Ignavibacteria_RBG_13_Ignavibacteria_36_8_species_GROUP1
id__3946866__id__species_Bacteria_Ignavibacteria_RIFOXYC2_FULL_Ignavibacteria_38_25_species_GROUP1
id__3952130__id__species_Bacteria_Ignavibacteria_RIFOXYD12_FULL_Ignavibacteria_36_8_species_GROUP1
id__4110441__id__species_Bacteria_Planctomycetes_Phycisphaerae_Phycisphaerales_Phycisphaeraceae_Phycisphaera_mikurensis_NBRC_102666_species_GROUP1
id__4205274__id__species_Bacteria_Proteobacteria_Alphaproteobacteria_Caulobacterales_Caulobacteraceae_Asticcacaulis_excentricus_CB_48_1_species_GROUP1
id__4210433__id__species_Bacteria_Proteobacteria_Alphaproteobacteria_Caulobacterales_Caulobacteraceae_Brevundimonas_subvibrioides_ATCC_15264_species_GROUP1
id__4210827__id__species_Bacteria_Proteobacteria_Alphaproteobacteria_Caulobacterales_Caulobacteraceae_Brevundimonas_subvibrioides_ATCC_15264_species_GROUP1
id__4458675__id__species_Bacteria_Proteobacteria_Alphaproteobacteria_Rhodobacterales_Hyphomonadaceae_Hyphomonas_neptunium_ATCC_15444_species_GROUP1
id__4500724__id__species_Bacteria_Proteobacteria_Alphaproteobacteria_Rhodobacterales_Rhodobacteraceae_Ketogulonigenium_vulgare_WSH001_species_GROUP1
id__4747439__id__species_Bacteria_Proteobacteria_Alphaproteobacteria_Sphingomonadales_Sphingomonadaceae_Blastomonas_fulva_species_GROUP1
id__5216916__id__species_Bacteria_Proteobacteria_deltaepsilon_subdivisions_Deltaproteobacteria_Desulfuromonadales_Geobacteraceae_Geoalkalibacter_ferrihydriticus_DSM_17813_species_GROUP1
id__5342349__id__species_Bacteria_Proteobacteria_deltaepsilon_subdivisions_Epsilonproteobacteria_Campylobacterales_Campylobacteraceae_Sulfurospirillum_barnesii_SES_3_species_GROUP1
id__5352907__id__species_Bacteria_Proteobacteria_deltaepsilon_subdivisions_Epsilonproteobacteria_Campylobacterales_Helicobacteraceae_Wolinella_succinogenes_DSM_1740_species_GROUP1
id__5423464__id__species_Bacteria_Proteobacteria_Gammaproteobacteria_Cardiobacteriales_Cardiobacteriaceae_Cardiobacterium_valvarum_F0432_species_GROUP1
id__5425392__id__species_Bacteria_Proteobacteria_Gammaproteobacteria_Cardiobacteriales_Cardiobacteriaceae_Dichelobacter_nodosus_VCS1703A_species_GROUP1
id__5473445__id__species_Bacteria_Proteobacteria_Gammaproteobacteria_Chromatiales_Ectothiorhodospiraceae_Alkalilimnicola_ehrlichii_MLHE_1_species_GROUP1
id__5481231__id__species_Bacteria_Proteobacteria_Gammaproteobacteria_Chromatiales_Ectothiorhodospiraceae_Halorhodospira_halochloris_A_species_GROUP1
id__550262__id__species_OceanSurfaceWaterPhotohicZone_MarineGroupIII_euryarchaeoteCGEpi2_ARCHAEA_EURYARCHAEOTA_Diaforarchaea_species_GROUP1
id__564895__id__species_AlkaliphileAlkalineLake_Bacteria_Proteobacteria_Gammaproteobacteria_Thiotrichales_Piscirickettsiaceae_Thioalkalimicrobium_cyclicum_ALM1_species_GROUP1
id__5722950__id__species_Bacteria_Proteobacteria_Gammaproteobacteria_Pseudomonadales_Moraxellaceae_Alkanindiges_illinoisensis_DSM_15370_species_GROUP1
id__5744847__id__species_Bacteria_Proteobacteria_Gammaproteobacteria_Thiotrichales_Piscirickettsiaceae_Hydrogenovibrio_marinus_DSM11271_species_GROUP1
id__5829403__id__species_Bacteria_Proteobacteria_Gammaproteobacteria_Xanthomonadales_Xanthomonadaceae_Silanimonas_lenta_DSM_16282_species_GROUP1
id__5862071__id__species_Bacteria_RIFIGX_GWF2_RIF_IGX_33_9_species_GROUP1
id__5884618__id__species_Bacteria_Spirochaetes_Marispirochaeta_aestuarii_JC444_species_GROUP1
id__5893633__id__species_Bacteria_Spirochaetes_Salinispira_pacifica_species_GROUP1
id__5899422__id__species_Bacteria_Spirochaetes_Sediminispirochaeta_bajacaliforniensis_DSM16054_species_GROUP1
id__5904085__id__species_Bacteria_Spirochaetes_Sphaerochaeta_coccoides_DSM17374_species_GROUP1
id__5905562__id__species_Bacteria_Spirochaetes_Sphaerochaeta_halotolerans_4_11__species_GROUP1
id__6060397__id__species_Bacteria_WOR2_GWA2_WOR_2_45_18_species_GROUP1
id__6062485__id__species_Bacteria_WOR2_GWA2_WOR_2_47_8_species_GROUP1
id__6069166__id__species_Bacteria_WOR2_RIFCSPHIGHO2_01_FULL_WOR_2_52_10_species_GROUP1
id__6074568__id__species_Bacteria_WOR2_RIFCSPHIGHO2_02_FULL_WOR_2_52_10_species_GROUP1
id__6116791__id__species_Bacteroidetes_bacterium_GWA2_30_7_species_BASAL_GROUP1
id__6119180__id__species_Bacteroidetes_bacterium_GWA2_31_9b_species_GROUP1
id__6120878__id__species_Bacteroidetes_bacterium_GWA2_31_9b_species_GROUP1
id__6124334__id__species_Bacteroidetes_bacterium_GWA2_32_17_species_GROUP1
id__6125633__id__species_Bacteroidetes_bacterium_GWA2_40_15_species_GROUP1
id__6129896__id__species_Bacteroidetes_bacterium_GWD2_33_33_species_GROUP1
id__6135452__id__species_Bacteroidetes_bacterium_GWE2_32_14_species_GROUP1
id__6136180__id__species_Bacteroidetes_bacterium_GWE2_32_14_species_GROUP1
id__6137671__id__species_Bacteroidetes_bacterium_GWE2_39_28_species_GROUP1
id__6139926__id__species_Bacteroidetes_bacterium_GWE2_40_15_species_GROUP1
id__6144322__id__species_Bacteroidetes_bacterium_GWE2_40_63_species_BASAL_GROUP1
id__6156112__id__species_Bacteroidetes_bacterium_GWF2_38_335_species_GROUP1
id__6157147__id__species_Bacteroidetes_bacterium_GWF2_40_14_species_GROUP1
id__6159851__id__species_Bacteroidetes_bacterium_GWF2_41_31_species_GROUP1
id__6161336__id__species_Bacteroidetes_bacterium_GWF2_41_31_species_GROUP1
id__6161706__id__species_Bacteroidetes_bacterium_GWF2_41_31_species_GROUP1
id__6164280__id__species_Bacteroidetes_bacterium_GWF2_43_11_species_GROUP1
id__6164941__id__species_Bacteroidetes_bacterium_GWF2_43_11_species_GROUP1
id__6168178__id__species_Bacteroidetes_bacterium_GWF2_43_63_species_GROUP1
id__6168179__id__species_Bacteroidetes_bacterium_GWF2_43_63_species_GROUP1
id__6171673__id__species_Bacteroidetes_bacterium_GWF2_49_14_species_GROUP1
id__6177602__id__species_Bacteroidetes_bacterium_RBG_13_43_22_species_GROUP1
id__6179148__id__species_Bacteroidetes_bacterium_RBG_19FT_COMBO_42_10_species_GROUP1
id__6185663__id__species_Barophile_Bacteria_Proteobacteria_Gammaproteobacteria_Vibrionales_Vibrionaceae_Photobacterium_profundum_SS9_species_GROUP1
id__6539767__id__species_Carboxysome_Bacteria_Proteobacteria_Gammaproteobacteria_Chromatiales_Halothiobacillaceae_Halothiobacillus_neapolitanus_c2_species_GROUP1
id__6581944__id__species_CG08_land_8_20_14_0_20_Ignavibacteria_37_9_curated_species_GROUP1
id__6670772__id__species_CG18_big_fil_WC_8_21_14_2_50_Bacteroidetes_41_14_curated_species_GROUP1
id__6672363__id__species_CG18_big_fil_WC_8_21_14_2_50_Bacteroidetes_41_14_curated_species_GROUP1
id__6675808__id__species_CG18_big_fil_WC_8_21_14_2_50_Ignavibacteriales_31_20_curated_species_GROUP1
id__6706043__id__species_CG2_30_FULL_Ignavibacteria_36_16_curated_species_GROUP1
id__6745566__id__species_CG_4_8_14_3_um_filter_Armatimonadetes_58_9_curated_species_GROUP1
id__6824050__id__species_FruitingBody_Bacteria_Proteobacteria_deltaepsilon_subdivisions_Deltaproteobacteria_Myxococcales_Cystobacterineae_Cystobacteraceae_Stigmatella_aurantiaca_DW43_1_species_GROUP1
id__6869009__id__species_Halophile_Bacteria_Proteobacteria_Gammaproteobacteria_Salinisphaerales_Salinisphaeraceae_Salinisphaera_shabanensis_E1L3A_species_GROUP1
id__6892849__id__species_HydrothermalVents_Bacteria_Proteobacteria_Gammaproteobacteria_Thiotrichales_Piscirickettsiaceae_Thiomicrospira_crunogena_XCL_2_species_GROUP1
id__6959643__id__species_LandfillSoil_Bacteria_Proteobacteria_Gammaproteobacteria_Alteromonadales_Alteromonadaceae_Alishewanella_agri_BL06_species_GROUP1
id__7218380__id__species_PlantPathogen_Bacteria_Proteobacteria_Gammaproteobacteria_Xanthomonadales_Xanthomonadaceae_Xanthomonas_oryzae_PXO99A_species_GROUP1
id__7221204__id__species_PlantPathogen_Bacteria_Proteobacteria_Gammaproteobacteria_Xanthomonadales_Xanthomonadaceae_Xylella_fastidiosa_sandyi_Ann_1_species_GROUP1
id__7287192__id__species_Spirochaetes_bacterium_GWC2_52_13_species_GROUP1
id__7299148__id__species_Symbiont_Bacteria_BacteroidetesChlorobi_group_Bacteroidetes_Cytophagia_Cytophagales_Amoebophilaceae_Candidatus_Amoebophilus_asiaticus_5a2_species_GROUP1
id__7494969__id__species_Eukaryota_Alveolata_Dinophyceae_Suessiales_Symbiodinium_microadriaticum_CCMP2467_species_GROUP1
id__7504718__id__species_Eukaryota_Alveolata_Dinophyceae_Suessiales_Symbiodinium_microadriaticum_CCMP2467_species_GROUP1
id__7514947__id__species_Eukaryota_Alveolata_Dinophyceae_Suessiales_Symbiodinium_microadriaticum_CCMP2467_species_GROUP1
id__7648934__id__species_Eukaryota_Cryptophyta_Pyrenomonadales_Geminigeraceae_Guillardia_Guillardia_theta_CCMP2712_Guith1_species_GROUP5_GROUP1
id__7657345__id__species_Eukaryota_Cryptophyta_Pyrenomonadales_Geminigeraceae_Guillardia_Guillardia_theta_CCMP2712_Guith1_species_GROUP1
id__7895201__id__species_Eukaryota_Fungi_FungiIncertaeSedis_Cryptomycota_Paramicrosporidium_saccamoebae_KSL3_v6_species_GROUP1
id__7899700__id__species_Eukaryota_Fungi_FungiIncertaeSedis_Cryptomycota_Rozella_allomycis_CSF55_k41_t100_species_GROUP1
id__7908221__id__species_Eukaryota_Fungi_FungiIncertaeSedis_Microsporidia_Mitosporidium_daphniae_UGP1_species_GROUP1
id__8111041__id__species_Eukaryota_Haptophyceae_Isochrysidales_Noelaerhabdaceae_Emiliania_huxleyi_CCMP1516_species_GROUP1
id__8121638__id__species_Eukaryota_Haptophyceae_Prymnesiales_Chrysochromulinaceae_Chrysochromulina_CCMP291_species_GROUP1
id__9062394__id__species_Eukaryota_Metazoa_Lophotrochozoa_Rotifera_Brachionus_plicatilis_Brachionus_plicatilis_HYR1_species_GROUP1
id__9373161__id__species_Eukaryota_Rhodophyta_Bangiophyceae_Cyanidioschyzon_merolae_10D_ASM9120v1_species_GROUP1
id__9379492__id__species_Eukaryota_Rhodophyta_Bangiophyceae_Galdieria_sulphuraria_ASM34128v1_species_GROUP1
id__9390756__id__species_Eukaryota_Rhodophyta_Bangiophyceae_Porphyra_umbilicalis_v1_species_GROUP1
id__9390757__id__species_Eukaryota_Rhodophyta_Bangiophyceae_Porphyra_umbilicalis_v1_species_GROUP1
id__9401382__id__species_Eukaryota_Rhodophyta_Florideophyceae_Chondrus_crispus_ASM35022v2_species_GROUP1
id__9403282__id__species_Eukaryota_Rhodophyta_Florideophyceae_Chondrus_crispus_ASM35022v2_species_GROUP1
id__9410458__id__species_Eukaryota_Rhodophyta_Florideophyceae_Gracilariopsis_chorda_GraCho1_species_GROUP1
id__9421224__id__species_Eukaryota_Stramenopiles_Bacillariophyta_Bacillariophyceae_Fistulifera_solaris_species_GROUP1
id__9435966__id__species_Eukaryota_Stramenopiles_Bacillariophyta_Bacillariophyceae_Fistulifera_solaris_species_GROUP1
id__9448728__id__species_Eukaryota_Stramenopiles_Bacillariophyta_Bacillariophyceae_Fragilariopsis_cylindrus_CCMP1102_Fracy1_species_GROUP1
id__9448729__id__species_Eukaryota_Stramenopiles_Bacillariophyta_Bacillariophyceae_Fragilariopsis_cylindrus_CCMP1102_Fracy1_species_GROUP1
id__9459790__id__species_Eukaryota_Stramenopiles_Bacillariophyta_Bacillariophyceae_Phaeodactylum_tricornutum_CCAP10551_ASM15095v2_species_GROUP1
id__9509811__id__species_Eukaryota_Stramenopiles_Bacillariophyta_Coscinodiscophyceae_Thalassiosira_oceanica_ThaOc_1_species_GROUP1
id__9514880__id__species_Eukaryota_Stramenopiles_Bacillariophyta_Coscinodiscophyceae_Thalassiosira_pseudonana_CCMP1335_ASM14940v2_species_GROUP1
id__9551246__id__species_Eukaryota_Stramenopiles_Oomycetes_Albugo_candida_AcNc2_species_GROUP1
id__9551247__id__species_Eukaryota_Stramenopiles_Oomycetes_Albugo_candida_AcNc2_species_GROUP1
id__9551248__id__species_Eukaryota_Stramenopiles_Oomycetes_Albugo_candida_AcNc2_species_GROUP1
id__9551249__id__species_Eukaryota_Stramenopiles_Oomycetes_Albugo_candida_AcNc2_species_GROUP1
id__9551250__id__species_Eukaryota_Stramenopiles_Oomycetes_Albugo_candida_AcNc2_species_GROUP1
id__9565483__id__species_Eukaryota_Stramenopiles_Oomycetes_Phytophthora_parasitica_INRA310_PPINRA310V2_species_GROUP1
id__9594272__id__species_Eukaryota_Stramenopiles_Oomycetes_Pythium_insidiosum_Pythium_insidiosum_1_species_GROUP1
id__9594946__id__species_Eukaryota_Stramenopiles_Oomycetes_Pythium_insidiosum_Pythium_insidiosum_1_species_GROUP1
id__9595302__id__species_Eukaryota_Stramenopiles_Oomycetes_Pythium_insidiosum_Pythium_insidiosum_1_species_GROUP1
id__9607876__id__species_Eukaryota_Stramenopiles_Pelagophyceae_Aureococcus_anophagefferens_v1_species_GROUP1
id__9615961__id__species_Eukaryota_Stramenopiles_Phaeophyceae_Ectocarpus_siliculosus_ASM31002v1_species_GROUP1
id__9631210__id__species_Eukaryota_Viridiplantae_Chlorophyta_Chlorophyceae_Chlamydomonas_reinhardtii_v3_species_GROUP5_GROUP1
id__9632022__id__species_Eukaryota_Viridiplantae_Chlorophyta_Chlorophyceae_Chlamydomonas_reinhardtii_v3_species_GROUP5_GROUP1
id__9636221__id__species_Eukaryota_Viridiplantae_Chlorophyta_Chlorophyceae_Chlamydomonas_reinhardtii_v3_species_GROUP5_GROUP1
id__9640331__id__species_Eukaryota_Viridiplantae_Chlorophyta_Chlorophyceae_Chlamydomonas_reinhardtii_v3_species_GROUP1
id__9653457__id__species_Eukaryota_Viridiplantae_Chlorophyta_Chlorophyceae_Monoraphidium_neglectum_v1_species_BASAL2345_GROUP1
id__9672621__id__species_Eukaryota_Viridiplantae_Chlorophyta_Chlorophyceae_Tetrabaena_socialis_TetSoc1_species_GROUP5_GROUP1
id__9672626__id__species_Eukaryota_Viridiplantae_Chlorophyta_Chlorophyceae_Tetrabaena_socialis_TetSoc1_species_GROUP5_GROUP1
id__9676202__id__species_Eukaryota_Viridiplantae_Chlorophyta_Chlorophyceae_Volvox_carteri_nagariensis_v1_species_GROUP5_GROUP1
id__9688010__id__species_Eukaryota_Viridiplantae_Chlorophyta_Chlorophyceae_Volvox_carteri_nagariensis_v1_species_GROUP1
id__9722781__id__species_Eukaryota_Viridiplantae_Chlorophyta_Trebouxiophyceae_Chlorella_variabilis_v1_species_GROUP1
id__9731313__id__species_Eukaryota_Viridiplantae_Chlorophyta_Trebouxiophyceae_Coccomyxa_subellipsoidea_C169_species_GROUP5_GROUP1
id__9733629__id__species_Eukaryota_Viridiplantae_Chlorophyta_Trebouxiophyceae_Coccomyxa_subellipsoidea_C169_species_GROUP1
id__9734044__id__species_Eukaryota_Viridiplantae_Chlorophyta_Trebouxiophyceae_Coccomyxa_subellipsoidea_C169_species_GROUP1
id__9742346__id__species_Eukaryota_Viridiplantae_Chlorophyta_Trebouxiophyceae_Micractinium_conductrix_ASM224581v2_species_GROUP1

## Sheet: FM1_other
22_PDB__1xre
38_PDB__1xre
id__1300861__id__species_Bacteria_Armatimonadetes_Armatimonadia_Capsulimonadales_Capsulimonas_corticalis_species_GROUP1
id__1319943__id__species_Bacteria_BacteroidetesChlorobi_group_Bacteroidetes_Bacteroidetes_Order_II_Incertae_sedis_Rhodothermaceae_Salisaeta_longa_DSM_21114_species_GROUP1
id__1617807__id__species_Bacteria_BacteroidetesChlorobi_group_Bacteroidetes_Flavobacteriia_Flavobacteriales_Flavobacteriaceae_Empedobacter_brevis_ATCC_43319_species_GROUP1
id__1707457__id__species_Bacteria_BacteroidetesChlorobi_group_Bacteroidetes_Flavobacteriia_Flavobacteriales_Flavobacteriaceae_Weeksella_virosa_DSM_16922_species_GROUP1
id__1730905__id__species_Bacteria_BacteroidetesChlorobi_group_Bacteroidetes_Sphingobacteriia_Sphingobacteriales_Chitinophagaceae_Chitinophaga_pinensis_DSM_2588_species_GROUP1
id__1898382__id__species_Bacteria_ChlamydiaeVerrucomicrobia_group_Verrucomicrobia_Spartobacteria_Chthoniobacter_flavus_Ellin428_species_GROUP1
id__1914712__id__species_Bacteria_Chloroflexi_Anaerolineae_Anaerolineales_Anaerolineaceae_Anaerolinea_thermophila_UNI_1_species_GROUP1
id__2086893__id__species_Bacteria_CPR_DojkabacteriaWS6_GWA2_WS6_37_6_species_GROUP1
id__2093493__id__species_Bacteria_CPR_MicrogenomatesOP11_Daviesbacteria_GWB1_OP11_41_15_species_BASAL_GROUP1
id__2094290__id__species_Bacteria_CPR_MicrogenomatesOP11_Gottesmanbacteria_GWA1_OP11_43_11_species_BASAL_GROUP1
id__2099382__id__species_Bacteria_CPR_MicrogenomatesOP11_Woesebacteria_GWB1_OP11_43_14_species_BASAL_GROUP1
id__2114941__id__species_Bacteria_CPR_ParcubacteriaOD1_GWA2_OD1_36_10_species_BASAL_GROUP1
id__2582356__id__species_Bacteria_FibrobacteresAcidobacteria_group_Acidobacteria_Solibacteres_Solibacterales_Solibacteraceae_Bryobacter_aggregatus_MPL3_species_GROUP1
id__2588339__id__species_Bacteria_FibrobacteresAcidobacteria_group_Acidobacteria_Solibacteres_Solibacterales_Solibacteraceae_Candidatus_Sulfopaludibacter_spSbA3_species_GROUP1
id__2653026__id__species_Bacteria_Firmicutes_Bacilli_Bacillales_Bacillaceae_Bacillus_anthracis_species_GROUP1
id__2658277__id__species_Bacteria_Firmicutes_Bacilli_Bacillales_Bacillaceae_Bacillus_cereusATCC14579_species_GROUP1
id__2695389__id__species_Bacteria_Firmicutes_Bacilli_Bacillales_Bacillaceae_Hydrogenibacillus_schlegelii_species_BASAL_GROUP1
id__2714107__id__species_Bacteria_Firmicutes_Bacilli_Bacillales_Bacillaceae_Numidum_massiliense_species_GROUP1
id__2746501__id__species_Bacteria_Firmicutes_Bacilli_Bacillales_Bacillaceae_Rubeoparvulum_massiliense_species_GROUP1
id__2814212__id__species_Bacteria_Firmicutes_Bacilli_Bacillales_Paenibacillaceae_Aneurinibacillus_aneurinilyticus_species_GROUP1
id__2820547__id__species_Bacteria_Firmicutes_Bacilli_Bacillales_Paenibacillaceae_Brevibacillus_brevisNBRC100599_species_GROUP1
id__2841472__id__species_Bacteria_Firmicutes_Bacilli_Bacillales_Paenibacillaceae_Paenibacillus_dendritiformisC454_species_GROUP1
id__2905830__id__species_Bacteria_Firmicutes_Bacilli_Bacillales_Sporolactobacillaceae_Sporolactobacillus_terraeDSM11697_species_GROUP1
id__2912167__id__species_Bacteria_Firmicutes_Bacilli_Bacillales_Staphylococcaceae_Auricoccus_indicus_species_GROUP1
id__2914520__id__species_Bacteria_Firmicutes_Bacilli_Bacillales_Staphylococcaceae_Gemella_haemolysans_M341_species_GROUP1
id__2998702__id__species_Bacteria_Firmicutes_Bacilli_Bacillales_Thermoactinomycetaceae_Seinonella_peptonophila_species_BASAL_GROUP1
id__3002742__id__species_Bacteria_Firmicutes_Bacilli_Bacillales_Thermoactinomycetaceae_Shimazuella_kribbensisDSM45090_species_BASAL_GROUP1
id__3013437__id__species_Bacteria_Firmicutes_Bacilli_Lactobacillales_Aerococcaceae_Abiotrophia_defectivaATCC49176_species_GROUP1
id__3032982__id__species_Bacteria_Firmicutes_Bacilli_Lactobacillales_Carnobacteriaceae_Granulicatella_balaenopterae_species_GROUP1
id__3136277__id__species_Bacteria_Firmicutes_Clostridia_Clostridiales_Clostridiaceae_Desnuesiella_massiliensis_species_GROUP1
id__3143770__id__species_Bacteria_Firmicutes_Clostridia_Clostridiales_Clostridiaceae_Geosporobacter_ferrireducens_species_GROUP1
id__3156699__id__species_Bacteria_Firmicutes_Clostridia_Clostridiales_Clostridiaceae_Inediibacterium_massiliense_species_BASAL_GROUP1
id__3180636__id__species_Bacteria_Firmicutes_Clostridia_Clostridiales_Clostridiaceae_Natronincola_peptidivorans_species_GROUP1
id__3192127__id__species_Bacteria_Firmicutes_Clostridia_Clostridiales_Clostridiaceae_Proteiniclasticum_ruminisDSM24773_species_GROUP1
id__3204172__id__species_Bacteria_Firmicutes_Clostridia_Clostridiales_Clostridiaceae_Tindallia_californiensis_species_GROUP1
id__3205030__id__species_Bacteria_Firmicutes_Clostridia_Clostridiales_Clostridiaceae_Youngiibacter_fragilis2321_species_GROUP1
id__3222929__id__species_Bacteria_Firmicutes_Clostridia_Clostridiales_Clostridiales_incertae_sedis_Fusibacter_species_GROUP1
id__3321197__id__species_Bacteria_Firmicutes_Clostridia_Clostridiales_Lachnospiraceae_Cellulosilyticum_lentocellum_DSM5427_species_fromAAQ_GROUP1
id__3390283__id__species_Bacteria_Firmicutes_Clostridia_Clostridiales_Lachnospiraceae_Niameybacter_massiliensis_species_BASAL_GROUP1
id__3472205__id__species_Bacteria_Firmicutes_Clostridia_Clostridiales_Peptostreptococcaceae_Acetoanaerobium_noterae_species_BASAL_GROUP1
id__3475733__id__species_Bacteria_Firmicutes_Clostridia_Clostridiales_Peptostreptococcaceae_Asaccharospora_irregularisDSM2635_species_BASAL_GROUP1
id__3481927__id__species_Bacteria_Firmicutes_Clostridia_Clostridiales_Peptostreptococcaceae_Clostridium_sticklandii_DSM_519_species_BASAL_GROUP1
id__3492330__id__species_Bacteria_Firmicutes_Clostridia_Clostridiales_Peptostreptococcaceae_Paeniclostridium_sordellii_species_BASAL_GROUP1
id__3496476__id__species_Bacteria_Firmicutes_Clostridia_Clostridiales_Peptostreptococcaceae_Paraclostridium_benzoelyticum_species_BASAL_GROUP1
id__3603515__id__species_Bacteria_Firmicutes_Clostridia_Clostridiales_Ruminococcaceae_Pseudobacteroides_cellulosolvensATCC35603_species_GROUP1
id__3675224__id__species_Bacteria_Firmicutes_Clostridia_Thermoanaerobacterales_Thermoanaerobacteraceae_Brockia_lithotrophica_species_BASAL_GROUP1
id__3768003__id__species_Bacteria_Firmicutes_Erysipelotrichia_Erysipelotrichales_Erysipelotrichaceae_Turicibacter_sanguinisPC909_species_BASAL_GROUP1
id__3856831__id__species_Bacteria_Firmicutes_Tissierellia_Anaerosphaera_aminiphilaDSM21120_species_BASAL_GROUP1
id__3862102__id__species_Bacteria_Firmicutes_Tissierellia_Clostridium_ultunenseDSM10521_species_BASAL_GROUP1
id__3868670__id__species_Bacteria_Firmicutes_Tissierellia_Helcococcus_kunziiATCC51366_species_GROUP1
id__3882663__id__species_Bacteria_Firmicutes_Tissierellia_Tissierella_creatinophilaDSM6911_species_BASAL_GROUP1
id__3912850__id__species_Bacteria_Gemmatimonadetes_Gemmatimonadetes_Gemmatimonadales_Gemmatimonadaceae_Gemmatimonas_aurantiaca_T_27_species_GROUP1
id__3916005__id__species_Bacteria_Gemmatimonadetes_Gemmatimonadetes_Gemmatimonadales_Gemmatimonadaceae_Gemmatimonas_phototrophica_AP64_species_GROUP1
id__3982310__id__species_Bacteria_Lentisphaerae_GWF2_Lentisphaerae_57_35_species_GROUP1
id__4161190__id__species_Bacteria_Planctomycetes_Planctomycetia_Planctomycetales_Planctomycetaceae_Zavarzinella_formosa_DSM_19928_species_GROUP1
id__454942__id__species_Candidatus_Aenigmarchaeota_CG1023814_ARCHAEA_DPANN_Aenigmarchaeota_species_BASAL_GROUP1
id__455970__id__species_Candidatus_Aenigmarchaeota_CG4101408umfilter3724_ARCHAEA_DPANN_Aenigmarchaeota_species_BASAL_GROUP1
id__458083__id__species_Candidatus_Diapherotrites_CG11bigfilrev82114020379_ARCHAEA_DPANN_Diapherotrites_species_GROUP1
id__472857__id__species_Candidatus_Pacearchaeota_archaeon_RBG_13_33_26_species_BASAL_GROUP1
id__473255__id__species_Candidatus_Pacearchaeota_archaeon_RBG_16_35_8_species_BASAL_GROUP1
id__473848__id__species_Candidatus_Pacearchaeota_CG09land82014010309_ARCHAEA_DPANN_Pacearchaeota_species_BASAL_GROUP1
id__474654__id__species_Candidatus_Pacearchaeota_CG10bigfilrev821140103476_ARCHAEA_DPANN_Pacearchaeota_species_GROUP1
id__484368__id__species_Candidatus_Woesearchaeota_CG4101402umfilter3313_ARCHAEA_DPANN_Woesearchaeota_species_BASAL_GROUP1
id__488722__id__species_CG1_02_FULL_Pacearchaeota_35_32_curated_species_GROUP1
id__489680__id__species_CG1_02_FULL_Pacearchaeota_39_14_curated_species_GROUP1
id__490656__id__species_CG1_02_FULL_Woesearchaeota_57_44_curated_species_BASAL_GROUP1
id__491457__id__species_CG1_02_SUB10_Pacearchaeota_32_132_curated_species_GROUP1
id__493737__id__species_CG10_big_fil_rev_8_21_14_0_10_Pacearchaeota_30_48_curated_species_GROUP1
id__494559__id__species_CG10_big_fil_rev_8_21_14_0_10_Pacearchaeota_31_24_curated_species_BASAL_GROUP1
id__495142__id__species_CG10_big_fil_rev_8_21_14_0_10_Pacearchaeota_31_9_curated_species_GROUP1
id__496028__id__species_CG10_big_fil_rev_8_21_14_0_10_Pacearchaeota_32_14_curated_species_BASAL_GROUP1
id__497687__id__species_CG10_big_fil_rev_8_21_14_0_10_Pacearchaeota_32_42_curated_species_BASAL_GROUP1
id__498355__id__species_CG10_big_fil_rev_8_21_14_0_10_Pacearchaeota_34_12_curated_species_BASAL_GROUP1
id__501337__id__species_CG10_big_fil_rev_8_21_14_0_10_Woesearchaeota_32_9_curated_species_BASAL_GROUP1
id__508481__id__species_CG11_big_fil_rev_8_21_14_0_20_Pacearchaeota_30_13_curated_species_BASAL_GROUP1
id__513421__id__species_CG_4_10_14_0_2_um_filter_Woesearchaeota_33_13_curated_species_BASAL_GROUP1
id__5151858__id__species_Bacteria_Proteobacteria_deltaepsilon_subdivisions_Deltaproteobacteria_Desulfobacterales_Desulfobacteraceae_Desulforegula_conservatrix_Mb1Pa_DSM_13527_species_BASAL_GROUP1
id__5157148__id__species_Bacteria_Proteobacteria_deltaepsilon_subdivisions_Deltaproteobacteria_Desulfobacterales_Desulfobacteraceae_Desulfosarcina_variabilis_JCM12296_species_BASAL_GROUP1
id__5163029__id__species_Bacteria_Proteobacteria_deltaepsilon_subdivisions_Deltaproteobacteria_Desulfobacterales_Desulfobacteraceae_Desulfospira_joergensenii_DSM_10085_species_BASAL_GROUP1
id__5171791__id__species_Bacteria_Proteobacteria_deltaepsilon_subdivisions_Deltaproteobacteria_Desulfobacterales_Desulfobulbaceae_Desulfobulbus_propionicus_DSM_2032_species_BASAL_GROUP1
id__555365__id__species_Thermoplasmatales__SW106926_ARCHAEA_EURYARCHAEOTA_Diaforarchaea_species_GROUP3
id__572701__id__species_AntEndosymbiont_Bacteria_Proteobacteria_Gammaproteobacteria_Enterobacteriales_Enterobacteriaceae_unclassified_Enterobacteriaceae_Candidatus_Blochmannia_floridanus_species_BASAL_GROUP1
id__572909__id__species_AphidEndosymbiont_Bacteria_Proteobacteria_Gammaproteobacteria_Enterobacteriales_Enterobacteriaceae_Buchnera_Buchnera_aphidicola_str_APS_Acyrthosiphon_pisum_species_BASAL_GROUP1
id__578117__id__species_Bacteria_Acidobacteria_Acidobacteriales_Acidobacteriaceae_Acidipila_dinghuensis_species_GROUP1
id__586737__id__species_Bacteria_Acidobacteria_Acidobacteriales_Acidobacteriaceae_Bryocella_elongata_species_GROUP1
id__5877620__id__species_Bacteria_Saccharibacteria_TM7_RIFCSPHIGHO2_12_FULL_Saccharibacteria_42_8_species_GROUP5_GROUP1
id__5916885__id__species_Bacteria_Spirochaetes_Spirochaetia_Spirochaetales_Brevinemataceae_Brevinema_andersonii_ATCC_43811_species_BASAL_GROUP1
id__5961318__id__species_Bacteria_Tenericutes_Mollicutes_Acholeplasmatales_Acholeplasmataceae_Acholeplasma_equifetale_ATCC29724_species_GROUP1
id__5962619__id__species_Bacteria_Tenericutes_Mollicutes_Acholeplasmatales_Acholeplasmataceae_Acholeplasma_granularum_ATCC19168_species_GROUP1
id__5963268__id__species_Bacteria_Tenericutes_Mollicutes_Acholeplasmatales_Acholeplasmataceae_Acholeplasma_hippikon_ATCC29725_species_GROUP1
id__5964802__id__species_Bacteria_Tenericutes_Mollicutes_Acholeplasmatales_Acholeplasmataceae_Acholeplasma_laidlawii_PG8A_species_GROUP1
id__5966822__id__species_Bacteria_Tenericutes_Mollicutes_Acholeplasmatales_Acholeplasmataceae_Acholeplasma_oculi_species_GROUP1
id__5968215__id__species_Bacteria_Tenericutes_Mollicutes_Acholeplasmatales_Acholeplasmataceae_Acholeplasma_palmae_J233_species_GROUP1
id__5968989__id__species_Bacteria_Tenericutes_Mollicutes_Acholeplasmatales_Acholeplasmataceae_Aster_yellowsWB_phytoplasmaAYWB_species_BASAL_GROUP1
id__5969819__id__species_Bacteria_Tenericutes_Mollicutes_Acholeplasmatales_Acholeplasmataceae_Bacteria_Tenericutes_Mollicutes_Acholeplasmatales_Acholeplasmataceae_Acholeplasma_brassicae_species_GROUP1
id__5971132__id__species_Bacteria_Tenericutes_Mollicutes_Acholeplasmatales_Acholeplasmataceae_Candidatus_Phytoplasma_aurantifolia_species_BASAL_GROUP1
id__5971917__id__species_Bacteria_Tenericutes_Mollicutes_Acholeplasmatales_Acholeplasmataceae_Candidatus_Phytoplasma_australiense_species_BASAL_GROUP1
id__5972772__id__species_Bacteria_Tenericutes_Mollicutes_Acholeplasmatales_Acholeplasmataceae_Candidatus_Phytoplasma_oryzae_species_BASAL_GROUP1
id__5973370__id__species_Bacteria_Tenericutes_Mollicutes_Acholeplasmatales_Acholeplasmataceae_Candidatus_Phytoplasma_phoenicium_species_BASAL_GROUP1
id__5973611__id__species_Bacteria_Tenericutes_Mollicutes_Acholeplasmatales_Acholeplasmataceae_Candidatus_Phytoplasma_pruni_species_BASAL_GROUP1
id__5974222__id__species_Bacteria_Tenericutes_Mollicutes_Acholeplasmatales_Acholeplasmataceae_Candidatus_Phytoplasma_solani_species_BASAL_GROUP1
id__5974748__id__species_Bacteria_Tenericutes_Mollicutes_Acholeplasmatales_Acholeplasmataceae_Italian_clover_phyllody_phytoplasma_species_BASAL_GROUP1
id__5975127__id__species_Bacteria_Tenericutes_Mollicutes_Acholeplasmatales_Acholeplasmataceae_Maize_bushy_stunt_phytoplasma_species_BASAL_GROUP1
id__5975632__id__species_Bacteria_Tenericutes_Mollicutes_Acholeplasmatales_Acholeplasmataceae_Milkweed_yellows_phytoplasma_strMW1_species_BASAL_GROUP1
id__5976129__id__species_Bacteria_Tenericutes_Mollicutes_Acholeplasmatales_Acholeplasmataceae_Onion_yellows_phytoplasma_species_BASAL_GROUP1
id__5976687__id__species_Bacteria_Tenericutes_Mollicutes_Acholeplasmatales_Acholeplasmataceae_Phytoplasma_EchinaceaPurpureaWB_species_BASAL_GROUP1
id__5977338__id__species_Bacteria_Tenericutes_Mollicutes_Acholeplasmatales_Acholeplasmataceae_Phytoplasma_NTU2011_PeanutWB_species_BASAL_GROUP1
id__5977567__id__species_Bacteria_Tenericutes_Mollicutes_Acholeplasmatales_Acholeplasmataceae_Poinsettia_branchinducing_phytoplasma_species_BASAL_GROUP1
id__5978100__id__species_Bacteria_Tenericutes_Mollicutes_Acholeplasmatales_Acholeplasmataceae_Strawberry_lethal_yellows_phytoplasma_CPA_NZSb11_species_BASAL_GROUP1
id__5978873__id__species_Bacteria_Tenericutes_Mollicutes_Acholeplasmatales_Acholeplasmataceae_VacciniumWB_phytoplasma_strVAC_species_BASAL_GROUP1
id__6004433__id__species_Bacteria_Tenericutes_Mollicutes_Mycoplasmatales_Mycoplasmataceae_Mycoplasma_haemofelis_Ohio2_species_BASAL2345_GROUP1
id__6031915__id__species_Bacteria_Thermotogae_Thermotogae_Thermotogales_Thermotogaceae_Petrotoga_mobilis_SJ95_species_GROUP1
id__6040823__id__species_Bacteria_unclassified_Bacteria_Haloplasmatales_Haloplasmataceae_Haloplasma_contractile_SSD17B_species_BASAL_GROUP1
id__6042264__id__species_Bacteria_unclassified_Bacteria_Haloplasmatales_Haloplasmataceae_Haloplasma_contractile_SSD17B_species_BASAL_GROUP1
id__6097910__id__species_Bacteria_WWE3_RBG_16_WWE3_37_10_species_BASAL_GROUP1
id__6100294__id__species_Bacteria_WWE3_RIFCSPHIGHO2_01_FULL_WWE3_40_23_species_BASAL_GROUP1
id__6107579__id__species_Bacteria_Zixibacteria_RBG_16_Zixibacteria_50_21_species_BASAL_GROUP1
id__6197631__id__species_Candidatus_Amesbacteria_bacterium_RIFOXYB1_FULL_44_23_species_GROUP2
id__6229958__id__species_Candidatus_Buchananbacteria_bacterium_RIFCSPHIGHO2_01_FULL_39_8_species_BASAL_GROUP1
id__6235140__id__species_Candidatus_Chisholmbacteria_bacterium_RIFCSPLOWO2_01_FULL_49_14_species_BASAL_GROUP1
id__6245315__id__species_Candidatus_Dadabacteria_bacterium_Candidatus_MEDG136_species_GROUP1
id__6296587__id__species_Candidatus_Glassbacteria_bacterium_RIFCSPLOWO2_12_FULL_58_11_species_BASAL_GROUP1
id__6302561__id__species_Candidatus_Gottesmanbacteria_bacterium_RIFCSPHIGHO2_01_FULL_46_14_species_BASAL_GROUP1
id__6306842__id__species_Candidatus_Gottesmanbacteria_bacterium_RIFCSPLOWO2_01_FULL_48_11_species_BASAL_GROUP1
id__6308155__id__species_Candidatus_Gottesmanbacteria_bacterium_RIFOXYB1_FULL_47_11_species_BASAL_GROUP1
id__6317545__id__species_Candidatus_Jorgensenbacteria_bacterium_GWA1_49_17_species_BASAL_GROUP1
id__6341808__id__species_Candidatus_Kerfeldbacteria_bacterium_RIFCSPLOWO2_01_FULL_48_11_species_BASAL_GROUP1
id__6344248__id__species_Candidatus_Komeilibacteria_bacterium_RIFOXYC1_FULL_37_11_species_BASAL_GROUP1
id__6345359__id__species_Candidatus_Levybacteria_bacterium_RBG_16_35_11_species_BASAL_GROUP1
id__6434993__id__species_Candidatus_Roizmanbacteria_bacterium_RIFCSPHIGHO2_02_FULL_38_11_species_BASAL_GROUP1
id__6441673__id__species_Candidatus_Roizmanbacteria_bacterium_RIFCSPLOWO2_02_FULL_43_10_species_BASAL_GROUP1
id__6504638__id__species_Candidatus_Woesebacteria_bacterium_GWA1_41_8_species_BASAL_GROUP1
id__6506196__id__species_Candidatus_Woesebacteria_bacterium_RBG_16_34_12_species_BASAL_GROUP1
id__6507471__id__species_Candidatus_Woesebacteria_bacterium_RBG_16_41_13_species_BASAL_GROUP1
id__6508194__id__species_Candidatus_Woesebacteria_bacterium_RIFCSPHIGHO2_01_FULL_37_10_species_BASAL_GROUP1
id__6509606__id__species_Candidatus_Woesebacteria_bacterium_RIFCSPHIGHO2_02_FULL_39_13_species_BASAL_GROUP1
id__6510738__id__species_Candidatus_Woesebacteria_bacterium_RIFCSPHIGHO2_12_FULL_42_9_species_BASAL_GROUP1
id__6511742__id__species_Candidatus_Woesebacteria_bacterium_RIFCSPLOWO2_01_FULL_38_20_species_BASAL_GROUP1
id__6512514__id__species_Candidatus_Woesebacteria_bacterium_RIFCSPLOWO2_01_FULL_39_14_species_BASAL_GROUP1
id__6513710__id__species_Candidatus_Woesebacteria_bacterium_RIFCSPLOWO2_01_FULL_44_14_species_BASAL_GROUP1
id__6603334__id__species_CG10_big_fil_rev_8_21_14_0_10_Buchananbacteria_OD1_33_19_curated_species_BASAL_GROUP1
id__6610008__id__species_CG10_big_fil_rev_8_21_14_0_10_Falkowbacteria_OD1_37_6_curated_species_BASAL_GROUP1
id__6612664__id__species_CG10_big_fil_rev_8_21_14_0_10_Falkowbacteria_OD1_44_15_curated_species_BASAL_GROUP1
id__6615069__id__species_CG10_big_fil_rev_8_21_14_0_10_Harrisonbacteria_OD1_42_17_curated_species_GROUP1
id__6630030__id__species_CG10_big_fil_rev_8_21_14_0_10_Peregrinibacteria_36_19_curated_species_GROUP1
id__6646067__id__species_CG11_big_fil_rev_8_21_14_0_20_Liptonbacteria_OD1_35_14_curated_species_BASAL_GROUP1
id__6666039__id__species_CG12_big_fil_rev_8_21_14_0_65_Omnitrophica_42_8_curated_species_GROUP1
id__6690517__id__species_CG22_combo_CG1013_8_21_14_all_WWE3_39_12_curated_species_GROUP1
id__67306__id__species_Archaea_CG10_big_fil_rev_8_21_14_0_10_Diapherotrites_31_34_curated_species_BASAL_GROUP1
id__6731640__id__species_CG_4_10_14_0_2_um_filter_Saccharibacteria_52_9_curated_species_GROUP5_GROUP1
id__6753084__id__species_CG_4_9_14_0_2_um_filter_Peregrinibacteria_41_14_curated_species_GROUP1
id__6889275__id__species_HumanBodyLouseSymbiont_Bacteria_Proteobacteria_Gammaproteobacteria_Enterobacteriales_Enterobacteriaceae_Candidatus_Riesia_pediculicola_USDA_species_BASAL2345_GROUP1
id__7081284__id__species_Pathogen_Bacteria_Spirochaetes_Spirochaetia_Spirochaetales_Borreliaceae__Borrelia_garinii_CIP103362_species_GROUP1
id__7342309__id__species_TsetseflyEndosymbiont_Bacteria_Proteobacteria_Gammaproteobacteria_Enterobacteriales_Enterobacteriaceae_Wigglesworthia_glossinidia_endosymbiont_of_Glossina_brevipalpis_species_BASAL_GROUP1
id__7474429__id__species_Eukaryota_Alveolata_Ciliophora_Postciliodesmatophora_Heterotrichea_Stentor_coeruleus_WM001_species_GROUP1
id__7480013__id__species_Eukaryota_Alveolata_Ciliophora_Postciliodesmatophora_Heterotrichea_Stentor_coeruleus_WM001_species_GROUP1
id__8101666__id__species_Eukaryota_Haptophyceae_Isochrysidales_Noelaerhabdaceae_Emiliania_huxleyi_CCMP1516_species_GROUP5_GROUP1
