# Supplementary material for: An ancient metalloenzyme evolves through metal preference modulation
Source: Nat Ecol Evol. 2023 Apr 10;7(5):732–44. doi: 10.1038/s41559-023-02012-0 (PMC10172142; doi:10.1038/s41559-023-02012-0)
Supplement: Supplementary file 14 — SodFM2 PDB. Spreadsheet containing PDB ID list and details of crystal structures available in the PDB for SodFM2. On the basis of phylogenetics and protein sequence analyses including amino acid correlation analysis, the published structures (PDB IDs) and all SodFM2 (species IDs) studied in this work are categorized into subgroups. [file 41559_2023_2012_MOESM14_ESM.xlsx]

## Sheet: available_SodFM2_structures
PDB	species	mutation	resolution	ligand	reference
2cw3	Perkinsus marinus	WT	2.5A	Fe	10.1107/S1744309106040425
2bkb	Escherichia coli	Q69E	1.7A	Fe	10.1021/bi051495d
2nyb	Escherichia coli	Q69E	1.1A	Fe, oxygen	10.1021/ja069224t
1isc	Escherichia coli	WT	1.8A	Fe, azide	10.1021/bi00005a021
1isa	Escherichia coli	WT	1.8A	FeII	10.1021/bi00005a021
1isb	Escherichia coli	WT	1.8A	FeIII	10.1021/bi00005a021
1za5	Escherichia coli	Q69H	1.8A	Fe	10.1021/bi051495d
3lio	Pseudoalteromonas haloplanktis TAC125	WT	1.5A	FeIII	10.1016/j.jsb.2010.08.008
4l2d	Pseudoalteromonas haloplanktis	WT	2.07A	FeII	10.1016/j.bbapap.2014.01.007
3ljf	Pseudoalteromonas haloplanktis TAC125	WT	2.1A	FeIII	10.1016/j.jsb.2010.08.008
3lj9	Pseudoalteromonas haloplanktis TAC125	WT	2.1A	FeIII, azide	10.1016/j.jsb.2010.08.008
4l2b	Pseudoalteromonas haloplanktis	C57S	1.97	FeIII	10.1016/j.bbapap.2014.01.007
4l2c	Pseudoalteromonas haloplanktis	C57R	1.66A	FeIII	10.2210/pdb4L2C/pdb
4l2a	Pseudoalteromonas haloplanktis	C57R	2.06A	FeIII	10.1016/j.bbapap.2014.01.007
2w7w	Aliivibrio salmonicida LFI1238	WT	1.7A	FeIII	10.1107/S1744309109001110
1dt0	Pseudomonas putida	WT	2.1A	FeIII	10.1107/s0907444900009537
3tqj	Coxiella burnetii	WT	2A	FeII	10.1002/prot.24841
3h1s	Francisella tularensis subsp. tularensis	WT	1.9A	FeIII	10.2210/pdb3H1S/pdb
2goj	Plasmodium falciparum HB3	WT	2A	FeII	10.1002/prot.22412
2bpi	Plasmodium falciparum 3D7	WT	2.52A	FeIII	10.1186/1472-6807-6-20
2awp	Plasmodium knowlesi	WT	2A		10.1016/j.molbiopara.2006.10.011
2a03	Plasmodium berghei	WT	2.33A	Mn, Zn	10.2210/pdb2A03/pdb
4yet	Babesia bovis	WT	1.75A	FeIII	10.1107/S2053230X15004185
2cw2	Perkinsus marinus	WT	1.86A	FeIII	10.1107/S1744309106040425
3esf	Trypanosoma brucei	?	2.01A	FeIII	10.1002/prot.22412
2gpc	Trypanosoma cruzi	WT	1.9A	FeII	10.1002/prot.22412
1my6	Thermosynechococcus elongatus	WT	1.6A	FeIII	10.1007/s00775-003-0469-0
6jov	?
1ues	Porphyromonas gingivalis	G155T	1.6A	Mn	10.1021/bi0349625
1qnn	Porphyromonas gingivalis	WT	1.8A	FeIII	10.1046/j.1432-1327.2000.01373.x
1uer	Porphyromonas gingivalis	WT	1.6A	FeIII	10.1021/bi0349625
6j55	Acanthamoeba castellanii	WT	2.33A	FeIII	10.1016/j.bbapap.2008.04.024
3cei	Helicobacter pylori	WT	2.4A	FeIII	10.2210/pdb3JS4/pdb
3js4	Anaplasma phagocytophilum str. HZ	WT	1.95A
4dvh	Trypanosoma cruzi strain CL Brener	WT	2.23A	FeIII	10.1074/jbc.M113.545590
4h3e	Trypanosoma cruzi strain CL Brener	WT	2.25A	FeII	10.1107/S2053230X15004185

## Sheet: SodFM2.1
131_PDB__4dvh
160_PDB__4h3e
220_PDB__6j55
id__10137322__id__species_PlantInfectingTrypanosomes_Eukaryota_Euglenozoa_Kinetoplastida_Trypanosomatidae_Phytomonas_EM1_AKH_PRJEB1535_v1_species_GROUP2
id__10137493__id__species_PlantInfectingTrypanosomes_Eukaryota_Euglenozoa_Kinetoplastida_Trypanosomatidae_Phytomonas_EM1_AKH_PRJEB1535_v1_species_GROUP2
id__5373333__id__species_Bacteria_Proteobacteria_Gammaproteobacteria_Aeromonadales_Succinivibrionaceae_Anaerobiospirillum_succiniciproducens_DSM_6400_species_GROUP2
id__5376066__id__species_Bacteria_Proteobacteria_Gammaproteobacteria_Aeromonadales_Succinivibrionaceae_Ruminobacter_amylophilus_species_GROUP2
id__5377540__id__species_Bacteria_Proteobacteria_Gammaproteobacteria_Aeromonadales_Succinivibrionaceae_Succinatimonas_hippei_species_GROUP2
id__5381225__id__species_Bacteria_Proteobacteria_Gammaproteobacteria_Aeromonadales_Succinivibrionaceae_Succinimonas_amylolytica_DSM_2873_species_GROUP2
id__5381291__id__species_Bacteria_Proteobacteria_Gammaproteobacteria_Aeromonadales_Succinivibrionaceae_Succinimonas_amylolytica_DSM_2873_species_GROUP2
id__5383528__id__species_Bacteria_Proteobacteria_Gammaproteobacteria_Aeromonadales_Succinivibrionaceae_Succinivibrio_dextrinosolvens_DSM3072_species_GROUP2
id__7540249__id__species_Eukaryota_Amoebozoa_Discosea_Longamoebia_Acanthamoebidae_Acanthamoeba_castellanii_Neff_species_GROUP2
id__7669528__id__species_Eukaryota_Euglenozoa_Kinetoplastida_Bodonidae_Bodo_saltans_BSAL_species_GROUP2
id__7669531__id__species_Eukaryota_Euglenozoa_Kinetoplastida_Bodonidae_Bodo_saltans_BSAL_species_GROUP2
id__7673866__id__species_Eukaryota_Euglenozoa_Kinetoplastida_Bodonidae_Bodo_saltans_BSAL_species_GROUP2
id__7678770__id__species_Eukaryota_Euglenozoa_Kinetoplastida_Perkinsela_CCAP1560_4_ASM123584v1_species_GROUP2
id__7682220__id__species_Eukaryota_Euglenozoa_Kinetoplastida_Trypanosomatidae_Leishmania_major_Friedlin_ASM272v2_species_GROUP2
id__7686726__id__species_Eukaryota_Euglenozoa_Kinetoplastida_Trypanosomatidae_Leishmania_major_Friedlin_ASM272v2_species_GROUP2
id__7692621__id__species_Eukaryota_Euglenozoa_Kinetoplastida_Trypanosomatidae_Trypanosoma_brucei_DAL972_ASM21029v1_species_GROUP2
id__7699921__id__species_Eukaryota_Euglenozoa_Kinetoplastida_Trypanosomatidae_Trypanosoma_brucei_DAL972_ASM21029v1_species_GROUP2
id__7702229__id__species_Eukaryota_Euglenozoa_Kinetoplastida_Trypanosomatidae_Trypanosoma_cruzi_ASM20906v1_species_GROUP2
id__7708571__id__species_Eukaryota_Euglenozoa_Kinetoplastida_Trypanosomatidae_Trypanosoma_cruzi_ASM20906v1_species_GROUP2
id__7709690__id__species_Eukaryota_Euglenozoa_Kinetoplastida_Trypanosomatidae_Trypanosoma_cruzi_ASM20906v1_species_GROUP2
id__7713207__id__species_Eukaryota_Euglenozoa_Kinetoplastida_Trypanosomatidae_Trypanosoma_cruzi_ASM20906v1_species_GROUP2
id__8140405__id__species_Eukaryota_Heterolobosea_Schizopyrenida_Vahlkampfiidae_Naegleria_gruberi1_species_GROUP2
id__8140459__id__species_Eukaryota_Heterolobosea_Schizopyrenida_Vahlkampfiidae_Naegleria_gruberi1_species_GROUP2
id__9238749__id__species_Eukaryota_Parabasalia_Trichomonadida_Trichomonadidae_Trichomonas_foetus_ASM183968v1_species_GROUP2
id__9238965__id__species_Eukaryota_Parabasalia_Trichomonadida_Trichomonadidae_Trichomonas_foetus_ASM183968v1_species_GROUP2
id__9242005__id__species_Eukaryota_Parabasalia_Trichomonadida_Trichomonadidae_Trichomonas_foetus_ASM183968v1_species_GROUP2
id__9242049__id__species_Eukaryota_Parabasalia_Trichomonadida_Trichomonadidae_Trichomonas_foetus_ASM183968v1_species_GROUP2
id__9261993__id__species_Eukaryota_Parabasalia_Trichomonadida_Trichomonadidae_Trichomonas_vaginalis_G3_ASM282v1_species_GROUP2
id__9290282__id__species_Eukaryota_Parabasalia_Trichomonadida_Trichomonadidae_Trichomonas_vaginalis_G3_ASM282v1_species_GROUP2
id__9292824__id__species_Eukaryota_Parabasalia_Trichomonadida_Trichomonadidae_Trichomonas_vaginalis_G3_ASM282v1_species_GROUP2
id__9302184__id__species_Eukaryota_Parabasalia_Trichomonadida_Trichomonadidae_Trichomonas_vaginalis_G3_ASM282v1_species_GROUP2
id__9305490__id__species_Eukaryota_Parabasalia_Trichomonadida_Trichomonadidae_Trichomonas_vaginalis_G3_ASM282v1_species_GROUP2
id__9305938__id__species_Eukaryota_Parabasalia_Trichomonadida_Trichomonadidae_Trichomonas_vaginalis_G3_ASM282v1_species_GROUP2
id__9309562__id__species_Eukaryota_Parabasalia_Trichomonadida_Trichomonadidae_Trichomonas_vaginalis_G3_ASM282v1_species_GROUP2

## Sheet: SodFM2.2
119_PDB__1my6
id__1806367__id__species_Bacteria_BacteroidetesChlorobi_group_Chlorobi_Chlorobia_Chlorobiales_Chlorobiaceae_Chlorobaculum_parvum_NCIB_8327_species_GROUP2
id__1808218__id__species_Bacteria_BacteroidetesChlorobi_group_Chlorobi_Chlorobia_Chlorobiales_Chlorobiaceae_ChlorobiumPelodictyon_group_Chlorobium_chlorochromatii_CaD3_species_GROUP2
id__1810472__id__species_Bacteria_BacteroidetesChlorobi_group_Chlorobi_Chlorobia_Chlorobiales_Chlorobiaceae_ChlorobiumPelodictyon_group_Pelodictyon_luteolum_DSM_273_species_GROUP2
id__1813631__id__species_Bacteria_BacteroidetesChlorobi_group_Chlorobi_Chlorobia_Chlorobiales_Chlorobiaceae_Chloroherpeton_thalassium_ATCC_35110_species_GROUP2
id__1815350__id__species_Bacteria_BacteroidetesChlorobi_group_Chlorobi_Chlorobia_Chlorobiales_Chlorobiaceae_Prosthecochloris_aestuarii_DSM_271_species_GROUP2
id__2179533__id__species_Bacteria_Cyanobacteria_Chroococcales_Acaryochloris_marina_MBIC11017_species_GROUP2
id__2187967__id__species_Bacteria_Cyanobacteria_Chroococcales_Chamaesiphon_minutus_PCC_6605_species_GROUP2
id__2196982__id__species_Bacteria_Cyanobacteria_Chroococcales_Cyanobacterium_stanieri_PCC_7202_species_GROUP2
id__2201694__id__species_Bacteria_Cyanobacteria_Chroococcales_Cyanothece_sp_PCC_7425_species_GROUP2
id__2207590__id__species_Bacteria_Cyanobacteria_Chroococcales_Dactylococcopsis_salina_PCC_8305_species_GROUP2
id__2215361__id__species_Bacteria_Cyanobacteria_Chroococcales_Halothece_cluster_Halothece_sp_PCC_7418_species_GROUP2
id__2221514__id__species_Bacteria_Cyanobacteria_Chroococcales_Synechococcus_elongatus_PCC6301_species_GROUP2
id__2227162__id__species_Bacteria_Cyanobacteria_Chroococcales_Synechocystis_sp_PCC_6803_species_GROUP2
id__2230883__id__species_Bacteria_Cyanobacteria_Chroococcales_Thermosynechococcus_elongatus_BP_1_species_GROUP2
id__2240897__id__species_Bacteria_Cyanobacteria_Nostocales_Microchaetaceae_Fremyella_diplosiphon_UTEX_481_species_GROUP2
id__2248468__id__species_Bacteria_Cyanobacteria_Nostocales_Microchaetaceae_Microchaete_diplosiphon_species_GROUP2
id__2251957__id__species_Bacteria_Cyanobacteria_Nostocales_Nostocaceae_Anabaena_circinalis_AWQC131C_species_GROUP2
id__2255299__id__species_Bacteria_Cyanobacteria_Nostocales_Nostocaceae_Anabaena_cylindrica_PCC_7122_species_GROUP2
id__2264910__id__species_Bacteria_Cyanobacteria_Nostocales_Nostocaceae_Aphanizomenon_flos_aquae_NIES_81_species_GROUP2
id__2269033__id__species_Bacteria_Cyanobacteria_Nostocales_Nostocaceae_Cylindrospermum_stagnale_PCC_7417_species_GROUP2
id__2273252__id__species_Bacteria_Cyanobacteria_Nostocales_Nostocaceae_Nodularia_spumigena_CCY9414_species_GROUP2
id__2281424__id__species_Bacteria_Cyanobacteria_Nostocales_Nostocaceae_Nostoc_linckia_NIES25_species_GROUP2
id__2288081__id__species_Bacteria_Cyanobacteria_Nostocales_Nostocaceae_Nostoc_punctiforme_PCC73102_species_GROUP2
id__2290158__id__species_Bacteria_Cyanobacteria_Nostocales_Nostocaceae_Raphidiopsis_brookii_D9_D9_7_species_GROUP2
id__2298922__id__species_Bacteria_Cyanobacteria_Nostocales_Rivulariaceae_Calothrix_parasitica_species_GROUP2
id__2304677__id__species_Bacteria_Cyanobacteria_Nostocales_Rivulariaceae_Rivularia_sp_PCC_7116_species_GROUP2
id__2314300__id__species_Bacteria_Cyanobacteria_Oscillatoriales_Crinalium_epipsammum_PCC_9333_species_GROUP2
id__2320317__id__species_Bacteria_Cyanobacteria_Oscillatoriales_Geitlerinema_sp_PCC_7407_species_GROUP2
id__2325034__id__species_Bacteria_Cyanobacteria_Oscillatoriales_Leptolyngbya_boryana_dg5_species_GROUP2
id__2330142__id__species_Bacteria_Cyanobacteria_Oscillatoriales_Lyngbya_aestuarii_BLJ_species_GROUP2
id__2338930__id__species_Bacteria_Cyanobacteria_Oscillatoriales_Microcoleus_chthonoplastes_PCC_7420_species_GROUP2
id__2342070__id__species_Bacteria_Cyanobacteria_Oscillatoriales_Microcoleus_vaginatus_FGP2_species_GROUP2
id__2349009__id__species_Bacteria_Cyanobacteria_Oscillatoriales_Oscillatoria_acuminata_PCC6304_species_GROUP2
id__2354614__id__species_Bacteria_Cyanobacteria_Oscillatoriales_Oscillatoria_nigroviridis_PCC_7112_species_GROUP2
id__2357547__id__species_Bacteria_Cyanobacteria_Oscillatoriales_Planktothrix_agardhii_NIVA_CYA_126_8_species_GROUP2
id__2362281__id__species_Bacteria_Cyanobacteria_Oscillatoriales_Pseudanabaena_biceps_PCC7429_species_GROUP2
id__2373388__id__species_Bacteria_Cyanobacteria_Oscillatoriophycideae_Oscillatoriales_Spirulina_major_PCC_6313_species_GROUP2
id__2375094__id__species_Bacteria_Cyanobacteria_Pleurocapsales_Pleurocapsa_sp_PCC_7327_species_GROUP2
id__2381652__id__species_Bacteria_Cyanobacteria_Pleurocapsales_Stanieria_cyanosphaera_PCC_7437_species_GROUP2
id__2388081__id__species_Bacteria_Cyanobacteria_Pleurocapsales_Xenococcus_sp_PCC_7305_species_GROUP2
id__2390362__id__species_Bacteria_Cyanobacteria_Prochlorales_Prochlorotrichaceae_Prochlorothrix_hollandica_PCC_9006_species_GROUP2
id__2395401__id__species_Bacteria_Cyanobacteria_Stigonematales_Chlorogloeopsis_fritschii_PCC_6912_species_GROUP2
id__2401527__id__species_Bacteria_Cyanobacteria_Stigonematales_Fischerella_muscicola_PCC7414_species_GROUP2
id__2407210__id__species_Bacteria_Cyanobacteria_Stigonematales_Mastigocladopsis_repens_MORA_PCC_10914_species_GROUP2
id__4691299__id__species_Bacteria_Proteobacteria_Alphaproteobacteria_Rhodospirillales_Rhodospirillaceae_Magnetospirillum_magneticum_AMB_1_species_GROUP2
id__7645813__id__species_Eukaryota_Cryptophyta_Pyrenomonadales_Geminigeraceae_Guillardia_Guillardia_theta_CCMP2712_Guith1_species_GROUP2
id__9507780__id__species_Eukaryota_Stramenopiles_Bacillariophyta_Coscinodiscophyceae_Thalassiosira_oceanica_ThaOc_1_species_GROUP2
id__9522264__id__species_Eukaryota_Stramenopiles_Bacillariophyta_Coscinodiscophyceae_Thalassiosira_pseudonana_CCMP1335_ASM14940v2_species_GROUP2

## Sheet: SodFM2.3
id__9630866__id__species_Eukaryota_Viridiplantae_Chlorophyta_Chlorophyceae_Chlamydomonas_reinhardtii_v3_species_GROUP2
id__9673540__id__species_Eukaryota_Viridiplantae_Chlorophyta_Chlorophyceae_Tetrabaena_socialis_TetSoc1_species_GROUP2
id__9675573__id__species_Eukaryota_Viridiplantae_Chlorophyta_Chlorophyceae_Volvox_carteri_nagariensis_v1_species_GROUP2
id__9675574__id__species_Eukaryota_Viridiplantae_Chlorophyta_Chlorophyceae_Volvox_carteri_nagariensis_v1_species_GROUP2
id__9675575__id__species_Eukaryota_Viridiplantae_Chlorophyta_Chlorophyceae_Volvox_carteri_nagariensis_v1_species_GROUP2
id__9712813__id__species_Eukaryota_Viridiplantae_Chlorophyta_Trebouxiophyceae_Auxenochlorella_protothecoides_ASM73321v1_species_GROUP2
id__9722489__id__species_Eukaryota_Viridiplantae_Chlorophyta_Trebouxiophyceae_Chlorella_variabilis_v1_species_GROUP2
id__9723536__id__species_Eukaryota_Viridiplantae_Chlorophyta_Trebouxiophyceae_Chlorella_variabilis_v1_species_GROUP2
id__9728971__id__species_Eukaryota_Viridiplantae_Chlorophyta_Trebouxiophyceae_Coccomyxa_subellipsoidea_C169_species_GROUP2
id__9739866__id__species_Eukaryota_Viridiplantae_Chlorophyta_Trebouxiophyceae_Micractinium_conductrix_ASM224581v2_species_GROUP2
id__9744163__id__species_Eukaryota_Viridiplantae_Chlorophyta_Trebouxiophyceae_Micractinium_conductrix_ASM224581v2_species_GROUP2
id__9745202__id__species_Eukaryota_Viridiplantae_Streptophyta_Arabidopsis_thaliana_TAIR10_1_species_GROUP2
id__9750380__id__species_Eukaryota_Viridiplantae_Streptophyta_Arabidopsis_thaliana_TAIR10_1_species_GROUP2
id__9763032__id__species_Eukaryota_Viridiplantae_Streptophyta_Arabidopsis_thaliana_TAIR10_1_species_GROUP2
id__9763033__id__species_Eukaryota_Viridiplantae_Streptophyta_Arabidopsis_thaliana_TAIR10_1_species_GROUP2
id__9763034__id__species_Eukaryota_Viridiplantae_Streptophyta_Arabidopsis_thaliana_TAIR10_1_species_GROUP2
id__9777623__id__species_Eukaryota_Viridiplantae_Streptophyta_Arabidopsis_thaliana_TAIR10_1_species_GROUP2
id__9780356__id__species_Eukaryota_Viridiplantae_Streptophyta_Arabidopsis_thaliana_TAIR10_1_species_GROUP2
id__9781992__id__species_Eukaryota_Viridiplantae_Streptophyta_Arabidopsis_thaliana_TAIR10_1_species_GROUP2
id__9789267__id__species_Eukaryota_Viridiplantae_Streptophyta_Arabidopsis_thaliana_TAIR10_1_species_GROUP2
id__9789268__id__species_Eukaryota_Viridiplantae_Streptophyta_Arabidopsis_thaliana_TAIR10_1_species_GROUP2
id__9808270__id__species_Eukaryota_Viridiplantae_Streptophyta_Chara_braunii_Cbr_1_species_GROUP2
id__9865374__id__species_Eukaryota_Viridiplantae_Streptophyta_Marchantia_polymorpha_liverwort_species_GROUP2
id__9882268__id__species_Eukaryota_Viridiplantae_Streptophyta_Oryza_sativa_Japonica_Build4_species_GROUP2
id__9882409__id__species_Eukaryota_Viridiplantae_Streptophyta_Oryza_sativa_Japonica_Build4_species_GROUP2
id__9921137__id__species_Eukaryota_Viridiplantae_Streptophyta_Physcomitrella_patens_PhypaV3_species_GROUP2
id__9940475__id__species_Eukaryota_Viridiplantae_Streptophyta_Physcomitrella_patens_PhypaV3_species_GROUP2
id__9945684__id__species_Eukaryota_Viridiplantae_Streptophyta_Zea_mays_B73_RefGen_v4_species_GROUP2
id__9962913__id__species_Eukaryota_Viridiplantae_Streptophyta_Zea_mays_B73_RefGen_v4_species_GROUP2

## Sheet: SodFM2.4
id__2556772__id__species_Bacteria_FibrobacteresAcidobacteria_group_Acidobacteria_Blastocatellia_Chloracidobacterium_thermophilum_B_species_GROUP2
id__5915338__id__species_Bacteria_Spirochaetes_Spirochaetia_Spirochaetales_Brachyspiraceae_Brachyspira_murdochii_DSM_12563_species_GROUP2
id__6878925__id__species_HotSpring_Bacteria_Acidobacteria_Blastocatellia_Chloracidobacterium_spCP2_5A_species_GROUP2
id__4231152__id__species_Bacteria_Proteobacteria_Alphaproteobacteria_Rhizobiales_Aurantimonadaceae_Aurantimonas_ureilytica_DSM_18598_species_GROUP2
id__4234464__id__species_Bacteria_Proteobacteria_Alphaproteobacteria_Rhizobiales_Aurantimonadaceae_Fulvimarina_pelagi_HTCC2506_species_GROUP2
id__4238234__id__species_Bacteria_Proteobacteria_Alphaproteobacteria_Rhizobiales_Aurantimonadaceae_Martelella_mediterranea_DSM_17316_species_GROUP2
id__4241616__id__species_Bacteria_Proteobacteria_Alphaproteobacteria_Rhizobiales_Bartonellaceae_Bartonella_clarridgeiae_73_species_GROUP2
id__4244120__id__species_Bacteria_Proteobacteria_Alphaproteobacteria_Rhizobiales_Beijerinckiaceae_Beijerinckia_indica_subsp_indica_ATCC_9039_species_GROUP2
id__4246975__id__species_Bacteria_Proteobacteria_Alphaproteobacteria_Rhizobiales_Beijerinckiaceae_Chelatococcus_daeguensis_species_GROUP2
id__4251812__id__species_Bacteria_Proteobacteria_Alphaproteobacteria_Rhizobiales_Beijerinckiaceae_Methylocapsa_acidiphila_B2_species_GROUP2
id__4255151__id__species_Bacteria_Proteobacteria_Alphaproteobacteria_Rhizobiales_Beijerinckiaceae_Methylocella_silvestris_BL2_species_GROUP2
id__4259304__id__species_Bacteria_Proteobacteria_Alphaproteobacteria_Rhizobiales_Beijerinckiaceae_Methyloferula_stellata_AR4_species_GROUP2
id__4264402__id__species_Bacteria_Proteobacteria_Alphaproteobacteria_Rhizobiales_Bradyrhizobiaceae_Afipia_felis_ATCC53690_species_GROUP2
id__4269009__id__species_Bacteria_Proteobacteria_Alphaproteobacteria_Rhizobiales_Bradyrhizobiaceae_Bosea_thiooxidans_species_GROUP2
id__4273494__id__species_Bacteria_Proteobacteria_Alphaproteobacteria_Rhizobiales_Bradyrhizobiaceae_Nitrobacter_hamburgensis_X14_species_GROUP2
id__4275494__id__species_Bacteria_Proteobacteria_Alphaproteobacteria_Rhizobiales_Bradyrhizobiaceae_Oligotropha_carboxidovorans_OM5_species_GROUP2
id__4279944__id__species_Bacteria_Proteobacteria_Alphaproteobacteria_Rhizobiales_Bradyrhizobiaceae_Rhodopseudomonas_palustris_CGA009_species_GROUP2
id__4285277__id__species_Bacteria_Proteobacteria_Alphaproteobacteria_Rhizobiales_Bradyrhizobiaceae_Salinarimonas_rosea_DSM_21201_species_GROUP2
id__4288278__id__species_Bacteria_Proteobacteria_Alphaproteobacteria_Rhizobiales_Brucellaceae_Brucella_abortus_2308_species_GROUP2
id__4294415__id__species_Bacteria_Proteobacteria_Alphaproteobacteria_Rhizobiales_Brucellaceae_Ochrobactrum_anthropi_ATCC_49188_species_GROUP2
id__4295500__id__species_Bacteria_Proteobacteria_Alphaproteobacteria_Rhizobiales_Brucellaceae_Ochrobactrum_anthropi_ATCC_49188_species_GROUP2
id__4296822__id__species_Bacteria_Proteobacteria_Alphaproteobacteria_Rhizobiales_Brucellaceae_Pseudochrobactrum_sp_AO18b_species_GROUP2
id__4301574__id__species_Bacteria_Proteobacteria_Alphaproteobacteria_Rhizobiales_Hyphomicrobiaceae_Cucumibacter_marinus_DSM_18995_species_GROUP2
id__4306016__id__species_Bacteria_Proteobacteria_Alphaproteobacteria_Rhizobiales_Hyphomicrobiaceae_Hyphomicrobium_nitrativorans_NL23_species_GROUP2
id__4306321__id__species_Bacteria_Proteobacteria_Alphaproteobacteria_Rhizobiales_Hyphomicrobiaceae_Maritalea_myrionectae_DSM_19524_species_GROUP2
id__4310024__id__species_Bacteria_Proteobacteria_Alphaproteobacteria_Rhizobiales_Hyphomicrobiaceae_Pelagibacterium_halotolerans_B2_species_GROUP2
id__4314403__id__species_Bacteria_Proteobacteria_Alphaproteobacteria_Rhizobiales_Hyphomicrobiaceae_Prosthecomicrobium_hirschii_species_GROUP2
id__4320817__id__species_Bacteria_Proteobacteria_Alphaproteobacteria_Rhizobiales_Hyphomicrobiaceae_Rhodomicrobium_vannielii_ATCC_17100_species_GROUP2
id__4323650__id__species_Bacteria_Proteobacteria_Alphaproteobacteria_Rhizobiales_Methylobacteriaceae_Meganema_perideroedes_DSM_15528_species_GROUP2
id__4327885__id__species_Bacteria_Proteobacteria_Alphaproteobacteria_Rhizobiales_Methylobacteriaceae_Methylobacterium_extorquens_AM1_species_GROUP2
id__4333469__id__species_Bacteria_Proteobacteria_Alphaproteobacteria_Rhizobiales_Methylobacteriaceae_Microvirga_massiliensis_species_GROUP2
id__4341965__id__species_Bacteria_Proteobacteria_Alphaproteobacteria_Rhizobiales_Methylocystaceae_Methylocystis_rosea_SV97_species_GROUP2
id__4345923__id__species_Bacteria_Proteobacteria_Alphaproteobacteria_Rhizobiales_Methylocystaceae_Methylopila_sp_M107_species_GROUP2
id__4348569__id__species_Bacteria_Proteobacteria_Alphaproteobacteria_Rhizobiales_Methylocystaceae_Methylosinus_trichosporium_OB3b_species_GROUP2
id__4351866__id__species_Bacteria_Proteobacteria_Alphaproteobacteria_Rhizobiales_Methylocystaceae_Pleomorphomonas_oryzae_DSM_16300_species_GROUP2
id__4360270__id__species_Bacteria_Proteobacteria_Alphaproteobacteria_Rhizobiales_Phyllobacteriaceae_Aminobacter_aminovorans_species_GROUP2
id__4363340__id__species_Bacteria_Proteobacteria_Alphaproteobacteria_Rhizobiales_Phyllobacteriaceae_Aquamicrobium_defluvii_W13Z1_species_GROUP2
id__4368520__id__species_Bacteria_Proteobacteria_Alphaproteobacteria_Rhizobiales_Phyllobacteriaceae_Chelativorans_sp_BNC1_species_GROUP2
id__4372587__id__species_Bacteria_Proteobacteria_Alphaproteobacteria_Rhizobiales_Phyllobacteriaceae_Hoeflea_phototrophica_DFL_43_species_GROUP2
id__4380636__id__species_Bacteria_Proteobacteria_Alphaproteobacteria_Rhizobiales_Phyllobacteriaceae_Mesorhizobium_australicum_WSM2073_species_GROUP2
id__4382163__id__species_Bacteria_Proteobacteria_Alphaproteobacteria_Rhizobiales_Phyllobacteriaceae_Nitratireductor_aquibiodomus_JCM_21793_species_GROUP2
id__4393315__id__species_Bacteria_Proteobacteria_Alphaproteobacteria_Rhizobiales_Phyllobacteriaceae_Phyllobacterium_myrsinacearum_DSM5892_species_GROUP2
id__4395765__id__species_Bacteria_Proteobacteria_Alphaproteobacteria_Rhizobiales_Phyllobacteriaceae_Pseudaminobacter_salicylatoxidans_KCT001_species_GROUP2
id__4398461__id__species_Bacteria_Proteobacteria_Alphaproteobacteria_Rhizobiales_Rhizobiaceae_Candidatus_Liberibacter_americanus_Sao_Paulo_species_GROUP2
id__4400734__id__species_Bacteria_Proteobacteria_Alphaproteobacteria_Rhizobiales_Rhizobiaceae_Kaistia_adipata_DSM_17808_species_GROUP2
id__4404074__id__species_Bacteria_Proteobacteria_Alphaproteobacteria_Rhizobiales_Rhizobiaceae_SinorhizobiumEnsifer_group_Ensifer_adhaerens_CasidaA_species_GROUP2
id__4411638__id__species_Bacteria_Proteobacteria_Alphaproteobacteria_Rhizobiales_Rhodobiaceae_Afifella_pfennigii_DSM_17143_species_GROUP2
id__4414234__id__species_Bacteria_Proteobacteria_Alphaproteobacteria_Rhizobiales_Rhodobiaceae_Lutibaculum_baratangense_AMV1_species_GROUP2
id__4418298__id__species_Bacteria_Proteobacteria_Alphaproteobacteria_Rhizobiales_unclassified_Rhizobiales_Amorphus_coralli_DSM_19760_species_GROUP2
id__4423530__id__species_Bacteria_Proteobacteria_Alphaproteobacteria_Rhizobiales_unclassified_Rhizobiales_Bauldia_litoralis_species_GROUP2
id__4428451__id__species_Bacteria_Proteobacteria_Alphaproteobacteria_Rhizobiales_unclassified_Rhizobiales_Vasilyevaea_enhydra_ATCC_23634_species_GROUP2
id__4432267__id__species_Bacteria_Proteobacteria_Alphaproteobacteria_Rhizobiales_Xanthobacteraceae_Ancylobacter_rudongensis_species_GROUP2
id__4435907__id__species_Bacteria_Proteobacteria_Alphaproteobacteria_Rhizobiales_Xanthobacteraceae_Azorhizobium_caulinodans_ORS_571_species_GROUP2
id__4439238__id__species_Bacteria_Proteobacteria_Alphaproteobacteria_Rhizobiales_Xanthobacteraceae_Starkeya_novella_DSM_506_species_GROUP2
id__4446020__id__species_Bacteria_Proteobacteria_Alphaproteobacteria_Rhizobiales_Xanthobacteraceae_Xanthobacter_autotrophicus_Py2_species_GROUP2
id__4471070__id__species_Bacteria_Proteobacteria_Alphaproteobacteria_Rhodobacterales_Rhodobacteraceae_Actibacterium_mucosum_KCTC_23349_species_GROUP2
id__4473454__id__species_Bacteria_Proteobacteria_Alphaproteobacteria_Rhodobacterales_Rhodobacteraceae_Ahrensia_marina_species_GROUP2
id__4476662__id__species_Bacteria_Proteobacteria_Alphaproteobacteria_Rhodobacterales_Rhodobacteraceae_Catellibacterium_nectariphilum_DSM_15620_species_GROUP2
id__4480789__id__species_Bacteria_Proteobacteria_Alphaproteobacteria_Rhodobacterales_Rhodobacteraceae_Celeribacter_baekdonensis_species_GROUP2
id__4485902__id__species_Bacteria_Proteobacteria_Alphaproteobacteria_Rhodobacterales_Rhodobacteraceae_Citreicella_sp_SE45_species_GROUP2
id__4488699__id__species_Bacteria_Proteobacteria_Alphaproteobacteria_Rhodobacterales_Rhodobacteraceae_Citreicella_sp_SE45_species_GROUP2
id__4490347__id__species_Bacteria_Proteobacteria_Alphaproteobacteria_Rhodobacterales_Rhodobacteraceae_Donghicola_xiamenensis_DSM_18339_species_GROUP2
id__4492027__id__species_Bacteria_Proteobacteria_Alphaproteobacteria_Rhodobacterales_Rhodobacteraceae_Donghicola_xiamenensis_DSM_18339_species_GROUP2
id__4492713__id__species_Bacteria_Proteobacteria_Alphaproteobacteria_Rhodobacterales_Rhodobacteraceae_Donghicola_xiamenensis_DSM_18339_species_GROUP2
id__4495618__id__species_Bacteria_Proteobacteria_Alphaproteobacteria_Rhodobacterales_Rhodobacteraceae_Jannaschia_aquimarina_species_GROUP2
id__4498634__id__species_Bacteria_Proteobacteria_Alphaproteobacteria_Rhodobacterales_Rhodobacteraceae_Ketogulonigenium_vulgare_WSH001_species_GROUP2
id__4502458__id__species_Bacteria_Proteobacteria_Alphaproteobacteria_Rhodobacterales_Rhodobacteraceae_Labrenzia_alexandrii_DFL_11_species_GROUP2
id__4507361__id__species_Bacteria_Proteobacteria_Alphaproteobacteria_Rhodobacterales_Rhodobacteraceae_Loktanella_vestfoldensis_SMR4r_species_GROUP2
id__4509711__id__species_Bacteria_Proteobacteria_Alphaproteobacteria_Rhodobacterales_Rhodobacteraceae_Maribius_salinus_species_GROUP2
id__4513356__id__species_Bacteria_Proteobacteria_Alphaproteobacteria_Rhodobacterales_Rhodobacteraceae_Maritimibacter_alkaliphilus_HTCC2654_species_GROUP2
id__4517885__id__species_Bacteria_Proteobacteria_Alphaproteobacteria_Rhodobacterales_Rhodobacteraceae_Nereida_ignava_CECT5292_species_GROUP2
id__4522599__id__species_Bacteria_Proteobacteria_Alphaproteobacteria_Rhodobacterales_Rhodobacteraceae_Nesiotobacter_exalbescens_DSM_16456_species_GROUP2
id__4525858__id__species_Bacteria_Proteobacteria_Alphaproteobacteria_Rhodobacterales_Rhodobacteraceae_Oceanibulbus_indolifex_HEL_45_species_GROUP2
id__4527647__id__species_Bacteria_Proteobacteria_Alphaproteobacteria_Rhodobacterales_Rhodobacteraceae_Oceanicola_granulosus_HTCC2516_species_GROUP2
id__4531893__id__species_Bacteria_Proteobacteria_Alphaproteobacteria_Rhodobacterales_Rhodobacteraceae_Oceaniovalibus_guishaninsula_JLT2003_species_GROUP2
id__4534402__id__species_Bacteria_Proteobacteria_Alphaproteobacteria_Rhodobacterales_Rhodobacteraceae_Pannonibacter_phragmitetus_ASM148406_species_GROUP2
id__4539237__id__species_Bacteria_Proteobacteria_Alphaproteobacteria_Rhodobacterales_Rhodobacteraceae_Pelagibaca_bermudensis_HTCC2601_species_GROUP2
id__4540953__id__species_Bacteria_Proteobacteria_Alphaproteobacteria_Rhodobacterales_Rhodobacteraceae_Pelagibaca_bermudensis_HTCC2601_species_GROUP2
id__4545014__id__species_Bacteria_Proteobacteria_Alphaproteobacteria_Rhodobacterales_Rhodobacteraceae_Phaeobacter_gallaeciensis_DSM26640_species_GROUP2
id__4549374__id__species_Bacteria_Proteobacteria_Alphaproteobacteria_Rhodobacterales_Rhodobacteraceae_Planktomarina_temperata_RCA23_DSM_22400_RCA23_species_GROUP2
id__4552760__id__species_Bacteria_Proteobacteria_Alphaproteobacteria_Rhodobacterales_Rhodobacteraceae_Pseudorhodobacter_ferrugineus_DSM_5888_species_GROUP2
id__4554725__id__species_Bacteria_Proteobacteria_Alphaproteobacteria_Rhodobacterales_Rhodobacteraceae_Pseudovibrio_denitrificans_species_GROUP2
id__4561592__id__species_Bacteria_Proteobacteria_Alphaproteobacteria_Rhodobacterales_Rhodobacteraceae_Rhodobacter_capsulatus_SB1003_species_GROUP2
id__4564909__id__species_Bacteria_Proteobacteria_Alphaproteobacteria_Rhodobacterales_Rhodobacteraceae_Rhodovulum_sulfidophilum_DSM1374_species_GROUP2
id__4566996__id__species_Bacteria_Proteobacteria_Alphaproteobacteria_Rhodobacterales_Rhodobacteraceae_Roseivivax_marinus_species_GROUP2
id__4568906__id__species_Bacteria_Proteobacteria_Alphaproteobacteria_Rhodobacterales_Rhodobacteraceae_Roseivivax_marinus_species_GROUP2
id__4573191__id__species_Bacteria_Proteobacteria_Alphaproteobacteria_Rhodobacterales_Rhodobacteraceae_Roseobacter_litoralis_Och_149_species_GROUP2
id__4576450__id__species_Bacteria_Proteobacteria_Alphaproteobacteria_Rhodobacterales_Rhodobacteraceae_Roseovarius_indicus_species_GROUP2
id__4578881__id__species_Bacteria_Proteobacteria_Alphaproteobacteria_Rhodobacterales_Rhodobacteraceae_Roseovarius_indicus_species_GROUP2
id__4580993__id__species_Bacteria_Proteobacteria_Alphaproteobacteria_Rhodobacterales_Rhodobacteraceae_Rubellimicrobium_thermophilum_DSM_16684_species_GROUP2
id__4584335__id__species_Bacteria_Proteobacteria_Alphaproteobacteria_Rhodobacterales_Rhodobacteraceae_Sagittula_stellata_E_37_species_GROUP2
id__4590377__id__species_Bacteria_Proteobacteria_Alphaproteobacteria_Rhodobacterales_Rhodobacteraceae_Salipiger_mucosus_DSM_16094_species_GROUP2
id__4591229__id__species_Bacteria_Proteobacteria_Alphaproteobacteria_Rhodobacterales_Rhodobacteraceae_Salipiger_mucosus_DSM_16094_species_GROUP2
id__4594697__id__species_Bacteria_Proteobacteria_Alphaproteobacteria_Rhodobacterales_Rhodobacteraceae_Sedimentitalea_nanhaiensis_DSM24252_species_GROUP2
id__4599129__id__species_Bacteria_Proteobacteria_Alphaproteobacteria_Rhodobacterales_Rhodobacteraceae_Sediminimonas_qiaohouensis_DSM_21189_species_GROUP2
id__4602855__id__species_Bacteria_Proteobacteria_Alphaproteobacteria_Rhodobacterales_Rhodobacteraceae_Silicibacter_pomeroyi_DSS_3_species_GROUP2
id__4607750__id__species_Bacteria_Proteobacteria_Alphaproteobacteria_Rhodobacterales_Rhodobacteraceae_Stappia_stellulata_DSM_5886_species_GROUP2
id__4611424__id__species_Bacteria_Proteobacteria_Alphaproteobacteria_Rhodobacterales_Rhodobacteraceae_Sulfitobacter_pontiacus_DSM10014_species_GROUP2
id__4613992__id__species_Bacteria_Proteobacteria_Alphaproteobacteria_Rhodobacterales_Rhodobacteraceae_Thalassobacter_arenae_DSM_19593_species_GROUP2
id__4618679__id__species_Bacteria_Proteobacteria_Alphaproteobacteria_Rhodobacterales_Rhodobacteraceae_Wenxinia_marina_DSM_24838_species_GROUP2
id__4621239__id__species_Bacteria_Proteobacteria_Alphaproteobacteria_Rhodospirillales_Acetobacteraceae_Acetobacter_pasteurianus_IFO328301_species_GROUP2
id__4624108__id__species_Bacteria_Proteobacteria_Alphaproteobacteria_Rhodospirillales_Acetobacteraceae_Acidiphilium_multivorum_AIU301_species_GROUP2
id__4627651__id__species_Bacteria_Proteobacteria_Alphaproteobacteria_Rhodospirillales_Acetobacteraceae_Acidocella_facilis_ATCC_35904_species_GROUP2
id__4630774__id__species_Bacteria_Proteobacteria_Alphaproteobacteria_Rhodospirillales_Acetobacteraceae_Asaia_platycodi_JCM_25414_species_GROUP2
id__4632482__id__species_Bacteria_Proteobacteria_Alphaproteobacteria_Rhodospirillales_Acetobacteraceae_Belnapia_moabensis_DSM_16746_species_GROUP2
id__4639497__id__species_Bacteria_Proteobacteria_Alphaproteobacteria_Rhodospirillales_Acetobacteraceae_Gluconacetobacter_diazotrophicus_PAl_5_species_GROUP2
id__4641887__id__species_Bacteria_Proteobacteria_Alphaproteobacteria_Rhodospirillales_Acetobacteraceae_Gluconacetobacter_xylinus_E25_species_GROUP2
id__4645414__id__species_Bacteria_Proteobacteria_Alphaproteobacteria_Rhodospirillales_Acetobacteraceae_Gluconobacter_oxydans_H24_species_GROUP2
id__4648650__id__species_Bacteria_Proteobacteria_Alphaproteobacteria_Rhodospirillales_Acetobacteraceae_Granulibacter_bethesdensis_CGDNIH1_species_GROUP2
id__4651173__id__species_Bacteria_Proteobacteria_Alphaproteobacteria_Rhodospirillales_Acetobacteraceae_Kozakia_baliensis_DSM14400_species_GROUP2
id__4653937__id__species_Bacteria_Proteobacteria_Alphaproteobacteria_Rhodospirillales_Acetobacteraceae_Roseomonas_mucosa_ATCC_BAA_692_species_GROUP2
id__4658914__id__species_Bacteria_Proteobacteria_Alphaproteobacteria_Rhodospirillales_Acetobacteraceae_Rubritepida_flocculans_DSM_14296_species_GROUP2
id__4661425__id__species_Bacteria_Proteobacteria_Alphaproteobacteria_Rhodospirillales_Acetobacteraceae_Saccharibacter_floricola_DSM_15669_species_GROUP2
id__4666952__id__species_Bacteria_Proteobacteria_Alphaproteobacteria_Rhodospirillales_Rhodospirillaceae_Azospirillum_amazonense_CBAmc_species_GROUP2
id__4675429__id__species_Bacteria_Proteobacteria_Alphaproteobacteria_Rhodospirillales_Rhodospirillaceae_Caenispirillum_salinarum_AK4_species_GROUP2
id__4679117__id__species_Bacteria_Proteobacteria_Alphaproteobacteria_Rhodospirillales_Rhodospirillaceae_Candidatus_Endolissoclinum_faulkneri_L5_species_GROUP2
id__4684237__id__species_Bacteria_Proteobacteria_Alphaproteobacteria_Rhodospirillales_Rhodospirillaceae_Inquilinus_limosus_DSM_16000_species_GROUP2
id__4696549__id__species_Bacteria_Proteobacteria_Alphaproteobacteria_Rhodospirillales_Rhodospirillaceae_Nisaea_denitrificans_DSM_18348_species_GROUP2
id__4698438__id__species_Bacteria_Proteobacteria_Alphaproteobacteria_Rhodospirillales_Rhodospirillaceae_Novispirillum_itersonii_ATCC_12639_species_GROUP2
id__4707003__id__species_Bacteria_Proteobacteria_Alphaproteobacteria_Rhodospirillales_Rhodospirillaceae_Rhodovibrio_salinarum_DSM_9154_species_GROUP2
id__4713066__id__species_Bacteria_Proteobacteria_Alphaproteobacteria_Rhodospirillales_Rhodospirillaceae_Skermanella_stibiiresistens_SB22_species_GROUP2
id__4718559__id__species_Bacteria_Proteobacteria_Alphaproteobacteria_Rhodospirillales_Rhodospirillaceae_Thalassobaculum_salexigens_DSM_19539_species_GROUP2
id__4721095__id__species_Bacteria_Proteobacteria_Alphaproteobacteria_Rhodospirillales_Rhodospirillaceae_Thalassospira_profundimaris_WP0211_species_GROUP2
id__4726197__id__species_Bacteria_Proteobacteria_Alphaproteobacteria_Rhodospirillales_Rhodospirillaceae_Tistrella_mobilis_KA081020_065_species_GROUP2
id__4728720__id__species_Bacteria_Proteobacteria_Alphaproteobacteria_Rhodospirillales_Rhodospirillaceae_Tistrella_mobilis_KA081020_065_species_GROUP2
id__6964782__id__species_ManganeseOxidation_Bacteria_Proteobacteria_Alphaproteobacteria_Rhizobiales_Aurantimonadaceae_Aurantimonas_manganoxydans_SI85_9A1_species_GROUP2
id__7108693__id__species_Phototroph_Bacteria_Proteobacteria_Alphaproteobacteria_Rhodobacterales_Rhodobacteraceae_Dinoroseobacter_shibae_DFL_12_species_GROUP2
id__7113575__id__species_Phototroph_Bacteria_Proteobacteria_Alphaproteobacteria_Rhodospirillales_Rhodospirillaceae_Rhodospirillum_rubrum_S1_ATCC_11170_species_GROUP2
id__7223843__id__species_PlantSymbiont_Bacteria_Proteobacteria_Alphaproteobacteria_Rhizobiales_Bradyrhizobiaceae_Bradyrhizobium_japonicum_USDA6_species_GROUP2
id__7231432__id__species_PlantSymbiont_Bacteria_Proteobacteria_Alphaproteobacteria_Rhizobiales_Rhizobiaceae_Neorhizobium_galegae_bv_orientalis_HAMBI_540_species_GROUP2
id__7236875__id__species_PlantSymbiont_Bacteria_Proteobacteria_Alphaproteobacteria_Rhizobiales_Rhizobiaceae_Rhizobium_leguminosarum_bvtrifolii_WSM1689_species_GROUP2
id__7243919__id__species_PlantSymbiont_Bacteria_Proteobacteria_Alphaproteobacteria_Rhizobiales_Rhizobiaceae_SinorhizobiumEnsifer_group_Ensifer_meliloti_1021_species_GROUP2
id__7252717__id__species_Psychrophile_Bacteria_Proteobacteria_Alphaproteobacteria_Rhodobacterales_Rhodobacteraceae_Octadecabacter_arcticus_238_species_GROUP2

## Sheet: SodFM2.5
104_PDB__2cw2
106_PDB__2awp
113_PDB__2bpi
139_PDB__4yet
144_PDB__2a03
159_PDB__3esf
173_PDB__2gpc
178_PDB__3esf
188_PDB__2gpc
229_PDB__2cw3
82_PDB__2goj
id__10057220__id__species_MarineIntracellularParasite_Eukaryota_Alveolata_Perkinsozoa_Perkinsidae_Perkinsus_marinus_ATCC50983_species_GROUP2
id__10057221__id__species_MarineIntracellularParasite_Eukaryota_Alveolata_Perkinsozoa_Perkinsidae_Perkinsus_marinus_ATCC50983_species_GROUP2
id__10060066__id__species_MarineIntracellularParasite_Eukaryota_Alveolata_Perkinsozoa_Perkinsidae_Perkinsus_marinus_ATCC50983_species_GROUP2
id__10060067__id__species_MarineIntracellularParasite_Eukaryota_Alveolata_Perkinsozoa_Perkinsidae_Perkinsus_marinus_ATCC50983_species_GROUP2
id__10063771__id__species_MarineIntracellularParasite_Eukaryota_Alveolata_Perkinsozoa_Perkinsidae_Perkinsus_marinus_ATCC50983_species_GROUP2
id__10066744__id__species_MarineIntracellularParasite_Eukaryota_Alveolata_Perkinsozoa_Perkinsidae_Perkinsus_marinus_ATCC50983_species_GROUP2
id__10066745__id__species_MarineIntracellularParasite_Eukaryota_Alveolata_Perkinsozoa_Perkinsidae_Perkinsus_marinus_ATCC50983_species_GROUP2
id__10069250__id__species_MarineIntracellularParasite_Eukaryota_Alveolata_Perkinsozoa_Perkinsidae_Perkinsus_marinus_ATCC50983_species_GROUP2
id__10079101__id__species_MarineIntracellularParasite_Eukaryota_Alveolata_Perkinsozoa_Perkinsidae_Perkinsus_marinus_ATCC50983_species_GROUP2
id__10079102__id__species_MarineIntracellularParasite_Eukaryota_Alveolata_Perkinsozoa_Perkinsidae_Perkinsus_marinus_ATCC50983_species_GROUP2
id__10081833__id__species_NonPathogenicAmoeba_Eukaryota_Amoebozoa_Archamoebae_Entamoebidae_Entamoeba_dispar_JCVI_EDISG_1_species_GROUP2
id__10088340__id__species_ObligateIntracellularParasite_Eukaryota_Alveolata_Apicomplexa_Conoidasida_Coccidia_Cryptosporidiidae_Cryptosporidium_parvum_IowaII_species_GROUP2
id__10097833__id__species_Parasite_Eukaryota_Alveolata_Apicomplexa_Conoidasida_Coccidia_Sarcocystidae_Neospora_caninum_species_GROUP2
id__10097843__id__species_Parasite_Eukaryota_Alveolata_Apicomplexa_Conoidasida_Coccidia_Sarcocystidae_Neospora_caninum_species_GROUP2
id__10097845__id__species_Parasite_Eukaryota_Alveolata_Apicomplexa_Conoidasida_Coccidia_Sarcocystidae_Neospora_caninum_species_GROUP2
id__10100738__id__species_Parasite_Eukaryota_Amoebozoa_Archamoebae_Entamoebidae_Entamoeba_histolytica_HM1IMSSClone6_species_GROUP2
id__10108535__id__species_ParasiteInvertebratesEukaryota_Alveolata_Apicomplexa_Conoidasida_Gregarinasina_Gregarina_niphandrodes_species_GROUP2
id__10121526__id__species_PhotosyntheticAlga_Eukaryota_Alveolata_Chromerida_Vitrella_Vitrella_brassicaformis_species_GROUP2
id__10129547__id__species_PhotosyntheticAlga_Eukaryota_Alveolata_Chromerida_Vitrella_Vitrella_brassicaformis_species_GROUP2
id__10131699__id__species_PhotosyntheticAlga_Eukaryota_Alveolata_Chromerida_Vitrella_Vitrella_brassicaformis_species_GROUP2
id__10134787__id__species_PhotosyntheticAlga_Eukaryota_Alveolata_Chromerida_Vitrella_Vitrella_brassicaformis_species_GROUP2
id__10139943__id__species_PlantInfectingTrypanosomes_Eukaryota_Euglenozoa_Kinetoplastida_Trypanosomatidae_Phytomonas_EM1_AKH_PRJEB1535_v1_species_GROUP2
id__5258570__id__species_Bacteria_Proteobacteria_deltaepsilon_subdivisions_Deltaproteobacteria_Myxococcales_Nannocystineae_Kofleriaceae_Haliangium_ochraceum_DSM_14365_species_GROUP2
id__5291924__id__species_Bacteria_Proteobacteria_deltaepsilon_subdivisions_Deltaproteobacteria_Myxococcales_Sorangiineae_Polyangiaceae_Sorangium_cellulosum_Soce56_species_GROUP2
id__5301731__id__species_Bacteria_Proteobacteria_deltaepsilon_subdivisions_Deltaproteobacteria_Myxococcales_Sorangiineae_Sandaracinaceae_Sandaracinus_amylolyticus_DSM_53668_species_GROUP2
id__5476737__id__species_Bacteria_Proteobacteria_Gammaproteobacteria_Chromatiales_Ectothiorhodospiraceae_Arhodomonas_aquaeolei_DSM_8974_species_GROUP2
id__7043218__id__species_ObligateChemolithoautotroph_Bacteria_Proteobacteria_Gammaproteobacteria_Chromatiales_Ectothiorhodospiraceae_Nitrococcus_mobilis_Nb_231_species_GROUP2
id__7348922__id__species_Eukaryota_Alveolata_Apicomplexa_Aconoidasida_Haemosporida_Plasmodiidae_Plasmodium_falciparum_3D7_species_GROUP2
id__7352384__id__species_Eukaryota_Alveolata_Apicomplexa_Aconoidasida_Haemosporida_Plasmodiidae_Plasmodium_falciparum_3D7_species_GROUP2
id__7356733__id__species_Eukaryota_Alveolata_Apicomplexa_Aconoidasida_Haemosporida_Plasmodiidae__Plasmodium_vivax_ASM241v2_species_GROUP2
id__7357655__id__species_Eukaryota_Alveolata_Apicomplexa_Aconoidasida_Haemosporida_Plasmodiidae__Plasmodium_vivax_ASM241v2_species_GROUP2
id__7358893__id__species_Eukaryota_Alveolata_Apicomplexa_Aconoidasida_Piroplasmida_Babesiidae_Babesia_bigemina_species_GROUP2
id__7360330__id__species_Eukaryota_Alveolata_Apicomplexa_Aconoidasida_Piroplasmida_Babesiidae_Babesia_bigemina_species_GROUP2
id__7364083__id__species_Eukaryota_Alveolata_Apicomplexa_Aconoidasida_Piroplasmida_Theileriidae_Theileria_orientalis_Shintoku_species_GROUP2
id__7366915__id__species_Eukaryota_Alveolata_Apicomplexa_Aconoidasida_Piroplasmida_Theileriidae_Theileria_orientalis_Shintoku_species_GROUP2
id__7367310__id__species_Eukaryota_Alveolata_Apicomplexa_Conoidasida_Coccidia_Sarcocystidae_Toxoplasma_gondii_ME49_TGA4_species_GROUP2
id__7367320__id__species_Eukaryota_Alveolata_Apicomplexa_Conoidasida_Coccidia_Sarcocystidae_Toxoplasma_gondii_ME49_TGA4_species_GROUP2
id__7367321__id__species_Eukaryota_Alveolata_Apicomplexa_Conoidasida_Coccidia_Sarcocystidae_Toxoplasma_gondii_ME49_TGA4_species_GROUP2
id__7661298__id__species_Eukaryota_Euglenozoa_Kinetoplastida_Bodonidae_Bodo_saltans_BSAL_species_GROUP2
id__7678169__id__species_Eukaryota_Euglenozoa_Kinetoplastida_Perkinsela_CCAP1560_4_ASM123584v1_species_GROUP2
id__7686641__id__species_Eukaryota_Euglenozoa_Kinetoplastida_Trypanosomatidae_Leishmania_major_Friedlin_ASM272v2_species_GROUP2
id__7686642__id__species_Eukaryota_Euglenozoa_Kinetoplastida_Trypanosomatidae_Leishmania_major_Friedlin_ASM272v2_species_GROUP2
id__7699832__id__species_Eukaryota_Euglenozoa_Kinetoplastida_Trypanosomatidae_Trypanosoma_brucei_DAL972_ASM21029v1_species_GROUP2
id__7699930__id__species_Eukaryota_Euglenozoa_Kinetoplastida_Trypanosomatidae_Trypanosoma_brucei_DAL972_ASM21029v1_species_GROUP2
id__7706824__id__species_Eukaryota_Euglenozoa_Kinetoplastida_Trypanosomatidae_Trypanosoma_cruzi_ASM20906v1_species_GROUP2
id__7707085__id__species_Eukaryota_Euglenozoa_Kinetoplastida_Trypanosomatidae_Trypanosoma_cruzi_ASM20906v1_species_GROUP2
id__7711563__id__species_Eukaryota_Euglenozoa_Kinetoplastida_Trypanosomatidae_Trypanosoma_cruzi_ASM20906v1_species_GROUP2
id__7870688__id__species_Eukaryota_Fungi_FungiIncertaeSedis_Chytridiomycota_Gonapodya_prolifera_JEL478_Ganpr1_species_GROUP2
id__7871688__id__species_Eukaryota_Fungi_FungiIncertaeSedis_Chytridiomycota_Gonapodya_prolifera_JEL478_Ganpr1_species_GROUP2
id__8149719__id__species_Eukaryota_Heterolobosea_Schizopyrenida_Vahlkampfiidae_Naegleria_gruberi1_species_GROUP2
id__9324366__id__species_Eukaryota_Rhizaria_Cercozoa_Imbricatea_Plasmodiophora_brassicae_pb314_species_GROUP2
id__9361419__id__species_Eukaryota_Rhizaria_Foraminifera_Monothalamids_Reticulomyxidae_Reticulomyxa_filosa_Reti_assembly1_species_GROUP1
id__9618723__id__species_Eukaryota_Stramenopiles_Phaeophyceae_Ectocarpus_siliculosus_ASM31002v1_species_GROUP2
id__9625478__id__species_Eukaryota_Stramenopiles_Phaeophyceae_Ectocarpus_siliculosus_ASM31002v1_species_GROUP2
id__9628455__id__species_Eukaryota_Stramenopiles_Phaeophyceae_Ectocarpus_siliculosus_ASM31002v1_species_GROUP2

## Sheet: SodFM2.6
101_PDB__1uer
136_PDB__1ues
143_PDB__1qnn
214_PDB__3cei
id__1325017__id__species_Bacteria_BacteroidetesChlorobi_group_Bacteroidetes_Bacteroidia_Bacteroidales_Bacteroidaceae_Bacteroides_fragilis_YCH46_species_GROUP2
id__1328792__id__species_Bacteria_BacteroidetesChlorobi_group_Bacteroidetes_Bacteroidia_Bacteroidales_Marinilabiaceae_Alkaliflexus_imshenetskii_Z_7010_DSM_15055_species_GROUP2
id__1331375__id__species_Bacteria_BacteroidetesChlorobi_group_Bacteroidetes_Bacteroidia_Bacteroidales_Marinilabiaceae_Anaerophaga_thermohalophila_Fru22_DSM_12881_species_GROUP2
id__1335480__id__species_Bacteria_BacteroidetesChlorobi_group_Bacteroidetes_Bacteroidia_Bacteroidales_Marinilabiaceae_Marinilabilia_salmonicolor_JCM_21150_species_GROUP2
id__1338696__id__species_Bacteria_BacteroidetesChlorobi_group_Bacteroidetes_Bacteroidia_Bacteroidales_Porphyromonadaceae_Barnesiella_viscericola_C46_DSM_18177_species_GROUP2
id__1343430__id__species_Bacteria_BacteroidetesChlorobi_group_Bacteroidetes_Bacteroidia_Bacteroidales_Porphyromonadaceae_Butyricimonas_virosa_DSM_23226_species_GROUP2
id__1344115__id__species_Bacteria_BacteroidetesChlorobi_group_Bacteroidetes_Bacteroidia_Bacteroidales_Porphyromonadaceae_Butyricimonas_virosa_DSM_23226_species_GROUP2
id__1344805__id__species_Bacteria_BacteroidetesChlorobi_group_Bacteroidetes_Bacteroidia_Bacteroidales_Porphyromonadaceae_Coprobacter_fastidiosus_NSB1_species_GROUP2
id__1346016__id__species_Bacteria_BacteroidetesChlorobi_group_Bacteroidetes_Bacteroidia_Bacteroidales_Porphyromonadaceae_Coprobacter_fastidiosus_NSB1_species_GROUP2
id__1350725__id__species_Bacteria_BacteroidetesChlorobi_group_Bacteroidetes_Bacteroidia_Bacteroidales_Porphyromonadaceae_Dysgonomonas_gadei_ATCC_BAA_286_species_GROUP2
id__1351344__id__species_Bacteria_BacteroidetesChlorobi_group_Bacteroidetes_Bacteroidia_Bacteroidales_Porphyromonadaceae_Odoribacter_splanchnicus_DSM_20712_species_GROUP2
id__1354408__id__species_Bacteria_BacteroidetesChlorobi_group_Bacteroidetes_Bacteroidia_Bacteroidales_Porphyromonadaceae_Paludibacter_propionicigenes_WB4_species_GROUP2
id__1357805__id__species_Bacteria_BacteroidetesChlorobi_group_Bacteroidetes_Bacteroidia_Bacteroidales_Porphyromonadaceae_Parabacteroides_distasonis_ATCC_8503_species_GROUP2
id__1361364__id__species_Bacteria_BacteroidetesChlorobi_group_Bacteroidetes_Bacteroidia_Bacteroidales_Porphyromonadaceae_Porphyromonas_gingivalis_ATCC33277_species_GROUP2
id__1366406__id__species_Bacteria_BacteroidetesChlorobi_group_Bacteroidetes_Bacteroidia_Bacteroidales_Porphyromonadaceae_Proteiniphilum_acetatigenes_DSM_18083_species_GROUP2
id__1367855__id__species_Bacteria_BacteroidetesChlorobi_group_Bacteroidetes_Bacteroidia_Bacteroidales_Porphyromonadaceae_Tannerella_forsythensis_92A2_species_GROUP2
id__1369703__id__species_Bacteria_BacteroidetesChlorobi_group_Bacteroidetes_Bacteroidia_Bacteroidales_Prevotellaceae_Hallella_seregens_ATCC_51272_species_GROUP2
id__1372553__id__species_Bacteria_BacteroidetesChlorobi_group_Bacteroidetes_Bacteroidia_Bacteroidales_Prevotellaceae_Paraprevotella_xylaniphila_YIT_11841_species_GROUP2
id__1376112__id__species_Bacteria_BacteroidetesChlorobi_group_Bacteroidetes_Bacteroidia_Bacteroidales_Prevotellaceae_Prevotella_dentalis_ES_2772_DSM_3688_species_GROUP2
id__1378067__id__species_Bacteria_BacteroidetesChlorobi_group_Bacteroidetes_Bacteroidia_Bacteroidales_Prevotellaceae_Prevotella_tannerae_ATCC_51259_species_GROUP2
id__1381265__id__species_Bacteria_BacteroidetesChlorobi_group_Bacteroidetes_Bacteroidia_Bacteroidales_Prolixibacteraceae_Draconibacterium_orientale_ASM62663v1_species_GROUP2
id__1384578__id__species_Bacteria_BacteroidetesChlorobi_group_Bacteroidetes_Bacteroidia_Bacteroidales_Rikenellaceae_Alistipes_finegoldii_AHN_2437_DSM_17242_species_GROUP2
id__1386648__id__species_Bacteria_BacteroidetesChlorobi_group_Bacteroidetes_Bacteroidia_Bacteroidales_Rikenellaceae_Rikenella_microfusus_Q_1_DSM_15922_species_GROUP2
id__1388093__id__species_Bacteria_BacteroidetesChlorobi_group_Bacteroidetes_Bacteroidia_Bacteroidales_Rikenellaceae_Rikenella_microfusus_Q_1_DSM_15922_species_GROUP2
id__1402277__id__species_Bacteria_BacteroidetesChlorobi_group_Bacteroidetes_Cytophagia_Cytophagales_Cyclobacteriaceae_Cyclobacterium_marinum_DSM_745_species_GROUP2
id__1433075__id__species_Bacteria_BacteroidetesChlorobi_group_Bacteroidetes_Cytophagia_Cytophagales_Cytophagaceae_Cytophaga_fermentans_IAM_14302_DSM_9555_species_GROUP2
id__1482063__id__species_Bacteria_BacteroidetesChlorobi_group_Bacteroidetes_Cytophagia_Cytophagales_Cytophagaceae_Microscilla_marina_ATCC_23134_species_GROUP2
id__1587026__id__species_Bacteria_BacteroidetesChlorobi_group_Bacteroidetes_Flavobacteriia_Flavobacteriales_Flavobacteriaceae_Aquimarina_megaterium_XH134_species_GROUP2
id__1591650__id__species_Bacteria_BacteroidetesChlorobi_group_Bacteroidetes_Flavobacteriia_Flavobacteriales_Flavobacteriaceae_Bergeyella_zoohelcum_ATCC43767_species_GROUP2
id__1595455__id__species_Bacteria_BacteroidetesChlorobi_group_Bacteroidetes_Flavobacteriia_Flavobacteriales_Flavobacteriaceae_Bizionia_argentinensis_JUB59_DSM_19628_species_GROUP2
id__1675015__id__species_Bacteria_BacteroidetesChlorobi_group_Bacteroidetes_Flavobacteriia_Flavobacteriales_Flavobacteriaceae_Myroides_odoratimimus_species_GROUP2
id__1699824__id__species_Bacteria_BacteroidetesChlorobi_group_Bacteroidetes_Flavobacteriia_Flavobacteriales_Flavobacteriaceae_Sinomicrobium_oceani_CGMCC_112145_species_GROUP2
id__1707247__id__species_Bacteria_BacteroidetesChlorobi_group_Bacteroidetes_Flavobacteriia_Flavobacteriales_Flavobacteriaceae_Weeksella_virosa_DSM_16922_species_GROUP2
id__1801751__id__species_Bacteria_BacteroidetesChlorobi_group_Bacteroidetes_unclassified_Bacteroidetes_Prolixibacter_bellariivorans_ATCC_BAA_1284_species_GROUP2
id__1864080__id__species_Bacteria_ChlamydiaeVerrucomicrobia_group_Chlamydiae_Chlamydiia_Chlamydiales_Simkaniaceae_Simkania_negevensis_Z_gsn131_species_GROUP2
id__2019056__id__species_Bacteria_Chloroflexi_RBG_16_Chloroflexi_56_11_species_GROUP2
id__2135416__id__species_Bacteria_CPR_ParcubacteriaOD1_Uhrbacteria_GWA2_OD1_52_8d_species_GROUP2
id__2137846__id__species_Bacteria_CPR_ParcubacteriaOD1_Uhrbacteria_GWF2_OD1_46_218_species_GROUP2
id__2609092__id__species_Bacteria_FibrobacteresAcidobacteria_group_Fibrobacteres_Fibrobacteria_Fibrobacterales_Fibrobacteraceae_Fibrobacter_succinogenes_subsp_succinogenes_S85_species_GROUP2
id__5115076__id__species_Bacteria_Proteobacteria_deltaepsilon_subdivisions_Deltaproteobacteria_Bdellovibrionales_Bdellovibrionaceae_Bdellovibrio_sp_qaytius_species_GROUP2
id__5117315__id__species_Bacteria_Proteobacteria_deltaepsilon_subdivisions_Deltaproteobacteria_Bdellovibrionales_Bdellovibrionaceae_Bdellovibrio_sp_SKB1291214_species_GROUP2
id__5337645__id__species_Bacteria_Proteobacteria_deltaepsilon_subdivisions_Epsilonproteobacteria_Campylobacterales_Campylobacteraceae_Arcobacter_nitrofigilis_DSM_7299_species_GROUP2
id__5339096__id__species_Bacteria_Proteobacteria_deltaepsilon_subdivisions_Epsilonproteobacteria_Campylobacterales_Campylobacteraceae_Campylobacter_jejuni_jejuni_NCTC_11168_species_GROUP2
id__5343411__id__species_Bacteria_Proteobacteria_deltaepsilon_subdivisions_Epsilonproteobacteria_Campylobacterales_Helicobacteraceae_Helicobacter_cetorum_MIT_99_5656_species_GROUP2
id__5345737__id__species_Bacteria_Proteobacteria_deltaepsilon_subdivisions_Epsilonproteobacteria_Campylobacterales_Helicobacteraceae_Sulfuricurvum_kujiense_DSM16994_species_GROUP2
id__5348357__id__species_Bacteria_Proteobacteria_deltaepsilon_subdivisions_Epsilonproteobacteria_Campylobacterales_Helicobacteraceae_Sulfurimonas_denitrificans_DSM_1251_species_GROUP2
id__5352706__id__species_Bacteria_Proteobacteria_deltaepsilon_subdivisions_Epsilonproteobacteria_Campylobacterales_Helicobacteraceae_Wolinella_succinogenes_DSM_1740_species_GROUP2
id__5465080__id__species_Bacteria_Proteobacteria_Gammaproteobacteria_Chromatiales_Chromatiaceae_Nitrosococcus_oceani_ATCC_19707_species_GROUP2
id__5862763__id__species_Bacteria_RIFIGX_RIFOXYC2_FULL_RIF_IGX_35_21_species_GROUP2
id__6118684__id__species_Bacteroidetes_bacterium_GWA2_30_7_species_GROUP2
id__6120879__id__species_Bacteroidetes_bacterium_GWA2_31_9b_species_GROUP2
id__6121684__id__species_Bacteroidetes_bacterium_GWA2_32_17_species_GROUP2
id__6126400__id__species_Bacteroidetes_bacterium_GWA2_40_15_species_GROUP2
id__6129897__id__species_Bacteroidetes_bacterium_GWD2_33_33_species_GROUP2
id__6133252__id__species_Bacteroidetes_bacterium_GWE2_29_8_species_GROUP2
id__6136181__id__species_Bacteroidetes_bacterium_GWE2_32_14_species_GROUP2
id__6137347__id__species_Bacteroidetes_bacterium_GWE2_39_28_species_GROUP2
id__6140205__id__species_Bacteroidetes_bacterium_GWE2_40_15_species_GROUP2
id__6142381__id__species_Bacteroidetes_bacterium_GWE2_40_63_species_GROUP2
id__6151349__id__species_Bacteroidetes_bacterium_GWF2_35_48_species_GROUP2
id__6154912__id__species_Bacteroidetes_bacterium_GWF2_38_335_species_GROUP2
id__6158052__id__species_Bacteroidetes_bacterium_GWF2_40_14_species_GROUP2
id__6163495__id__species_Bacteroidetes_bacterium_GWF2_43_11_species_GROUP2
id__6169552__id__species_Bacteroidetes_bacterium_GWF2_43_63_species_GROUP2
id__6178010__id__species_Bacteroidetes_bacterium_RBG_13_46_8_species_GROUP2
id__6595544__id__species_CG1_02_FULL_Hydrogenedentes_42_14_curated_species_GROUP2
id__6597628__id__species_CG1_02_FULL_Magasanikbacteria_OD1_32_51_curated_species_GROUP2
id__6636302__id__species_CG10_big_fil_rev_8_21_14_0_10_Uhrbacteria_OD1_48_16_curated_species_GROUP2
id__6638039__id__species_CG10_big_fil_rev_8_21_14_0_10_Uhrbacteria_OD1_50_16_curated_species_GROUP2
id__6741660__id__species_CG_4_10_14_0_8_um_filter_cor_Uhrbacteria_OD1_58_22_curated_species_GROUP2
id__6924789__id__species_IntracellularParasiteOfOtherBacteria_Bacteria_Proteobacteria_deltaepsilon_subdivisions_Deltaproteobacteria_Bdellovibrionales_Bdellovibrionaceae_Bdellovibrio_bacteriovorus_HD100_species_GROUP2
id__6927569__id__species_IntracellularParasiteOfOtherBacteria_Bacteria_Proteobacteria_deltaepsilon_subdivisions_Deltaproteobacteria_Bdellovibrionales_Bdellovibrionaceae_Bdellovibrio_exovorus_JSS_species_GROUP2
id__7009310__id__species_MarineMat_Bacteria_Proteobacteria_Gammaproteobacteria_Chromatiales_Chromatiaceae_Thiorhodococcus_drewsii_AZ1_species_GROUP2
id__7015054__id__species_MethanotrophHalophile_Bacteria_Proteobacteria_Gammaproteobacteria_Methylococcales_Methylococcaceae_Methylohalobius_crimeensis_10Ki_species_GROUP2
id__7157437__id__species_Planctomycetes_bacterium_RBG_16_64_12_species_GROUP2
id__7885003__id__species_Eukaryota_Fungi_FungiIncertaeSedis_Chytridiomycota_Neocallimastix_californiae_G1v1_species_GROUP2
id__9120773__id__species_Eukaryota_Metazoa_Placozoa_Trichoplax_adhaerens_v1_species_GROUP2

## Sheet: SodFM2.7
id__4064075__id__species_Bacteria_Nitrospirae_Nitrospira_Nitrospirales_Nitrospiraceae_Magnetoovum_chiemensis_species_GROUP2
id__4779314__id__species_Bacteria_Proteobacteria_Betaproteobacteria_Burkholderiales_Alcaligenaceae_Achromobacter_xylosoxidans_A8_species_GROUP2
id__4782428__id__species_Bacteria_Proteobacteria_Betaproteobacteria_Burkholderiales_Alcaligenaceae_Alcaligenes_faecalis_ZD02_species_GROUP2
id__4789111__id__species_Bacteria_Proteobacteria_Betaproteobacteria_Burkholderiales_Alcaligenaceae_Azohydromonas_australica_DSM_1124_species_GROUP2
id__4794139__id__species_Bacteria_Proteobacteria_Betaproteobacteria_Burkholderiales_Alcaligenaceae_Basilea_psittacipulmonis_DSM_24701_species_GROUP2
id__4797002__id__species_Bacteria_Proteobacteria_Betaproteobacteria_Burkholderiales_Alcaligenaceae_Derxia_gummosa_DSM_723_species_GROUP2
id__4801247__id__species_Bacteria_Proteobacteria_Betaproteobacteria_Burkholderiales_Alcaligenaceae_Oligella_ureolytica_DSM_18253_species_GROUP2
id__4803743__id__species_Bacteria_Proteobacteria_Betaproteobacteria_Burkholderiales_Alcaligenaceae_Pelistega_indica_species_GROUP2
id__4805785__id__species_Bacteria_Proteobacteria_Betaproteobacteria_Burkholderiales_Alcaligenaceae_Pusillimonas_noertemannii_DSM10065_species_GROUP2
id__4812420__id__species_Bacteria_Proteobacteria_Betaproteobacteria_Burkholderiales_Alcaligenaceae_Tetrathiobacter_kashmirensis_WT001_species_GROUP2
id__4816465__id__species_Bacteria_Proteobacteria_Betaproteobacteria_Burkholderiales_Burkholderiaceae_Burkholderia_cenocepacia_AU_1054_species_GROUP2
id__4821141__id__species_Bacteria_Proteobacteria_Betaproteobacteria_Burkholderiales_Burkholderiaceae_Chitinimonas_koreensis_DSM_17726_species_GROUP2
id__4825177__id__species_Bacteria_Proteobacteria_Betaproteobacteria_Burkholderiales_Burkholderiaceae_Cupriavidus_metallidurans_CH34_species_GROUP2
id__4834318__id__species_Bacteria_Proteobacteria_Betaproteobacteria_Burkholderiales_Burkholderiaceae_Cupriavidus_necator_N1_species_GROUP2
id__4841606__id__species_Bacteria_Proteobacteria_Betaproteobacteria_Burkholderiales_Burkholderiaceae_Limnobacter_MEDG173_species_GROUP2
id__4842174__id__species_Bacteria_Proteobacteria_Betaproteobacteria_Burkholderiales_Burkholderiaceae_Pandoraea_pnomenusa_MCB032_species_GROUP2
id__4848299__id__species_Bacteria_Proteobacteria_Betaproteobacteria_Burkholderiales_Burkholderiaceae_Polynucleobacter_necessarius_PPGSP5_species_GROUP2
id__4851920__id__species_Bacteria_Proteobacteria_Betaproteobacteria_Burkholderiales_Comamonadaceae_Alicycliphilus_denitrificans_K601_species_GROUP2
id__4854173__id__species_Bacteria_Proteobacteria_Betaproteobacteria_Burkholderiales_Comamonadaceae_Brachymonas_chironomi_DSM_19884_species_GROUP2
id__4855510__id__species_Bacteria_Proteobacteria_Betaproteobacteria_Burkholderiales_Comamonadaceae_Caldimonas_manganoxidans_ATCC_BAA_369_species_GROUP2
id__4860786__id__species_Bacteria_Proteobacteria_Betaproteobacteria_Burkholderiales_Comamonadaceae_Comamonas_testosteroni_TK102_species_GROUP2
id__4864778__id__species_Bacteria_Proteobacteria_Betaproteobacteria_Burkholderiales_Comamonadaceae_Curvibacter_lanceolatus_ATCC_14669_species_GROUP2
id__4872746__id__species_Bacteria_Proteobacteria_Betaproteobacteria_Burkholderiales_Comamonadaceae_Delftia_acidovorans_SPH_1_species_GROUP2
id__4876467__id__species_Bacteria_Proteobacteria_Betaproteobacteria_Burkholderiales_Comamonadaceae_Giesbergeria_anulus_ATCC_35958_species_GROUP2
id__4886107__id__species_Bacteria_Proteobacteria_Betaproteobacteria_Burkholderiales_Comamonadaceae_Hylemonella_gracilis_ATCC_19624_species_GROUP2
id__4889554__id__species_Bacteria_Proteobacteria_Betaproteobacteria_Burkholderiales_Comamonadaceae_Limnohabitans_planktonicus_IID5_species_GROUP2
id__4894731__id__species_Bacteria_Proteobacteria_Betaproteobacteria_Burkholderiales_Comamonadaceae_Ottowia_thiooxydans_DSM_14619_species_GROUP2
id__4899537__id__species_Bacteria_Proteobacteria_Betaproteobacteria_Burkholderiales_Comamonadaceae_Polaromonas_naphthalenivorans_CJ2_species_GROUP2
id__4906414__id__species_Bacteria_Proteobacteria_Betaproteobacteria_Burkholderiales_Comamonadaceae_Pseudacidovorax_intermedius_DSM21352_species_GROUP2
id__4909061__id__species_Bacteria_Proteobacteria_Betaproteobacteria_Burkholderiales_Comamonadaceae_Ramlibacter_tataouinensis_TTB310_species_GROUP2
id__4911885__id__species_Bacteria_Proteobacteria_Betaproteobacteria_Burkholderiales_Comamonadaceae_Simplicispira_psychrophila_DSM_11588_species_GROUP2
id__4919450__id__species_Bacteria_Proteobacteria_Betaproteobacteria_Burkholderiales_Comamonadaceae_Variovorax_paradoxus_EPS_species_GROUP2
id__4924077__id__species_Bacteria_Proteobacteria_Betaproteobacteria_Burkholderiales_Comamonadaceae_Verminephrobacter_eiseniae_EF01_2_species_GROUP2
id__4927398__id__species_Bacteria_Proteobacteria_Betaproteobacteria_Burkholderiales_Comamonadaceae_Xenophilus_azovorans_DSM_13620_species_GROUP2
id__4933277__id__species_Bacteria_Proteobacteria_Betaproteobacteria_Burkholderiales_Leptothrix_cholodnii_SP_6_species_GROUP2
id__4937448__id__species_Bacteria_Proteobacteria_Betaproteobacteria_Burkholderiales_Methylibium_petroleiphilum_PM1_species_GROUP2
id__4940405__id__species_Bacteria_Proteobacteria_Betaproteobacteria_Burkholderiales_Mitsuaria_chitosanitabida_NBRC102408_species_GROUP2
id__4945483__id__species_Bacteria_Proteobacteria_Betaproteobacteria_Burkholderiales_Oxalobacteraceae_Collimonas_fungivorans_Ter331_species_GROUP2
id__4950950__id__species_Bacteria_Proteobacteria_Betaproteobacteria_Burkholderiales_Oxalobacteraceae_Duganella_zoogloeoides_ATCC_25935_species_GROUP2
id__4955512__id__species_Bacteria_Proteobacteria_Betaproteobacteria_Burkholderiales_Oxalobacteraceae_Herbaspirillum_seropedicae_SmR1_species_GROUP2
id__4961029__id__species_Bacteria_Proteobacteria_Betaproteobacteria_Burkholderiales_Oxalobacteraceae_Herminiimonas_arsenicoxydans_species_GROUP2
id__4966109__id__species_Bacteria_Proteobacteria_Betaproteobacteria_Burkholderiales_Oxalobacteraceae_Janthinobacterium_lividum_MEG1_species_GROUP2
id__4969113__id__species_Bacteria_Proteobacteria_Betaproteobacteria_Burkholderiales_Oxalobacteraceae_Massilia_alkalitolerans_DSM_17462_species_GROUP2
id__4974442__id__species_Bacteria_Proteobacteria_Betaproteobacteria_Burkholderiales_Oxalobacteraceae_Oxalobacter_formigenes_OXCC13_species_GROUP2
id__4975658__id__species_Bacteria_Proteobacteria_Betaproteobacteria_Burkholderiales_Rubrivivax_Ideonella_sakaiensis_species_GROUP2
id__4983622__id__species_Bacteria_Proteobacteria_Betaproteobacteria_Burkholderiales_Rubrivivax_Rubrivivax_gelatinosus_IL144_species_GROUP2
id__4985657__id__species_Bacteria_Proteobacteria_Betaproteobacteria_Burkholderiales_Sphaerotilus_natans_DSM_6575_species_GROUP2
id__4991427__id__species_Bacteria_Proteobacteria_Betaproteobacteria_Burkholderiales_Sutterellaceae_Parasutterella_Parasutterella_excrementihominis_YIT_11859_species_GROUP2
id__4992574__id__species_Bacteria_Proteobacteria_Betaproteobacteria_Burkholderiales_Sutterellaceae_Sutterella_wadsworthensis_HGA0223_species_GROUP2
id__4995833__id__species_Bacteria_Proteobacteria_Betaproteobacteria_Burkholderiales_Thiomonas_intermedia_K12_species_GROUP2
id__4998762__id__species_Bacteria_Proteobacteria_Betaproteobacteria_Gallionellales_Gallionellaceae_Ferriphaselus_amnicola_OYT1_species_GROUP2
id__5001949__id__species_Bacteria_Proteobacteria_Betaproteobacteria_Gallionellales_Gallionellaceae_Sideroxydans_lithotrophicus_ES_1_species_GROUP2
id__5003171__id__species_Bacteria_Proteobacteria_Betaproteobacteria_Hydrogenophilales_Hydrogenophilaceae_Sulfuricella_denitrificans_skB26_species_GROUP2
id__5006358__id__species_Bacteria_Proteobacteria_Betaproteobacteria_Hydrogenophilales_Hydrogenophilaceae_Tepidiphilus_margaritifer_DSM_15129_species_GROUP2
id__5011892__id__species_Bacteria_Proteobacteria_Betaproteobacteria_Methylophilales_Methylophilaceae_Methylophilus_methylotrophus_ATCC_53528_species_GROUP2
id__5015132__id__species_Bacteria_Proteobacteria_Betaproteobacteria_Methylophilales_Methylophilaceae_Methylotenera_mobilis_JLW8_species_GROUP2
id__5015568__id__species_Bacteria_Proteobacteria_Betaproteobacteria_Methylophilales_Methylophilaceae_Methylovorus_glucosotrophus_SIP3_4_species_GROUP2
id__5021126__id__species_Bacteria_Proteobacteria_Betaproteobacteria_Neisseriales_Neisseriaceae_Chromobacterium_group_Vitreoscilla_stercoraria_DSM_513_species_GROUP2
id__5026782__id__species_Bacteria_Proteobacteria_Betaproteobacteria_Neisseriales_Neisseriaceae_Deefgea_rivuli_DSM_18356_species_GROUP2
id__5031923__id__species_Bacteria_Proteobacteria_Betaproteobacteria_Neisseriales_Neisseriaceae_Formivibrio_citricus_DSM_6150_species_GROUP2
id__5036498__id__species_Bacteria_Proteobacteria_Betaproteobacteria_Neisseriales_Neisseriaceae_Laribacter_hongkongensis_HLHK9_species_GROUP2
id__5038495__id__species_Bacteria_Proteobacteria_Betaproteobacteria_Neisseriales_Neisseriaceae_Leeia_oryzae_DSM_17879_species_GROUP2
id__5042986__id__species_Bacteria_Proteobacteria_Betaproteobacteria_Neisseriales_Neisseriaceae_Microvirgula_aerodenitrificans_DSM_15089_species_GROUP2
id__5047213__id__species_Bacteria_Proteobacteria_Betaproteobacteria_Neisseriales_Neisseriaceae_Neisseria_gonorrhoeae_NCTC_3000_species_GROUP2
id__5048129__id__species_Bacteria_Proteobacteria_Betaproteobacteria_Neisseriales_Neisseriaceae_Neisseria_meningitidis_MC58_species_GROUP2
id__5051491__id__species_Bacteria_Proteobacteria_Betaproteobacteria_Neisseriales_Neisseriaceae_Paludibacterium_yongneupense_DSM_18731_species_GROUP2
id__5056185__id__species_Bacteria_Proteobacteria_Betaproteobacteria_Neisseriales_Neisseriaceae_Snodgrassella_alvi_wkB2_species_GROUP2
id__5057568__id__species_Bacteria_Proteobacteria_Betaproteobacteria_Neisseriales_Neisseriaceae_Stenoxybacter_acetivorans_DSM_19021_species_GROUP2
id__5067146__id__species_Bacteria_Proteobacteria_Betaproteobacteria_Rhodocyclales_Rhodocyclaceae_Aromatoleum_aromaticum_EbN1_species_GROUP2
id__5073009__id__species_Bacteria_Proteobacteria_Betaproteobacteria_Rhodocyclales_Rhodocyclaceae_Azoarcus_communis_TSNA42_species_GROUP2
id__5075787__id__species_Bacteria_Proteobacteria_Betaproteobacteria_Rhodocyclales_Rhodocyclaceae_Azonexus_hydrophilus_DSM_23864_species_GROUP2
id__5078526__id__species_Bacteria_Proteobacteria_Betaproteobacteria_Rhodocyclales_Rhodocyclaceae_Azovibrio_restrictus_DSM_23866_species_GROUP2
id__5083072__id__species_Bacteria_Proteobacteria_Betaproteobacteria_Rhodocyclales_Rhodocyclaceae_Dechloromonas_aromatica_RCB_species_GROUP2
id__5087302__id__species_Bacteria_Proteobacteria_Betaproteobacteria_Rhodocyclales_Rhodocyclaceae_Dechlorosoma_suillum_PS_species_GROUP2
id__5089012__id__species_Bacteria_Proteobacteria_Betaproteobacteria_Rhodocyclales_Rhodocyclaceae_Methyloversatilis_universalis_Fam500_species_GROUP2
id__5093153__id__species_Bacteria_Proteobacteria_Betaproteobacteria_Rhodocyclales_Rhodocyclaceae_Propionivibrio_dicarboxylicus_DSM_5885_species_GROUP2
id__5097529__id__species_Bacteria_Proteobacteria_Betaproteobacteria_Rhodocyclales_Rhodocyclaceae_Thauera_linaloolentis_DSM_12138_species_GROUP2
id__5103067__id__species_Bacteria_Proteobacteria_Betaproteobacteria_Rhodocyclales_Rhodocyclaceae_Uliginosibacterium_gangwonense_DSM_18521_species_GROUP2
id__5104153__id__species_Bacteria_Proteobacteria_Betaproteobacteria_unclassified_Betaproteobacteria_Candidatus_Accumulibacter_phosphatis_clade_IIA_str_UW_1_species_GROUP2
id__5639109__id__species_Bacteria_Proteobacteria_Gammaproteobacteria_Nevskiales_Sinobacteraceae_Nevskia_ramosa_DSM_11499_species_GROUP2
id__5764458__id__species_Bacteria_Proteobacteria_Gammaproteobacteria_Thiotrichales_Thiotrichaceae_Thiothrix_flexilis_DSM_14609_species_GROUP2
id__5805679__id__species_Bacteria_Proteobacteria_Gammaproteobacteria_Xanthomonadales_Xanthomonadaceae_Ignatzschineria_larvae_DSM_13226_species_GROUP2
id__6663006__id__species_CG12_big_fil_rev_8_21_14_0_65_Gracilibacteria_GN02_38_15_curated_species_GROUP2
id__6790591__id__species_EndosymbiontFungi_Bacteria_Proteobacteria_Betaproteobacteria_Burkholderiales_Burkholderiaceae_Glomeribacter_gigasporarum_BEG1_species_GROUP2
id__6796034__id__species_EndosymbiontTrypanosomatid_Bacteria_Proteobacteria_Betaproteobacteria_unclassified_Betaproteobacteria_Candidatus_Kinetoplastibacterium_crithidii_species_GROUP2
id__6928328__id__species_IntracellularSymbiontInsect_Bacteria_Proteobacteria_Betaproteobacteria_unclassified_Betaproteobacteria_Candidatus_Profftella_armatura_species_GROUP2
id__6936781__id__species_IronOxidation_Bacteria_Proteobacteria_Betaproteobacteria_Gallionellales_Gallionellaceae_Gallionella_capsiferriformans_ES_2_species_GROUP2
id__6938655__id__species_IronOxidation_Bacteria_Proteobacteria_Betaproteobacteria_Hydrogenophilales_Hydrogenophilaceae_Thiobacillus_denitrificans_DSM12475_species_GROUP2
id__6946575__id__species_IronReductionBacteria_Proteobacteria_Betaproteobacteria_Burkholderiales_Comamonadaceae_Rhodoferax_ferrireducens_T118_species_GROUP2
id__6956492__id__species_IronUraniumOxidation_Bacteria_Proteobacteria_Betaproteobacteria_Neisseriales_Chromobacteriaceae_Lutiella_nitroferrum_2002_species_GROUP2
id__7056139__id__species_Pathogen_Bacteria_Proteobacteria_Betaproteobacteria_Burkholderiales_Alcaligenaceae_Bordetella_bronchiseptica_RB50_species_GROUP2
id__7179133__id__species_PlantPathogen_Bacteria_Proteobacteria_Betaproteobacteria_Burkholderiales_Burkholderiaceae_Ralstonia_solanacearum_GMI1000_species_GROUP2
id__7184307__id__species_PlantPathogen_Bacteria_Proteobacteria_Betaproteobacteria_Burkholderiales_Comamonadaceae_Acidovorax_avenae_subspavenae_ATCC19860_species_GROUP2
id__7336193__id__species_TropicalSoil_Bacteria_Proteobacteria_Betaproteobacteria_Neisseriales_Neisseriaceae_Chromobacterium_group_Chromobacterium_violaceum_ATCC_12472_species_GROUP2
id__7565647__id__species_Eukaryota_Amoebozoa_Mycetozoa_Dictyostelids_Acytosteliaceae_Heterostelium_albumPN500_PolPal_Dec2009_species_GROUP2
id__7565649__id__species_Eukaryota_Amoebozoa_Mycetozoa_Dictyostelids_Acytosteliaceae_Heterostelium_albumPN500_PolPal_Dec2009_species_GROUP2

## Sheet: SodFM2.8
100_PDB__1dt0
103_PDB__2nyb
107_PDB__3lio
109_PDB__4l2c
111_PDB__4l2d
116_PDB__3ljf
118_PDB__2w7w
122_PDB__4l2b
124_PDB__4l2a
126_PDB__3lj9
81_PDB__2bkb
87_PDB__1isa
89_PDB__1isb
92_PDB__1isc
93_PDB__1za5
id__2148960__id__species_Bacteria_CP_Tectomicrobia_Entotheonella_factor_species_GROUP2
id__2160600__id__species_Bacteria_CP_Tectomicrobia_Entotheonella_gemina_species_GROUP2
id__5364028__id__species_Bacteria_Proteobacteria_Gammaproteobacteria_Aeromonadales_Aeromonadaceae_Aeromonas_hydrophila_AL09_71_species_GROUP2
id__5368966__id__species_Bacteria_Proteobacteria_Gammaproteobacteria_Aeromonadales_Aeromonadaceae_Oceanimonas_smirnovii_ATCCBAA899_species_GROUP2
id__5371632__id__species_Bacteria_Proteobacteria_Gammaproteobacteria_Aeromonadales_Aeromonadaceae_Tolumonas_auensis_DSM_9187_species_GROUP2
id__5385079__id__species_Bacteria_Proteobacteria_Gammaproteobacteria_Alteromonadales_Alteromonadaceae_Aestuariibacter_salexigens_DSM_15300_species_GROUP2
id__5389319__id__species_Bacteria_Proteobacteria_Gammaproteobacteria_Alteromonadales_Alteromonadaceae_Agarivorans_albus_MKT_106_species_GROUP2
id__5393254__id__species_Bacteria_Proteobacteria_Gammaproteobacteria_Alteromonadales_Alteromonadaceae_Catenovulum_agarivorans_YM01_species_GROUP2
id__5397906__id__species_Bacteria_Proteobacteria_Gammaproteobacteria_Alteromonadales_Alteromonadaceae_Gayadomonas_joobiniege_G7_species_GROUP2
id__5400056__id__species_Bacteria_Proteobacteria_Gammaproteobacteria_Alteromonadales_Alteromonadaceae_Marinobacterium_litorale_DSM_23545_species_GROUP2
id__5405988__id__species_Bacteria_Proteobacteria_Gammaproteobacteria_Alteromonadales_Alteromonadaceae_Salinimonas_chungwhensis_DSM_16280_species_GROUP2
id__5407665__id__species_Bacteria_Proteobacteria_Gammaproteobacteria_Alteromonadales_Colwelliaceae_Thalassotalea_agarivorans_DSM_19706_species_GROUP2
id__5411517__id__species_Bacteria_Proteobacteria_Gammaproteobacteria_Alteromonadales_Pseudoalteromonadaceae_Algicola_sagamiensis_DSM_14643_species_GROUP2
id__5416077__id__species_Bacteria_Proteobacteria_Gammaproteobacteria_Alteromonadales_Pseudoalteromonadaceae_Pseudoalteromonas_haloplanktis_ATCC14393_species_GROUP2
id__5420131__id__species_Bacteria_Proteobacteria_Gammaproteobacteria_Alteromonadales_Shewanellaceae_Shewanella_oneidensis_MR_1_species_GROUP2
id__5426319__id__species_Bacteria_Proteobacteria_Gammaproteobacteria_Cellvibrionales_Cellvibrionaceae_Gilvimarinus_chinensis_DSM_19667_species_GROUP2
id__5430333__id__species_Bacteria_Proteobacteria_Gammaproteobacteria_Cellvibrionales_Cellvibrionaceae_Marinimicrobium_agarilyticum_DSM_16975_species_GROUP2
id__5434079__id__species_Bacteria_Proteobacteria_Gammaproteobacteria_Cellvibrionales_Cellvibrionaceae_Simiduia_agarivorans_SA1_species_GROUP2
id__5437365__id__species_Bacteria_Proteobacteria_Gammaproteobacteria_Cellvibrionales_Halieaceae_Haliea_rubra_DSM_19751_species_GROUP2
id__5439664__id__species_Bacteria_Proteobacteria_Gammaproteobacteria_Cellvibrionales_Halieaceae_Haliea_salexigens_DSM_19537_species_GROUP2
id__5443737__id__species_Bacteria_Proteobacteria_Gammaproteobacteria_Cellvibrionales_Porticoccaceae_Porticoccus_hydrocarbonoclasticus_MCTG13d_species_GROUP2
id__5450579__id__species_Bacteria_Proteobacteria_Gammaproteobacteria_Cellvibrionales_Spongiibacteraceae_Melitea_salexigens_DSM_19753_species_GROUP2
id__5452987__id__species_Bacteria_Proteobacteria_Gammaproteobacteria_Cellvibrionales_Spongiibacteraceae_Spongiibacter_tropicus_DSM_19543_species_GROUP2
id__5457215__id__species_Bacteria_Proteobacteria_Gammaproteobacteria_Chromatiales_Chromatiaceae_Lamprocystis_purpurea_DSM_4197_species_GROUP2
id__5463402__id__species_Bacteria_Proteobacteria_Gammaproteobacteria_Chromatiales_Chromatiaceae_Marichromatium_purpuratum_987_species_GROUP2
id__5471178__id__species_Bacteria_Proteobacteria_Gammaproteobacteria_Chromatiales_Chromatiaceae_Thiocapsa_marina_5811_species_GROUP2
id__5482163__id__species_Bacteria_Proteobacteria_Gammaproteobacteria_Chromatiales_Ectothiorhodospiraceae_Thioalkalivibrio_nitratireducens_DSM_14787_species_GROUP2
id__5486109__id__species_Bacteria_Proteobacteria_Gammaproteobacteria_Chromatiales_Ectothiorhodospiraceae_Thiohalomonas_denitrificans_HLD2_species_GROUP2
id__5488917__id__species_Bacteria_Proteobacteria_Gammaproteobacteria_Chromatiales_Ectothiorhodospiraceae_Thiohalospira_halophila_DSM15071_species_GROUP2
id__5491061__id__species_Bacteria_Proteobacteria_Gammaproteobacteria_Chromatiales_Ectothiorhodospiraceae_Thiorhodospira_sibirica_A12_ATCC_700588_species_GROUP2
id__5495517__id__species_Bacteria_Proteobacteria_Gammaproteobacteria_Enterobacteriales_Enterobacteriaceae_Budvicia_aquatica_DSM_5075_species_GROUP2
id__5499931__id__species_Bacteria_Proteobacteria_Gammaproteobacteria_Enterobacteriales_Enterobacteriaceae_Buttiauxella_agrestis_ATCC_33320_species_GROUP2
id__5503606__id__species_Bacteria_Proteobacteria_Gammaproteobacteria_Enterobacteriales_Enterobacteriaceae_Cedecea_davisae_DSM_4568_species_GROUP2
id__5506599__id__species_Bacteria_Proteobacteria_Gammaproteobacteria_Enterobacteriales_Enterobacteriaceae_Escherichia_coli_K12_W3110_species_GROUP2
id__5541739__id__species_Bacteria_Proteobacteria_Gammaproteobacteria_Enterobacteriales_Enterobacteriaceae_Klebsiella_oxytoca_CAV1374_species_GROUP2
id__5550342__id__species_Bacteria_Proteobacteria_Gammaproteobacteria_Enterobacteriales_Enterobacteriaceae_Kluyvera_ascorbata_ATCC_33433_species_GROUP2
id__5553202__id__species_Bacteria_Proteobacteria_Gammaproteobacteria_Enterobacteriales_Enterobacteriaceae_Lelliottia_amnigena_ZB04_species_GROUP2
id__5556138__id__species_Bacteria_Proteobacteria_Gammaproteobacteria_Enterobacteriales_Enterobacteriaceae_Leminorella_grimontii_ATCC_33999_species_GROUP2
id__5559820__id__species_Bacteria_Proteobacteria_Gammaproteobacteria_Enterobacteriales_Enterobacteriaceae_Morganella_morganii_morganii_KT_species_GROUP2
id__5563314__id__species_Bacteria_Proteobacteria_Gammaproteobacteria_Enterobacteriales_Enterobacteriaceae_Plesiomonas_shigelloides_MS17188_species_GROUP2
id__5567722__id__species_Bacteria_Proteobacteria_Gammaproteobacteria_Enterobacteriales_Enterobacteriaceae_Pragia_fontium_24613_species_GROUP2
id__5572796__id__species_Bacteria_Proteobacteria_Gammaproteobacteria_Enterobacteriales_Enterobacteriaceae_Raoultella_ornithinolytica_B6_species_GROUP2
id__5574609__id__species_Bacteria_Proteobacteria_Gammaproteobacteria_Enterobacteriales_Enterobacteriaceae_Salmonella_enterica_enterica_ParatyphiA_species_GROUP2
id__5580198__id__species_Bacteria_Proteobacteria_Gammaproteobacteria_Enterobacteriales_Enterobacteriaceae_Salmonella_enterica_enterica_Typhimurium_LT2_species_GROUP2
id__5584701__id__species_Bacteria_Proteobacteria_Gammaproteobacteria_Enterobacteriales_Enterobacteriaceae_Salmonella_enterica_TyphistrCT18_species_GROUP2
id__5587882__id__species_Bacteria_Proteobacteria_Gammaproteobacteria_Enterobacteriales_Enterobacteriaceae_Serratia_fonticola_GS2_species_GROUP2
id__5599561__id__species_Bacteria_Proteobacteria_Gammaproteobacteria_Enterobacteriales_Enterobacteriaceae_Trabulsiella_guamensis_ATCC_49490_species_GROUP2
id__5654581__id__species_Bacteria_Proteobacteria_Gammaproteobacteria_Oceanospirillales_Hahellaceae_Endozoicomonas_montiporae_CL33_species_GROUP2
id__5659074__id__species_Bacteria_Proteobacteria_Gammaproteobacteria_Oceanospirillales_Hahellaceae_Zooshikella_ganghwensis_DSM_15267_species_GROUP2
id__5664420__id__species_Bacteria_Proteobacteria_Gammaproteobacteria_Oceanospirillales_Halomonadaceae_Cobetia_marina_KMM_296_species_GROUP2
id__5668992__id__species_Bacteria_Proteobacteria_Gammaproteobacteria_Oceanospirillales_Halomonadaceae_Halomonas_elongata_DSM_2581_species_GROUP2
id__5683632__id__species_Bacteria_Proteobacteria_Gammaproteobacteria_Oceanospirillales_Oceanospirillaceae_Amphritea_japonica_ATCC_BAA_1530_species_GROUP2
id__5688796__id__species_Bacteria_Proteobacteria_Gammaproteobacteria_Oceanospirillales_Oceanospirillaceae_Marinospirillum_insulare_DSM_21763_species_GROUP2
id__5692864__id__species_Bacteria_Proteobacteria_Gammaproteobacteria_Oceanospirillales_Oceanospirillaceae_Neptunomonas_japonica_DSM_18939_species_GROUP2
id__569384__id__species_AlkaliphileSaltLake_Bacteria_Proteobacteria_Gammaproteobacteria_Oceanospirillales_Oceanospirillaceae_Nitrincola_lacisaponensis_4CA_species_GROUP2
id__5696952__id__species_Bacteria_Proteobacteria_Gammaproteobacteria_Oceanospirillales_Oceanospirillaceae_Oceanobacter_kriegii_DSM_6294_species_GROUP2
id__5700452__id__species_Bacteria_Proteobacteria_Gammaproteobacteria_Oceanospirillales_Oceanospirillaceae_Oceanospirillum_maris_DSM_6286_species_GROUP2
id__5702126__id__species_Bacteria_Proteobacteria_Gammaproteobacteria_Oceanospirillales_Oceanospirillaceae_Thalassolituus_oleivorans_MIL1_species_GROUP2
id__5708873__id__species_Bacteria_Proteobacteria_Gammaproteobacteria_Oceanospirillales_Saccharospirillaceae_Saccharospirillum_impatiens_DSM_12546_species_GROUP2
id__5733849__id__species_Bacteria_Proteobacteria_Gammaproteobacteria_Pseudomonadales_Pseudomonadaceae_Pseudomonas_aeruginosa_B136_33_species_GROUP2
id__5748319__id__species_Bacteria_Proteobacteria_Gammaproteobacteria_Thiotrichales_Piscirickettsiaceae_Methylophaga_frappieri_JAM7_species_GROUP2
id__5757925__id__species_Bacteria_Proteobacteria_Gammaproteobacteria_Thiotrichales_Thiotrichaceae_Leucothrix_mucor_DSM_2157_species_GROUP2
id__5768335__id__species_Bacteria_Proteobacteria_Gammaproteobacteria_unclassified_Gammaproteobacteria_Gallaecimonas_xiamenensis_3_C_1_species_GROUP2
id__5772090__id__species_Bacteria_Proteobacteria_Gammaproteobacteria_Vibrionales_Vibrionaceae_Enterovibrio_norvegicus_DSM15893_species_GROUP2
id__5776811__id__species_Bacteria_Proteobacteria_Gammaproteobacteria_Vibrionales_Vibrionaceae_Vibrio_anguillarum_775_species_GROUP2
id__5780313__id__species_Bacteria_Proteobacteria_Gammaproteobacteria_Vibrionales_Vibrionaceae_Vibrio_fischeri_MJ11_species_GROUP2
id__5842884__id__species_Bacteria_Proteobacteria_Zetaproteobacteria_Mariprofundales_Mariprofundaceae_Mariprofundus_aestuarium_species_GROUP2
id__5845254__id__species_Bacteria_Proteobacteria_Zetaproteobacteria_Mariprofundales_Mariprofundaceae_Mariprofundus_ferrinatatus_species_GROUP2
id__5849077__id__species_Bacteria_Proteobacteria_Zetaproteobacteria_Zetaproteobacteria_bacterium_CG_4_9_14_3_um_filter_54_145_species_GROUP2
id__5853902__id__species_Bacteria_Proteobacteria_Zetaproteobacteria_Zetaproteobacteria_Mariprofundus_micogutta_species_GROUP2
id__6179974__id__species_Barophile_Bacteria_Proteobacteria_Gammaproteobacteria_Alteromonadales_Alteromonadaceae_Alteromonas_mediterranea_DE1_species_GROUP2
id__6185670__id__species_Barophile_Bacteria_Proteobacteria_Gammaproteobacteria_Vibrionales_Vibrionaceae_Photobacterium_profundum_SS9_species_GROUP2
id__6192087__id__species_BioluminescentSymbiontOfFish_Bacteria_Proteobacteria_Gammaproteobacteria_Vibrionales_Vibrionaceae_Candidatus_Photodesmus_katoptron_Akat1_species_GROUP2
id__6679526__id__species_CG18_big_fil_WC_8_21_14_2_50_Nitrospirae_70_55_curated_species_GROUP2
id__6773816__id__species_CG_4_9_14_3_um_filter_150_novel_Bacteria_65_15_curated_species_GROUP2
id__6796522__id__species_EntericPathogen_Bacteria_Proteobacteria_Gammaproteobacteria_Enterobacteriales_Enterobacteriaceae_Salmonella_enterica_Enterica_sv_Heidelberg_41578_species_GROUP2
id__6801328__id__species_EntericPathogen_Bacteria_Proteobacteria_Gammaproteobacteria_Enterobacteriales_Enterobacteriaceae_Shigella_flexneri_2003036_species_GROUP2
id__6832454__id__species_GutMicrobiota_Bacteria_Proteobacteria_Gammaproteobacteria_Enterobacteriales_Enterobacteriaceae_Hafnia_alvei_FB1_species_GROUP2
id__6835796__id__species_GutMicrobiota_Bacteria_Proteobacteria_Gammaproteobacteria_Enterobacteriales_Enterobacteriaceae_Leclercia_adecarboxylata_USDA_ARS_USMARC60222_species_GROUP2
id__6838565__id__species_GutMicrobiota_Bacteria_Proteobacteria_Gammaproteobacteria_Enterobacteriales_Enterobacteriaceae_Proteus_mirabilis_HI4320_species_GROUP2
id__6845440__id__species_GutMicrobiota_Bacteria_Proteobacteria_Gammaproteobacteria_Enterobacteriales_Enterobacteriaceae_Providencia_stuartii_MRSN_2154_species_GROUP2
id__6848415__id__species_GutMicrobiota_Bacteria_Proteobacteria_Gammaproteobacteria_Enterobacteriales_Enterobacteriaceae_Yokenella_regensburgei_ATCC_43003_species_GROUP2
id__6851490__id__species_GutMicrobiota_FishPathogen_Bacteria_Proteobacteria_Gammaproteobacteria_Enterobacteriales_Enterobacteriaceae_Edwardsiella_tarda_EIB202_species_GROUP2
id__6855207__id__species_HalophileAlkaliphilePhototroph_Bacteria_Proteobacteria_Gammaproteobacteria_Chromatiales_Ectothiorhodospiraceae_Ectothiorhodospira_haloalkaliphila_ATCC51935_species_GROUP2
id__6862808__id__species_Halophile_Bacteria_Proteobacteria_Gammaproteobacteria_Oceanospirillales_Alcanivoracaceae_Kangiella_koreensis_DSM_16069_species_GROUP2
id__6865416__id__species_Halophile_Bacteria_Proteobacteria_Gammaproteobacteria_Oceanospirillales_Halomonadaceae_Chromohalobacter_salexigens_1H11_DSM_3043_species_GROUP2
id__6874485__id__species_HalophileHytrothermalVent_Bacteria_Proteobacteria_Gammaproteobacteria_Alteromonadales_Idiomarinaceae_Idiomarina_loihiensis_L2TR_species_GROUP2
id__6915819__id__species_InsecticidalToxinsNematodeMutualist_Bacteria_Proteobacteria_Gammaproteobacteria_Enterobacteriales_Enterobacteriaceae_Xenorhabdus_nematophila_AN61_species_GROUP2
id__6923830__id__species_IntracellularParasiteOfOtherBacteria_Bacteria_Proteobacteria_deltaepsilon_subdivisions_Deltaproteobacteria_Bdellovibrionales_Bdellovibrionaceae_Bdellovibrio_bacteriovorus_HD100_species_GROUP2
id__6941459__id__species_IronOxidation_Bacteria_Proteobacteria_Zetaproteobacteria_Mariprofundales_Mariprofundaceae_Mariprofundus_ferrooxydans_PV1_species_GROUP2
id__6952832__id__species_IronReduction_Bacteria_Proteobacteria_Gammaproteobacteria_Alteromonadales_Ferrimonadaceae_Ferrimonas_balearica_DSM_9799_species_GROUP2
id__6960209__id__species_LandfillSoil_Bacteria_Proteobacteria_Gammaproteobacteria_Alteromonadales_Alteromonadaceae_Alishewanella_agri_BL06_species_GROUP2
id__6966907__id__species_Marine_Bacteria_Proteobacteria_Gammaproteobacteria_Alteromonadales_Alteromonadaceae_Alteromonas_macleodii_ATCC27126_species_GROUP2
id__6971461__id__species_Marine_Bacteria_Proteobacteria_Gammaproteobacteria_Alteromonadales_Alteromonadaceae_Glaciecola_nitratireducens_FR1064_species_GROUP2
id__6974436__id__species_Marine_Bacteria_Proteobacteria_Gammaproteobacteria_Alteromonadales_Pseudoalteromonadaceae_Pseudoalteromonas_atlantica_T6c_species_GROUP2
id__6978140__id__species_Marine_Bacteria_Proteobacteria_Gammaproteobacteria_Cellvibrionales_Cellvibrionaceae_Saccharophagus_degradans_2_40_species_GROUP2
id__6983384__id__species_Marine_Bacteria_Proteobacteria_Gammaproteobacteria_Chromatiales_Chromatiaceae_Rheinheimera_nanhaiensis_E407_8_species_GROUP2
id__6986831__id__species_Marine_Bacteria_Proteobacteria_Gammaproteobacteria_Oceanospirillales_Oceanospirillaceae_Marinomonas_mediterranea_MMB_1_species_GROUP2
id__6990988__id__species_Marine_Bacteria_Proteobacteria_Gammaproteobacteria_Oceanospirillales_Oceanospirillaceae_Neptuniibacter_caesariensis_MED92_species_GROUP2
id__6993316__id__species_MarineHalophile_Bacteria_Proteobacteria_Gammaproteobacteria_Oceanospirillales_Alcanivoracaceae_Alcanivorax_borkumensis_SK2_species_GROUP2
id__6998967__id__species_MarineHalophile_Bacteria_Proteobacteria_Gammaproteobacteria_Oceanospirillales_Hahellaceae_Hahella_chejuensis_KCTC_2396_species_GROUP2
id__7002571__id__species_MarineHalophile_Bacteria_Proteobacteria_Gammaproteobacteria_unclassified_Gammaproteobacteria_Reinekea_blandensis_MED297_species_GROUP2
id__7008826__id__species_MarineMat_Bacteria_Proteobacteria_Gammaproteobacteria_Chromatiales_Chromatiaceae_Thiorhodococcus_drewsii_AZ1_species_GROUP2
id__7022686__id__species_MiceEntericPathogen_Bacteria_Proteobacteria_Gammaproteobacteria_Enterobacteriales_Enterobacteriaceae_Citrobacter_rodentium_ICC168_species_GROUP2
id__7063727__id__species_Pathogen_Bacteria_Proteobacteria_Gammaproteobacteria_Enterobacteriales_Enterobacteriaceae_Enterobacter_cloacae_cloacae_ATCC13047_species_GROUP2
id__7068225__id__species_Pathogen_Bacteria_Proteobacteria_Gammaproteobacteria_Enterobacteriales_Enterobacteriaceae_Yersinia_pestis_Antiqua_species_GROUP2
id__7090349__id__species_Photosynthetic_Bacteria_Proteobacteria_Gammaproteobacteria_Cellvibrionales_Halieaceae_Congregibacter_litoralis_KT71_species_GROUP2
id__7117316__id__species_PhototrophBacteria_Proteobacteria_Gammaproteobacteria_Chromatiales_Chromatiaceae_Allochromatium_vinosum_DSM_180_species_GROUP2
id__7120287__id__species_Phototroph_Bacteria_Proteobacteria_Gammaproteobacteria_Chromatiales_Chromatiaceae_Thiocystis_violascens_DSM198_species_GROUP2
id__7125664__id__species_Phototroph_Bacteria_Proteobacteria_Gammaproteobacteria_Chromatiales_Chromatiaceae_Thioflavicoccus_mobilis_8321_species_GROUP2
id__7172672__id__species_PlantEndosymbiont_Bacteria_Proteobacteria_Gammaproteobacteria_Enterobacteriales_Enterobacteriaceae_Kosakonia_radicincitans_DSM16656_species_GROUP2
id__7258754__id__species_Psychrophile_Bacteria_Proteobacteria_Gammaproteobacteria_Alteromonadales_Colwelliaceae_Colwellia_psychrerythraea_34H_species_GROUP2
id__7261658__id__species_Psychrophile_Bacteria_Proteobacteria_Gammaproteobacteria_Alteromonadales_Moritellaceae_Moritella_marina_ATCC_15381_species_GROUP2
id__7266564__id__species_Psychrophile_Bacteria_Proteobacteria_Gammaproteobacteria_Alteromonadales_Psychromonadaceae_Psychromonas_ingrahamii_37_species_GROUP2
id__7272103__id__species_ShipwormEndosymbiont_Bacteria_Proteobacteria_Gammaproteobacteria_Cellvibrionales_Cellvibrionaceae_Teredinibacter_turnerae_T7902_species_GROUP2
id__7276828__id__species_Soil_Bacteria_Proteobacteria_Gammaproteobacteria_Cellvibrionales_Cellvibrionaceae_Cellvibrio_japonicus_Ueda107_species_GROUP2
id__7345514__id__species_TungstenTolerant_Bacteria_Proteobacteria_Gammaproteobacteria_Pseudomonadales_Pseudomonadaceae_Azotobacter_group_Azotobacter_vinelandii_CA6_species_GROUP2
id__7602799__id__species_Eukaryota_Apusozoa_Apusomonadidae_Thecamonas_Thecamonas_trahens_ATCC50062May2010_species_GROUP2

## Sheet: other_SodFM2
140_PDB__6jov
234_PDB__3js4
85_PDB__3tqj
88_PDB__3h1s
id__1316067__id__species_Bacteria_Bacteria_Proteobacteria_deltaepsilon_subdivisions_Deltaproteobacteria_Bdellovibrionales_Bacteriovoracaceae_Bacteriovorax_BALOs_7_species_GROUP2
id__1838188__id__species_Bacteria_Candidatus_Marinimicrobia_CG_4_10_14_0_2_um_filter_48_9_species_GROUP2
id__1846787__id__species_Bacteria_Candidatus_Wallbacteria_bacterium_UBA9980_species_GROUP2
id__2111770__id__species_Bacteria_CPR_ParcubacteriaOD1_Falkowbacteria_GWF2_OD1_43_32_species_GROUP2
id__2198263__id__species_Bacteria_Cyanobacteria_Chroococcales_Cyanobium_gracile_PCC_6307_species_GROUP2
id__2236168__id__species_Bacteria_Cyanobacteria_Gloeobacteria_Gloeobacterales_Gloeobacter_violaceus_PCC_7421_species_GROUP2
id__2494009__id__species_Bacteria_Elusimicrobia_GWF2_Elusimicrobia_62_30_species_GROUP2
id__2517405__id__species_Bacteria_Elusimicrobia_RIFOXYB2_FULL_Elusimicrobia_49_7_species_GROUP2
id__3026540__id__species_Bacteria_Firmicutes_Bacilli_Lactobacillales_Carnobacteriaceae_Agitococcus_lubricus_species_GROUP2
id__3394018__id__species_Bacteria_Firmicutes_Clostridia_Clostridiales_Lachnospiraceae_Parasporobacterium_paucivorans_species_GROUP2
id__3928061__id__species_Bacteria_Hydrogenedentes_J094_species_GROUP2
id__3959667__id__species_Bacteria_Lentisphaerae_GWF2_Lentisphaerae_38_69_species_GROUP2
id__3960713__id__species_Bacteria_Lentisphaerae_GWF2_Lentisphaerae_44_16_species_GROUP2
id__3965509__id__species_Bacteria_Lentisphaerae_GWF2_Lentisphaerae_45_14_species_GROUP2
id__3969540__id__species_Bacteria_Lentisphaerae_GWF2_Lentisphaerae_49_21_species_GROUP2
id__3972680__id__species_Bacteria_Lentisphaerae_GWF2_Lentisphaerae_50_93_species_GROUP2
id__3973494__id__species_Bacteria_Lentisphaerae_GWF2_Lentisphaerae_50_93_species_GROUP2
id__3981107__id__species_Bacteria_Lentisphaerae_GWF2_Lentisphaerae_57_35_species_GROUP2
id__3994399__id__species_Bacteria_Lentisphaerae_RIFOXYB12_FULL_Lentisphaerae_65_16_species_GROUP2
id__3995670__id__species_Bacteria_Lentisphaerae_RIFOXYC12_FULL_Lentisphaerae_60_16_species_GROUP2
id__3995733__id__species_Bacteria_Lentisphaerae_RIFOXYC12_FULL_Lentisphaerae_60_16_species_GROUP2
id__4090187__id__species_Bacteria_Omnitrophica_GWA2_OP3_50_21_species_GROUP2
id__4206885__id__species_Bacteria_Proteobacteria_Alphaproteobacteria_Caulobacterales_Caulobacteraceae_Asticcacaulis_excentricus_CB_48_1_species_GROUP2
id__4214832__id__species_Bacteria_Proteobacteria_Alphaproteobacteria_Caulobacterales_Caulobacteraceae_Caulobacter_segnis_ATCC_21756_species_GROUP2
id__4217172__id__species_Bacteria_Proteobacteria_Alphaproteobacteria_Caulobacterales_Caulobacteraceae_Woodsholea_maritima_DSM_17123_species_GROUP2
id__4219336__id__species_Bacteria_Proteobacteria_Alphaproteobacteria_Kordiimonadales_Kordiimonas_gwangyangensis_DSM_19435_species_GROUP2
id__4226588__id__species_Bacteria_Proteobacteria_Alphaproteobacteria_Parvularculales_Parvularculaceae_Parvularcula_bermudensis_HTCC2503_species_GROUP2
id__4250584__id__species_Bacteria_Proteobacteria_Alphaproteobacteria_Rhizobiales_Beijerinckiaceae_Methylocapsa_acidiphila_B2_species_GROUP2
id__4385483__id__species_Bacteria_Proteobacteria_Alphaproteobacteria_Rhizobiales_Phyllobacteriaceae_Parvibaculum_lavamentivorans_DS_1_species_GROUP2
id__4391679__id__species_Bacteria_Proteobacteria_Alphaproteobacteria_Rhizobiales_Phyllobacteriaceae_Phyllobacterium_myrsinacearum_DSM5892_species_GROUP2
id__4434649__id__species_Bacteria_Proteobacteria_Alphaproteobacteria_Rhizobiales_Xanthobacteraceae_Azorhizobium_caulinodans_ORS_571_species_GROUP2
id__4440688__id__species_Bacteria_Proteobacteria_Alphaproteobacteria_Rhizobiales_Xanthobacteraceae_Starkeya_novella_DSM_506_species_GROUP2
id__4451521__id__species_Bacteria_Proteobacteria_Alphaproteobacteria_Rhodobacterales_Hyphomonadaceae_Henriciella_marina_DSM_19595_species_GROUP2
id__4455527__id__species_Bacteria_Proteobacteria_Alphaproteobacteria_Rhodobacterales_Hyphomonadaceae_Hirschia_baltica_ATCC_49814_species_GROUP2
id__4460312__id__species_Bacteria_Proteobacteria_Alphaproteobacteria_Rhodobacterales_Hyphomonadaceae_Hyphomonas_neptunium_ATCC_15444_species_GROUP2
id__4462418__id__species_Bacteria_Proteobacteria_Alphaproteobacteria_Rhodobacterales_Hyphomonadaceae_Maricaulis_maris_MCS10_species_GROUP2
id__4464214__id__species_Bacteria_Proteobacteria_Alphaproteobacteria_Rhodobacterales_Hyphomonadaceae_Oceanicaulis_alexandrii_HTCC2633_species_GROUP2
id__4467265__id__species_Bacteria_Proteobacteria_Alphaproteobacteria_Rhodobacterales_Hyphomonadaceae_Robiginitomaculum_antarcticum_DSM_21748_species_GROUP2
id__4679832__id__species_Bacteria_Proteobacteria_Alphaproteobacteria_Rhodospirillales_Rhodospirillaceae_Fodinicurvata_sediminis_DSM_21159_species_GROUP2
id__4688361__id__species_Bacteria_Proteobacteria_Alphaproteobacteria_Rhodospirillales_Rhodospirillaceae_Inquilinus_limosus_DSM_16000_species_GROUP2
id__4703659__id__species_Bacteria_Proteobacteria_Alphaproteobacteria_Rhodospirillales_Rhodospirillaceae_Oceanibaculum_indicum_P24_species_GROUP2
id__4730727__id__species_Bacteria_Proteobacteria_Alphaproteobacteria_Rickettsiales_Anaplasmataceae_Anaplasma_marginale_StFlorida_species_GROUP2
id__4732242__id__species_Bacteria_Proteobacteria_Alphaproteobacteria_Rickettsiales_Anaplasmataceae_Candidatus_Xenolissoclinum_pacificiensis_L6_species_GROUP2
id__4733029__id__species_Bacteria_Proteobacteria_Alphaproteobacteria_Rickettsiales_Anaplasmataceae_Neorickettsia_sennetsu_Miyayama_species_GROUP2
id__4733765__id__species_Bacteria_Proteobacteria_Alphaproteobacteria_Rickettsiales_Rickettsiaceae_Rickettsieae_Orientia_tsutsugamushi_Boryong_species_GROUP2
id__4735019__id__species_Bacteria_Proteobacteria_Alphaproteobacteria_Rickettsiales_Rickettsiaceae_Rickettsieae_Rickettsia_conorii_Malish_7_species_GROUP2
id__4736995__id__species_Bacteria_Proteobacteria_Alphaproteobacteria_Sneathiellales_Sneathiellaceae_Sneathiella_glossodoripedis_JCM_23214_species_GROUP2
id__4740819__id__species_Bacteria_Proteobacteria_Alphaproteobacteria_Sphingomonadales_Erythrobacteraceae_Altererythrobacter_ishigakiensis_ATCC_BAA_2084_species_GROUP2
id__4743105__id__species_Bacteria_Proteobacteria_Alphaproteobacteria_Sphingomonadales_Erythrobacteraceae_Erythrobacter_litoralis_HTCC2594_species_GROUP2
id__4746514__id__species_Bacteria_Proteobacteria_Alphaproteobacteria_Sphingomonadales_Erythrobacteraceae_Porphyrobacter_dokdonensis_DSW74_species_GROUP2
id__4748537__id__species_Bacteria_Proteobacteria_Alphaproteobacteria_Sphingomonadales_Sphingomonadaceae_Blastomonas_fulva_species_GROUP2
id__4751746__id__species_Bacteria_Proteobacteria_Alphaproteobacteria_Sphingomonadales_Sphingomonadaceae_Citromicrobium_sp_JL477_species_GROUP2
id__4758118__id__species_Bacteria_Proteobacteria_Alphaproteobacteria_Sphingomonadales_Sphingomonadaceae_Novosphingobium_pentaromativorans_US61_species_GROUP2
id__4761333__id__species_Bacteria_Proteobacteria_Alphaproteobacteria_Sphingomonadales_Sphingomonadaceae_Sphingobium_japonicum_UT26S_1_species_GROUP2
id__4763157__id__species_Bacteria_Proteobacteria_Alphaproteobacteria_Sphingomonadales_Sphingomonadaceae_Sphingomonas_wittichii_RW1_species_GROUP2
id__4770010__id__species_Bacteria_Proteobacteria_Alphaproteobacteria_Sphingomonadales_Sphingomonadaceae_Sphingopyxis_alaskensis_RB2256_species_GROUP2
id__4771436__id__species_Bacteria_Proteobacteria_Alphaproteobacteria_Sphingomonadales_Sphingomonadaceae_Zymomonas_mobilis_ATCC10988_species_GROUP2
id__4774593__id__species_Bacteria_Proteobacteria_Alphaproteobacteria_unclassified_Alphaproteobacteriar_Canditatus_Phaeomarinobacter_ectocarpi_Ec32_species_GROUP2
id__4810081__id__species_Bacteria_Proteobacteria_Betaproteobacteria_Burkholderiales_Alcaligenaceae_Taylorella_asinigenitalis_MCE3_species_GROUP2
id__5060513__id__species_Bacteria_Proteobacteria_Betaproteobacteria_Nitrosomonadales_Nitrosomonadaceae_Nitrosomonas_europaea_ATCC_19718_species_GROUP2
id__5062692__id__species_Bacteria_Proteobacteria_Betaproteobacteria_Nitrosomonadales_Nitrosomonadaceae_Nitrosospira_multiformis_ATCC_25196_species_GROUP2
id__5108393__id__species_Bacteria_Proteobacteria_deltaepsilon_subdivisions_Deltaproteobacteria_Bdellovibrionales_Bdellovibrionaceae_Bdellovibrio_CG11_big_fil_rev_8_21_14_0_20_39_38_species_GROUP2
id__5127582__id__species_Bacteria_Proteobacteria_deltaepsilon_subdivisions_Deltaproteobacteria_Desulfobacterales_Desulfobacteraceae_Desulfatirhabdium_butyrativorans_DSM_18734_species_GROUP2
id__5132717__id__species_Bacteria_Proteobacteria_deltaepsilon_subdivisions_Deltaproteobacteria_Desulfobacterales_Desulfobacteraceae_Desulfobacterium_anilini_DSM_4660_species_GROUP2
id__5141276__id__species_Bacteria_Proteobacteria_deltaepsilon_subdivisions_Deltaproteobacteria_Desulfobacterales_Desulfobacteraceae_Desulfobacter_postgatei_2ac9_species_GROUP2
id__5160265__id__species_Bacteria_Proteobacteria_deltaepsilon_subdivisions_Deltaproteobacteria_Desulfobacterales_Desulfobacteraceae_Desulfosarcina_variabilis_JCM12296_species_GROUP2
id__5169260__id__species_Bacteria_Proteobacteria_deltaepsilon_subdivisions_Deltaproteobacteria_Desulfobacterales_Desulfobacteraceae_Desulfotignum_phosphitoxidans_DSM13687_species_GROUP2
id__5175670__id__species_Bacteria_Proteobacteria_deltaepsilon_subdivisions_Deltaproteobacteria_Desulfobacterales_Desulfobulbaceae_Desulfocapsa_sulfexigens_DSM_10523_species_GROUP2
id__5177339__id__species_Bacteria_Proteobacteria_deltaepsilon_subdivisions_Deltaproteobacteria_Desulfobacterales_Desulfobulbaceae_Desulfotalea_psychrophila_LSv54_species_GROUP2
id__5180301__id__species_Bacteria_Proteobacteria_deltaepsilon_subdivisions_Deltaproteobacteria_Desulfovibrionales_Desulfohalobiaceae_Desulfonatronospira_thiodismutans_ASO3_1_species_GROUP2
id__5184756__id__species_Bacteria_Proteobacteria_deltaepsilon_subdivisions_Deltaproteobacteria_Desulfovibrionales_Desulfohalobiaceae_Desulfonatronovibrio_hydrogenovorans_DSM_9292_species_GROUP2
id__5189602__id__species_Bacteria_Proteobacteria_deltaepsilon_subdivisions_Deltaproteobacteria_Desulfovibrionales_Desulfomicrobiaceae_Desulfomicrobium_baculatum_DSM_4028_species_GROUP2
id__5190527__id__species_Bacteria_Proteobacteria_deltaepsilon_subdivisions_Deltaproteobacteria_Desulfovibrionales_Desulfomicrobiaceae_Desulfomicrobium_baculatum_DSM_4028_species_GROUP2
id__5191262__id__species_Bacteria_Proteobacteria_deltaepsilon_subdivisions_Deltaproteobacteria_Desulfovibrionales_Desulfomicrobiaceae_Desulfomicrobium_baculatum_DSM_4028_species_GROUP2
id__5194974__id__species_Bacteria_Proteobacteria_deltaepsilon_subdivisions_Deltaproteobacteria_Desulfovibrionales_Desulfonatronumaceae_Desulfonatronum_thioautotrophicum_ASO4_1_species_GROUP2
id__5195536__id__species_Bacteria_Proteobacteria_deltaepsilon_subdivisions_Deltaproteobacteria_Desulfovibrionales_Desulfonatronumaceae_Desulfonatronum_thioautotrophicum_ASO4_1_species_GROUP2
id__5217922__id__species_Bacteria_Proteobacteria_deltaepsilon_subdivisions_Deltaproteobacteria_Desulfuromonadales_Geobacteraceae_Geoalkalibacter_ferrihydriticus_DSM_17813_species_GROUP2
id__5233664__id__species_Bacteria_Proteobacteria_deltaepsilon_subdivisions_Deltaproteobacteria_Myxococcales_Cystobacterineae_Cystobacteraceae_Cystobacter_violaceus_Cb_vi76_species_GROUP2
id__5244466__id__species_Bacteria_Proteobacteria_deltaepsilon_subdivisions_Deltaproteobacteria_Myxococcales_Cystobacterineae_Myxococcaceae_Corallococcus_coralloides_DSM_2259_species_GROUP2
id__5253380__id__species_Bacteria_Proteobacteria_deltaepsilon_subdivisions_Deltaproteobacteria_Myxococcales_Cystobacterineae_Myxococcaceae_Myxococcus_xanthus_DK_1622_species_GROUP2
id__5271543__id__species_Bacteria_Proteobacteria_deltaepsilon_subdivisions_Deltaproteobacteria_Myxococcales_Nannocystineae_Nannocystaceae_Nannocystis_exedens_DSM71_species_GROUP2
id__5281325__id__species_Bacteria_Proteobacteria_deltaepsilon_subdivisions_Deltaproteobacteria_Myxococcales_Sorangiineae_Polyangiaceae_Chondromyces_apiculatus_DSM_436_species_GROUP2
id__5314922__id__species_Bacteria_Proteobacteria_deltaepsilon_subdivisions_Deltaproteobacteria_Syntrophobacterales_Syntrophaceae_Smithella_sp_F21_species_GROUP2
id__5321672__id__species_Bacteria_Proteobacteria_deltaepsilon_subdivisions_Deltaproteobacteria_Syntrophobacterales_Syntrophaceae_Smithella_sp_PtaU1Bin162_species_GROUP2
id__5323720__id__species_Bacteria_Proteobacteria_deltaepsilon_subdivisions_Deltaproteobacteria_Syntrophobacterales_Syntrophaceae_Syntrophus_aciditrophicus_SB_species_GROUP2
id__5327119__id__species_Bacteria_Proteobacteria_deltaepsilon_subdivisions_Deltaproteobacteria_Syntrophobacterales_Syntrophobacteraceae_Syntrophobacter_fumaroxidans_MPOB_species_GROUP2
id__5328366__id__species_Bacteria_Proteobacteria_deltaepsilon_subdivisions_Deltaproteobacteria_Syntrophobacterales_Syntrophobacteraceae_Syntrophobacter_fumaroxidans_MPOB_species_GROUP2
id__5340914__id__species_Bacteria_Proteobacteria_deltaepsilon_subdivisions_Epsilonproteobacteria_Campylobacterales_Campylobacteraceae_Sulfurospirillum_barnesii_SES_3_species_GROUP2
id__5360852__id__species_Bacteria_Proteobacteria_Gammaproteobacteria_Acidithiobacillales_Thermithiobacillaceae_Thermithiobacillus_tepidarius_DSM_3134_species_GROUP2
id__5448749__id__species_Bacteria_Proteobacteria_Gammaproteobacteria_Cellvibrionales_Spongiibacteraceae_Dasania_marina_DSM_21967_species_GROUP2
id__5606953__id__species_Bacteria_Proteobacteria_Gammaproteobacteria_Legionellales_Legionellaceae_Fluoribacter_dumoffii_NY23_species_GROUP2
id__5611262__id__species_Bacteria_Proteobacteria_Gammaproteobacteria_Methylococcales_Methylococcaceae_Methylobacter_tundripaludum_SV96_species_GROUP2
id__5616780__id__species_Bacteria_Proteobacteria_Gammaproteobacteria_Methylococcales_Methylococcaceae_Methylocaldum_szegediense_O_12_species_GROUP2
id__5619871__id__species_Bacteria_Proteobacteria_Gammaproteobacteria_Methylococcales_Methylococcaceae_Methyloglobulus_morosus_KoM1_species_GROUP2
id__5624559__id__species_Bacteria_Proteobacteria_Gammaproteobacteria_Methylococcales_Methylococcaceae_Methylomarinum_vadi_species_GROUP2
id__5627810__id__species_Bacteria_Proteobacteria_Gammaproteobacteria_Methylococcales_Methylococcaceae_Methylosarcina_lacus_LW14_species_GROUP2
id__5633389__id__species_Bacteria_Proteobacteria_Gammaproteobacteria_Methylococcales_Methylococcaceae_Methylovulum_miyakonense_HT12_species_GROUP2
id__5637195__id__species_Bacteria_Proteobacteria_Gammaproteobacteria_Nevskiales_Sinobacteraceae_Hydrocarboniphaga_effusa_AP103_species_GROUP2
id__5638743__id__species_Bacteria_Proteobacteria_Gammaproteobacteria_Nevskiales_Sinobacteraceae_Nevskia_ramosa_DSM_11499_species_GROUP2
id__5643417__id__species_Bacteria_Proteobacteria_Gammaproteobacteria_Nevskiales_Sinobacteraceae_Polycyclovorans_algicola_TG408_species_GROUP2
id__5648369__id__species_Bacteria_Proteobacteria_Gammaproteobacteria_Nevskiales_Sinobacteraceae_Singularimonas_variicoloris_DSM_15731_species_GROUP2
id__5649420__id__species_Bacteria_Proteobacteria_Gammaproteobacteria_Nevskiales_Sinobacteraceae_Solimonas_soli_DSM_21787_species_GROUP2
id__567581__id__species_Alkaliphile_Bacteria_Proteobacteria_deltaepsilon_subdivisions_Deltaproteobacteria_Desulfobacterales_Desulfobulbaceae_Desulfurivibrio_alkaliphilus_AHT2_species_GROUP2
id__5685441__id__species_Bacteria_Proteobacteria_Gammaproteobacteria_Oceanospirillales_Oceanospirillaceae_Balneatrix_alpica_DSM_16621_species_GROUP2
id__5717285__id__species_Bacteria_Proteobacteria_Gammaproteobacteria_Pseudomonadales_Moraxellaceae_Acinetobacter_baumannii_AB30_species_GROUP2
id__5721206__id__species_Bacteria_Proteobacteria_Gammaproteobacteria_Pseudomonadales_Moraxellaceae_Alkanindiges_illinoisensis_DSM_15370_species_GROUP2
id__5726393__id__species_Bacteria_Proteobacteria_Gammaproteobacteria_Pseudomonadales_Moraxellaceae_Enhydrobacter_aerosaccus_species_GROUP2
id__5727301__id__species_Bacteria_Proteobacteria_Gammaproteobacteria_Pseudomonadales_Moraxellaceae_Enhydrobacter_aerosaccus_species_GROUP2
id__5730696__id__species_Bacteria_Proteobacteria_Gammaproteobacteria_Pseudomonadales_Moraxellaceae_Perlucidibaca_piscinae_DSM_21586_species_GROUP2
id__5738146__id__species_Bacteria_Proteobacteria_Gammaproteobacteria_Thiotrichales_Francisellaceae_Francisella_philomiragia_subsp_philomiragia_ATCC_25017_species_GROUP2
id__5739969__id__species_Bacteria_Proteobacteria_Gammaproteobacteria_Thiotrichales_Francisellaceae_Francisella_tularensis_tularensis_SCHUS4_species_GROUP2
id__5741498__id__species_Bacteria_Proteobacteria_Gammaproteobacteria_Thiotrichales_Piscirickettsiaceae_Cycloclasticus_pugetii_P1_species_GROUP2
id__5748799__id__species_Bacteria_Proteobacteria_Gammaproteobacteria_Thiotrichales_Thiotrichaceae_Beggiatoa_alba_B18LD_species_GROUP2
id__5765592__id__species_Bacteria_Proteobacteria_Gammaproteobacteria_Thiotrichales_Thiotrichaceae_Thiothrix_flexilis_DSM_14609_species_GROUP2
id__5784094__id__species_Bacteria_Proteobacteria_Gammaproteobacteria_Xanthomonadales_Rhodanobacteraceae_Rhodanobacter_denitrificans_2APBS1_species_GROUP2
id__5789064__id__species_Bacteria_Proteobacteria_Gammaproteobacteria_Xanthomonadales_Rhodanobacteraceae_Rhodanobacter_thiooxydans_LCS2_species_GROUP2
id__5792471__id__species_Bacteria_Proteobacteria_Gammaproteobacteria_Xanthomonadales_Xanthomonadaceae_Arenimonas_oryziterrae_DSM_21050_species_GROUP2
id__5797205__id__species_Bacteria_Proteobacteria_Gammaproteobacteria_Xanthomonadales_Xanthomonadaceae_Dyella_japonica_A8_species_GROUP2
id__5799924__id__species_Bacteria_Proteobacteria_Gammaproteobacteria_Xanthomonadales_Xanthomonadaceae_Frateuria_aurantia_DSM_6220_species_GROUP2
id__5803385__id__species_Bacteria_Proteobacteria_Gammaproteobacteria_Xanthomonadales_Xanthomonadaceae_Frateuria_terrea_CGMCC_17053_species_GROUP2
id__5807226__id__species_Bacteria_Proteobacteria_Gammaproteobacteria_Xanthomonadales_Xanthomonadaceae_Luteibacter_rhizovicinus_DSM16549_species_GROUP2
id__5810919__id__species_Bacteria_Proteobacteria_Gammaproteobacteria_Xanthomonadales_Xanthomonadaceae_Luteimonas_mephitis_DSM_12574_species_GROUP2
id__5814217__id__species_Bacteria_Proteobacteria_Gammaproteobacteria_Xanthomonadales_Xanthomonadaceae_Lysobacter_antibioticus_ATCC29479_species_GROUP2
id__5818630__id__species_Bacteria_Proteobacteria_Gammaproteobacteria_Xanthomonadales_Xanthomonadaceae_Lysobacter_defluvii_DSM_18482_species_GROUP2
id__5822398__id__species_Bacteria_Proteobacteria_Gammaproteobacteria_Xanthomonadales_Xanthomonadaceae_Pseudoxanthomonas_spadix_BD_a59_species_GROUP2
id__5825812__id__species_Bacteria_Proteobacteria_Gammaproteobacteria_Xanthomonadales_Xanthomonadaceae_Rudaea_cellulosilytica_DSM_22992_species_GROUP2
id__5827682__id__species_Bacteria_Proteobacteria_Gammaproteobacteria_Xanthomonadales_Xanthomonadaceae_Silanimonas_lenta_DSM_16282_species_GROUP2
id__5831927__id__species_Bacteria_Proteobacteria_Gammaproteobacteria_Xanthomonadales_Xanthomonadaceae_Stenotrophomonas_maltophilia_K279a_species_GROUP2
id__5834756__id__species_Bacteria_Proteobacteria_Gammaproteobacteria_Xanthomonadales_Xanthomonadaceae_Thermomonas_fusca_DSM_15424_species_GROUP2
id__5846981__id__species_Bacteria_Proteobacteria_Zetaproteobacteria_Zetaproteobacteria_bacterium_CG12_big_fil_rev_8_21_14_0_65_55_1124_species_GROUP2
id__5867669__id__species_Bacteria_Riflebacteria_GWC2_50_8_species_GROUP2
id__5868199__id__species_Bacteria_Riflebacteria_GWC2_50_8_species_GROUP2
id__5872861__id__species_Bacteria_Riflebacteria_HGW_Riflebacteria2_species_GROUP2
id__5877223__id__species_Bacteria_Riflebacteria_Ozemobacter_sibiricus_species_GROUP2
id__5911857__id__species_Bacteria_Spirochaetes_Spirochaetia_Leptospirales_Leptospiraceae_Leptonema_illini_3055_DSM_21528_species_GROUP2
id__5917730__id__species_Bacteria_Spirochaetes_Spirochaetia_Spirochaetales_Leptospiraceae_Leptospira_biflexa_serovar_Patoc_strain_Patoc_1_Paris_I_species_GROUP2
id__6109762__id__species_Bacteria_Zixibacteria_RBG_16_Zixibacteria_53_22_species_GROUP2
id__6286717__id__species_Candidatus_Firestonebacteria_bacterium_RIFOXYA2_FULL_40_8_species_GROUP2
id__6428351__id__species_Candidatus_Riflebacteria_bacterium_RBG_13_59_9_species_GROUP2
id__6431510__id__species_Candidatus_Riflebacteria_HGW_Riflebacteria1_species_GROUP2
id__6432045__id__species_Candidatus_Riflebacteria_HGW_Riflebacteria1_species_GROUP2
id__6573556__id__species_CG07_land_8_20_14_0_80_Omnitrophica_50_8_curated_species_GROUP2
id__6594695__id__species_CG1_02_FULL_Falkowbacteria_OD1_41_21_curated_species_GROUP2
id__6653590__id__species_CG11_big_fil_rev_8_21_14_0_20_Omnitrophica_45_26_curated_species_GROUP2
id__6701834__id__species_CG2_30_FULL_Chloroflexi_64_16_curated_species_GROUP2
id__6708757__id__species_CG2_30_FULL_Nitrospirae_53_67_curated_species_GROUP2
id__6737254__id__species_CG_4_10_14_0_8_um_filter_cor_Omnitrophica_44_12_curated_species_GROUP2
id__6777709__id__species_CG_4_9_14_3_um_filter_150_Zixibacteria_46_8_curated_species_GROUP2
id__6778773__id__species_CG_4_9_14_3_um_filter_150_Zixibacteria_46_8_curated_species_GROUP2
id__6789442__id__species_EndosymbiontCiliateMicronucleus_Bacteria_Proteobacteria_Alphaproteobacteria_Rickettsiales_Holosporaceae_Holospora_undulata_HU1_species_GROUP2
id__6792881__id__species_EndosymbiontInsect_Bacteria_Proteobacteria_Alphaproteobacteria_Rickettsiales_Anaplasmataceae_Wolbachieae_Wolbachia_endoDrosophila_simulans_wNo_species_GROUP2
id__6793812__id__species_EndosymbiontInsect_Bacteria_Proteobacteria_Alphaproteobacteria_Rickettsiales_Anaplasmataceae_Wolbachieae_Wolbachia_pipientis_species_GROUP2
id__6795362__id__species_EndosymbiontInsectMitochondria_Bacteria_Proteobacteria_Alphaproteobacteria_Rickettsiales_Candidatus_Midichloria_mitochondrii_IricVA_species_GROUP2
id__6806591__id__species_FacultativeIntracellular_Bacteria_Proteobacteria_Alphaproteobacteria_Caulobacterales_Caulobacteraceae_Phenylobacterium_zucineum_HLK1_species_GROUP2
id__6822120__id__species_FruitingBody_Bacteria_Proteobacteria_deltaepsilon_subdivisions_Deltaproteobacteria_Myxococcales_Cystobacterineae_Cystobacteraceae_Stigmatella_aurantiaca_DW43_1_species_GROUP2
id__6919946__id__species_IntracellularParasiteOfOtherBacteria_Bacteria_Proteobacteria_deltaepsilon_subdivisions_Deltaproteobacteria_Bdellovibrionales_Bacteriovoracaceae_Bacteriovorax_marinus_SJ_species_GROUP2
id__7012310__id__species_Methanotroph_Bacteria_Proteobacteria_Gammaproteobacteria_Methylococcales_Methylococcaceae_Methylococcus_capsulatus_Bath_species_GROUP2
id__7012612__id__species_Methanotroph_Bacteria_Proteobacteria_Gammaproteobacteria_Methylococcales_Methylococcaceae_Methylococcus_capsulatus_Bath_species_GROUP2
id__7017085__id__species_Methylotroph_Bacteria_Proteobacteria_Gammaproteobacteria_Methylococcales_Methylococcaceae_Methylomonas_methanica_MC09_species_GROUP2
id__7046472__id__species_ObligateIntracellularParasiteCrickets_Bacteria_Proteobacteria_Gammaproteobacteria_Legionellales_Coxiellaceae_Rickettsiella_grylli_species_GROUP2
id__7053319__id__species_Pathogen_Bacteria_Proteobacteria_Alphaproteobacteria_Rickettsiales_Anaplasmataceae_Ehrlichia_chaffeensis_Arkansas_species_GROUP2
id__7072112__id__species_Pathogen_Bacteria_Proteobacteria_Gammaproteobacteria_Legionellales_Coxiellaceae_Coxiella_burnetii_RSA493_species_GROUP2
id__7074811__id__species_Pathogen_Bacteria_Proteobacteria_Gammaproteobacteria_Legionellales_Legionellaceae_Legionella_micdadei_ATCC_33218_species_GROUP2
id__7083829__id__species_PathogenSalmon_Bacteria_Proteobacteria_Gammaproteobacteria_Thiotrichales_Piscirickettsiaceae_Piscirickettsia_salmonis_LF_89_species_GROUP2
id__7130710__id__species_Planctomycetes_bacterium_GWC2_45_44_species_GROUP2
id__7133231__id__species_Planctomycetes_bacterium_GWF2_41_51_species_GROUP2
id__7212199__id__species_PlantPathogen_Bacteria_Proteobacteria_Gammaproteobacteria_Xanthomonadales_Xanthomonadaceae_Xanthomonas_axonopodis_Xac29_1_species_GROUP2
id__7217039__id__species_PlantPathogen_Bacteria_Proteobacteria_Gammaproteobacteria_Xanthomonadales_Xanthomonadaceae_Xanthomonas_oryzae_PXO99A_species_GROUP2
id__7270222__id__species_Psyhrophile_Bacteria_Proteobacteria_Gammaproteobacteria_Pseudomonadales_Moraxellaceae_Psychrobacter_cryohalolentis_K5_species_GROUP2
id__7292974__id__species_Spirochaetes_bacterium_RBG_13_51_14_species_GROUP2
id__7334975__id__species_TropicalSoil_Bacteria_Proteobacteria_Betaproteobacteria_Neisseriales_Neisseriaceae_Chromobacterium_group_Chromobacterium_violaceum_ATCC_12472_species_GROUP2
id__7394315__id__species_Eukaryota_Alveolata_Ciliophora_Intramacronucleata_Oligohymenophorea_Parameciidae_Paramecium_tetraurelia_species_GROUP2
id__9527674__id__species_Eukaryota_Stramenopiles_Blastocystis_hominis_ASM15166v1_species_GROUP2
