# Supplementary material for: An ancient metalloenzyme evolves through metal preference modulation
Source: Nat Ecol Evol. 2023 Apr 10;7(5):732–44. doi: 10.1038/s41559-023-02012-0 (PMC10172142; doi:10.1038/s41559-023-02012-0)
Supplement: Supplementary file 15 — SodFM3 PDB. Spreadsheet containing PDB ID list and details of crystal structures available in the PDB for SodFM3. On the basis of phylogenetics and protein sequence analyses including amino acid correlation analysis, the published structures (PDB IDs) and all SodFM3 (species IDs) studied in this work are categorized into subgroups. [file 41559_2023_2012_MOESM15_ESM.xlsx]

## Sheet: available_SodFM3_structures
PDB	species	mutation	resolution	ligand	reference
1ma1	Methanothermobacter thermautotrophicus	WT	2.6A	FeIII	10.2210/pdb1MA1/pdb
1b06	Sulfolobus acidocaldarius DSM 639	WT	2.2A	FeIII	10.1006/jmbi.1998.2344
1wb8	Saccharolobus solfataricus	WT	2.3A	FeIII	0.1006/jmbi.1998.2471
1wb7	Saccharolobus solfataricus	Y41F	2.2A	FeIII	10.1021/bi035661y
3ak3	Aeropyrum pernix K1	WT	1.5A	FeIII	10.1111/j.1742-4658.2010.07977.x
3ak2	Aeropyrum pernix K1	WT	1.3A	MnII	10.1111/j.1742-4658.2010.07977.x
3ak1	Aeropyrum pernix K1	WT	1.6A	APO	10.1111/j.1742-4658.2010.07977.x
3evk	Pyrobaculum aerophilum	WT	1.85A	MnII	10.2210/pdb3EVK/pdb
1p7g	Pyrobaculum aerophilum	?	1.8A	APO?	10.1107/s0907444903019942
1ids	Mycobacterium tuberculosis	WT	2A	FeIII	10.1006/jmbi.1994.0105
1gn2	Mycobacterium tuberculosis	S123C	3.4A	FeIII	10.1006/abbi.2001.2635
1gn6	Mycobacterium tuberculosis	G152A	2.9A	FeIII	10.1016/0014-5793(96)00490-5
1gn4	Mycobacterium tuberculosis	H145E	2.5A	MnII	10.1046/j.1432-1327.1998.2510795.x
1gn3	Mycobacterium tuberculosis	H145Q	4A	FeIII	10.1046/j.1432-1327.1998.2510795.x
1bs3	Propionibacterium freudenreichii subsp. shermanii	WT	1.55A	FeIII,F-	10.1046/j.1432-1327.1999.00359.x
1bt8	Propionibacterium freudenreichii subsp. Shermanii	WT	1.85A	FeIII	10.1046/j.1432-1327.1999.00359.x
1avm	Propionibacterium freudenreichii subsp. Shermanii	WT	1.55A	FeIII,azide	10.1046/j.1432-1327.1999.00359.x
1ar4	Propionibacterium freudenreichii subsp. Shermanii	WT	1.9A	MnII	10.1046/j.1432-1327.1999.00359.x
1ar5	Propionibacterium freudenreichii subsp. Shermanii	WT	1.6A	FeIII	10.2210/pdb1AR5/pdb
1bsm	Propionibacterium freudenreichii subsp. Shermanii	WT	1.35A	FeIII	10.1046/j.1432-1327.1999.00359.x

## Sheet: SodFM3.1
265_PDB__1ma1
276_PDB__1b06
278_PDB__1wb8
281_PDB__1wb7
285_PDB__3ak3
287_PDB__3evk
288_PDB__3ak2
289_PDB__1p7g
290_PDB__3ak1
id__10681__id__species_Archaea_Candidatus_Bathyarchaeota_BE326_BA_RLH_species_GROUP3
id__107966__id__species_Archaea_Crenarchaeota_Thermoprotei_Sulfolobales_Sulfolobaceae_Acidianus_hospitalis_W1_species_GROUP3
id__110218__id__species_Archaea_Crenarchaeota_Thermoprotei_Sulfolobales_Sulfolobaceae_Acidianus_manzaensis_species_GROUP3
id__112310__id__species_Archaea_Crenarchaeota_Thermoprotei_Sulfolobales_Sulfolobaceae_Metallosphaera_cuprina_Ar4_species_GROUP3
id__114140__id__species_Archaea_Crenarchaeota_Thermoprotei_Sulfolobales_Sulfolobaceae_Metallosphaera_hakonensis_DSM7519_species_GROUP3
id__117281__id__species_Archaea_Crenarchaeota_Thermoprotei_Sulfolobales_Sulfolobaceae_Saccharolobus_solfataricus_P2_species_GROUP3
id__119540__id__species_Archaea_Crenarchaeota_Thermoprotei_Sulfolobales_Sulfolobaceae_Sulfolobus_islandicus_LS215_species_GROUP3
id__122280__id__species_Archaea_Crenarchaeota_Thermoprotei_Sulfolobales_Sulfolobaceae_Sulfolobus_metallicus_DSM6482_species_GROUP3
id__129107__id__species_Archaea_Crenarchaeota_Thermoprotei_Thermoproteales_Thermoproteaceae_Caldivirga_maquilingensis_IC_167_species_GROUP3
id__131065__id__species_Archaea_Crenarchaeota_Thermoprotei_Thermoproteales_Thermoproteaceae_Pyrobaculum_aerophilum_IM2_species_GROUP3
id__135078__id__species_Archaea_Crenarchaeota_Thermoprotei_Thermoproteales_Thermoproteaceae_Pyrobaculum_ferrireducens_species_GROUP3
id__139762__id__species_Archaea_Crenarchaeota_Thermoprotei_Thermoproteales_Thermoproteaceae_Thermoproteus_uzoniensis_768_20_species_GROUP3
id__142293__id__species_Archaea_Crenarchaeota_Thermoprotei_Thermoproteales_Thermoproteaceae_Vulcanisaeta_distributa_DSM_14429_species_GROUP3
id__144142__id__species_Archaea_Crenarchaeota_Thermoprotei_Thermoproteales_Thermoproteaceae_Vulcanisaeta_thermophila_species_GROUP3
id__16107__id__species_Archaea_Candidatus_Bathyarchaeota_CG07_land_8_20_14_0_80_47_9_species_GROUP3
id__170098__id__species_Archaea_Euryarchaeota_Hadesarchaea_CG08_land_8_20_14_0_20_51_8_species_GROUP3
id__17350__id__species_Archaea_Candidatus_Bathyarchaeota_CG_4_8_14_3_um_filter_42_8_species_GROUP3
id__1947632__id__species_Bacteria_Chloroflexi_Dehalococcoidia_bacterium_CG2_30_46_9_species_GROUP3
id__1992240__id__species_Bacteria_Chloroflexi_RBG_13_Chloroflexi_51_36_species_GROUP3
id__2096832__id__species_Bacteria_CPR_MicrogenomatesOP11_GWA2_OP11_46_16_partial_species_GROUP3
id__2141502__id__species_Bacteria_CPR_PeregrinibacteriaPER_PER_GWF2_39_17_species_GROUP3
id__291623__id__species_Archaea_Euryarchaeota_Methanobacteria_Methanobacteriales_Methanobacteriaceae_Methanobacterium_formicicum_DSM3637_species_GROUP3
id__298145__id__species_Archaea_Euryarchaeota_Methanobacteria_Methanobacteriales_Methanobacteriaceae_Methanothermobacter_thermautotrophicus_Delta_H_species_GROUP3
id__316368__id__species_Archaea_Euryarchaeota_Methanomicrobia_Methanomicrobiales_Methanomicrobiaceae_Methanoculleus_bourgensis_MS2_species_GROUP3
id__324562__id__species_Archaea_Euryarchaeota_Methanomicrobia_Methanomicrobiales_Methanoregulaceae_Candidatus_Methanoregula_boonei_6A8_species_GROUP3
id__324732__id__species_Archaea_Euryarchaeota_Methanomicrobia_Methanomicrobiales_Methanoregulaceae_Candidatus_Methanoregula_boonei_6A8_species_GROUP3
id__328612__id__species_Archaea_Euryarchaeota_Methanomicrobia_Methanomicrobiales_Methanoregulaceae_Methanolinea_tarda_NOBI_1_species_GROUP3
id__332926__id__species_Archaea_Euryarchaeota_Methanomicrobia_Methanomicrobiales_Methanospirillaceae_Methanospirillum_hungatei_JF_1_species_GROUP3
id__334768__id__species_Archaea_Euryarchaeota_Methanomicrobia_Methanosarcinales_Methanosaetaceae_Methanosaeta_thermophila_PT_species_GROUP3
id__343185__id__species_Archaea_Euryarchaeota_Methanomicrobia_Methanosarcinales_Methanosarcinaceae_Methanolobus_psychrophilus_R15_species_GROUP3
id__347280__id__species_Archaea_Euryarchaeota_Methanomicrobia_Methanosarcinales_Methanosarcinaceae_Methanomethylovorans_hollandica_DSM_15978_species_GROUP3
id__348191__id__species_Archaea_Euryarchaeota_Methanomicrobia_Methanosarcinales_Methanosarcinaceae_Methanosalsum_zhilinae_WeN5_DSM_4017_species_GROUP3
id__352295__id__species_Archaea_Euryarchaeota_Methanomicrobia_Methanosarcinales_Methanosarcinaceae_Methanosarcina_barkeri_Fusaro_DSM_804_species_GROUP3
id__356650__id__species_Archaea_Euryarchaeota_Methanomicrobia_Methanosarcinales_uncultured_Methanosarcinales_mazei_S6_species_GROUP3
id__388003__id__species_Archaea_Korarchaeota_ARK16_species_GROUP3
id__40427__id__species_Archaea_Candidatus_Marsarchaeota_G2_BE_D_species_GROUP3
id__404504__id__species_Archaea_Thaumarchaeota_Candidatus_Caldiarchaeum_subterraneum_species_GROUP3
id__40490__id__species_Archaea_Candidatus_Marsarchaeota_G2_BE_D_species_GROUP3
id__4100629__id__species_Bacteria_OP3X_RIFCSPLOWO2_01_FULL_OP3X_45_10_species_GROUP3
id__435971__id__species_Archaea_Thaumarchaeota_Nitrososphaeria_Candidatus_Nitrosocaldus_islandicus_species_GROUP3
id__43660__id__species_Archaea_Candidatus_Marsarchaeota_G2_ECH_B_1_species_GROUP3
id__470150__id__species_Candidatus_Micrarchaeota_RBG16369_ARCHAEA_DPANN_Micrarchaeota_species_GROUP3
id__472271__id__species_Candidatus_Odinarchaeota_LCB4_ARCHAEA_ASGARD_Odinarchaeota_species_GROUP3
id__5003__id__species_Archaea_Aigarchaeota_Aigarchaeota_archaeon_NZ13_MG1_species_GROUP3
id__517407__id__species_Copper_Archaea_Crenarchaeota_Thermoprotei_Sulfolobales_Sulfolobaceae_Metallosphaera_sedula_DSM_5348_species_GROUP3
id__530535__id__species_HyperThermophileAcidophile_Archaea_Crenarchaeota_Thermoprotei_Acidilobales_Acidilobaceae_Acidilobus_7A_species_GROUP3
id__531867__id__species_HyperThermophileAcidophile_Archaea_Crenarchaeota_Thermoprotei_Acidilobales_Acidilobaceae_Acidilobus_saccharovorans_345_15_species_GROUP3
id__534472__id__species_HyperThermophile_Archaea_Crenarchaeota_Thermoprotei_Desulfurococcales_Aeropyrum_pernix_species_GROUP3
id__551985__id__species_Rumen_Methanomassiliicoccales_RumenM1_ARCHAEA_EURYARCHAEOTA_Diaforarchaea_species_GROUP3
id__553255__id__species_SulfiteReductionHyperthermophilic_Archaeoglobus_veneficus_ARCHAEA_EURYARCHAEOTA_Archaeoglobi_species_GROUP3
id__62715__id__species_Archaea_CG1_02_FULL_Micrarchaeota_49_24_curated_species_GROUP3
id__6281634__id__species_Candidatus_Falkowbacteria_bacterium_RBG_13_39_14_species_GROUP3
id__6423163__id__species_Candidatus_Portnoybacteria_bacterium_RIFCSPLOWO2_02_FULL_39_11_species_GROUP3
id__6470151__id__species_Candidatus_Staskawiczbacteria_bacterium_RIFCSPLOWO2_01_FULL_37_25b_species_GROUP3
id__6472405__id__species_Candidatus_Staskawiczbacteria_bacterium_RIFCSPLOWO2_12_FULL_37_15_species_GROUP3
id__6473133__id__species_Candidatus_Staskawiczbacteria_bacterium_RIFOXYC1_FULL_38_18_species_GROUP3
id__6519336__id__species_Candidatus_Woykebacteria_bacterium_RBG_13_40_15_species_GROUP3
id__6588733__id__species_CG09_land_8_20_14_0_10_Collierbacteria_OP11_46_12_curated_species_GROUP3
id__6601388__id__species_CG10_big_fil_rev_8_21_14_0_10_Beckwithbacteria_OP11_34_10_curated_species_GROUP3
id__6623226__id__species_CG10_big_fil_rev_8_21_14_0_10_Levybacteria_OP11_36_7_curated_species_GROUP3
id__6759883__id__species_CG_4_9_14_3_um_filter_150_Chloroflexi_45_9_curated_species_GROUP3
id__893__id__species_AcidMineDrainage_Candidatus_Micrarchaeum_acidiphilumARMAN1_ARCHAEA_DPANN_Micrarchaeota_species_GROUP3
id__91630__id__species_Archaea_Crenarchaeota_13_1_20CM_2_51_8_species_GROUP3
id__92364__id__species_Archaea_Crenarchaeota_13_1_20CM_2_51_8_species_GROUP3
id__94109__id__species_Archaea_Crenarchaeota_13_1_40CM_3_52_10_species_GROUP3
id__97174__id__species_Archaea_Crenarchaeota_Thermoprotei_Acidilobales_Caldisphaeraceae_Caldisphaera_lagunensis_IC_154_DSM_15908_species_GROUP3
id__985__id__species_AcidMineDrainage_Candidatus_Micrarchaeum_acidiphilumARMAN1_ARCHAEA_DPANN_Micrarchaeota_species_GROUP3

## Sheet: SodF3.2
id__174172__id__species_Archaea_Euryarchaeota_Halobacteria_Halobacteriales_Halobacteriaceae_Haladaptatus_paucihalophilus_DX253_DSM_18195_species_GROUP3
id__179584__id__species_Archaea_Euryarchaeota_Halobacteria_Halobacteriales_Halobacteriaceae_Halalkalicoccus_jeotgali_B3_chromosome_species_GROUP3
id__181354__id__species_Archaea_Euryarchaeota_Halobacteria_Halobacteriales_Halobacteriaceae_Haloarcula_marismortui_ATCC_43049_species_GROUP3
id__188879__id__species_Archaea_Euryarchaeota_Halobacteria_Halobacteriales_Halobacteriaceae_Halobiforma_nitratireducens_JCM_10879_species_GROUP3
id__192448__id__species_Archaea_Euryarchaeota_Halobacteria_Halobacteriales_Halobacteriaceae_Halococcus_saccharolyticus_DSM_5350_species_GROUP3
id__197037__id__species_Archaea_Euryarchaeota_Halobacteria_Halobacteriales_Halobacteriaceae_Haloferax_mediterranei_R_4_ATCC_33500_species_GROUP3
id__197163__id__species_Archaea_Euryarchaeota_Halobacteria_Halobacteriales_Halobacteriaceae_Haloferax_mediterranei_R_4_ATCC_33500_species_GROUP3
id__197239__id__species_Archaea_Euryarchaeota_Halobacteria_Halobacteriales_Halobacteriaceae_Haloferax_mediterranei_R_4_ATCC_33500_species_GROUP3
id__199044__id__species_Archaea_Euryarchaeota_Halobacteria_Halobacteriales_Halobacteriaceae_Halogeometricum_borinquense_DSM_11551_chromosome_species_GROUP3
id__203507__id__species_Archaea_Euryarchaeota_Halobacteria_Halobacteriales_Halobacteriaceae_Halogranum_salarium_B_1_species_GROUP3
id__204774__id__species_Archaea_Euryarchaeota_Halobacteria_Halobacteriales_Halobacteriaceae_Halogranum_salarium_B_1_species_GROUP3
id__206311__id__species_Archaea_Euryarchaeota_Halobacteria_Halobacteriales_Halobacteriaceae_Halomicrobium_mukohataei_DSM_12286_species_GROUP3
id__208665__id__species_Archaea_Euryarchaeota_Halobacteria_Halobacteriales_Halobacteriaceae_Halomicrobium_mukohataei_DSM_12286_species_GROUP3
id__210349__id__species_Archaea_Euryarchaeota_Halobacteria_Halobacteriales_Halobacteriaceae_Halonotius_pteroides_species_GROUP3
id__213900__id__species_Archaea_Euryarchaeota_Halobacteria_Halobacteriales_Halobacteriaceae_Halonotius_sp_J07ABHN4_version_2_species_GROUP3
id__215967__id__species_Archaea_Euryarchaeota_Halobacteria_Halobacteriales_Halobacteriaceae_Halopiger_xanaduensis_SH_6_species_GROUP3
id__216128__id__species_Archaea_Euryarchaeota_Halobacteria_Halobacteriales_Halobacteriaceae_Halopiger_xanaduensis_SH_6_species_GROUP3
id__219957__id__species_Archaea_Euryarchaeota_Halobacteria_Halobacteriales_Halobacteriaceae_Haloplanus_natans_RE_101_DSM_17983_species_GROUP3
id__221483__id__species_Archaea_Euryarchaeota_Halobacteria_Halobacteriales_Halobacteriaceae_Haloplanus_natans_RE_101_DSM_17983_species_GROUP3
id__223661__id__species_Archaea_Euryarchaeota_Halobacteria_Halobacteriales_Halobacteriaceae_Haloquadratum_walsbyi_C23_species_GROUP3
id__228085__id__species_Archaea_Euryarchaeota_Halobacteria_Halobacteriales_Halobacteriaceae_Halorhabdus_utahensis_DSM_12940_species_GROUP3
id__228692__id__species_Archaea_Euryarchaeota_Halobacteria_Halobacteriales_Halobacteriaceae_Halorhabdus_utahensis_DSM_12940_species_GROUP3
id__229870__id__species_Archaea_Euryarchaeota_Halobacteria_Halobacteriales_Halobacteriaceae_Halorubrum_distributum_JCM10118_species_GROUP3
id__232704__id__species_Archaea_Euryarchaeota_Halobacteria_Halobacteriales_Halobacteriaceae_Halorubrum_ezzemoulense_DSM17463_species_GROUP3
id__237435__id__species_Archaea_Euryarchaeota_Halobacteria_Halobacteriales_Halobacteriaceae_Halorubrum_lacusprofundi_ATCC_49239_species_GROUP3
id__238693__id__species_Archaea_Euryarchaeota_Halobacteria_Halobacteriales_Halobacteriaceae_Halorubrum_lacusprofundi_ATCC_49239_species_GROUP3
id__239138__id__species_Archaea_Euryarchaeota_Halobacteria_Halobacteriales_Halobacteriaceae_Halosarcina_pallida_JCM_14848_species_GROUP3
id__244767__id__species_Archaea_Euryarchaeota_Halobacteria_Halobacteriales_Halobacteriaceae_Halosimplex_carlsbadense_2_9_1_species_GROUP3
id__244949__id__species_Archaea_Euryarchaeota_Halobacteria_Halobacteriales_Halobacteriaceae_Halosimplex_carlsbadense_2_9_1_species_GROUP3
id__248606__id__species_Archaea_Euryarchaeota_Halobacteria_Halobacteriales_Halobacteriaceae_Halostagnicola_larsenii_XH_48_DSM_176_species_GROUP3
id__253203__id__species_Archaea_Euryarchaeota_Halobacteria_Halobacteriales_Halobacteriaceae_Haloterrigena_turkmenica_DSM_5511_species_GROUP3
id__257365__id__species_Archaea_Euryarchaeota_Halobacteria_Halobacteriales_Halobacteriaceae_Halovivax_ruber_XH_70_DSM_18193_species_GROUP3
id__262815__id__species_Archaea_Euryarchaeota_Halobacteria_Halobacteriales_Halobacteriaceae_Natrialba_magadii_ATCC_43099_chromosome_species_GROUP3
id__265468__id__species_Archaea_Euryarchaeota_Halobacteria_Halobacteriales_Halobacteriaceae_Natrinema_pellirubrum_DSM15624_species_GROUP3
id__269332__id__species_Archaea_Euryarchaeota_Halobacteria_Halobacteriales_Halobacteriaceae_Natronobacterium_gregoryi_SP2_DSM_3393_species_GROUP3
id__272233__id__species_Archaea_Euryarchaeota_Halobacteria_Halobacteriales_Halobacteriaceae_Natronococcus_occultus_SP4_DSM_3396_species_GROUP3
id__277994__id__species_Archaea_Euryarchaeota_Halobacteria_Halobacteriales_Halobacteriaceae_Natronolimnobius_innermongolicus_JCM_12255_species_GROUP3
id__280694__id__species_Archaea_Euryarchaeota_Halobacteria_Halobacteriales_Halobacteriaceae_Natronomonas_pharaonis_Gabara_DSM_2160_species_GROUP3
id__281970__id__species_Archaea_Euryarchaeota_Halobacteria_Halobacteriales_Halobacteriaceae_Natronorubrum_sulfidifaciens_JCM_14089_species_GROUP3
id__287096__id__species_Archaea_Euryarchaeota_Halobacteria_Haloferacales_Haloferacaceae_Halohasta_litchfieldiae_tADL_species_GROUP3
id__289087__id__species_Archaea_Euryarchaeota_Halobacteria_Natrialbales_Natrialbaceae_Salinarchaeum_sp_Harcht_Bsk1_species_GROUP3
id__289541__id__species_Archaea_Euryarchaeota_Halobacteria_Natrialbales_Natrialbaceae_Salinarchaeum_sp_Harcht_Bsk1_species_GROUP3
id__556041__id__species_Thermoplasmatales__SW106926_ARCHAEA_EURYARCHAEOTA_Diaforarchaea_species_GROUP3

## Sheet: SodF3.3
id__7333087__id__species_ThermophileHydrothermalVent_Bacteria_unclassified_Bacteria_Caldithrix_abyssi_LF13_DSM_13497_species_GROUP3
id__19205__id__species_Archaea_Candidatus_Bathyarchaeota_group15_DG45_species_GROUP3
id__1407242__id__species_Bacteria_BacteroidetesChlorobi_group_Bacteroidetes_Cytophagia_Cytophagales_Cyclobacteriaceae_Echinicola_vietnamensis_KMM_6221_DSM_17526_species_GROUP3
id__1659906__id__species_Bacteria_BacteroidetesChlorobi_group_Bacteroidetes_Flavobacteriia_Flavobacteriales_Flavobacteriaceae_Leeuwenhoekiella_blandensis_MED217_species_GROUP3
id__1667314__id__species_Bacteria_BacteroidetesChlorobi_group_Bacteroidetes_Flavobacteriia_Flavobacteriales_Flavobacteriaceae_Mesonia_mobilis_DSM_19841_species_GROUP3
id__1650455__id__species_Bacteria_BacteroidetesChlorobi_group_Bacteroidetes_Flavobacteriia_Flavobacteriales_Flavobacteriaceae_Joostella_marina_En5_DSM_19592_species_GROUP3
id__1720020__id__species_Bacteria_BacteroidetesChlorobi_group_Bacteroidetes_Flavobacteriia_Flavobacteriales_Flavobacteriaceae_Zunongwangia_profunda_SM_A87_species_GROUP3
id__1529921__id__species_Bacteria_BacteroidetesChlorobi_group_Bacteroidetes_Cytophagia_Cytophagales_Flammeovirgaceae_Fulvivirga_imtechensis_AK7_species_GROUP3
id__1621886__id__species_Bacteria_BacteroidetesChlorobi_group_Bacteroidetes_Flavobacteriia_Flavobacteriales_Flavobacteriaceae_Epilithonimonas_tenax_DSM_16811_species_GROUP3
id__1760217__id__species_Bacteria_BacteroidetesChlorobi_group_Bacteroidetes_Sphingobacteriia_Sphingobacteriales_Saprospiraceae_Haliscomenobacter_hydrossis_O_DSM_1100_species_GROUP3
id__2558406__id__species_Bacteria_FibrobacteresAcidobacteria_group_Acidobacteria_Blastocatellia_Chloracidobacterium_thermophilum_B_species_GROUP3
id__6880417__id__species_HotSpring_Bacteria_Acidobacteria_Blastocatellia_Chloracidobacterium_spCP2_5A_species_GROUP3
id__502955__id__species_CG10_big_fil_rev_8_21_14_0_10_Woesearchaeota_36_11_curated_species_GROUP3
id__1903217__id__species_Bacteria_ChlamydiaeVerrucomicrobia_group_Verrucomicrobia_Verrucomicrobiae_Verrucomicrobiales_Verrucomicrobiaceae_Akkermansia_muciniphila_ATCC_BAA_835_species_GROUP3
id__4170413__id__species_Bacteria_Planctomyce_uncultured_SMTZ_25_species_GROUP3
id__4185323__id__species_Bacteria_Plantomycetes_uncultured_DG_23_species_GROUP3
id__4186940__id__species_Bacteria_Plantomycetes_uncultured_DG_58_species_GROUP3
id__5312211__id__species_Bacteria_Proteobacteria_deltaepsilon_subdivisions_Deltaproteobacteria_Syntrophobacterales_Syntrophaceae_Desulfomonile_tiedjei_DCB_1_DSM_6799_species_GROUP3
id__7133978__id__species_Planctomycetes_bacterium_GWF2_41_51_species_GROUP3
id__7137444__id__species_Planctomycetes_bacterium_GWF2_42_9_species_GROUP3
id__7140903__id__species_Planctomycetes_bacterium_GWF2_50_10_species_GROUP3
id__5135106__id__species_Bacteria_Proteobacteria_deltaepsilon_subdivisions_Deltaproteobacteria_Desulfobacterales_Desulfobacteraceae_Desulfobacterium_anilini_DSM_4660_species_GROUP3
id__6129884__id__species_Bacteroidetes_bacterium_GWD2_33_33_species_GROUP3
id__6136052__id__species_Bacteroidetes_bacterium_GWE2_32_14_species_GROUP3
id__1813817__id__species_Bacteria_BacteroidetesChlorobi_group_Chlorobi_Chlorobia_Chlorobiales_Chlorobiaceae_Chloroherpeton_thalassium_ATCC_35110_species_GROUP3
id__2619403__id__species_Bacteria_Firmicutes_Bacilli_Bacillales_Alicyclobacillaceae_Effusibacillus_pohliaeDSM22757_species_GROUP3
id__2698555__id__species_Bacteria_Firmicutes_Bacilli_Bacillales_Bacillaceae_Lentibacillus_amyloliquefaciens_species_GROUP3
id__2986932__id__species_Bacteria_Firmicutes_Bacilli_Bacillales_Thermoactinomycetaceae_Novibacillus_thermophilus_species_GROUP3
id__2716526__id__species_Bacteria_Firmicutes_Bacilli_Bacillales_Bacillaceae_Numidum_massiliense_species_GROUP3
id__2814066__id__species_Bacteria_Firmicutes_Bacilli_Bacillales_Paenibacillaceae_Aneurinibacillus_aneurinilyticus_species_GROUP3
id__2632956__id__species_Bacteria_Firmicutes_Bacilli_Bacillales_Bacillaceae_Alkalibacillus_haloalkaliphilusC5_species_GROUP3
id__2734707__id__species_Bacteria_Firmicutes_Bacilli_Bacillales_Bacillaceae_Piscibacillus_halophilusDSM21633_species_GROUP3
id__2772567__id__species_Bacteria_Firmicutes_Bacilli_Bacillales_Bacillaceae_Tenuibacillus_multivorans_species_GROUP3
id__2638684__id__species_Bacteria_Firmicutes_Bacilli_Bacillales_Bacillaceae_Alteribacillus_bidgolensis_species_GROUP3
id__2779839__id__species_Bacteria_Firmicutes_Bacilli_Bacillales_Bacillaceae_Terribacillus_saccharophilus_species_GROUP3
id__2649134__id__species_Bacteria_Firmicutes_Bacilli_Bacillales_Bacillaceae_Bacillus_anthracis_species_GROUP3
id__2654439__id__species_Bacteria_Firmicutes_Bacilli_Bacillales_Bacillaceae_Bacillus_cereusATCC14579_species_GROUP3
id__2710602__id__species_Bacteria_Firmicutes_Bacilli_Bacillales_Bacillaceae_Natribacillus_halophilus_species_GROUP3
id__2759061__id__species_Bacteria_Firmicutes_Bacilli_Bacillales_Bacillaceae_Salipaludibacillus_agaradhaerens_species_GROUP3
id__2660208__id__species_Bacteria_Firmicutes_Bacilli_Bacillales_Bacillaceae_Bacillus_subtilis_species_GROUP3
id__2680522__id__species_Bacteria_Firmicutes_Bacilli_Bacillales_Bacillaceae_Geobacillus_stearothermophilus10_species_GROUP3
id__2726731__id__species_Bacteria_Firmicutes_Bacilli_Bacillales_Bacillaceae_Parageobacillus_thermoglucosidasiusC56YS93_species_GROUP3
id__2684143__id__species_Bacteria_Firmicutes_Bacilli_Bacillales_Bacillaceae_Gracilibacillus_massiliensis_species_GROUP3
id__2739438__id__species_Bacteria_Firmicutes_Bacilli_Bacillales_Bacillaceae_Pontibacillus_yanchengensisY32_species_GROUP3
id__2756386__id__species_Bacteria_Firmicutes_Bacilli_Bacillales_Bacillaceae_Salinibacillus_kushneri_species_GROUP3
id__2767310__id__species_Bacteria_Firmicutes_Bacilli_Bacillales_Bacillaceae_Sediminibacillus_albus_species_GROUP3
id__2671440__id__species_Bacteria_Firmicutes_Bacilli_Bacillales_Bacillaceae_Domibacillus_robiginosus_species_GROUP3
id__2744574__id__species_Bacteria_Firmicutes_Bacilli_Bacillales_Bacillaceae_Quasibacillus_thermotoleransMTCC8252_species_GROUP3
id__3000737__id__species_Bacteria_Firmicutes_Bacilli_Bacillales_Thermoactinomycetaceae_Seinonella_peptonophila_species_GROUP3
id__2964378__id__species_Bacteria_Firmicutes_Bacilli_Bacillales_Thermoactinomycetaceae_Desmospora_activaDSM45169_species_GROUP3
id__2972955__id__species_Bacteria_Firmicutes_Bacilli_Bacillales_Thermoactinomycetaceae_Laceyella_sediminisRHA1_species_GROUP3
id__2979876__id__species_Bacteria_Firmicutes_Bacilli_Bacillales_Thermoactinomycetaceae_Marininema_halotolerans_species_GROUP3
id__3626076__id__species_Bacteria_Firmicutes_Clostridia_Clostridiales_Symbiobacteriaceae_Symbiobacterium_thermophilum_IAM14863_species_GROUP3
id__2975453__id__species_Bacteria_Firmicutes_Bacilli_Bacillales_Thermoactinomycetaceae_Lihuaxuella_thermophilaDSM46701_species_GROUP3
id__3008419__id__species_Bacteria_Firmicutes_Bacilli_Bacillales_Thermoactinomycetaceae_Thermoactinomyces_daqus_species_GROUP3
id__3010202__id__species_Bacteria_Firmicutes_Bacilli_Bacillales_Thermoactinomycetaceae_Thermoflavimicrobium_dichotomicumDSM44778_species_GROUP3
id__3004725__id__species_Bacteria_Firmicutes_Bacilli_Bacillales_Thermoactinomycetaceae_Shimazuella_kribbensisDSM45090_species_GROUP3
id__2981187__id__species_Bacteria_Firmicutes_Bacilli_Bacillales_Thermoactinomycetaceae_Melghirimyces_profundicolusDSM45787_species_GROUP3
id__2987544__id__species_Bacteria_Firmicutes_Bacilli_Bacillales_Thermoactinomycetaceae_Paludifilum_halophilumDSM102817_species_GROUP3
id__2992897__id__species_Bacteria_Firmicutes_Bacilli_Bacillales_Thermoactinomycetaceae_Planifilum_fimeticolaDSM44946_species_GROUP3
id__2717663__id__species_Bacteria_Firmicutes_Bacilli_Bacillales_Bacillaceae_Oceanobacillus_kimchiiX50_species_GROUP3
id__2628849__id__species_Bacteria_Firmicutes_Bacilli_Bacillales_Bacillaceae_Aeribacillus_pallidus_species_GROUP3
id__2823023__id__species_Bacteria_Firmicutes_Bacilli_Bacillales_Paenibacillaceae_Brevibacillus_brevisNBRC100599_species_GROUP3
id__2997139__id__species_Bacteria_Firmicutes_Bacilli_Bacillales_Thermoactinomycetaceae_Risungbinella_massiliensis_species_GROUP3
id__2831232__id__species_Bacteria_Firmicutes_Bacilli_Bacillales_Paenibacillaceae_Fontibacillus_panacisegetis_species_GROUP3
id__2840575__id__species_Bacteria_Firmicutes_Bacilli_Bacillales_Paenibacillaceae_Paenibacillus_dendritiformisC454_species_GROUP3
id__2849213__id__species_Bacteria_Firmicutes_Bacilli_Bacillales_Paenibacillaceae_Thermobacillus_compostiKWC4_species_GROUP3
id__2833609__id__species_Bacteria_Firmicutes_Bacilli_Bacillales_Paenibacillaceae_Gorillibacterium_massiliense_species_GROUP3
id__3108417__id__species_Bacteria_Firmicutes_Clostridia_Clostridiales_Clostridiaceae_Caldisalinibacter_kiritimatiensis_species_GROUP3
id__3120473__id__species_Bacteria_Firmicutes_Clostridia_Clostridiales_Clostridiaceae_Clostridiisalibacter_paucivoransDSM22131_species_GROUP3
id__3173120__id__species_Bacteria_Firmicutes_Clostridia_Clostridiales_Clostridiaceae_Maledivibacter_halophilus_species_GROUP3
id__3552888__id__species_Bacteria_Firmicutes_Clostridia_Clostridiales_Ruminococcaceae_Clostridium_cellulolyticumH10_species_GROUP3
id__3603882__id__species_Bacteria_Firmicutes_Clostridia_Clostridiales_Ruminococcaceae_Pseudobacteroides_cellulosolvensATCC35603_species_GROUP3
id__3612243__id__species_Bacteria_Firmicutes_Clostridia_Clostridiales_Ruminococcaceae_Ruminiclostridium_thermocellumATCC27405_species_GROUP3
id__3795851__id__species_Bacteria_Firmicutes_Negativicutes_Selenomonadales_Sporomusaceae_Acetonema_longumDSM6540_species_GROUP3
id__3813282__id__species_Bacteria_Firmicutes_Negativicutes_Selenomonadales_Sporomusaceae_Pelosinus_fermentansJBW45_species_GROUP3
id__3821465__id__species_Bacteria_Firmicutes_Negativicutes_Selenomonadales_Sporomusaceae_Propionispora_vibrioides_species_GROUP3
id__3826544__id__species_Bacteria_Firmicutes_Negativicutes_Selenomonadales_Sporomusaceae_Sporomusa_acidovorans_species_GROUP3
id__3462199__id__species_Bacteria_Firmicutes_Clostridia_Clostridiales_Peptococcaceae_Pelotomaculum_thermopropionicumSI_species_GROUP3
id__3692629__id__species_Bacteria_Firmicutes_Clostridia_Thermoanaerobacterales_Thermoanaerobacteraceae_Moorella_glycerini_species_GROUP3
id__3664088__id__species_Bacteria_Firmicutes_Clostridia_Thermoanaerobacterales_IncertaeSedis_Syntrophaceticus_schinkii_species_GROUP3
id__3697869__id__species_Bacteria_Firmicutes_Clostridia_Thermoanaerobacterales_Thermoanaerobacteraceae_Thermacetogenium_phaeumDSM12270_species_GROUP3
id__3699026__id__species_Bacteria_Firmicutes_Clostridia_Thermoanaerobacterales_Thermoanaerobacteraceae_Thermanaeromonas_toyohensisToBE_species_GROUP3
id__2773724__id__species_Bacteria_Firmicutes_Bacilli_Bacillales_Bacillaceae_Tepidibacillus_decaturensis_species_GROUP3
id__2789134__id__species_Bacteria_Firmicutes_Bacilli_Bacillales_Bacillaceae_Vulcanibacillus_modesticaldusDSM14931_species_GROUP3
id__3127265__id__species_Bacteria_Firmicutes_Clostridia_Clostridiales_Clostridiaceae_Clostridium_botulinum_A_ATCC3502_species_GROUP3
id__3131498__id__species_Bacteria_Firmicutes_Clostridia_Clostridiales_Clostridiaceae_Clostridium_tetani_E88_species_GROUP3
id__3138042__id__species_Bacteria_Firmicutes_Clostridia_Clostridiales_Clostridiaceae_Desnuesiella_massiliensis_species_GROUP3
id__3269315__id__species_Bacteria_Firmicutes_Clostridia_Clostridiales_Gracilibacteraceae_Gracilibacter_species_GROUP3
id__3452201__id__species_Bacteria_Firmicutes_Clostridia_Clostridiales_Peptococcaceae_Desulfosporosinus_BG_species_GROUP3
id__3626578__id__species_Bacteria_Firmicutes_Clostridia_Clostridiales_Syntrophomonadaceae_Syntrophomonas_palmitaticaJCM14374_species_GROUP3
id__3435421__id__species_Bacteria_Firmicutes_Clostridia_Clostridiales_Peptococcaceae_Desulfitobacterium_dichloroeliminansLMGP21439_species_GROUP3
id__3456024__id__species_Bacteria_Firmicutes_Clostridia_Clostridiales_Peptococcaceae_Desulfotomaculum_aeronauticum_DSM10349_species_GROUP3
id__3458392__id__species_Bacteria_Firmicutes_Clostridia_Clostridiales_Peptococcaceae_Desulfurispora_thermophilaDSM16022_species_GROUP3
id__3421254__id__species_Bacteria_Firmicutes_Clostridia_Clostridiales_Peptococcaceae_Candidatus_Desulforudis_audaxviator_species_GROUP3
id__3428502__id__species_Bacteria_Firmicutes_Clostridia_Clostridiales_Peptococcaceae_Desulfitibacter_alkalitoleransDSM16504_species_GROUP3
id__3441413__id__species_Bacteria_Firmicutes_Clostridia_Clostridiales_Peptococcaceae_Desulfocucumis_palustris_species_GROUP3
id__6887891__id__species_HotSpring_Candidatus_Dadabacteria_bacterium_Candidatus_JO46_species_GROUP3
id__3651351__id__species_Bacteria_Firmicutes_Clostridia_Natranaerobiales_Natranaerobiaceae_Natranaerobius_thermophilusJWNMWNLF_species_GROUP3

## Sheet: SodF3.4
235_PDB__1gn6
236_PDB__1ids
238_PDB__1gn4
239_PDB__1gn2
251_PDB__1gn3
256_PDB__1bs3
262_PDB__1avm
263_PDB__1ar4
267_PDB__1ar5
269_PDB__1bt8
274_PDB__1bsm
id__1009762__id__species_Bacteria_Actinobacteria_Actinobacteria_Actinobacteridae_Actinomycetales_Propionibacterineae_Nocardioidaceae_Propionicicella_superfundia_DSM_22317_species_GROUP3
id__1013882__id__species_Bacteria_Actinobacteria_Actinobacteria_Actinobacteridae_Actinomycetales_Propionibacterineae_Propionibacteriaceae_Aestuariimicrobium_kwangyangense_DSM_21549_species_GROUP3
id__1015937__id__species_Bacteria_Actinobacteria_Actinobacteria_Actinobacteridae_Actinomycetales_Propionibacterineae_Propionibacteriaceae_Microlunatus_phosphovorus_NM_1_species_GROUP3
id__1020978__id__species_Bacteria_Actinobacteria_Actinobacteria_Actinobacteridae_Actinomycetales_Propionibacterineae_Propionibacteriaceae_Propionibacterium_acnes_KPA171202_species_GROUP3
id__1023638__id__species_Bacteria_Actinobacteria_Actinobacteria_Actinobacteridae_Actinomycetales_Propionibacterineae_Propionibacteriaceae_Propionibacterium_freudenreichii_freudenreichii_species_GROUP3
id__1025454__id__species_Bacteria_Actinobacteria_Actinobacteria_Actinobacteridae_Actinomycetales_Propionibacterineae_Propionibacteriaceae_Propionimicrobium_lymphophilum_DSM_4903_species_GROUP3
id__1027958__id__species_Bacteria_Actinobacteria_Actinobacteria_Actinobacteridae_Actinomycetales_Pseudonocardineae_Pseudonocardiaceae_Actinoalloteichus_cyanogriseus_DSM_43889_species_GROUP3
id__1028268__id__species_Bacteria_Actinobacteria_Actinobacteria_Actinobacteridae_Actinomycetales_Pseudonocardineae_Pseudonocardiaceae_Actinoalloteichus_cyanogriseus_DSM_43889_species_GROUP3
id__1032613__id__species_Bacteria_Actinobacteria_Actinobacteria_Actinobacteridae_Actinomycetales_Pseudonocardineae_Pseudonocardiaceae_Actinokineospora_inagensis_DSM_44258_species_GROUP3
id__1040524__id__species_Bacteria_Actinobacteria_Actinobacteria_Actinobacteridae_Actinomycetales_Pseudonocardineae_Pseudonocardiaceae_Actinomycetospora_chiangmaiensis_DSM_45062_species_GROUP3
id__1043136__id__species_Bacteria_Actinobacteria_Actinobacteria_Actinobacteridae_Actinomycetales_Pseudonocardineae_Pseudonocardiaceae_Actinosynnema_mirum_DSM_43827_species_GROUP3
id__1057938__id__species_Bacteria_Actinobacteria_Actinobacteria_Actinobacteridae_Actinomycetales_Pseudonocardineae_Pseudonocardiaceae_Amycolatopsis_mediterranei_U32_species_GROUP3
id__1061617__id__species_Bacteria_Actinobacteria_Actinobacteria_Actinobacteridae_Actinomycetales_Pseudonocardineae_Pseudonocardiaceae_Jiangella_gansuensis_DSM_44835_species_GROUP3
id__1064242__id__species_Bacteria_Actinobacteria_Actinobacteria_Actinobacteridae_Actinomycetales_Pseudonocardineae_Pseudonocardiaceae_Kutzneria_albida_DSM_43870_species_GROUP3
id__1075279__id__species_Bacteria_Actinobacteria_Actinobacteria_Actinobacteridae_Actinomycetales_Pseudonocardineae_Pseudonocardiaceae_Prauserella_rugosa_NRRL_B2295_species_GROUP3
id__1081522__id__species_Bacteria_Actinobacteria_Actinobacteria_Actinobacteridae_Actinomycetales_Pseudonocardineae_Pseudonocardiaceae_Pseudonocardia_dioxanivorans_CB1190_species_GROUP3
id__1086230__id__species_Bacteria_Actinobacteria_Actinobacteria_Actinobacteridae_Actinomycetales_Pseudonocardineae_Pseudonocardiaceae_Saccharomonospora_viridis_DSM_43017_species_GROUP3
id__1092775__id__species_Bacteria_Actinobacteria_Actinobacteria_Actinobacteridae_Actinomycetales_Pseudonocardineae_Pseudonocardiaceae_Saccharopolyspora_erythraea_NRRL_2338_species_GROUP3
id__1093472__id__species_Bacteria_Actinobacteria_Actinobacteria_Actinobacteridae_Actinomycetales_Pseudonocardineae_Pseudonocardiaceae_Saccharopolyspora_erythraea_NRRL_2338_species_GROUP3
id__1094793__id__species_Bacteria_Actinobacteria_Actinobacteria_Actinobacteridae_Actinomycetales_Pseudonocardineae_Pseudonocardiaceae_Saccharothrix_espanaensis_DSM_44229_species_GROUP3
id__1105244__id__species_Bacteria_Actinobacteria_Actinobacteria_Actinobacteridae_Actinomycetales_Pseudonocardineae_Pseudonocardiaceae_Sciscionella_marina_DSM_45152_species_GROUP3
id__1112206__id__species_Bacteria_Actinobacteria_Actinobacteria_Actinobacteridae_Actinomycetales_Pseudonocardineae_Pseudonocardiaceae_Thermocrispum_agreste_DSM_44070_species_GROUP3
id__1116151__id__species_Bacteria_Actinobacteria_Actinobacteria_Actinobacteridae_Actinomycetales_Streptomycineae_Streptomycetaceae_Kitasatospora_setae_KM_6054_species_GROUP3
id__1121315__id__species_Bacteria_Actinobacteria_Actinobacteria_Actinobacteridae_Actinomycetales_Streptomycineae_Streptomycetaceae_Streptacidiphilus_albus_JL83_species_GROUP3
id__1130027__id__species_Bacteria_Actinobacteria_Actinobacteria_Actinobacteridae_Actinomycetales_Streptomycineae_Streptomycetaceae_Streptomyces_coelicolor_A32_species_GROUP3
id__1131601__id__species_Bacteria_Actinobacteria_Actinobacteria_Actinobacteridae_Actinomycetales_Streptomycineae_Streptomycetaceae_Streptomyces_coelicolor_A32_species_GROUP3
id__1138149__id__species_Bacteria_Actinobacteria_Actinobacteria_Actinobacteridae_Actinomycetales_Streptosporangineae_Nocardiopsaceae_Marinactinospora_thermotolerans_DSM_45154_species_GROUP3
id__1144075__id__species_Bacteria_Actinobacteria_Actinobacteria_Actinobacteridae_Actinomycetales_Streptosporangineae_Nocardiopsaceae_Nocardiopsis_alba_ATCC_BAA_2165_species_GROUP3
id__1147630__id__species_Bacteria_Actinobacteria_Actinobacteria_Actinobacteridae_Actinomycetales_Streptosporangineae_Nocardiopsaceae_Thermobifida_fusca_YX_species_GROUP3
id__1172541__id__species_Bacteria_Actinobacteria_Actinobacteria_Actinobacteridae_Actinomycetales_Streptosporangineae_Streptosporangiaceae_Streptosporangium_roseum_DSM_43021_species_GROUP3
id__1177212__id__species_Bacteria_Actinobacteria_Actinobacteria_Actinobacteridae_Actinomycetales_Streptosporangineae_Thermomonosporaceae_Actinomadura_madurae_LIID_AJ290_species_GROUP3
id__1184617__id__species_Bacteria_Actinobacteria_Actinobacteria_Actinobacteridae_Bifidobacteriales_Bifidobacteriaceae_Alloscardovia_omnicolens_DSM_21503_species_GROUP3
id__1192385__id__species_Bacteria_Actinobacteria_Actinobacteria_Actinobacteridae_Bifidobacteriales_unclassified_Bifidobacteriales_Turicella_otitidis_ATCC_51513_species_GROUP3
id__1221078__id__species_Bacteria_Actinobacteria_Actinobacteria_Corynebacteriales_Gordoniaceae_Gordonia_bronchialis_DSM_43247_species_GROUP3
id__1225813__id__species_Bacteria_Actinobacteria_Actinobacteria_Corynebacteriales_Gordoniaceae_Gordonia_polyisoprenivorans_VH2_species_GROUP3
id__1231047__id__species_Bacteria_Actinobacteria_Actinobacteria_Micrococcales_Microbacteriaceae_Candidatus_Rhodoluna_lacicola_MWH_Ta8_Sequence_finished_Aug_2010_species_GROUP3
id__1233465__id__species_Bacteria_Actinobacteria_Actinobacteria_Micrococcales_Microbacteriaceae_Zimmermannella_faecalis_ATCC_13722_species_GROUP3
id__1234708__id__species_Bacteria_Actinobacteria_Actinobacteria_Micrococcales_Micrococcaceae_Rothia_dentocariosa_ATCC_17931_species_GROUP3
id__3887130__id__species_Bacteria_Firmicutes_Tissierellia_Urmitella_timonensis_species_GROUP3
id__635925__id__species_Bacteria_Actinobacteria_Actinobacteria_Actinobacteridae_Actinomycetales_Actinomycineae_Actinomycetaceae_Actinobaculum_schaalii_CCUG_27420_species_GROUP3
id__639947__id__species_Bacteria_Actinobacteria_Actinobacteria_Actinobacteridae_Actinomycetales_Actinomycineae_Actinomycetaceae_Actinomyces_naeslundii_ATCC27039_species_GROUP3
id__640559__id__species_Bacteria_Actinobacteria_Actinobacteria_Actinobacteridae_Actinomycetales_Actinomycineae_Actinomycetaceae_Mobiluncus_curtisii_ATCC_43063_species_GROUP3
id__642381__id__species_Bacteria_Actinobacteria_Actinobacteria_Actinobacteridae_Actinomycetales_Actinomycineae_Actinomycetaceae_Trueperella_pyogenes_TP6375_species_GROUP3
id__644289__id__species_Bacteria_Actinobacteria_Actinobacteria_Actinobacteridae_Actinomycetales_Actinomycineae_Actinomycetaceae_Varibaculum_cambriense_DSM_15806_species_GROUP3
id__648126__id__species_Bacteria_Actinobacteria_Actinobacteria_Actinobacteridae_Actinomycetales_Actinopolysporineae_Actinopolysporaceae_Actinopolyspora_mortivallis_HS_1_DSM_44261_species_GROUP3
id__667828__id__species_Bacteria_Actinobacteria_Actinobacteria_Actinobacteridae_Actinomycetales_Corynebacterineae_Corynebacteriaceae_Corynebacterium_argentoratense_DSM_44202_species_GROUP3
id__668690__id__species_Bacteria_Actinobacteria_Actinobacteria_Actinobacteridae_Actinomycetales_Corynebacterineae_Dietziaceae_Dietzia_cinnamea_CD11_5_species_GROUP3
id__675341__id__species_Bacteria_Actinobacteria_Actinobacteria_Actinobacteridae_Actinomycetales_Corynebacterineae_Mycobacteriaceae_Amycolicicoccus_subflavus_DQS3_9A1_species_GROUP3
id__676688__id__species_Bacteria_Actinobacteria_Actinobacteria_Actinobacteridae_Actinomycetales_Corynebacterineae_Mycobacteriaceae_Mycobacterium_abscessus_bolletii_933_species_GROUP3
id__680429__id__species_Bacteria_Actinobacteria_Actinobacteria_Actinobacteridae_Actinomycetales_Corynebacterineae_Mycobacteriaceae_Mycobacterium_abscessus_bolletii_933_species_GROUP3
id__6810941__id__species_FacultativeIntracellularPathogen_Bacteria_Actinobacteria_Actinobacteria_Actinobacteridae_Actinomycetales_Corynebacterineae_Nocardiaceae_Rhodococcus_hoagii_103S_species_GROUP3
id__6810947__id__species_FacultativeIntracellularPathogen_Bacteria_Actinobacteria_Actinobacteria_Actinobacteridae_Actinomycetales_Corynebacterineae_Nocardiaceae_Rhodococcus_hoagii_103S_species_GROUP3
id__6810993__id__species_FacultativeIntracellularPathogen_Bacteria_Actinobacteria_Actinobacteria_Actinobacteridae_Actinomycetales_Corynebacterineae_Nocardiaceae_Rhodococcus_hoagii_103S_species_GROUP3
id__681480__id__species_Bacteria_Actinobacteria_Actinobacteria_Actinobacteridae_Actinomycetales_Corynebacterineae_Nocardiaceae_Nocardia_brasiliensis_ATCC_700358_species_GROUP3
id__6815284__id__species_FishPathogen_Bacteria_Actinobacteria_Actinobacteria_Actinobacteridae_Actinomycetales_Micrococcineae_Micrococcaceae_Renibacterium_salmoninarum_ATCC_33209_species_GROUP3
id__690159__id__species_Bacteria_Actinobacteria_Actinobacteria_Actinobacteridae_Actinomycetales_Corynebacterineae_Nocardiaceae_Rhodococcus_erythropolis_PR4_species_GROUP3
id__694162__id__species_Bacteria_Actinobacteria_Actinobacteria_Actinobacteridae_Actinomycetales_Corynebacterineae_Nocardiaceae_Rhodococcus_erythropolis_PR4_species_GROUP3
id__700121__id__species_Bacteria_Actinobacteria_Actinobacteria_Actinobacteridae_Actinomycetales_Corynebacterineae_Nocardiaceae_Smaragdicoccus_niigatensis_DSM_44881_species_GROUP3
id__703471__id__species_Bacteria_Actinobacteria_Actinobacteria_Actinobacteridae_Actinomycetales_Corynebacterineae_Segniliparaceae_Segniliparus_rotundus_DSM_44985_species_GROUP3
id__704131__id__species_Bacteria_Actinobacteria_Actinobacteria_Actinobacteridae_Actinomycetales_Corynebacterineae_Tsukamurellaceae_Tsukamurella_paurometabola_DSM_20162_species_GROUP3
id__7052162__id__species_Pathogen_Bacteria_Actinobacteria_Actinobacteria_Actinobacteridae_Actinomycetales_Actinomycineae_Actinomycetaceae_Arcanobacterium_haemolyticum_DSM_20595_species_GROUP3
id__713105__id__species_Bacteria_Actinobacteria_Actinobacteria_Actinobacteridae_Actinomycetales_Frankineae_Cryptosporangiaceae_Cryptosporangium_arvum_DSM_44712_species_GROUP3
id__7175559__id__species_PlantPathogen_Bacteria_Actinobacteria_Actinobacteria_Actinobacteridae_Actinomycetales_Micrococcineae_Microbacteriaceae_Clavibacter_michiganensis_subsp_michiganensis_NCPPB_382_species_GROUP3
id__723031__id__species_Bacteria_Actinobacteria_Actinobacteria_Actinobacteridae_Actinomycetales_Frankineae_Frankiaceae_Frankia_alni_ACN14a_species_GROUP3
id__7305356__id__species_Thermophile_Bacteria_Actinobacteria_Actinobacteria_Actinobacteridae_Actinomycetales_Streptosporangineae_Thermomonosporaceae_Thermomonospora_curvata_DSM_43183_species_GROUP3
id__741495__id__species_Bacteria_Actinobacteria_Actinobacteria_Actinobacteridae_Actinomycetales_Frankineae_Sporichthyaceae_Sporichthya_polymorpha_DSM_43042_species_GROUP3
id__748223__id__species_Bacteria_Actinobacteria_Actinobacteria_Actinobacteridae_Actinomycetales_Glycomycineae_Glycomycetaceae_Haloglycomyces_albus_DSM_45210_species_GROUP3
id__760111__id__species_Bacteria_Actinobacteria_Actinobacteria_Actinobacteridae_Actinomycetales_Kineosporiineae_Kineosporiaceae_Kineococcus_radiotolerans_SRS30216_species_GROUP3
id__763630__id__species_Bacteria_Actinobacteria_Actinobacteria_Actinobacteridae_Actinomycetales_Micrococcineae_Beutenbergiaceae_Beutenbergia_cavernae_DSM_12333_species_GROUP3
id__766615__id__species_Bacteria_Actinobacteria_Actinobacteria_Actinobacteridae_Actinomycetales_Micrococcineae_Bogoriellaceae_Georgenia_satyanarayanai_species_GROUP3
id__770191__id__species_Bacteria_Actinobacteria_Actinobacteria_Actinobacteridae_Actinomycetales_Micrococcineae_Brevibacteriaceae_Brevibacterium_linens_ATCC19391_species_GROUP3
id__773246__id__species_Bacteria_Actinobacteria_Actinobacteria_Actinobacteridae_Actinomycetales_Micrococcineae_Cellulomonadaceae_Actinotalea_ferrariae_CF5_4_species_GROUP3
id__778042__id__species_Bacteria_Actinobacteria_Actinobacteria_Actinobacteridae_Actinomycetales_Micrococcineae_Cellulomonadaceae_Cellulomonas_flavigena_DSM_20109_species_GROUP3
id__781223__id__species_Bacteria_Actinobacteria_Actinobacteria_Actinobacteridae_Actinomycetales_Micrococcineae_Cellulomonadaceae_Paraoerskovia_marina_DSM_21750_species_GROUP3
id__782484__id__species_Bacteria_Actinobacteria_Actinobacteria_Actinobacteridae_Actinomycetales_Micrococcineae_Dermabacteraceae_Brachybacterium_faecium_DSM_4810_species_GROUP3
id__784344__id__species_Bacteria_Actinobacteria_Actinobacteria_Actinobacteridae_Actinomycetales_Micrococcineae_Dermabacteraceae_Brachybacterium_faecium_DSM_4810_species_GROUP3
id__786958__id__species_Bacteria_Actinobacteria_Actinobacteria_Actinobacteridae_Actinomycetales_Micrococcineae_Dermabacteraceae_Dermabacter_hominis_1368_species_GROUP3
id__790229__id__species_Bacteria_Actinobacteria_Actinobacteria_Actinobacteridae_Actinomycetales_Micrococcineae_Dermacoccaceae_Demetria_terragena_DSM_11295_species_GROUP3
id__792597__id__species_Bacteria_Actinobacteria_Actinobacteria_Actinobacteridae_Actinomycetales_Micrococcineae_Dermacoccaceae_Dermacoccus_nishinomiyaensis_M25_species_GROUP3
id__796532__id__species_Bacteria_Actinobacteria_Actinobacteria_Actinobacteridae_Actinomycetales_Micrococcineae_Dermatophilaceae_Austwickia_chelonae_NBRC_105200_species_GROUP3
id__799606__id__species_Bacteria_Actinobacteria_Actinobacteria_Actinobacteridae_Actinomycetales_Micrococcineae_Dermatophilaceae_Dermatophilus_congolensis_DSM_44180_species_GROUP3
id__804546__id__species_Bacteria_Actinobacteria_Actinobacteria_Actinobacteridae_Actinomycetales_Micrococcineae_Dermatophilaceae_Kineosphaera_limosa_NBRC_100340_species_GROUP3
id__808135__id__species_Bacteria_Actinobacteria_Actinobacteria_Actinobacteridae_Actinomycetales_Micrococcineae_Dermatophilaceae_Mobilicoccus_pelagius_NBRC_104925_species_GROUP3
id__814895__id__species_Bacteria_Actinobacteria_Actinobacteria_Actinobacteridae_Actinomycetales_Micrococcineae_Intrasporangiaceae_Intrasporangium_calvum_DSM_43043_species_GROUP3
id__819565__id__species_Bacteria_Actinobacteria_Actinobacteria_Actinobacteridae_Actinomycetales_Micrococcineae_Intrasporangiaceae_Ornithinimicrobium_pekingense_DSM_21552_species_GROUP3
id__825306__id__species_Bacteria_Actinobacteria_Actinobacteria_Actinobacteridae_Actinomycetales_Micrococcineae_Intrasporangiaceae_Terracoccus_luteus_species_GROUP3
id__832766__id__species_Bacteria_Actinobacteria_Actinobacteria_Actinobacteridae_Actinomycetales_Micrococcineae_Jonesiaceae_Jonesia_denitrificans_DSM_20603_species_GROUP3
id__835622__id__species_Bacteria_Actinobacteria_Actinobacteria_Actinobacteridae_Actinomycetales_Micrococcineae_Microbacteriaceae_Agrococcus_lahaulensis_DSM_17612_species_GROUP3
id__837370__id__species_Bacteria_Actinobacteria_Actinobacteria_Actinobacteridae_Actinomycetales_Micrococcineae_Microbacteriaceae_Agromyces_subbeticus_DSM_16689_species_GROUP3
id__839401__id__species_Bacteria_Actinobacteria_Actinobacteria_Actinobacteridae_Actinomycetales_Micrococcineae_Microbacteriaceae_Agromyces_subbeticus_DSM_16689_species_GROUP3
id__841771__id__species_Bacteria_Actinobacteria_Actinobacteria_Actinobacteridae_Actinomycetales_Micrococcineae_Microbacteriaceae_Cryobacterium_arcticum_species_GROUP3
id__842722__id__species_Bacteria_Actinobacteria_Actinobacteria_Actinobacteridae_Actinomycetales_Micrococcineae_Microbacteriaceae_Cryobacterium_arcticum_species_GROUP3
id__844720__id__species_Bacteria_Actinobacteria_Actinobacteria_Actinobacteridae_Actinomycetales_Micrococcineae_Microbacteriaceae_Cryobacterium_sp_MLB_32_species_GROUP3
id__848900__id__species_Bacteria_Actinobacteria_Actinobacteria_Actinobacteridae_Actinomycetales_Micrococcineae_Microbacteriaceae_Cryocola_sp_340MFSha31_species_GROUP3
id__853820__id__species_Bacteria_Actinobacteria_Actinobacteria_Actinobacteridae_Actinomycetales_Micrococcineae_Microbacteriaceae_Curtobacterium_BH211_species_GROUP3
id__857842__id__species_Bacteria_Actinobacteria_Actinobacteria_Actinobacteridae_Actinomycetales_Micrococcineae_Microbacteriaceae_Curtobacterium_flaccumfaciens_UCD_AKU_species_GROUP3
id__858814__id__species_Bacteria_Actinobacteria_Actinobacteria_Actinobacteridae_Actinomycetales_Micrococcineae_Microbacteriaceae_Curtobacterium_ginsengisoli_DSM_22003_species_GROUP3
id__862701__id__species_Bacteria_Actinobacteria_Actinobacteria_Actinobacteridae_Actinomycetales_Micrococcineae_Microbacteriaceae_Glaciibacter_superstes_DSM_21135_species_GROUP3
id__866219__id__species_Bacteria_Actinobacteria_Actinobacteria_Actinobacteridae_Actinomycetales_Micrococcineae_Microbacteriaceae_Gulosibacter_molinativorax_DSM_13485_species_GROUP3
id__869952__id__species_Bacteria_Actinobacteria_Actinobacteria_Actinobacteridae_Actinomycetales_Micrococcineae_Microbacteriaceae_Herbiconiux_sp_YR403_species_GROUP3
id__870466__id__species_Bacteria_Actinobacteria_Actinobacteria_Actinobacteridae_Actinomycetales_Micrococcineae_Microbacteriaceae_Herbiconiux_sp_YR403_species_GROUP3
id__872343__id__species_Bacteria_Actinobacteria_Actinobacteria_Actinobacteridae_Actinomycetales_Micrococcineae_Microbacteriaceae_Humibacter_albus_DSM_18994_species_GROUP3
id__875881__id__species_Bacteria_Actinobacteria_Actinobacteria_Actinobacteridae_Actinomycetales_Micrococcineae_Microbacteriaceae_Leifsonia_xyli_cynodontis_DSM46306_species_GROUP3
id__879103__id__species_Bacteria_Actinobacteria_Actinobacteria_Actinobacteridae_Actinomycetales_Micrococcineae_Microbacteriaceae_Leucobacter_chromiiresistens_JG_31_species_GROUP3
id__880688__id__species_Bacteria_Actinobacteria_Actinobacteria_Actinobacteridae_Actinomycetales_Micrococcineae_Microbacteriaceae_Microbacterium_paraoxydans_DSM15019_species_GROUP3
id__882748__id__species_Bacteria_Actinobacteria_Actinobacteria_Actinobacteridae_Actinomycetales_Micrococcineae_Microbacteriaceae_Microbacterium_paraoxydans_DSM15019_species_GROUP3
id__883498__id__species_Bacteria_Actinobacteria_Actinobacteria_Actinobacteridae_Actinomycetales_Micrococcineae_Microbacteriaceae_Rathayibacter_toxicus_WAC3373_species_GROUP3
id__886807__id__species_Bacteria_Actinobacteria_Actinobacteria_Actinobacteridae_Actinomycetales_Micrococcineae_Microbacteriaceae_Salinibacterium_amurskyense_JCM12362_species_GROUP3
id__889154__id__species_Bacteria_Actinobacteria_Actinobacteria_Actinobacteridae_Actinomycetales_Micrococcineae_Micrococcaceae_Acaricomes_phytoseiuli_DSM_14247_species_GROUP3
id__891635__id__species_Bacteria_Actinobacteria_Actinobacteria_Actinobacteridae_Actinomycetales_Micrococcineae_Micrococcaceae_Arthrobacter_phenanthrenivorans_Sphe3_species_GROUP3
id__896334__id__species_Bacteria_Actinobacteria_Actinobacteria_Actinobacteridae_Actinomycetales_Micrococcineae_Micrococcaceae_Citricoccus_muralis_species_GROUP3
id__897168__id__species_Bacteria_Actinobacteria_Actinobacteria_Actinobacteridae_Actinomycetales_Micrococcineae_Micrococcaceae_Kocuria_rhizophila_DC2201_species_GROUP3
id__899691__id__species_Bacteria_Actinobacteria_Actinobacteria_Actinobacteridae_Actinomycetales_Micrococcineae_Micrococcaceae_Micrococcus_luteus_NCTC_2665_species_GROUP3
id__902033__id__species_Bacteria_Actinobacteria_Actinobacteria_Actinobacteridae_Actinomycetales_Micrococcineae_Micrococcaceae_Nesterenkonia_alba_DSM_19423_species_GROUP3
id__909026__id__species_Bacteria_Actinobacteria_Actinobacteria_Actinobacteridae_Actinomycetales_Micrococcineae_Promicromonosporaceae_Isoptericola_variabilis_225_species_GROUP3
id__911044__id__species_Bacteria_Actinobacteria_Actinobacteria_Actinobacteridae_Actinomycetales_Micrococcineae_Promicromonosporaceae_Promicromonospora_sukumoe_327MFSha31_species_GROUP3
id__911446__id__species_Bacteria_Actinobacteria_Actinobacteria_Actinobacteridae_Actinomycetales_Micrococcineae_Promicromonosporaceae_Promicromonospora_sukumoe_327MFSha31_species_GROUP3
id__912477__id__species_Bacteria_Actinobacteria_Actinobacteria_Actinobacteridae_Actinomycetales_Micrococcineae_Promicromonosporaceae_Promicromonospora_sukumoe_327MFSha31_species_GROUP3
id__917499__id__species_Bacteria_Actinobacteria_Actinobacteria_Actinobacteridae_Actinomycetales_Micrococcineae_Promicromonosporaceae_Xylanimonas_cellulosilytica_DSM_15894_species_GROUP3
id__919294__id__species_Bacteria_Actinobacteria_Actinobacteria_Actinobacteridae_Actinomycetales_Micrococcineae_Sanguibacteraceae_Sanguibacter_keddieii_DSM_10542_species_GROUP3
id__920496__id__species_Bacteria_Actinobacteria_Actinobacteria_Actinobacteridae_Actinomycetales_Micrococcineae_Sanguibacteraceae_Sanguibacter_keddieii_DSM_10542_species_GROUP3
id__922822__id__species_Bacteria_Actinobacteria_Actinobacteria_Actinobacteridae_Actinomycetales_Micrococcineae_unclassified_Micrococcineae_Ruania_albidiflava_DSM_18029_species_GROUP3
id__927787__id__species_Bacteria_Actinobacteria_Actinobacteria_Actinobacteridae_Actinomycetales_Micrococcineae_Yaniellaceae_Yaniella_halotolerans_DSM_15476_species_GROUP3
id__956174__id__species_Bacteria_Actinobacteria_Actinobacteria_Actinobacteridae_Actinomycetales_Micromonosporineae_Micromonosporaceae_Longispora_albida_DSM_44784_species_GROUP3
id__984912__id__species_Bacteria_Actinobacteria_Actinobacteria_Actinobacteridae_Actinomycetales_Propionibacterineae_Nocardioidaceae_Aeromicrobium_marinum_DSM_15272_species_GROUP3
id__990083__id__species_Bacteria_Actinobacteria_Actinobacteria_Actinobacteridae_Actinomycetales_Propionibacterineae_Nocardioidaceae_Kribbella_flavida_DSM_17836_species_GROUP3

## Sheet: Sod3.other
id__174173__id__species_Archaea_Euryarchaeota_Halobacteria_Halobacteriales_Halobacteriaceae_Haladaptatus_paucihalophilus_DX253_DSM_18195_species_GROUP3
id__287095__id__species_Archaea_Euryarchaeota_Halobacteria_Haloferacales_Haloferacaceae_Halohasta_litchfieldiae_tADL_species_GROUP3
id__190403__id__species_Archaea_Euryarchaeota_Halobacteria_Halobacteriales_Halobacteriaceae_Halobiforma_nitratireducens_JCM_10879_species_GROUP3
id__274815__id__species_Archaea_Euryarchaeota_Halobacteria_Halobacteriales_Halobacteriaceae_Natronolimnobius_innermongolicus_JCM_12255_species_GROUP3
id__254506__id__species_Archaea_Euryarchaeota_Halobacteria_Halobacteriales_Halobacteriaceae_Haloterrigena_turkmenica_DSM_5511_species_GROUP3
id__272160__id__species_Archaea_Euryarchaeota_Halobacteria_Halobacteriales_Halobacteriaceae_Natronococcus_occultus_SP4_DSM_3396_species_GROUP3
