# Supplementary material for: An ancient metalloenzyme evolves through metal preference modulation
Source: Nat Ecol Evol. 2023 Apr 10;7(5):732–44. doi: 10.1038/s41559-023-02012-0 (PMC10172142; doi:10.1038/s41559-023-02012-0)
Supplement: Supplementary file 16 — SodFM4 PDB. Spreadsheet containing PDB ID list and details of crystal structures available in the PDB for SodFM4. On the basis of phylogenetics and protein sequence analyses including amino acid correlation analysis, the published structures (PDB IDs) and all SodFM4 (species IDs) studied in this work are categorized into subgroups. [file 41559_2023_2012_MOESM16_ESM.xlsx]

## Sheet: SodFM4
PDB	species	mutation	resolution	ligand	reference
1coj	Aquifex pyrophilus	WT	1.9A	FeIII	10.1006/jmbi.1997.1105

## Sheet: SodFM4.1
id__2109548__id__species_Bacteria_CP_Rokubacteria_13_2_20CM_2_Rokubacteria_64_8_species_GROUP4
id__2148974__id__species_Bacteria_CP_Tectomicrobia_Entotheonella_factor_species_GROUP4
id__2161601__id__species_Bacteria_CP_Tectomicrobia_Entotheonella_gemina_species_GROUP4
id__2169360__id__species_Bacteria_CP_Tectomicrobia_Entotheonella_palauensis_species_GROUP4
id__2550040__id__species_Bacteria_FibrobacteresAcidobacteria_group_Acidobacteria_Blastocatellia_AA13_species_GROUP4
id__4244859__id__species_Bacteria_Proteobacteria_Alphaproteobacteria_Rhizobiales_Beijerinckiaceae_Beijerinckia_indica_subsp_indica_ATCC_9039_species_GROUP4
id__4274612__id__species_Bacteria_Proteobacteria_Alphaproteobacteria_Rhizobiales_Bradyrhizobiaceae_Nitrobacter_hamburgensis_X14_species_GROUP4
id__4337687__id__species_Bacteria_Proteobacteria_Alphaproteobacteria_Rhizobiales_Methylobacteriaceae_Microvirga_massiliensis_species_GROUP4
id__4635168__id__species_Bacteria_Proteobacteria_Alphaproteobacteria_Rhodospirillales_Acetobacteraceae_Belnapia_moabensis_DSM_16746_species_GROUP4
id__4684193__id__species_Bacteria_Proteobacteria_Alphaproteobacteria_Rhodospirillales_Rhodospirillaceae_Inquilinus_limosus_DSM_16000_species_GROUP4
id__4739652__id__species_Bacteria_Proteobacteria_Alphaproteobacteria_Sphingomonadales_Erythrobacteraceae_Altererythrobacter_ishigakiensis_ATCC_BAA_2084_species_GROUP4
id__4749565__id__species_Bacteria_Proteobacteria_Alphaproteobacteria_Sphingomonadales_Sphingomonadaceae_Blastomonas_fulva_species_GROUP4
id__4766831__id__species_Bacteria_Proteobacteria_Alphaproteobacteria_Sphingomonadales_Sphingomonadaceae_Sphingomonas_wittichii_RW1_species_GROUP4
id__4770130__id__species_Bacteria_Proteobacteria_Alphaproteobacteria_Sphingomonadales_Sphingomonadaceae_Sphingopyxis_alaskensis_RB2256_species_GROUP4
id__4826025__id__species_Bacteria_Proteobacteria_Betaproteobacteria_Burkholderiales_Burkholderiaceae_Cupriavidus_metallidurans_CH34_species_GROUP4
id__4851410__id__species_Bacteria_Proteobacteria_Betaproteobacteria_Burkholderiales_Comamonadaceae_Alicycliphilus_denitrificans_K601_species_GROUP4
id__4851544__id__species_Bacteria_Proteobacteria_Betaproteobacteria_Burkholderiales_Comamonadaceae_Alicycliphilus_denitrificans_K601_species_GROUP4
id__4867954__id__species_Bacteria_Proteobacteria_Betaproteobacteria_Burkholderiales_Comamonadaceae_Curvibacter_lanceolatus_ATCC_14669_species_GROUP4
id__4975538__id__species_Bacteria_Proteobacteria_Betaproteobacteria_Burkholderiales_Rubrivivax_Ideonella_sakaiensis_species_GROUP4
id__5344595__id__species_Bacteria_Proteobacteria_deltaepsilon_subdivisions_Epsilonproteobacteria_Campylobacterales_Helicobacteraceae_Sulfuricurvum_kujiense_DSM16994_species_GROUP4
id__5627398__id__species_Bacteria_Proteobacteria_Gammaproteobacteria_Methylococcales_Methylococcaceae_Methylosarcina_lacus_LW14_species_GROUP4
id__5632480__id__species_Bacteria_Proteobacteria_Gammaproteobacteria_Methylococcales_Methylococcaceae_Methylovulum_miyakonense_HT12_species_GROUP4
id__5701618__id__species_Bacteria_Proteobacteria_Gammaproteobacteria_Oceanospirillales_Oceanospirillaceae_Thalassolituus_oleivorans_MIL1_species_GROUP4
id__5728643__id__species_Bacteria_Proteobacteria_Gammaproteobacteria_Pseudomonadales_Moraxellaceae_Enhydrobacter_aerosaccus_species_GROUP4
id__6451943__id__species_Candidatus_Rokubacteria_bacterium_RIFCSPLOWO2_02_FULL_68_19_species_GROUP4
id__6955655__id__species_IronUraniumOxidation_Bacteria_Proteobacteria_Betaproteobacteria_Neisseriales_Chromobacteriaceae_Lutiella_nitroferrum_2002_species_GROUP4
id__6961843__id__species_LandfillSoil_Bacteria_Proteobacteria_Gammaproteobacteria_Alteromonadales_Alteromonadaceae_Alishewanella_agri_BL06_species_GROUP4
id__6984776__id__species_Marine_Bacteria_Proteobacteria_Gammaproteobacteria_Chromatiales_Chromatiaceae_Rheinheimera_nanhaiensis_E407_8_species_GROUP4
id__7223956__id__species_PlantSymbiont_Bacteria_Proteobacteria_Alphaproteobacteria_Rhizobiales_Bradyrhizobiaceae_Bradyrhizobium_japonicum_USDA6_species_GROUP4

## Sheet: SodFM4.2
294_PDB__1coj
id__1272481__id__species_Bacteria_Aquificae_Aquificae_Aquificales_Aquificaceae_Hydrogenivirga_caldilitoris_species_GROUP4
id__1275194__id__species_Bacteria_Aquificae_Aquificae_Aquificales_Aquificaceae_Hydrogenobacter_hydrogenophilus_DSM2913_species_GROUP4
id__1276104__id__species_Bacteria_Aquificae_Aquificae_Aquificales_Aquificaceae_Hydrogenobaculum_sp_HO_species_GROUP4
id__1278641__id__species_Bacteria_Aquificae_Aquificae_Aquificales_Aquificaceae_Thermocrinis_albus_DSM_14484_species_GROUP4
id__1279530__id__species_Bacteria_Aquificae_Aquificae_Aquificales_Aquificaceae_Thermocrinis_ruber_species_GROUP4
id__1292960__id__species_Bacteria_Aquificae_Aquificae_Aquificales_Hydrogenothermaceae_Sulfurihydrogenibium_azorense_Az_Fu1_species_GROUP4
id__1293772__id__species_Bacteria_Aquificae_Aquificae_Aquificales_Hydrogenothermaceae_Sulfurihydrogenibium_subterraneum_DSM15120_species_GROUP4
id__1297040__id__species_Bacteria_Armatimonadetes_13_1_40CM_Armatimonadetes_64_14_species_GROUP4
id__1312328__id__species_Bacteria_Armatimonadetes_Fimbriimonas_ginsengisoli_Gsoil_348_species_GROUP4
id__171848__id__species_Archaea_Euryarchaeota_Hadesarchaea_YNP_45_species_GROUP4
id__1825625__id__species_Bacteria_Caldithrix_RBG_13_Caldithrix_44_9_species_GROUP4
id__2053899__id__species_Bacteria_CP_Armatimonadetes_CSP1_3_species_GROUP4
id__2058783__id__species_Bacteria_CP_KSB1_0027_k87_835844_species_GROUP4
id__2070432__id__species_Bacteria_CP_KSB1_KSB_J3_species_GROUP4
id__2082176__id__species_Bacteria_CP_NC10_CSP1_5_species_GROUP4
id__2112738__id__species_Bacteria_CPR_ParcubacteriaOD1_Giovannonibacteria_GWA1_OD1_44_29_species_GROUP4
id__2118549__id__species_Bacteria_CPR_ParcubacteriaOD1_GWA2_OD1_47_12_species_GROUP4
id__2122121__id__species_Bacteria_CPR_ParcubacteriaOD1_GWA2_OD1_rel_39_18_species_GROUP4
id__2136253__id__species_Bacteria_CPR_ParcubacteriaOD1_Uhrbacteria_GWA2_OD1_53_10_species_GROUP4
id__2140040__id__species_Bacteria_CPR_ParcubacteriaOD1_Yanofskybacteria_GWC2_OD1_41_9_species_GROUP4
id__2175846__id__species_Bacteria_CP_Zixibacteria_RBG1_species_GROUP4
id__2176365__id__species_Bacteria_CP_Zixibacteria_RBG1_species_GROUP4
id__2325__id__species_AcidMineDrainage_Parvarchaeum_acidophilusARMAN5_ARCHAEA_DPANN_Parvarchaeota_species_GROUP4
id__2623253__id__species_Bacteria_Firmicutes_Bacilli_Bacillales_Alicyclobacillaceae_Tumebacillus_avium_species_GROUP4
id__3100018__id__species_Bacteria_Firmicutes_Clostridia_Clostridiales_Clostridiaceae_Anaeromicrobium_sediminis_species_GROUP4
id__3123717__id__species_Bacteria_Firmicutes_Clostridia_Clostridiales_Clostridiaceae_Clostridium_acetobutylicum_EA2018_species_GROUP4
id__3125563__id__species_Bacteria_Firmicutes_Clostridia_Clostridiales_Clostridiaceae_Clostridium_botulinum_A_ATCC3502_species_GROUP4
id__3136217__id__species_Bacteria_Firmicutes_Clostridia_Clostridiales_Clostridiaceae_Desnuesiella_massiliensis_species_GROUP4
id__3156858__id__species_Bacteria_Firmicutes_Clostridia_Clostridiales_Clostridiaceae_Inediibacterium_massiliense_species_GROUP4
id__3234303__id__species_Bacteria_Firmicutes_Clostridia_Clostridiales_Clostridiales_incertae_sedis_Sulfobacillus_acidophilusTPY_species_GROUP4
id__3241776__id__species_Bacteria_Firmicutes_Clostridia_Clostridiales_Defluviitaleaceae_Vallitalea_guaymasensis_species_GROUP4
id__3281__id__species_AcidophilicFeReductionOxidation_Acidiplasma_cupricumulans_ARCHAEA_EURYARCHAEOTA_Diaforarchaea_species_GROUP4
id__3287559__id__species_Bacteria_Firmicutes_Clostridia_Clostridiales_Lachnospiraceae_Anaerocolumna_xylanovoransDSM12503_species_GROUP4
id__3294566__id__species_Bacteria_Firmicutes_Clostridia_Clostridiales_Lachnospiraceae_Anaerosporobacter_mobilisDSM15930_species_GROUP4
id__3347938__id__species_Bacteria_Firmicutes_Clostridia_Clostridiales_Lachnospiraceae_Herbinix_hemicellulosilytica_species_GROUP4
id__3373069__id__species_Bacteria_Firmicutes_Clostridia_Clostridiales_Lachnospiraceae_Lachnotalea_glycerini_species_GROUP4
id__3445491__id__species_Bacteria_Firmicutes_Clostridia_Clostridiales_Peptococcaceae_Desulfonispora_thiosulfatigenesDSM11270_species_GROUP4
id__3457979__id__species_Bacteria_Firmicutes_Clostridia_Clostridiales_Peptococcaceae_Desulfotomaculum_aeronauticum_DSM10349_species_GROUP4
id__3469146__id__species_Bacteria_Firmicutes_Clostridia_Clostridiales_Peptococcaceae_Thermincola_ferriacetica_species_GROUP4
id__3656191__id__species_Bacteria_Firmicutes_Clostridia_Thermoanaerobacterales_IncertaeSedis_Caldanaerovirga_acetigignens_species_GROUP4
id__3667906__id__species_Bacteria_Firmicutes_Clostridia_Thermoanaerobacterales_IncertaeSedis_Thermoanaerobacterium_aotearoenseSCUT27_species_GROUP4
id__3670194__id__species_Bacteria_Firmicutes_Clostridia_Thermoanaerobacterales_IncertaeSedis_Thermosediminibacter_oceaniDSM16646_species_GROUP4
id__3672894__id__species_Bacteria_Firmicutes_Clostridia_Thermoanaerobacterales_IncertaeSedis_Thermovenabulum_gondwanense_species_GROUP4
id__3677724__id__species_Bacteria_Firmicutes_Clostridia_Thermoanaerobacterales_Thermoanaerobacteraceae_Caldanaerobacter_subterraneusMB4_species_GROUP4
id__3679742__id__species_Bacteria_Firmicutes_Clostridia_Thermoanaerobacterales_Thermoanaerobacteraceae_Caldanaerobius_fijiensisDSM17918_species_GROUP4
id__3684021__id__species_Bacteria_Firmicutes_Clostridia_Thermoanaerobacterales_Thermoanaerobacteraceae_Calderihabitans_maritimus_species_GROUP4
id__3687297__id__species_Bacteria_Firmicutes_Clostridia_Thermoanaerobacterales_Thermoanaerobacteraceae_Desulfovirgula_thermocuniculi_species_GROUP4
id__3689867__id__species_Bacteria_Firmicutes_Clostridia_Thermoanaerobacterales_Thermoanaerobacteraceae_Fervidicola_ferrireducens_species_GROUP4
id__3705451__id__species_Bacteria_Firmicutes_Clostridia_Thermoanaerobacterales_Thermoanaerobacteraceae_Thermosediminibacter_oceani_DSM16646_species_GROUP4
id__378__id__species_AcidicHotSpring_Candidatus_Nanobsidianus_stetteriSCGCAB777F03_ARCHAEA_DPANN_Nanoarchaeota_species_GROUP4
id__380380__id__species_Archaea_Euryarchaeota_Thermoplasmata_Thermoplasmatales_Ferroplasmaceae_Ferroplasma_acidarmanus_Fer1_species_GROUP4
id__381029__id__species_Archaea_Euryarchaeota_Thermoplasmata_Thermoplasmatales_Picrophilaceae_Picrophilus_torridus_DSM_9790_species_GROUP4
id__382166__id__species_Archaea_Euryarchaeota_Thermoplasmata_Thermoplasmatales_Thermoplasmataceae_Thermoplasma_acidophilum_DSM_1728_species_GROUP4
id__3866508__id__species_Bacteria_Firmicutes_Tissierellia_Gottschalkia_acidurici9a_species_GROUP4
id__3932848__id__species_Bacteria_Ignavibacteria_GWA2_Ignavibacteria_54_16_species_GROUP4
id__4009894__id__species_Bacteria_NC10_RIFCSPLOWO2_02_FULL_NC10_66_22_species_GROUP4
id__4075609__id__species_Bacteria_Nitrospirae_RBG_16_Nitrospirae_43_11_species_GROUP4
id__4104452__id__species_Bacteria_Parcubacteria_OD1_RIFCSPHIGHO2_01_FULL_OD1_45_26_species_GROUP4
id__504963__id__species_CG10_big_fil_rev_8_21_14_0_10_Woesearchaeota_37_12_curated_species_GROUP4
id__541319__id__species_HyperthermophilicEpisymbiont_Candidatus_Nanopusillus_acidilobi_ARCHAEA_DPANN_Nanoarchaeota_species_GROUP4
id__6110616__id__species_Bacteria_Zixibacteria_RBG_16_Zixibacteria_53_22_species_GROUP4
id__6226699__id__species_Candidatus_Berkelbacteria_bacterium_RIFCSPLOWO2_01_FULL_50_28_species_GROUP4
id__6277500__id__species_Candidatus_Eisenbacteria_bacterium_RBG_16_71_46_species_GROUP4
id__6280355__id__species_Candidatus_Eisenbacteria_RBG_19FT_COMBO_70_11_species_GROUP4
id__6290277__id__species_Candidatus_Giovannonibacteria_bacterium_RIFCSPHIGHO2_01_FULL_45_23_species_GROUP4
id__6291194__id__species_Candidatus_Giovannonibacteria_bacterium_RIFCSPHIGHO2_02_FULL_44_11_species_GROUP4
id__6292531__id__species_Candidatus_Giovannonibacteria_bacterium_RIFCSPHIGHO2_12_FULL_44_22_species_GROUP4
id__6292975__id__species_Candidatus_Giovannonibacteria_bacterium_RIFCSPLOWO2_01_FULL_46_32_species_GROUP4
id__6293807__id__species_Candidatus_Giovannonibacteria_bacterium_RIFCSPLOWO2_12_FULL_43_11c_species_GROUP4
id__6294750__id__species_Candidatus_Giovannonibacteria_bacterium_RIFCSPLOWO2_12_FULL_44_15_species_GROUP4
id__6295707__id__species_Candidatus_Giovannonibacteria_bacterium_RIFOXYD1_FULL_48_21_species_GROUP4
id__6318453__id__species_Candidatus_Jorgensenbacteria_bacterium_RIFCSPHIGHO2_02_FULL_45_20_species_GROUP4
id__6342316__id__species_Candidatus_Komeilibacteria_bacterium_RIFCSPLOWO2_01_FULL_52_15_species_GROUP4
id__6354294__id__species_Candidatus_Liptonbacteria_bacterium_GWB1_49_6_species_GROUP4
id__6356152__id__species_Candidatus_Liptonbacteria_bacterium_RIFCSPLOWO2_12_FULL_60_15_species_GROUP4
id__6363720__id__species_Candidatus_Magasanikbacteria_bacterium_RIFCSPHIGHO2_02_FULL_50_9b_species_GROUP4
id__6377892__id__species_Candidatus_Melainabacteria_bacterium_GWA2_34_9_species_GROUP4
id__6379397__id__species_Candidatus_Melainabacteria_bacterium_GWF2_32_7_species_GROUP4
id__6382839__id__species_Candidatus_Melainabacteria_bacterium_GWF2_37_15_species_GROUP4
id__6383623__id__species_Candidatus_Melainabacteria_bacterium_RIFCSPHIGHO2_02_FULL_34_12_species_GROUP4
id__6436883__id__species_Candidatus_Roizmanbacteria_bacterium_RIFCSPLOWO2_01_FULL_37_12_species_GROUP4
id__6440706__id__species_Candidatus_Roizmanbacteria_bacterium_RIFCSPLOWO2_02_FULL_36_11_species_GROUP4
id__6455323__id__species_Candidatus_Ryanbacteria_bacterium_RIFCSPHIGHO2_02_FULL_45_13b_species_GROUP4
id__6455695__id__species_Candidatus_Ryanbacteria_bacterium_RIFCSPHIGHO2_02_FULL_45_13b_species_GROUP4
id__6456096__id__species_Candidatus_Ryanbacteria_bacterium_RIFCSPHIGHO2_02_FULL_48_12_species_GROUP4
id__6457338__id__species_Candidatus_Ryanbacteria_bacterium_RIFCSPLOWO2_02_FULL_47_14_species_GROUP4
id__6494167__id__species_Candidatus_Uhrbacteria_bacterium_RIFCSPLOWO2_02_FULL_48_12_species_GROUP4
id__6494675__id__species_Candidatus_Uhrbacteria_bacterium_RIFCSPLOWO2_02_FULL_49_11_species_GROUP4
id__6496956__id__species_Candidatus_Uhrbacteria_bacterium_RIFOXYB2_FULL_57_15_species_GROUP4
id__6522694__id__species_Candidatus_Yanofskybacteria_bacterium_RIFCSPHIGHO2_01_FULL_39_8b_species_GROUP4
id__6523692__id__species_Candidatus_Yanofskybacteria_bacterium_RIFCSPHIGHO2_01_FULL_44_24_species_GROUP4
id__6525487__id__species_Candidatus_Yanofskybacteria_bacterium_RIFCSPHIGHO2_02_FULL_43_22_species_GROUP4
id__6526810__id__species_Candidatus_Yanofskybacteria_bacterium_RIFCSPLOWO2_01_FULL_42_49_species_GROUP4
id__6528507__id__species_Candidatus_Yanofskybacteria_bacterium_RIFCSPLOWO2_01_FULL_49_25_species_GROUP4
id__6529266__id__species_Candidatus_Yanofskybacteria_bacterium_RIFCSPLOWO2_02_FULL_45_18_species_GROUP4
id__6552122__id__species_CG02_land_8_20_14_3_00_150_Roizmanbacteria_OP11_36_15_curated_species_GROUP4
id__6565851__id__species_CG06_land_8_20_14_3_00_150_Roizmanbacteria_OP11_34_14_curated_species_GROUP4
id__6572045__id__species_CG07_land_8_20_14_0_80_Ignavibacteriales_59_12_curated_species_GROUP4
id__6633603__id__species_CG10_big_fil_rev_8_21_14_0_10_Ryanbacteria_OD1_43_42_curated_species_GROUP4
id__6686875__id__species_CG22_combo_CG1013_8_21_14_all_Roizmanbacteria_OP11_33_16_curated_species_GROUP4
id__6711341__id__species_CG2_30_FULL_novel_Parcubacteria_OD1_48_51_curated_species_GROUP4
id__6740310__id__species_CG_4_10_14_0_8_um_filter_cor_Roizmanbacteria_OP11_39_9_curated_species_GROUP4
id__6741910__id__species_CG_4_10_14_3_um_filter_Roizmanbacteria_OP11_39_13_curated_species_GROUP4
id__6754671__id__species_CG_4_9_14_0_2_um_filter_Roizmanbacteria_OP11_35_15_curated_species_GROUP4
id__6895910__id__species_HyperThermophile_Bacteria_Aquificae_Aquificae_Aquificales_Aquificaceae_Aquifex_aeolicus_VF5_species_GROUP4
id__7166198__id__species_Planctomycetes_bacterium_RIFCSPLOWO2_02_FULL_50_16_species_GROUP4
id__7311151__id__species_Thermophile_Bacteria_Aquificae_Aquificae_Aquificales_Aquificaceae_Hydrogenobacter_thermophilus_TK_6_species_GROUP4

## Sheet: SodFM4.3
id__1285729__id__species_Bacteria_Aquificae_Aquificae_Aquificales_Hydrogenothermaceae_Hydrogenothermus_marinus_VM1_species_GROUP4
id__1852972__id__species_Bacteria_Chlamydiae_Chlamydiia_RIFCSPHIGHO2_12_FULL_Chlamydiae_49_9_species_GROUP4
id__1862824__id__species_Bacteria_ChlamydiaeVerrucomicrobia_group_Chlamydiae_Chlamydiia_Chlamydiales_Parachlamydiaceae_Parachlamydia_acanthamoebae_UV7_species_GROUP4
id__1865245__id__species_Bacteria_ChlamydiaeVerrucomicrobia_group_Chlamydiae_Chlamydiia_Chlamydiales_Simkaniaceae_Simkania_negevensis_Z_gsn131_species_GROUP4
id__1943986__id__species_Bacteria_Chloroflexi_Dehalococcoidetes_Dehalococcoidales_Dehalococcoidaceae_Dehalococcoides_mccartyi_CG5_species_GROUP4
id__1945267__id__species_Bacteria_Chloroflexi_Dehalococcoidetes_Dehalogenimonas_lykanthroporepellens_BL_DC_9_species_GROUP4
id__1946608__id__species_Bacteria_Chloroflexi_Dehalococcoidia_bacterium_CG2_30_46_9_species_GROUP4
id__1949124__id__species_Bacteria_Chloroflexi_Dehalococcoidia_uncultured_DG_22_species_GROUP4
id__1950017__id__species_Bacteria_Chloroflexi_Dehalococcoidia_uncultured_SM23_28_1_species_GROUP4
id__1994469__id__species_Bacteria_Chloroflexi_RBG_13_Chloroflexi_51_52_species_GROUP4
id__1995187__id__species_Bacteria_Chloroflexi_RBG_13_Chloroflexi_52_12_species_GROUP4
id__2008238__id__species_Bacteria_Chloroflexi_RBG_16_Chloroflexi_50_11_species_GROUP4
id__2021139__id__species_Bacteria_Chloroflexi_RBG_16_Chloroflexi_57_8_species_GROUP4
id__2076049__id__species_Bacteria_CP_NC10_Candidatus_Methylomirabilis_limnetica_species_GROUP4
id__2077338__id__species_Bacteria_CP_NC10_Candidatus_Methylomirabilis_oxyfera_species_GROUP4
id__2089173__id__species_Bacteria_CPR_Kazan_GWA1_Kazan_50_15_complete_species_GROUP4
id__2123403__id__species_Bacteria_CPR_ParcubacteriaOD1_GWB1_OD1_41_6_partial_species_GROUP4
id__2130260__id__species_Bacteria_CPR_ParcubacteriaOD1_Magasanikbacteria_GWA2_OD1_56_11_species_GROUP4
id__2134399__id__species_Bacteria_CPR_ParcubacteriaOD1_Nomurabacteria_GWC2_OD1_42_20_species_GROUP4
id__2136958__id__species_Bacteria_CPR_ParcubacteriaOD1_Uhrbacteria_GWE2_OD1_45_35_species_GROUP4
id__2475106__id__species_Bacteria_Elusimicrobia_GWA2_Elusimicrobia_51_34_species_GROUP4
id__2477037__id__species_Bacteria_Elusimicrobia_GWA2_Elusimicrobia_61_42_species_GROUP4
id__2478693__id__species_Bacteria_Elusimicrobia_GWA2_Elusimicrobia_62_23_species_GROUP4
id__2486796__id__species_Bacteria_Elusimicrobia_GWC2_Elusimicrobia_61_19_species_GROUP4
id__2494325__id__species_Bacteria_Elusimicrobia_GWF2_Elusimicrobia_62_30_species_GROUP4
id__2501830__id__species_Bacteria_Elusimicrobia_RIFCSPLOWO2_01_FULL_Elusimicrobia_54_10_species_GROUP4
id__2504125__id__species_Bacteria_Elusimicrobia_RIFCSPLOWO2_01_FULL_Elusimicrobia_60_11_species_GROUP4
id__2512620__id__species_Bacteria_Elusimicrobia_RIFOXYA2_FULL_Elusimicrobia_53_38_species_GROUP4
id__2519570__id__species_Bacteria_Elusimicrobia_RIFOXYB2_FULL_Elusimicrobia_62_6_species_GROUP4
id__3806999__id__species_Bacteria_Firmicutes_Negativicutes_Selenomonadales_Sporomusaceae_Anaerosporomusa_subterranea_species_GROUP4
id__3814376__id__species_Bacteria_Firmicutes_Negativicutes_Selenomonadales_Sporomusaceae_Pelosinus_fermentansJBW45_species_GROUP4
id__3822693__id__species_Bacteria_Firmicutes_Negativicutes_Selenomonadales_Sporomusaceae_Sporolituus_thermophilusDSM23256_species_GROUP4
id__3833626__id__species_Bacteria_Firmicutes_Negativicutes_Selenomonadales_Sporomusaceae_Thermosinus_carboxydivoransNor1_species_GROUP4
id__3844710__id__species_Bacteria_Firmicutes_Negativicutes_Veillonellales_Massilibacillus_massiliensis_species_GROUP4
id__3954149__id__species_Bacteria_Kazan_RIFCSPLOWO2_01_FULL_KAZAN_48_13_species_GROUP4
id__4013871__id__species_Bacteria_Nitrospirae_GWB2_Nitrospirae_47_37_species_GROUP4
id__4016299__id__species_Bacteria_Nitrospirae_GWC2_Nitrospirae_56_14_species_GROUP4
id__4019250__id__species_Bacteria_Nitrospirae_GWC2_Nitrospirae_57_9_species_GROUP4
id__4020201__id__species_Bacteria_Nitrospirae_GWC2_Nitrospirae_57_9_species_GROUP4
id__4022184__id__species_Bacteria_Nitrospirae_GWF2_Nitrospirae_44_13_species_GROUP4
id__4035714__id__species_Bacteria_Nitrospirae_Nitrospira_Candidatus_Nitrospira_lenta_species_GROUP4
id__4035715__id__species_Bacteria_Nitrospirae_Nitrospira_Candidatus_Nitrospira_lenta_species_GROUP4
id__4072071__id__species_Bacteria_Nitrospirae_RBG_13_Nitrospirae_39_12_species_GROUP4
id__4076050__id__species_Bacteria_Nitrospirae_RBG_16_Nitrospirae_43_8_species_GROUP4
id__4078975__id__species_Bacteria_Nitrospirae_RBG_19FT_COMBO_Nitrospirae_55_12_species_GROUP4
id__4080234__id__species_Bacteria_Nitrospirae_RBG_19FT_COMBO_Thermodesulfovibrio_42_12_species_GROUP4
id__4093485__id__species_Bacteria_Omnitrophica_RIFCSPLOWO2_02_FULL_Omnitrophica_44_11_species_GROUP4
id__4120315__id__species_Bacteria_Planctomycetes_Planctomycetia_Candidatus_Brocadiales_Candidatus_Brocadiaceae_Candidatus_Kuenenia_stuttgartiensis_species_GROUP4
id__506809__id__species_CG10_big_fil_rev_8_21_14_0_10_Woesearchaeota_45_16_curated_species_GROUP4
id__5307878__id__species_Bacteria_Proteobacteria_deltaepsilon_subdivisions_Deltaproteobacteria_Syntrophobacterales_Syntrophaceae_Desulfobacca_acetoxidans_DSM_11109_species_GROUP4
id__5330500__id__species_Bacteria_Proteobacteria_deltaepsilon_subdivisions_Deltaproteobacteria_Syntrophobacterales_Syntrophobacteraceae_Thermodesulforhabdus_norvegica_DSM_9990_species_GROUP4
id__5333393__id__species_Bacteria_Proteobacteria_deltaepsilon_subdivisions_Deltaproteobacteria_Syntrophobacterales_Syntrophorhabdaceae_Syntrophorhabdus_aromaticivorans_UI_species_GROUP4
id__6023861__id__species_Bacteria_Thermodesulfobacteria_Thermodesulfobacteria_Thermodesulfobacteriales_Thermodesulfobacteriaceae_Thermodesulfobacterium_Thermodesulfobacterium_geofontis_OPF15_species_GROUP4
id__6106310__id__species_Bacteria_Zixibacteria_RBG_16_Zixibacteria_43_9_species_GROUP4
id__6193601__id__species_Candidatus_Abawacabacteria_bacterium_RIFCSPHIGHO2_01_FULL_46_8_species_GROUP4
id__6204559__id__species_Candidatus_Aminicenantes_bacterium_RBG_13_64_14_species_GROUP4
id__6205202__id__species_Candidatus_Aminicenantes_bacterium_RBG_16_63_16_species_GROUP4
id__6209272__id__species_Candidatus_Aminicenantes_bacterium_RBG_19FT_COMBO_59_29_species_GROUP4
id__6209796__id__species_Candidatus_Aminicenantes_bacterium_RBG_19FT_COMBO_65_30_species_GROUP4
id__6214842__id__species_Candidatus_Aminicenantes_Saccharicenans_subterraneum_species_GROUP4
id__6217067__id__species_Candidatus_Aminicenantes_UBA8522_species_GROUP4
id__6290854__id__species_Candidatus_Giovannonibacteria_bacterium_RIFCSPHIGHO2_02_42_15_species_GROUP4
id__6314441__id__species_Candidatus_Harrisonbacteria_bacterium_RIFCSPHIGHO2_02_FULL_42_16_species_GROUP4
id__6315078__id__species_Candidatus_Harrisonbacteria_bacterium_RIFCSPLOWO2_01_FULL_44_18_species_GROUP4
id__6357334__id__species_Candidatus_Lloydbacteria_bacterium_RIFCSPLOWO2_01_FULL_50_20_species_GROUP4
id__6359172__id__species_Candidatus_Lloydbacteria_bacterium_RIFCSPLOWO2_02_FULL_54_12_species_GROUP4
id__6360203__id__species_Candidatus_Lloydbacteria_bacterium_RIFOXYC12_FULL_46_25_species_GROUP4
id__6361591__id__species_Candidatus_Magasanikbacteria_bacterium_RIFCSPHIGHO2_02_FULL_33_17_species_GROUP4
id__6362413__id__species_Candidatus_Magasanikbacteria_bacterium_RIFCSPHIGHO2_02_FULL_41_13_species_GROUP4
id__6363892__id__species_Candidatus_Magasanikbacteria_bacterium_RIFCSPLOWO2_02_FULL_44_11_species_GROUP4
id__6365683__id__species_Candidatus_Magasanikbacteria_bacterium_RIFCSPLOWO2_02_FULL_47_16_species_GROUP4
id__6367188__id__species_Candidatus_Magasanikbacteria_bacterium_RIFOXYB2_FULL_38_10_species_GROUP4
id__6369508__id__species_Candidatus_Magasanikbacteria_bacterium_RIFOXYC2_FULL_42_28_species_GROUP4
id__6392387__id__species_Candidatus_Niyogibacteria_bacterium_RIFCSPLOWO2_12_FULL_41_13_species_GROUP4
id__6393588__id__species_Candidatus_Nomurabacteria_bacterium_RIFCSPHIGHO2_01_FULL_39_10_species_GROUP4
id__6415190__id__species_Candidatus_Peregrinibacteria_bacterium_RIFOXYB2_FULL_32_7_species_GROUP4
id__6434567__id__species_Candidatus_Roizmanbacteria_bacterium_RIFCSPHIGHO2_01_FULL_39_12c_species_GROUP4
id__64578__id__species_Archaea_CG1_02_FULL_Micrarchaeota_51_15_curated_species_GROUP4
id__6463555__id__species_Candidatus_Schekmanbacteria_bacterium_RBG_16_38_10_species_GROUP4
id__6464480__id__species_Candidatus_Schekmanbacteria_bacterium_RIFCSPLOWO2_12_FULL_38_15_species_GROUP4
id__6477810__id__species_Candidatus_Sungbacteria_bacterium_RIFCSPLOWO2_01_FULL_47_10_species_GROUP4
id__6479006__id__species_Candidatus_Sungbacteria_bacterium_RIFCSPLOWO2_02_FULL_51_17_species_GROUP4
id__6493066__id__species_Candidatus_Uhrbacteria_bacterium_RIFCSPLOWO2_02_FULL_46_25_species_GROUP4
id__6501392__id__species_Candidatus_Wildermuthbacteria_bacterium_GWA2_46_15_species_GROUP4
id__6516536__id__species_Candidatus_Wolfebacteria_bacterium_RIFCSPLOWO2_01_FULL_38_11_species_GROUP4
id__6530021__id__species_Candidatus_Yonathbacteria_bacterium_RIFCSPHIGHO2_01_FULL_44_41_species_GROUP4
id__6531104__id__species_Candidatus_Yonathbacteria_bacterium_RIFCSPLOWO2_01_FULL_47_33b_species_GROUP4
id__6531466__id__species_Candidatus_Yonathbacteria_bacterium_RIFOXYC1_FULL_52_10_species_GROUP4
id__6551787__id__species_CG02_land_8_20_14_3_00_150_Nitrospirae_44_33_curated_species_GROUP4
id__6605668__id__species_CG10_big_fil_rev_8_21_14_0_10_Chlamydiia_35_9_curated_species_GROUP4
id__6606574__id__species_CG10_big_fil_rev_8_21_14_0_10_Chlamydiia_42_34_curated_species_GROUP4
id__6614056__id__species_CG10_big_fil_rev_8_21_14_0_10_Harrisonbacteria_OD1_40_38_curated_species_GROUP4
id__6625385__id__species_CG10_big_fil_rev_8_21_14_0_10_Magasanikbacteria_OD1_43_6_curated_species_GROUP4
id__6628687__id__species_CG10_big_fil_rev_8_21_14_0_10_Parcubacteria_OD1_38_31_curated_species_GROUP4
id__6629740__id__species_CG10_big_fil_rev_8_21_14_0_10_Parcubacteria_OD1_46_32_curated_species_GROUP4
id__6756848__id__species_CG_4_9_14_0_2_um_filter_Yonathbacteria_OD1_43_16_curated_species_GROUP4
id__6768811__id__species_CG_4_9_14_3_um_filter_150_Nitrospirae_41_27_curated_species_GROUP4
id__6775190__id__species_CG_4_9_14_3_um_filter_150_Portnoybacteria_OD1_40_10_curated_species_GROUP4
id__6786870__id__species_Elusimicrobia_bacterium_GWC2_64_44_species_GROUP4
id__7037165__id__species_Nitrospirae_bacterium_RBG_13_43_8_species_GROUP4
id__7317606__id__species_Thermophile_Bacteria_Nitrospirae_Nitrospira_Nitrospirales_Nitrospiraceae_Thermodesulfovibrio_aggregans_species_GROUP4
id__7320429__id__species_Thermophile_Bacteria_Nitrospirae_Nitrospira_Nitrospirales_Nitrospiraceae_Thermodesulfovibrio_spN1_species_GROUP4
id__7322325__id__species_Thermophile_Bacteria_Nitrospirae_Nitrospira_Nitrospirales_Nitrospiraceae_Thermodesulfovibrio_yellowstonii_DSM_11347_species_GROUP4

## Sheet: SodFM4.4
id__2105292__id__species_Bacteria_CP_Rokubacteria_13_1_40CM_Rokubacteria_69_27_species_GROUP4
id__2107878__id__species_Bacteria_CP_Rokubacteria_13_2_20CM_2_Rokubacteria_64_8_species_GROUP4
id__2488369__id__species_Bacteria_Elusimicrobia_GWC2_Elusimicrobia_65_9_species_GROUP4
id__2496771__id__species_Bacteria_Elusimicrobia_RBG_16_Elusimicrobia_66_12_species_GROUP4
id__2551989__id__species_Bacteria_FibrobacteresAcidobacteria_group_Acidobacteria_Blastocatellia_AA13_species_GROUP4
id__4030615__id__species_Bacteria_Nitrospirae_Nitrospira_Candidatus_Nitrospira_japonica_species_GROUP4
id__4039222__id__species_Bacteria_Nitrospirae_Nitrospira_Candidatus_Nitrospira_moscoviensis_species_GROUP4
id__4042653__id__species_Bacteria_Nitrospirae_Nitrospira_Candidatus_Nitrospira_spND1_species_GROUP4
id__4046614__id__species_Bacteria_Nitrospirae_Nitrospira_Candidatus_Nitrospira_spSGbin1_species_GROUP4
id__5237590__id__species_Bacteria_Proteobacteria_deltaepsilon_subdivisions_Deltaproteobacteria_Myxococcales_Cystobacterineae_Myxococcaceae_Anaeromyxobacter_dehalogenans_2CP_C_species_GROUP4
id__5269212__id__species_Bacteria_Proteobacteria_deltaepsilon_subdivisions_Deltaproteobacteria_Myxococcales_Nannocystineae_Nannocystaceae_Nannocystis_exedens_DSM71_species_GROUP4
id__5359965__id__species_Bacteria_Proteobacteria_Gammaproteobacteria_Acidithiobacillales_Thermithiobacillaceae_Thermithiobacillus_tepidarius_DSM_3134_species_GROUP4
id__5771100__id__species_Bacteria_Proteobacteria_Gammaproteobacteria_unclassified_Gammaproteobacteria_Thiohalorhabdus_denitrificans_HL19_species_GROUP4
id__6384424__id__species_Candidatus_Melainabacteria_bacterium_RIFCSPHIGHO2_02_FULL_34_12_species_GROUP4
id__6385216__id__species_Candidatus_Melainabacteria_bacterium_RIFCSPLOWO2_12_FULL_35_11_species_GROUP4
id__6452496__id__species_Candidatus_Rokubacteria_bacterium_RIFCSPLOWO2_02_FULL_68_19_species_GROUP4
id__6761355__id__species_CG_4_9_14_3_um_filter_150_Elusimicrobia_62_55_curated_species_GROUP4
id__6822179__id__species_FruitingBody_Bacteria_Proteobacteria_deltaepsilon_subdivisions_Deltaproteobacteria_Myxococcales_Cystobacterineae_Cystobacteraceae_Stigmatella_aurantiaca_DW43_1_species_GROUP4
id__6932845__id__species_IronOxidationAcidophile_Bacteria_Proteobacteria_Gammaproteobacteria_Acidithiobacillales_Acidithiobacillaceae_Acidithiobacillus_ferrivorans_SS3_species_GROUP4

## Sheet: SodFM4.5
id__2113081__id__species_Bacteria_CPR_ParcubacteriaOD1_GWA1_OD1_40_21_species_GROUP4
id__2119645__id__species_Bacteria_CPR_ParcubacteriaOD1_GWA2_OD1_47_21_part_species_GROUP4
id__2120130__id__species_Bacteria_CPR_ParcubacteriaOD1_GWA2_OD1_47_64_species_GROUP4
id__6480561__id__species_Candidatus_Taylorbacteria_bacterium_RIFCSPHIGHO2_01_FULL_51_15_species_GROUP4
id__6483461__id__species_Candidatus_Taylorbacteria_bacterium_RIFCSPHIGHO2_02_FULL_47_18_species_GROUP4
id__6485481__id__species_Candidatus_Taylorbacteria_bacterium_RIFCSPLOWO2_12_FULL_43_20_species_GROUP4
id__6482192__id__species_Candidatus_Taylorbacteria_bacterium_RIFCSPHIGHO2_02_FULL_44_12_species_GROUP4
id__2132663__id__species_Bacteria_CPR_ParcubacteriaOD1_Nomurabacteria_GWA2_OD1_43_15_species_GROUP4
id__6660559__id__species_CG11_big_fil_rev_8_21_14_0_20_Taylorbacteria_OD1_46_11_curated_species_GROUP4
id__6661660__id__species_CG11_big_fil_rev_8_21_14_0_20_Zambryskibacteria_OD1_40_24_curated_species_GROUP4
id__6627313__id__species_CG10_big_fil_rev_8_21_14_0_10_Nomurabacteria_OD1_35_16_curated_species_GROUP4
id__6399517__id__species_Candidatus_Nomurabacteria_bacterium_RIFCSPLOWO2_01_FULL_39_17_species_GROUP4
id__6401631__id__species_Candidatus_Nomurabacteria_bacterium_RIFCSPLOWO2_01_FULL_40_18_species_GROUP4
id__2133459__id__species_Bacteria_CPR_ParcubacteriaOD1_Nomurabacteria_GWB1_OD1_40_7_species_GROUP4
id__6394821__id__species_Candidatus_Nomurabacteria_bacterium_RIFCSPHIGHO2_01_FULL_40_20_species_GROUP4
id__6684494__id__species_CG22_combo_CG1013_8_21_14_all_Nomurabacteria_OD1_32_8_curated_species_GROUP4
id__6397616__id__species_Candidatus_Nomurabacteria_bacterium_RIFCSPHIGHO2_02_FULL_42_19_species_GROUP4
id__6408568__id__species_Candidatus_Nomurabacteria_bacterium_RIFCSPLOWO2_12_FULL_44_11_species_GROUP4
id__6403978__id__species_Candidatus_Nomurabacteria_bacterium_RIFCSPLOWO2_01_FULL_42_17_species_GROUP4
id__6400554__id__species_Candidatus_Nomurabacteria_bacterium_RIFCSPLOWO2_01_FULL_39_18_species_GROUP4
id__6410795__id__species_Candidatus_Nomurabacteria_bacterium_RIFOXYC2_FULL_36_19_species_GROUP4
id__6402411__id__species_Candidatus_Nomurabacteria_bacterium_RIFCSPLOWO2_01_FULL_41_12_species_GROUP4
id__6403106__id__species_Candidatus_Nomurabacteria_bacterium_RIFCSPLOWO2_01_FULL_41_18_species_GROUP4
id__6403635__id__species_Candidatus_Nomurabacteria_bacterium_RIFCSPLOWO2_01_FULL_41_52b_species_GROUP4
id__6408877__id__species_Candidatus_Nomurabacteria_bacterium_RIFOXYA2_FULL_42_12_species_GROUP4
id__6393513__id__species_Candidatus_Nomurabacteria_bacterium_RIFCSPHIGHO2_01_FULL_39_10_species_GROUP4
id__6406837__id__species_Candidatus_Nomurabacteria_bacterium_RIFCSPLOWO2_12_FULL_40_42_species_GROUP4
id__6400861__id__species_Candidatus_Nomurabacteria_bacterium_RIFCSPLOWO2_01_FULL_40_15_species_GROUP4
id__6407931__id__species_Candidatus_Nomurabacteria_bacterium_RIFCSPLOWO2_12_FULL_41_10_species_GROUP4
id__6395759__id__species_Candidatus_Nomurabacteria_bacterium_RIFCSPHIGHO2_02_FULL_33_12_species_GROUP4
id__6395947__id__species_Candidatus_Nomurabacteria_bacterium_RIFCSPHIGHO2_02_FULL_35_13_species_GROUP4
id__6398989__id__species_Candidatus_Nomurabacteria_bacterium_RIFCSPLOWO2_01_FULL_37_25_species_GROUP4
id__6406349__id__species_Candidatus_Nomurabacteria_bacterium_RIFCSPLOWO2_12_FULL_37_8_species_GROUP4
id__6392896__id__species_Candidatus_Nomurabacteria_bacterium_RIFCSPHIGHO2_01_FULL_38_19_species_GROUP4
id__6719237__id__species_CG23_combo_of_CG0609_8_20_14_all_150_Nealsonbacteria_OD1_38_19_curated_species_GROUP4
id__6405574__id__species_Candidatus_Nomurabacteria_bacterium_RIFCSPLOWO2_12_40_14_species_GROUP4
id__6396924__id__species_Candidatus_Nomurabacteria_bacterium_RIFCSPHIGHO2_02_FULL_36_29_species_GROUP4
id__6536078__id__species_Candidatus_Zambryskibacteria_bacterium_RIFCSPLOWO2_02_39_10_species_GROUP4
id__6537094__id__species_Candidatus_Zambryskibacteria_bacterium_RIFCSPLOWO2_02_FULL_39_26_species_GROUP4
id__6481760__id__species_Candidatus_Taylorbacteria_bacterium_RIFCSPHIGHO2_02_FULL_43_32b_species_GROUP4
id__6482980__id__species_Candidatus_Taylorbacteria_bacterium_RIFCSPHIGHO2_02_FULL_46_13_species_GROUP4
id__6535052__id__species_Candidatus_Zambryskibacteria_bacterium_RIFCSPLOWO2_01_FULL_35_19_species_GROUP4
id__6537506__id__species_Candidatus_Zambryskibacteria_bacterium_RIFCSPLOWO2_12_FULL_39_16_species_GROUP4
id__6398426__id__species_Candidatus_Nomurabacteria_bacterium_RIFCSPLOWO2_01_FULL_36_10b_species_GROUP4
id__6484471__id__species_Candidatus_Taylorbacteria_bacterium_RIFCSPLOWO2_02_FULL_44_35_species_GROUP4
id__2124264__id__species_Bacteria_CPR_ParcubacteriaOD1_GWB1_OD1_44_7_species_GROUP4
id__2126024__id__species_Bacteria_CPR_ParcubacteriaOD1_GWD1_OD1_44_9_partial_species_GROUP4
id__6535979__id__species_Candidatus_Zambryskibacteria_bacterium_RIFCSPLOWO2_01_FULL_47_33_species_GROUP4
id__6532971__id__species_Candidatus_Zambryskibacteria_bacterium_RIFCSPHIGHO2_01_FULL_44_22b_species_GROUP4
id__6662112__id__species_CG11_big_fil_rev_8_21_14_0_20_Zambryskibacteria_OD1_42_18_curated_species_GROUP4
id__6691406__id__species_CG22_combo_CG1013_8_21_14_all_Zambryskibacteria_OD1_42_17_curated_species_GROUP4
id__6533661__id__species_Candidatus_Zambryskibacteria_bacterium_RIFCSPHIGHO2_01_FULL_46_25_species_GROUP4
id__6533935__id__species_Candidatus_Zambryskibacteria_bacterium_RIFCSPHIGHO2_01_FULL_49_18_species_GROUP4
id__6534692__id__species_Candidatus_Zambryskibacteria_bacterium_RIFCSPHIGHO2_12_FULL_43_12b_species_GROUP4
id__2119277__id__species_Bacteria_CPR_ParcubacteriaOD1_GWA2_OD1_47_12_species_GROUP4
id__6485984__id__species_Candidatus_Taylorbacteria_bacterium_RIFCSPLOWO2_12_FULL_47_20_species_GROUP4
id__6648795__id__species_CG11_big_fil_rev_8_21_14_0_20_novel_Parcubacteria_OD1_39_22_curated_species_GROUP4
id__4103961__id__species_Bacteria_Parcubacteria_OD1_Kaiserbacteria_RIFOXYD1_FULL_OD1_Kaiserbacteria_42_15_species_GROUP4
id__6751029__id__species_CG_4_9_14_0_2_um_filter_Kaiserbacteria_OD1_41_32_curated_species_GROUP4
id__6750051__id__species_CG_4_8_14_3_um_filter_Kaiserbacteria_OD1_38_9_curated_species_GROUP4
id__6337255__id__species_Candidatus_Kaiserbacteria_bacterium_RIFCSPLOWO2_12_FULL_45_26_species_GROUP4
id__6339057__id__species_Candidatus_Kaiserbacteria_bacterium_RIFOXYB1_FULL_46_14_species_GROUP4
id__6616417__id__species_CG10_big_fil_rev_8_21_14_0_10_Kaiserbacteria_OD1_44_10_curated_species_GROUP4
id__6641345__id__species_CG11_big_fil_rev_8_21_14_0_20_Campbellbacteria_OD1_44_21_curated_species_GROUP4
id__6681593__id__species_CG22_combo_CG1013_8_21_14_all_Campbellbacteria_OD1_36_13_curated_species_GROUP4
id__6233038__id__species_Candidatus_Campbellbacteria_bacterium_RIFCSPLOWO2_01_FULL_34_15_species_GROUP4
id__6233535__id__species_Candidatus_Campbellbacteria_bacterium_RIFOXYC2_FULL_35_25_species_GROUP4
id__6603891__id__species_CG10_big_fil_rev_8_21_14_0_10_Campbellbacteria_OD1_35_52_curated_species_GROUP4
id__6323188__id__species_Candidatus_Kaiserbacteria_bacterium_RIFCSPHIGHO2_01_FULL_53_31_species_GROUP4
id__6619823__id__species_CG10_big_fil_rev_8_21_14_0_10_Kaiserbacteria_OD1_56_12_curated_species_GROUP4
id__6327709__id__species_Candidatus_Kaiserbacteria_bacterium_RIFCSPHIGHO2_02_FULL_55_17_species_GROUP4
id__6331243__id__species_Candidatus_Kaiserbacteria_bacterium_RIFCSPLOWO2_01_FULL_52_12b_species_GROUP4
id__6334626__id__species_Candidatus_Kaiserbacteria_bacterium_RIFCSPLOWO2_01_FULL_55_19_species_GROUP4
id__6329796__id__species_Candidatus_Kaiserbacteria_bacterium_RIFCSPHIGHO2_12_FULL_56_13_species_GROUP4
id__6325732__id__species_Candidatus_Kaiserbacteria_bacterium_RIFCSPHIGHO2_02_FULL_49_34_species_GROUP4
id__6338033__id__species_Candidatus_Kaiserbacteria_bacterium_RIFCSPLOWO2_12_FULL_50_10_species_GROUP4
id__6617195__id__species_CG10_big_fil_rev_8_21_14_0_10_Kaiserbacteria_OD1_45_20_curated_species_GROUP4
id__6618432__id__species_CG10_big_fil_rev_8_21_14_0_10_Kaiserbacteria_OD1_49_17_curated_species_GROUP4
id__6336386__id__species_Candidatus_Kaiserbacteria_bacterium_RIFCSPLOWO2_02_FULL_51_13_species_GROUP4
id__6617786__id__species_CG10_big_fil_rev_8_21_14_0_10_Kaiserbacteria_OD1_47_16_curated_species_GROUP4
id__6330788__id__species_Candidatus_Kaiserbacteria_bacterium_RIFCSPLOWO2_01_FULL_51_21_species_GROUP4
id__2128516__id__species_Bacteria_CPR_ParcubacteriaOD1_Kaiserbacteria_GWA2_OD1_52_12_species_GROUP4
id__6195931__id__species_Candidatus_Adlerbacteria_bacterium_RIFCSPLOWO2_01_FULL_54_21b_species_GROUP4
id__6196716__id__species_Candidatus_Adlerbacteria_bacterium_RIFOXYC1_FULL_48_26_species_GROUP4
id__6326379__id__species_Candidatus_Kaiserbacteria_bacterium_RIFCSPHIGHO2_02_FULL_54_11b_species_GROUP4
id__6335040__id__species_Candidatus_Kaiserbacteria_bacterium_RIFCSPLOWO2_01_FULL_55_25_species_GROUP4
id__6327216__id__species_Candidatus_Kaiserbacteria_bacterium_RIFCSPHIGHO2_02_FULL_54_22_species_GROUP4
id__6195807__id__species_Candidatus_Adlerbacteria_bacterium_RIFCSPLOWO2_01_FULL_51_16_species_GROUP4
id__6329122__id__species_Candidatus_Kaiserbacteria_bacterium_RIFCSPHIGHO2_12_FULL_53_13_species_GROUP4
id__6323446__id__species_Candidatus_Kaiserbacteria_bacterium_RIFCSPHIGHO2_01_FULL_55_17_species_GROUP4
id__6620343__id__species_CG10_big_fil_rev_8_21_14_0_10_Kaiserbacteria_OD1_59_10_curated_species_GROUP4
id__6328343__id__species_Candidatus_Kaiserbacteria_bacterium_RIFCSPHIGHO2_02_FULL_59_21_species_GROUP4
id__6322008__id__species_Candidatus_Kaiserbacteria_bacterium_RIFCSPHIGHO2_01_FULL_53_29_species_GROUP4
id__6193849__id__species_Candidatus_Adlerbacteria_bacterium_RIFCSPHIGHO2_01_FULL_54_23_species_GROUP4
id__6776771__id__species_CG_4_9_14_3_um_filter_150_Uhrbacteria_OD1_41_35_curated_species_GROUP4
id__4089338__id__species_Bacteria_OD1_uncultured_SG8_24_species_GROUP4
id__6688481__id__species_CG22_combo_CG1013_8_21_14_all_Uhrbacteria_OD1_47_17_curated_species_GROUP4
