# Supplementary material for: An ancient metalloenzyme evolves through metal preference modulation
Source: Nat Ecol Evol. 2023 Apr 10;7(5):732–44. doi: 10.1038/s41559-023-02012-0 (PMC10172142; doi:10.1038/s41559-023-02012-0)
Supplement: Supplementary file 17 — SodFM5 PDB. Spreadsheet containing PDB ID list and details of crystal structures available in the PDB for SodFM5 and list of all SodFM5 (species IDs) studied in this work. [file 41559_2023_2012_MOESM17_ESM.xlsx]

## Sheet: available_FM5_structures
PDB	species	mutation	resolution	ligand	reference
3qvn	Candida albicans	WT	2.6	Mn	10.1021/ja2077476
4gun	Candida albicans	K184R, L185P	1.94	Mn	10.2210/pdb4GUN/pdb
4f6e	Saccharomyces cerevisiae S288C	K182R, A183P	1.6	Mn	10.2210/pdb4F6E/pdb
3lsu	Saccharomyces cerevisiae S288C	WT	1.9	Mn	10.2210/pdb3LSU/pdb
4e4e	Saccharomyces cerevisiae	Y34F	1.88	Mn	10.1073/pnas.1212367109
4br6	Chaetomium thermophilum	WT	2	Mn	10.1016/j.bbapap.2013.11.014
1pm9	Homo sapiens	H30N	1.7A	Mn	10.1074/jbc.M311310200
2qka	Homo sapiens	F66A	2.2A	Mn	10.1021/bi7014103
2qkc	Homo sapiens	F66L	2.3A	Mn	10.1021/bi7014103
3c3t	Homo sapiens	E162D	2.2A	Mn	10.1021/bi7024518
3c3s	Homo sapiens	E162A	2.5A	Mn	10.1021/bi7024518
2adp	Homo sapiens	nitrated Y34	2.4A	Mn	10.1016/j.freeradbiomed.2005.08.045
1ap6	Homo sapiens	Y34F	1.9A	Mn	10.1021/bi972394l
1n0j	Homo sapiens			Mn	10.1016/0092-8674(92)90270-m
1pl4	Homo sapiens	Y166F	1.47A	Mn	10.1074/jbc.M311310200
1var	Homo sapiens	I58Y	2.5A	Mn	10.1021/bi951892w
1qnm	Homo sapiens	Q143N	2.3A	Mn	10.1021/bi972395d
1em1	Homo sapiens	Q143A	2.13A	Mn	10.1021/bi9929958
1zsp	Homo sapiens	Y34A	1.9A	Mn	10.1021/bi8023288
1zuq	Homo sapiens	Y34V	2A	Mn	10.1021/bi8023288
2p4k	Homo sapiens	Y34N	1.48A	Mn	10.1021/bi8023288
1zte	Homo sapiens	Y34H	1.85A	Mn	10.1021/bi8023288
1luw	Homo sapiens	H30Q	2.30A	Mn	10.1021/bi0266481
2gds	Homo sapiens	H30N	2.30A	Mn	10.1074/jbc.274.39.27711
1n0n	Homo sapiens	H30V	1.82A	Mn
1szx	Homo sapiens	Y34F, W123F	1.95A	Mn	10.1021/bi049888k
1ja8	Homo sapiens	W161A	2.12A	Mn	10.1021/bi011047f
3dc6	Caenorhabditis elegans	WT MnSOD2	1.8A	Mn	10.1107/S1744309108037056
6elk	Caenorhabditis elegans	Q142H MnSOD3	1.65A	Mn	10.1002/chem.201704655
4x9q	Caenorhabditis elegans	WT MnSOD3	1.77A	Mn	10.1002/pro.2768
6s0d	Caenorhabditis elegans	H30N MnSOD3	1.52A	Mn
6qzn	Caenorhabditis elegans	H30Q MnSOD3	1.64A	Mn
6qzm	Caenorhabditis elegans	H30F MnSOD3	1.60A	Mn
4c7u	Arabidopsis thaliana	WT	1.95A	Mn
1kkc	Aspergillus fumigatus	WT	2.0A	Mn	10.4049/jimmunol.168.3.1267
6cyl	Trichoderma reesei QM6a	G74Q, Q149G	1.8A	Mn
6dqy	Trichoderma reesei QM6a	WT	2.3A	Mn
6cyx	Trichoderma reesei QM6a	L80F	2.3A	Mn
6cys	Trichoderma reesei QM6a	D150G	1.85A	Fe
6cyp	Trichoderma reesei QM6a	WT	2	Fe

## Sheet: FM5
146_PDB__1pm9
147_PDB__3dc6
149_PDB__1ap6
150_PDB__1n0j
151_PDB__1szx
152_PDB__1msd
153_PDB__2qka
154_PDB__1ap5
155_PDB__1var
156_PDB__1qnm
157_PDB__1zsp
158_PDB__2qkc
161_PDB__3c3t
162_PDB__1luw
163_PDB__1zuq
164_PDB__1em1
165_PDB__1luv
166_PDB__2p4k
167_PDB__1n0n
168_PDB__3c3s
169_PDB__6elk
170_PDB__1xil
171_PDB__1xdc
172_PDB__1zte
174_PDB__4x9q
175_PDB__1pl4
176_PDB__1ja8
177_PDB__5t30
179_PDB__6qzm
180_PDB__1pm9
181_PDB__2gds
182_PDB__3dc5
183_PDB__5vf9
184_PDB__3dc6
185_PDB__5ag2
186_PDB__6s0d
187_PDB__2qka
190_PDB__1ap6
191_PDB__1msd
192_PDB__2qkc
193_PDB__3c3t
194_PDB__6qzn
195_PDB__2p4k
196_PDB__1szx
197_PDB__1qnm
198_PDB__1xil
199_PDB__1xdc
200_PDB__1zte
201_PDB__3c3s
202_PDB__1n0j
203_PDB__1var
204_PDB__1pl4
205_PDB__1luw
206_PDB__1zsp
207_PDB__1ap5
208_PDB__5t30
209_PDB__1zuq
210_PDB__1n0n
211_PDB__2gds
212_PDB__1em1
213_PDB__1luv
215_PDB__6elk
216_PDB__4x9q
217_PDB__1ja8
218_PDB__5vf9
219_PDB__6qzm
221_PDB__3dc5
222_PDB__5ag2
223_PDB__6s0d
225_PDB__6qzn
226_PDB__1kkc
227_PDB__4c7u
228_PDB__4br6
230_PDB__2adp
231_PDB__1kkc
232_PDB__4c7u
237_PDB__4br6
242_PDB__3rn4
246_PDB__3bfr
247_PDB__4e4e
248_PDB__6cyl
249_PDB__3lsu
250_PDB__4f6e
252_PDB__4gun
253_PDB__3rn4
254_PDB__3qvn
255_PDB__4e4e
257_PDB__3lsu
259_PDB__4gun
261_PDB__4f6e
264_PDB__6dqy
266_PDB__3qvn
275_PDB__6cyp
284_PDB__6cyx
292_PDB__6cys
id__10006707__id__species_Macronucleus_Eukaryota_Alveolata_Ciliophora_Intramacronucleata_Oligohymenophorea_Hymenostomatida_Tetrahymena_thermophila_SB210_species_GROUP5_GROUP1
id__10033656__id__species_Macronucleus_Eukaryota_Alveolata_Ciliophora_Intramacronucleata_Spirotrichea_Oxytrichidae_Oxytricha_trifallax_species_GROUP5_GROUP1
id__1559629__id__species_Bacteria_BacteroidetesChlorobi_group_Bacteroidetes_Flavobacteriia_Flavobacteriales_Blattabacteriaceae_Blattella_germanica_Bger_11_species_GROUP5_GROUP1
id__1852030__id__species_Bacteria_Chlamydiae_Chlamydiia_RIFCSPHIGHO2_12_FULL_Chlamydiae_27_8_species_GROUP5_GROUP1
id__1854508__id__species_Bacteria_Chlamydiae_Chlamydiia_RIFCSPLOWO2_02_FULL_Chlamydiae_45_22_species_GROUP5_GROUP1
id__1855043__id__species_Bacteria_ChlamydiaeVerrucomicrobia_group_Chlamydiae_Chlamydiia_Chlamydiales_Chlamydiaceae_ChlamydiaChlamydophila_group_Chlamydophila_abortus_S263_species_GROUP5_GROUP1
id__1855584__id__species_Bacteria_ChlamydiaeVerrucomicrobia_group_Chlamydiae_Chlamydiia_Chlamydiales_Chlamydiaceae_ChlamydiaChlamydophila_group_Chlamydophila_pneumoniae_CWL029_species_GROUP5_GROUP1
id__1856762__id__species_Bacteria_ChlamydiaeVerrucomicrobia_group_Chlamydiae_Chlamydiia_Chlamydiales_Parachlamydiaceae_Candidatus_Protochlamydia_amoebophila_UWE25_species_GROUP5_GROUP1
id__1858549__id__species_Bacteria_ChlamydiaeVerrucomicrobia_group_Chlamydiae_Chlamydiia_Chlamydiales_Parachlamydiaceae_Neochlamydia_sp_S13_species_GROUP5_GROUP1
id__1861375__id__species_Bacteria_ChlamydiaeVerrucomicrobia_group_Chlamydiae_Chlamydiia_Chlamydiales_Parachlamydiaceae_Parachlamydia_acanthamoebae_UV7_species_GROUP5_GROUP1
id__1865454__id__species_Bacteria_ChlamydiaeVerrucomicrobia_group_Chlamydiae_Chlamydiia_Chlamydiales_Waddliaceae_Waddlia_chondrophila_WSU_86_1044_species_GROUP5_GROUP1
id__5520944__id__species_Bacteria_Proteobacteria_Gammaproteobacteria_Enterobacteriales_Enterobacteriaceae_Halyomorpha_halys_symbiont_species_GROUP5_GROUP1
id__5520945__id__species_Bacteria_Proteobacteria_Gammaproteobacteria_Enterobacteriales_Enterobacteriaceae_Halyomorpha_halys_symbiont_species_GROUP5_GROUP1
id__6604692__id__species_CG10_big_fil_rev_8_21_14_0_10_Chlamydiia_35_9_curated_species_GROUP5_GROUP1
id__6606964__id__species_CG10_big_fil_rev_8_21_14_0_10_Chlamydiia_42_34_curated_species_GROUP5_GROUP1
id__7381928__id__species_Eukaryota_Alveolata_Ciliophora_Intramacronucleata_Oligohymenophorea_Hymenostomatida_Ichthyophthirius_multifiliis_species_GROUP5_GROUP1
id__7385486__id__species_Eukaryota_Alveolata_Ciliophora_Intramacronucleata_Oligohymenophorea_Parameciidae_Paramecium_tetraurelia_species_GROUP5_GROUP1
id__7430629__id__species_Eukaryota_Alveolata_Ciliophora_Intramacronucleata_Oligohymenophorea_Pseudocohnilembidae_Pseudocohnilembus_persalinus_species_GROUP5_GROUP1
id__7451220__id__species_Eukaryota_Alveolata_Ciliophora_Intramacronucleata_Spirotrichea_Oxytrichidae_Stylonychia_lemnae_species_GROUP5_GROUP1
id__7555484__id__species_Eukaryota_Amoebozoa_Mycetozoa_Dictyostelids_Acytosteliaceae_Acytostelium_subglobosum_LB1_Asub_2_species_GROUP5_GROUP1
id__7560020__id__species_Eukaryota_Amoebozoa_Mycetozoa_Dictyostelids_Acytosteliaceae_Heterostelium_albumPN500_PolPal_Dec2009_species_GROUP5_GROUP1
id__7583056__id__species_Eukaryota_Amoebozoa_Mycetozoa_Dictyostelids_Dictyosteliaceae_Dictyostelium_discoideum_dicty_2_7_species_GROUP5_GROUP1
id__7586382__id__species_Eukaryota_Amoebozoa_Mycetozoa_Protosteliales_Cavosteliaceae_Planoprotostelium_fungivorum_ASM302417v1_species_GROUP5_GROUP1
id__7611341__id__species_Eukaryota_Apusozoa_Apusomonadidae_Thecamonas_Thecamonas_trahens_ATCC50062May2010_species_GROUP5_GROUP1
id__7620811__id__species_Eukaryota_Choanoflagellida_Monosiga_brevicollis_MX1V1_species_GROUP5_GROUP1
id__7625179__id__species_Eukaryota_Choanoflagellida_Salpingoeca_rosetta_proterospongia_ATCC50818_species_GROUP5_GROUP1
id__7657038__id__species_Eukaryota_Cryptophyta_Pyrenomonadales_Geminigeraceae_Guillardia_Guillardia_theta_CCMP2712_Guith1_species_GROUP5_GROUP1
id__7734932__id__species_Eukaryota_Fungi_Dikarya_Ascomycota_Candida_albicans_SC5314_ASM18296v3_species_GROUP5_GROUP1
id__7738347__id__species_Eukaryota_Fungi_Dikarya_Ascomycota_Candida_albicans_SC5314_ASM18296v3_species_GROUP5_GROUP1
id__7749299__id__species_Eukaryota_Fungi_Dikarya_Ascomycota_Histoplasma_capsulatum_NAm1_ASM14958v1_species_GROUP5_GROUP1
id__7750358__id__species_Eukaryota_Fungi_Dikarya_Ascomycota_Penicillium_digitatum_Pd1_PdigPd1_v1_species_GROUP5_GROUP1
id__7754158__id__species_Eukaryota_Fungi_Dikarya_Ascomycota_Penicillium_digitatum_Pd1_PdigPd1_v1_species_GROUP5_GROUP1
id__7761126__id__species_Eukaryota_Fungi_Dikarya_Ascomycota_Saccharomyces_cerevisiae_S288C_R64_species_GROUP5_GROUP1
id__7767412__id__species_Eukaryota_Fungi_Dikarya_Ascomycota_Schizosaccharomyces_pombe_ASM294v2_species_GROUP5_GROUP1
id__7775576__id__species_Eukaryota_Fungi_Dikarya_Basidiomycota_Cryptococcus_neoformans_grubii_H99_CNA3_species_GROUP5_GROUP1
id__7778660__id__species_Eukaryota_Fungi_Dikarya_Basidiomycota_Kalmanozyma_brasiliensis_GHG001_PSEUBRA1_species_GROUP5_GROUP1
id__7779259__id__species_Eukaryota_Fungi_Dikarya_Basidiomycota_Kalmanozyma_brasiliensis_GHG001_PSEUBRA1_species_GROUP5_GROUP1
id__7789720__id__species_Eukaryota_Fungi_Dikarya_Basidiomycota_Puccinia_striiformis_93210__species_GROUP5_GROUP1
id__7794229__id__species_Eukaryota_Fungi_Dikarya_Basidiomycota_Puccinia_striiformis_93210__species_GROUP5_GROUP1
id__7803303__id__species_Eukaryota_Fungi_Dikarya_Basidiomycota_Rhodotorula_toruloides_NP11_RHOziaDV1_species_BASAL2345_GROUP1
id__7806343__id__species_Eukaryota_Fungi_Dikarya_Basidiomycota_Rhodotorula_toruloides_NP11_RHOziaDV1_species_GROUP5_GROUP1
id__7810080__id__species_Eukaryota_Fungi_Dikarya_Basidiomycota_Sporisorium_reilianum_reilianum_version2_species_GROUP5_GROUP1
id__7812976__id__species_Eukaryota_Fungi_Dikarya_Basidiomycota_Sporisorium_reilianum_reilianum_version2_species_GROUP5_GROUP1
id__7816187__id__species_Eukaryota_Fungi_Dikarya_Basidiomycota_Ustilago_maydis_521_2_species_GROUP5_GROUP1
id__7816896__id__species_Eukaryota_Fungi_Dikarya_Basidiomycota_Ustilago_maydis_521_2_species_GROUP5_GROUP1
id__7824093__id__species_Eukaryota_Fungi_FungiIncertaeSedis_Blastocladiomycota_Allomyces_macrogynus_ATCC38327_A_macrogynus_V3_species_GROUP5_GROUP1
id__7825274__id__species_Eukaryota_Fungi_FungiIncertaeSedis_Blastocladiomycota_Allomyces_macrogynus_ATCC38327_A_macrogynus_V3_species_GROUP5_GROUP1
id__7849928__id__species_Eukaryota_Fungi_FungiIncertaeSedis_Blastocladiomycota_Catenaria_anguillulae_PL171_Catan2_species_GROUP5_GROUP1
id__7859377__id__species_Eukaryota_Fungi_FungiIncertaeSedis_Chytridiomycota_Batrachochytrium_dendrobatidis_JAM81_v1_species_GROUP5_GROUP1
id__7898882__id__species_Eukaryota_Fungi_FungiIncertaeSedis_Cryptomycota_Paramicrosporidium_saccamoebae_KSL3_v6_species_GROUP5_GROUP1
id__7899256__id__species_Eukaryota_Fungi_FungiIncertaeSedis_Cryptomycota_Rozella_allomycis_CSF55_k41_t100_species_GROUP5_GROUP1
id__7910351__id__species_Eukaryota_Fungi_FungiIncertaeSedis_Microsporidia_Mitosporidium_daphniae_UGP1_species_GROUP5_GROUP1
id__7913165__id__species_Eukaryota_Fungi_FungiIncertaeSedis_Microsporidia_Nematocida_parisii_ERTm1_V3_species_GROUP2
id__7934042__id__species_Eukaryota_Fungi_FungiIncertaeSedis_Mucoromycota_Diversispora_versiformis_Glomus_Soap2v31nrfa_species_GROUP5_GROUP1
id__7949127__id__species_Eukaryota_Fungi_FungiIncertaeSedis_Mucoromycota_Gigaspora_rosea_ASM355032v1_species_GROUP5_GROUP1
id__7992120__id__species_Eukaryota_Fungi_FungiIncertaeSedis_Mucoromycota_Mortierella_elongata_AG77v2_species_GROUP5_GROUP1
id__8009258__id__species_Eukaryota_Fungi_FungiIncertaeSedis_Mucoromycota_Rhizophagus_irregularis_DAOM_181602_197198_ASM43914v3_species_GROUP5_GROUP1
id__8040751__id__species_Eukaryota_Fungi_FungiIncertaeSedis_Mucoromycota_Rhizopus_microsporus_ATCC52813_Rhimi1_1_species_GROUP5_GROUP1
id__8050831__id__species_Eukaryota_Fungi_FungiIncertaeSedis_Zoopagomycota_Basidiobolus_meristosporus_CBS93173_Basme2finSC_species_GROUP5_GROUP1
id__8052519__id__species_Eukaryota_Fungi_FungiIncertaeSedis_Zoopagomycota_Basidiobolus_meristosporus_CBS93173_Basme2finSC_species_GROUP5_GROUP1
id__8064595__id__species_Eukaryota_Fungi_FungiIncertaeSedis_Zoopagomycota_Coemansia_reversa_NRRL1564_Coere1_species_GROUP5_GROUP1
id__8071171__id__species_Eukaryota_Fungi_FungiIncertaeSedis_Zoopagomycota_Conidiobolus_coronatus_NRRL28638_species_GROUP5_GROUP1
id__8077693__id__species_Eukaryota_Fungi_FungiIncertaeSedis_Zoopagomycota_Smittium_angustum_ASM309767v1_species_GROUP5_GROUP1
id__8163869__id__species_Eukaryota_Metazoa_Chordata_Cephalochordata_Branchiostoma_belcheri_Haploidv18h27_species_GROUP5_GROUP1
id__8200114__id__species_Eukaryota_Metazoa_Chordata_Craniata_Vertebrata_Chondrichthyes_Elasmobranchii_Rhincodon_typus_ASM164234v2_species_GROUP5_GROUP1
id__8226145__id__species_Eukaryota_Metazoa_Chordata_Craniata_Vertebrata_Chondrichthyes_Holocephali_Callorhinchus_milii_613_species_GROUP5_GROUP1
id__8270776__id__species_Eukaryota_Metazoa_Chordata_Craniata_Vertebrata_Euteleostomi_Amphibia_Rana_catesbeiana_RCv21_species_GROUP5_GROUP1
id__8270777__id__species_Eukaryota_Metazoa_Chordata_Craniata_Vertebrata_Euteleostomi_Amphibia_Rana_catesbeiana_RCv21_species_GROUP5_GROUP1
id__8278340__id__species_Eukaryota_Metazoa_Chordata_Craniata_Vertebrata_Euteleostomi_Amphibia_Xenopus_laevis_v2_species_GROUP5_GROUP1
id__8323741__id__species_Eukaryota_Metazoa_Chordata_Craniata_Vertebrata_Euteleostomi_Amphibia_Xenopus_laevis_v2_species_GROUP5_GROUP1
id__8323743__id__species_Eukaryota_Metazoa_Chordata_Craniata_Vertebrata_Euteleostomi_Amphibia_Xenopus_laevis_v2_species_GROUP5_GROUP1
id__8351169__id__species_Eukaryota_Metazoa_Chordata_Craniata_Vertebrata_Euteleostomi_Archelosauria_Aquila_chrysaetos_canadensis_102_species_GROUP5_GROUP1
id__8363905__id__species_Eukaryota_Metazoa_Chordata_Craniata_Vertebrata_Euteleostomi_Archelosauria_Terrapene_mexicana_triunguis2_species_GROUP5_GROUP1
id__8406562__id__species_Eukaryota_Metazoa_Chordata_Craniata_Vertebrata_Euteleostomi_Coelacanthiformes_Latimeria_chalumnae_LatCha1_species_GROUP5_GROUP1
id__8442549__id__species_Eukaryota_Metazoa_Chordata_Craniata_Vertebrata_Euteleostomi_Lepidosauria_Pseudonaja_textilis_EBS10Xv2PRI_species_GROUP5_GROUP1
id__8464853__id__species_Eukaryota_Metazoa_Chordata_Craniata_Vertebrata_Euteleostomi_Mammalia_Homo_sapiens_GRCh38p12_species_GROUP5_GROUP1
id__8466927__id__species_Eukaryota_Metazoa_Chordata_Craniata_Vertebrata_Euteleostomi_Mammalia_Homo_sapiens_GRCh38p12_species_GROUP5_GROUP1
id__8466928__id__species_Eukaryota_Metazoa_Chordata_Craniata_Vertebrata_Euteleostomi_Mammalia_Homo_sapiens_GRCh38p12_species_GROUP5_GROUP1
id__8487513__id__species_Eukaryota_Metazoa_Chordata_Craniata_Vertebrata_Euteleostomi_Mammalia_Homo_sapiens_GRCh38p12_species_GROUP5_GROUP1
id__8487514__id__species_Eukaryota_Metazoa_Chordata_Craniata_Vertebrata_Euteleostomi_Mammalia_Homo_sapiens_GRCh38p12_species_GROUP5_GROUP1
id__8487516__id__species_Eukaryota_Metazoa_Chordata_Craniata_Vertebrata_Euteleostomi_Mammalia_Homo_sapiens_GRCh38p12_species_GROUP5_GROUP1
id__8487518__id__species_Eukaryota_Metazoa_Chordata_Craniata_Vertebrata_Euteleostomi_Mammalia_Homo_sapiens_GRCh38p12_species_GROUP5_GROUP1
id__8487519__id__species_Eukaryota_Metazoa_Chordata_Craniata_Vertebrata_Euteleostomi_Mammalia_Homo_sapiens_GRCh38p12_species_GROUP5_GROUP1
id__8594686__id__species_Eukaryota_Metazoa_Chordata_Craniata_Vertebrata_Euteleostomi_Mammalia_Mus_musculus_GRCm38p6_species_GROUP5_GROUP1
id__8659651__id__species_Eukaryota_Metazoa_Chordata_Craniata_Vertebrata_Euteleostomi_Mammalia_Ornithorhynchus_anatinus_501_species_GROUP5_GROUP1
id__8684003__id__species_Eukaryota_Metazoa_Chordata_Tunicata_Ciona_intestinalis_KH_species_GROUP5_GROUP1
id__8701020__id__species_Eukaryota_Metazoa_Cnidaria_Exaiptasia_pallida_Aiptasia_1_1_species_GROUP5_GROUP1
id__8728230__id__species_Eukaryota_Metazoa_Cnidaria_Hydra_vulgaris_Hydra_RP_1_species_GROUP5_GROUP1
id__8748374__id__species_Eukaryota_Metazoa_Ecdysozoa_Arthropoda_Apis_mellifera_AmelHAv31_species_GROUP5_GROUP1
id__8773426__id__species_Eukaryota_Metazoa_Ecdysozoa_Arthropoda_Dinothrombium_tinctorium_ASM367599v1_species_GROUP5_GROUP1
id__8774776__id__species_Eukaryota_Metazoa_Ecdysozoa_Arthropoda_Dinothrombium_tinctorium_ASM367599v1_species_GROUP5_GROUP1
id__8803867__id__species_Eukaryota_Metazoa_Ecdysozoa_Nematoda_Caenorhabditis_elegans_WBcel235_species_GROUP5_GROUP1
id__8817627__id__species_Eukaryota_Metazoa_Ecdysozoa_Nematoda_Caenorhabditis_elegans_WBcel235_species_GROUP5_GROUP1
id__8824314__id__species_Eukaryota_Metazoa_Ecdysozoa_Nematoda_Trichinella_patagoniensis_T12_ISS2496_r1_species_GROUP5_GROUP1
id__8843655__id__species_Eukaryota_Metazoa_Ecdysozoa_Scalidophora_Priapulus_caudatus_501_species_GROUP5_GROUP1
id__8871070__id__species_Eukaryota_Metazoa_Ecdysozoa_Tardigrada_Hypsibius_dujardini_nHd_31_species_GROUP5_GROUP1
id__8901693__id__species_Eukaryota_Metazoa_Echinodermata_Acanthaster_planci_OKI_Apl_1_species_GROUP5_GROUP1
id__8919986__id__species_Eukaryota_Metazoa_Hemichordata_Saccoglossus_kowalevskii_Skow_11_species_GROUP5_GROUP1
id__8956085__id__species_Eukaryota_Metazoa_Lophotrochozoa_Annelida_Helobdella_robusta_v1_species_GROUP5_GROUP1
id__8991455__id__species_Eukaryota_Metazoa_Lophotrochozoa_Brachiopoda_Lingula_anatina_LinAna2_species_GROUP5_GROUP1
id__9015607__id__species_Eukaryota_Metazoa_Lophotrochozoa_Elysia_chlorotica_ElyChl2_species_GROUP5_GROUP1
id__9029722__id__species_Eukaryota_Metazoa_Lophotrochozoa_Mollusca_Octopus_bimaculoides_v2_0_species_GROUP5_GROUP1
id__9029723__id__species_Eukaryota_Metazoa_Lophotrochozoa_Mollusca_Octopus_bimaculoides_v2_0_species_GROUP5_GROUP1
id__9076759__id__species_Eukaryota_Metazoa_Lophotrochozoa_Rotifera_Brachionus_plicatilis_Brachionus_plicatilis_HYR1_species_GROUP5_GROUP1
id__9103003__id__species_Eukaryota_Metazoa_Mesozoa_Intoshia_linei_IntLin1_species_GROUP5_GROUP1
id__9111752__id__species_Eukaryota_Metazoa_Placozoa_Trichoplax_adhaerens_v1_species_GROUP5_GROUP1
id__9138622__id__species_Eukaryota_Metazoa_Platyhelminthes_Macrostomum_lignano_Mlig_3_7_species_GROUP5_GROUP1
id__9162063__id__species_Eukaryota_Metazoa_Platyhelminthes_Macrostomum_lignano_Mlig_3_7_species_GROUP5_GROUP1
id__9166447__id__species_Eukaryota_Metazoa_Platyhelminthes_Macrostomum_lignano_Mlig_3_7_species_GROUP5_GROUP1
id__9172763__id__species_Eukaryota_Metazoa_Platyhelminthes_Schistocephalus_solidus_NST_G2_0011_upd_species_GROUP5_GROUP1
id__9197604__id__species_Eukaryota_Metazoa_Platyhelminthes_Schistosoma_curassoni_Dakar_0011_upd_species_GROUP5_GROUP1
id__9215902__id__species_Eukaryota_Metazoa_Porifera_Amphimedon_queenslandica_v1_species_GROUP5_GROUP1
id__9323177__id__species_Eukaryota_Rhizaria_Cercozoa_Imbricatea_Plasmodiophora_brassicae_pb314_species_GROUP5_GROUP1
id__9356309__id__species_Eukaryota_Rhizaria_Foraminifera_Monothalamids_Reticulomyxidae_Reticulomyxa_filosa_Reti_assembly1_species_GROUP5_GROUP1
id__9374402__id__species_Eukaryota_Rhodophyta_Bangiophyceae_Cyanidioschyzon_merolae_10D_ASM9120v1_species_GROUP5_GROUP1
id__9382005__id__species_Eukaryota_Rhodophyta_Bangiophyceae_Galdieria_sulphuraria_ASM34128v1_species_GROUP5_GROUP1
id__9432092__id__species_Eukaryota_Stramenopiles_Bacillariophyta_Bacillariophyceae_Fistulifera_solaris_species_GROUP5_GROUP1
id__9433631__id__species_Eukaryota_Stramenopiles_Bacillariophyta_Bacillariophyceae_Fistulifera_solaris_species_GROUP5_GROUP1
id__9448528__id__species_Eukaryota_Stramenopiles_Bacillariophyta_Bacillariophyceae_Fragilariopsis_cylindrus_CCMP1102_Fracy1_species_GROUP5_GROUP1
id__9456546__id__species_Eukaryota_Stramenopiles_Bacillariophyta_Bacillariophyceae_Phaeodactylum_tricornutum_CCAP10551_ASM15095v2_species_GROUP5_GROUP1
id__9469208__id__species_Eukaryota_Stramenopiles_Bacillariophyta_Bacillariophyceae_Pseudonitzschia_multistriata_species_GROUP5_GROUP1
id__9508550__id__species_Eukaryota_Stramenopiles_Bacillariophyta_Coscinodiscophyceae_Thalassiosira_oceanica_ThaOc_1_species_GROUP5_GROUP1
id__9517218__id__species_Eukaryota_Stramenopiles_Bacillariophyta_Coscinodiscophyceae_Thalassiosira_pseudonana_CCMP1335_ASM14940v2_species_GROUP5_GROUP1
id__9539984__id__species_Eukaryota_Stramenopiles_Labyrinthulomycetes_Hondaea_fermentalgiana_Aurantiochytrium_FCC1311_v1_species_GROUP5_GROUP1
id__9554152__id__species_Eukaryota_Stramenopiles_Oomycetes_Albugo_candida_AcNc2_species_GROUP5_GROUP1
id__9565958__id__species_Eukaryota_Stramenopiles_Oomycetes_Phytophthora_parasitica_INRA310_PPINRA310V2_species_GROUP5_GROUP1
id__9594987__id__species_Eukaryota_Stramenopiles_Oomycetes_Pythium_insidiosum_Pythium_insidiosum_1_species_GROUP5_GROUP1
id__9607441__id__species_Eukaryota_Stramenopiles_Pelagophyceae_Aureococcus_anophagefferens_v1_species_GROUP5_GROUP1
id__9622204__id__species_Eukaryota_Stramenopiles_Phaeophyceae_Ectocarpus_siliculosus_ASM31002v1_species_GROUP5_GROUP1
id__9639350__id__species_Eukaryota_Viridiplantae_Chlorophyta_Chlorophyceae_Chlamydomonas_reinhardtii_v3_species_GROUP5_GROUP1
id__9657399__id__species_Eukaryota_Viridiplantae_Chlorophyta_Chlorophyceae_Monoraphidium_neglectum_v1_species_GROUP5_GROUP1
id__9687621__id__species_Eukaryota_Viridiplantae_Chlorophyta_Chlorophyceae_Volvox_carteri_nagariensis_v1_species_GROUP5_GROUP1
id__9698120__id__species_Eukaryota_Viridiplantae_Chlorophyta_Mamiellophyceae_Micromonas_commoda_ASM9098v2_species_GROUP5_GROUP1
id__9704699__id__species_Eukaryota_Viridiplantae_Chlorophyta_Mamiellophyceae_Ostreococcus_tauri_140606_species_GROUP5_GROUP1
id__9714371__id__species_Eukaryota_Viridiplantae_Chlorophyta_Trebouxiophyceae_Auxenochlorella_protothecoides_ASM73321v1_species_GROUP5_GROUP1
id__9722287__id__species_Eukaryota_Viridiplantae_Chlorophyta_Trebouxiophyceae_Chlorella_variabilis_v1_species_GROUP5_GROUP1
id__9724270__id__species_Eukaryota_Viridiplantae_Chlorophyta_Trebouxiophyceae_Chlorella_variabilis_v1_species_GROUP5_GROUP1
id__9727496__id__species_Eukaryota_Viridiplantae_Chlorophyta_Trebouxiophyceae_Coccomyxa_subellipsoidea_C169_species_GROUP5_GROUP1
id__9739489__id__species_Eukaryota_Viridiplantae_Chlorophyta_Trebouxiophyceae_Micractinium_conductrix_ASM224581v2_species_GROUP5_GROUP1
id__9744244__id__species_Eukaryota_Viridiplantae_Streptophyta_Arabidopsis_thaliana_TAIR10_1_species_GROUP5_GROUP1
id__9773036__id__species_Eukaryota_Viridiplantae_Streptophyta_Arabidopsis_thaliana_TAIR10_1_species_GROUP5_GROUP1
id__9775520__id__species_Eukaryota_Viridiplantae_Streptophyta_Arabidopsis_thaliana_TAIR10_1_species_GROUP5_GROUP1
id__9799683__id__species_Eukaryota_Viridiplantae_Streptophyta_Chara_braunii_Cbr_1_species_GROUP5_GROUP1
id__9838551__id__species_Eukaryota_Viridiplantae_Streptophyta_Klebsormidium_nitens_ASM70883v1_species_GROUP5_GROUP1
id__9866929__id__species_Eukaryota_Viridiplantae_Streptophyta_Marchantia_polymorpha_liverwort_species_GROUP5_GROUP1
id__9881021__id__species_Eukaryota_Viridiplantae_Streptophyta_Oryza_sativa_Japonica_Build4_species_GROUP5_GROUP1
id__9944747__id__species_Eukaryota_Viridiplantae_Streptophyta_Physcomitrella_patens_PhypaV3_species_GROUP5_GROUP1
id__9946408__id__species_Eukaryota_Viridiplantae_Streptophyta_Zea_mays_B73_RefGen_v4_species_GROUP5_GROUP1
id__9948312__id__species_Eukaryota_Viridiplantae_Streptophyta_Zea_mays_B73_RefGen_v4_species_GROUP5_GROUP1
